# Supplementary material for: Determination of a Screening Metric for High Diversity DNA Libraries
Source: PLoS One. 2016 Dec 8;11(12):e0167088. doi: 10.1371/journal.pone.0167088 (PMC5145166; doi:10.1371/journal.pone.0167088)
Supplement: S2 Text — Alignment text illustration files which show alignments for reads where the graphaligner and bowtie 2 called the reads as mapping to differing references. The alignments here are Smith-Waterman re-alignments of each read to the reference called by bowtie 2. (TXT) [file pone.0167088.s004.txt]

*****
Read: M99999:999:000000000-AFWM1:1:1105:20791:20338
Reference: chip-651.0002_08_v21909

A:      0 AAGCTCGCC-GTCATCTTAGTCAGGGTTTTCTCATACATAAATTCGACAGCGAGCAAGCCAACATC
          ||||||||| || ||||||||||||||||||||||||||||||||||||||||||||||| |||||
B:      0 AAGCTCGCCTGT-ATCTTAGTCAGGGTTTTCTCATACATAAATTCGACAGCGAGCAAGCC-ACATC

*****
Read: M99999:999:000000000-AFWM1:1:2107:19081:18827
Reference: chip-651.0002_08_v10880

A:      0 AAGCTCGCCGAGATCTTAGTCATCGTTGCATCATACATAAATTCGAATGCGGGCAAGCCAACATC
          |||||||||||||||||||||||||||||||||||||||||||||||||||.|||||||||||||
B:      0 AAGCTCGCCGAGATCTTAGTCATCGTTGCATCATACATAAATTCGAATGCGAGCAAGCCAACATC

*****
Read: M99999:999:000000000-AFWM1:1:1113:19876:7502
Reference: chip-651.0002_08_v7464

A:      0 AAGCTCGCCTGTATCGCGGTCATCGTTGCATCAAGCATAAATTCGACAGCGAGCAAGCCAACATC
          ||||||||||||||||..|||||||||||||||||||||||||||||||||||||||||||||||
B:      0 AAGCTCGCCTGTATCGATGTCATCGTTGCATCAAGCATAAATTCGACAGCGAGCAAGCCAACATC

*****
Read: M99999:999:000000000-AFWM1:1:1106:9125:20048
Reference: chip-651.0002_08_v7970

A:      0 AAGCTCGCCTGTATCGCGGTCATCGTTATCTCAGCTATATCGTCGAATGCGGGCAAGCCAACATC
          |||||||||||||||||||||||||||||||||||||||||||||||||||.|||||||||||||
B:      0 AAGCTCGCCTGTATCGCGGTCATCGTTATCTCAGCTATATCGTCGAATGCGAGCAAGCCAACATC

*****
Read: M99999:999:000000000-AFWM1:1:1102:17953:15622
Reference: chip-651.0002_08_v1479

A:      0 AAGCTCGCCTGTATCTTAGTCAGGGTTGCATCAGCTATAAATTCGACAGCGAGCAAGCCAACATC
          ||||||||||||||||||||||||||||||||||||||||..|||||||||||||||||||||||
B:      0 AAGCTCGCCTGTATCTTAGTCAGGGTTGCATCAGCTATAATCTCGACAGCGAGCAAGCCAACATC

*****
Read: M99999:999:000000000-AFWM1:1:1106:14216:24385
Reference: chip-651.0002_08_v20989

A:      0 AAGCTCGCCGTCATCTTAGTCATCGTTGCATCATACATAATCTCGAATGCGGGGAAGCCAACATC
          |||||||||||||||||||||||||||||||||..||||||||||||||||||||||||||||||
B:      0 AAGCTCGCCGTCATCTTAGTCATCGTTGCATCAAGCATAATCTCGAATGCGGGGAAGCCAACATC

*****
Read: M99999:999:000000000-AFWM1:1:2107:2460:13329
Reference: chip-651.0002_08_v21893

A:      0 AAGCTCGCCGTCATCTTAGTCAGGGTTTTCTCATACATAATCTCGACAGCGGGCAAGCCAACATC
          |||||||||||||||||||||||||||||||||||||||||||||||||||||.|||||.|||||
B:      0 AAGCTCGCCGTCATCTTAGTCAGGGTTTTCTCATACATAATCTCGACAGCGGGGAAGCCTACATC

*****
Read: M99999:999:000000000-AFWM1:1:1113:19785:5296
Reference: chip-651.0002_08_v21924

A:      0 AAGCTCGCC-GTCATCTTAGTCAGGGTTTTCTCAGCTATATCGTCGACAGCGAGCAAGCCAACATC
          ||||||||| || |||||||||||||||||||||||||||||||||||||||||||||||||||||
B:      0 AAGCTCGCCTGT-ATCTTAGTCAGGGTTTTCTCAGCTATATCGTCGACAGCGAGCAAGCCAACATC

*****
Read: M99999:999:000000000-AFWM1:1:2107:19311:11459
Reference: chip-651.0002_08_v1626

A:      0 AAGCTCGCCTGTATCTTAGTCAGGGTTTTCTCATACATATCGTCGAATGCGAGCAAGCCAACATC
          ||||||||||||.||||||||||||||.|||||||||||||||||||||||||||||||||||||
B:      0 AAGCTCGCCTGTCTCTTAGTCAGGGTTATCTCATACATATCGTCGAATGCGAGCAAGCCAACATC

*****
Read: M99999:999:000000000-AFWM1:1:1110:5583:10223
Reference: chip-651.0002_08_v11946

A:      0 AAGCTCGCCGAGATCTTAGTCAGGGTTATCTCAAGCATAATCTCGAATGCGAGCAAGCCAACATC
          ||||||||||||||||||||||||||||||||||||||||..|||||||||||||||||||||||
B:      0 AAGCTCGCCGAGATCTTAGTCAGGGTTATCTCAAGCATAAATTCGAATGCGAGCAAGCCAACATC

*****
Read: M99999:999:000000000-AFWM1:1:1112:14671:22532
Reference: chip-651.0002_08_v18084

A:      0 AAGCTCGCCGAGATCGCGGTCATCGTTATCTCATACATAAATTCGACAGCGAGCAAGCCAACATC
          ||||||||||||||||||||||||||||||||||||||||||||||..|||||||||||||||||
B:      0 AAGCTCGCCGAGATCGCGGTCATCGTTATCTCATACATAAATTCGAATGCGAGCAAGCCAACATC

*****
Read: M99999:999:000000000-AFWM1:1:1112:15993:25716
Reference: chip-651.0002_08_v1671

A:      0 AAGCTCGCCTGTATCTTAGTCAGGGTTTTCTCAGCTATATCGTCGAATGCGAGCAAGCCAACATC
          |||||||||||||||||||||||||||.|||||||||||||||||||||||||||||||||||||
B:      0 AAGCTCGCCTGTATCTTAGTCAGGGTTATCTCAGCTATATCGTCGAATGCGAGCAAGCCAACATC

*****
Read: M99999:999:000000000-AFWM1:1:2113:9742:26380
Reference: chip-651.0002_08_v21453

A:      0 AAGCTCGCCGTCATCTTAGTCATCGTTATCTCATACATAAATTCGGGTGCGAGCAAGCCAACATC
          |||||||||||||||||||||||||||||||||||||||||||||||||||.|||||||||||||
B:      0 AAGCTCGCCGTCATCTTAGTCATCGTTATCTCATACATAAATTCGGGTGCGGGCAAGCCAACATC

*****
Read: M99999:999:000000000-AFWM1:1:1106:4740:15029
Reference: chip-651.0002_08_v21833

A:      0 AAGCTCGCC-GTCATCTTAGTCAGGGTTTTCTCAAGCATATCGTCGACAGCGGGCAAGCCAACATC
          ||||||||| || |||||||||||||||||||||||||||||||||||||||||||||||||||||
B:      0 AAGCTCGCCTGT-ATCTTAGTCAGGGTTTTCTCAAGCATATCGTCGACAGCGGGCAAGCCAACATC

*****
Read: M99999:999:000000000-AFWM1:1:2102:7761:6660
Reference: chip-651.0002_08_v737

A:      0 AAGCTCGCCTGTATCTTAGTCATCGTTGCATCATACATAATCTCGGGTGCGGGCAAGCCAACATC
          |||||||||||||||||||||||||||||||||||||||||||||||||| ||||||||||||||
B:      0 AAGCTCGCCTGTATCTTAGTCATCGTTGCATCATACATAATCTCGGGTGC-GGCAAGCCAACATC

*****
Read: M99999:999:000000000-AFWM1:1:2111:20603:16795
Reference: chip-651.0002_08_v10850

A:      0 AAGCTCGCCGAGATCTTAGTCATCGTTGCATCATACATATCGTCGAATGCGGGCAAGCCAACATC
          ||||||||||..||||||||||||| |||||||||||||||||||||||||||.|||||||||||
B:      0 AAGCTCGCCGTCATCTTAGTCATCG-TGCATCATACATATCGTCGAATGCGGGGAAGCCAACATC

*****
Read: M99999:999:000000000-AFWM1:1:1107:20686:5236
Reference: chip-651.0002_08_v24659

A:      0 AAGCTCGCCGTCATCGATGTCATCGTTTTCTCAGCTATAAATTCGCCGGCGGGCAAGCCAACATC
          |||||||||||||||||||||||||||||||||||||||||||||.|.|||||||||||||||||
B:      0 AAGCTCGCCGTCATCGATGTCATCGTTTTCTCAGCTATAAATTCGACAGCGGGCAAGCCAACATC

*****
Read: M99999:999:000000000-AFWM1:1:1109:19193:23492
Reference: chip-651.0002_08_v24376

A:      0 AAGCTCGCCGTCATCGATGTCATCGTTGCATCATACATAAATTCGGGTGCGGGGAAGCCAACATC
          ||||||||||||| |||||||||||||||||||||||||||||||||||||.|.|||||||||||
B:      0 AAGCTCGCCGTCA-CGATGTCATCGTTGCATCATACATAAATTCGGGTGCGAGCAAGCCAACATC

*****
Read: M99999:999:000000000-AFWM1:1:1111:8097:23800
Reference: chip-651.0002_08_v4598

A:      0 AAGCTCGCCTGTATCGATGTCATCGTTATCTCAGCTATATCGTCGACAGCGGGCAAGCCAACATC
          |||||||||||||||||||||||||||||||||||||||||||||||||||.|||||||||||||
B:      0 AAGCTCGCCTGTATCGATGTCATCGTTATCTCAGCTATATCGTCGACAGCGAGCAAGCCAACATC

*****
Read: M99999:999:000000000-AFWM1:1:1105:17737:13687
Reference: chip-651.0002_08_v82

A:      0 AAGCTCGCCTGTATCTTAGTCGGGGTTGCATCATACATAAATTCGACAGCGGGGAAGCCAACATC
          |||||||||||||||||||||||||||||||||||||||||||||||||||.|.|||||||||||
B:      0 AAGCTCGCCTGTATCTTAGTCGGGGTTGCATCATACATAAATTCGACAGCGAGCAAGCCAACATC

*****
Read: M99999:999:000000000-AFWM1:1:1105:27253:22893
Reference: chip-651.0002_08_v52

A:      0 AAGCTCGCCTGTATCTTAGTCGGGGTTGCATCATACATATCGTCGACAGCGGGGAAGCCAACATC
          ||||||||||||||||||||||||||||||||||||||||||||||..|||||||||||||||||
B:      0 AAGCTCGCCTGTATCTTAGTCGGGGTTGCATCATACATATCGTCGAATGCGGGGAAGCCAACATC

*****
Read: M99999:999:000000000-AFWM1:1:2105:19249:15831
Reference: chip-651.0002_08_v707

A:      0 AAGCTCGCCTGTATCTTAGTCATCGTTGCATCAAGCATAAATTCGGGTGCGGGCAAGCCAACATC
          |||||||||||||||||||||||||||||||||||||||||||||||||||.|||||||||||||
B:      0 AAGCTCGCCTGTATCTTAGTCATCGTTGCATCAAGCATAAATTCGGGTGCGAGCAAGCCAACATC

*****
Read: M99999:999:000000000-AFWM1:1:1101:17638:3996
Reference: chip-651.0002_08_v25474

A:      0 AAGCTCGCC-GTCATCGATGTCAGGGTTATCTCATACATATCGTCGAATGCGGGGAAGCCAACATC
          ||||||||| || |||||||||||||||||||||||||||||||||||||||||||||||||||||
B:      0 AAGCTCGCCTGT-ATCGATGTCAGGGTTATCTCATACATATCGTCGAATGCGGGGAAGCCAACATC

*****
Read: M99999:999:000000000-AFWM1:1:2105:8181:17489
Reference: chip-651.0002_08_v1472

A:      0 AAGCTCGCCTGTATCTTAGTCAGGGTTGCATCAGCTATAAATTCGGGTGCGGGCAAGCCAACATC
          |||||||||||||||||||||||||||||||||||||||||||||||||||.|||||||||||||
B:      0 AAGCTCGCCTGTATCTTAGTCAGGGTTGCATCAGCTATAAATTCGGGTGCGAGCAAGCCAACATC

*****
Read: M99999:999:000000000-AFWM1:1:1103:7135:24650
Reference: chip-651.0002_08_v11285

A:      0 AAGCTCGCCGAGATCTTAGTCATCGTTATCTCAAGCATAAATTCGAATGCGGGCAAGCCAACATC
          ||||||||||||||||||||||||||||||||||||||||||||||..|||||||||||||||||
B:      0 AAGCTCGCCGAGATCTTAGTCATCGTTATCTCAAGCATAAATTCGACAGCGGGCAAGCCAACATC

*****
Read: M99999:999:000000000-AFWM1:1:1106:22078:3243
Reference: chip-651.0002_08_v21399

A:      0 AAGCTCGCCGTCATCTTAGTCATCGTTATCTCAAGCATAATCTCGACAGCGAGCAAGCCAACATC
          ||||||||||||||||||||||||||||||||||||||||||||||..|||||||||||||||||
B:      0 AAGCTCGCCGTCATCTTAGTCATCGTTATCTCAAGCATAATCTCGAATGCGAGCAAGCCAACATC

*****
Read: M99999:999:000000000-AFWM1:1:1107:28767:14153
Reference: chip-651.0002_08_v11286

A:      0 AAGCTCGCCGAGATCTTAGTCATCGTTATCTCAAGCATAAATTCGAATGCGAGCAAGCCAACATC
          ||||||||||..|||||||||||||||||||||||||||||||||||||||||||||||||||||
B:      0 AAGCTCGCCGTCATCTTAGTCATCGTTATCTCAAGCATAAATTCGAATGCGAGCAAGCCAACATC

*****
Read: M99999:999:000000000-AFWM1:1:2110:25468:16121
Reference: chip-651.0002_08_v7685

A:      0 AAGCTCGCCTGTATCGCGGTCATCGTTTTCTCAAGCATAAATTCGAATGCGGGCAAGCCAACATC
          |||||||||||||||||||||||||||||||||||||||||||||||| ||.|||||||||||||
B:      0 AAGCTCGCCTGTATCGCGGTCATCGTTTTCTCAAGCATAAATTCGAAT-CGAGCAAGCCAACATC

*****
Read: M99999:999:000000000-AFWM1:1:2105:24366:20277
Reference: chip-651.0002_08_v4134

A:      0 AAGCTCGCCTGTATCGATGTCATCGTTGCATCATACATAAATTCGACAGCGAGCAAGCCAACATC
          ||||||||||||||||||||||||||||||||||||||||||||||..|||||||||||||||||
B:      0 AAGCTCGCCTGTATCGATGTCATCGTTGCATCATACATAAATTCGAATGCGAGCAAGCCAACATC

*****
Read: M99999:999:000000000-AFWM1:1:1111:22109:22287
Reference: chip-651.0002_08_v20300

A:      0 AAGCTCGCCGTCATCTTAGTCGGGGTTGCATCATACATATCGTCGAATGCGGGCAAGCCAACATC
          |||||||||||||||||||||||||||||||||||||||||||||||||||.|||||||||||||
B:      0 AAGCTCGCCGTCATCTTAGTCGGGGTTGCATCATACATATCGTCGAATGCGAGCAAGCCAACATC

*****
Read: M99999:999:000000000-AFWM1:1:2114:2881:13993
Reference: chip-651.0002_08_v7463

A:      0 AAGCTCGCCTGTATCGCGGTCATCGTTGCATCAAGCATAAATTCGACAGCGGGCAAGCCAACATC
          |||||||||||||||||||||||||||||||||||||||||||||||||||||.|||||||||||
B:      0 AAGCTCGCCTGTATCGCGGTCATCGTTGCATCAAGCATAAATTCGACAGCGGGGAAGCCAACATC

*****
Read: M99999:999:000000000-AFWM1:1:2108:9947:4400
Reference: chip-651.0002_08_v21020

A:      0 AAGCTCGCC-GTCATCTTAGTCATCGTTGCATCAGCTATATCGTCGAATGCGGGCAAGCCAACATC
          ||||||||| || |||||||||||||||||||||||||||||||||||||||||||||||||||||
B:      0 AAGCTCGCCTGT-ATCTTAGTCATCGTTGCATCAGCTATATCGTCGAATGCGGGCAAGCCAACATC

*****
Read: M99999:999:000000000-AFWM1:1:2113:11739:22716
Reference: chip-651.0002_08_v947

A:      0 AAGCTCGCCTGTATCTTAGTCATCGTTTTCTCATACATATCGTCGGGTGCGGGCAAGCCAACATC
          |||||||||||||||||||||||||||||||||||||||||||||||||||.|||||||||||||
B:      0 AAGCTCGCCTGTATCTTAGTCATCGTTTTCTCATACATATCGTCGGGTGCGAGCAAGCCAACATC

*****
Read: M99999:999:000000000-AFWM1:1:1106:22891:8520
Reference: chip-651.0002_08_v1461

A:      0 AAGCTCGCCTGTATCTTAGTCAGGGTTGCATCAGCTATAATCTCGAATGCGAGCAAGCCAACATC
          ||||||||||||||||||||||..|||||||||||||||||||||||||||||||||||||||||
B:      0 AAGCTCGCCTGTATCTTAGTCATCGTTGCATCAGCTATAATCTCGAATGCGAGCAAGCCAACATC

*****
Read: M99999:999:000000000-AFWM1:1:2108:8574:19658
Reference: chip-651.0002_08_v5253

A:      0 AAGCTCGCCTGTATCGATGTCAGGGTTATCTCATACATAAATTCGGGTGCGAGCAAGCCAACATC
          |||||||||||||||||||||||||||||||||||||||||||||..||||.|||||||||||||
B:      0 AAGCTCGCCTGTATCGATGTCAGGGTTATCTCATACATAAATTCGAATGCGGGCAAGCCAACATC

*****
Read: M99999:999:000000000-AFWM1:1:1111:5928:16443
Reference: chip-651.0002_08_v21428

A:      0 AAGCTCGCCGTCATCTTAGTCATCGTTATCTCATACATATCGTCGACAGCGGGCAAGCCAACATC
          ||||||||||..||||||||||||||||||||||||||||||||||||||||| |||||||||||
B:      0 AAGCTCGCCGAGATCTTAGTCATCGTTATCTCATACATATCGTCGACAGCGGG-AAGCCAACATC

*****
Read: M99999:999:000000000-AFWM1:1:1101:12930:28520
Reference: chip-651.0002_08_v7206

A:      0 AAGCTCGCCTGTATCGCGGTCGGGGTTATCTCAAGCATATCGTCGAATGCGAGCAAGCCAACATC
          ||||||||||||||||..|||||||||||||||||||||||||||||||||||||||||||||||
B:      0 AAGCTCGCCTGTATCGATGTCGGGGTTATCTCAAGCATATCGTCGAATGCGAGCAAGCCAACATC

*****
Read: M99999:999:000000000-AFWM1:1:2108:4827:12532
Reference: chip-651.0002_08_v21511

A:      0 AAGCTCGCCGTCATCTTAGTCATCGTTATCTCACCCATATCGTCGGGTGCGGGGAAGCCAACATC
          |||||||||||||||||||||||||||||||||..||||||||||||||||||||||||||||||
B:      0 AAGCTCGCCGTCATCTTAGTCATCGTTATCTCATACATATCGTCGGGTGCGGGGAAGCCAACATC

*****
Read: M99999:999:000000000-AFWM1:1:2103:20613:12832
Reference: chip-651.0002_08_v1812

A:      0 AAGCTCGCCTGTATCTTAGTCAGGGTTATCTCAAGCATATCGTCGTTGGCGAGCAAGCCAACATC
          |||||||||||||||||||||||||||||||||||||||||||||...|||||||||||||||||
B:      0 AAGCTCGCCTGTATCTTAGTCAGGGTTATCTCAAGCATATCGTCGACAGCGAGCAAGCCAACATC

*****
Read: M99999:999:000000000-AFWM1:1:2101:27208:12388
Reference: chip-651.0002_08_v1204

A:      0 AAGCTCGCCTGTATCTTAGTCATCGTTATCTCATACATAAATTCGAATGCGGGGAAGCCAACATC
          |||||||||||||||||||||||||||||||||||||||||||||||||||||.|||||||||||
B:      0 AAGCTCGCCTGTATCTTAGTCATCGTTATCTCATACATAAATTCGAATGCGGGCAAGCCAACATC

*****
Read: M99999:999:000000000-AFWM1:1:1104:14327:12662
Reference: chip-651.0002_08_v65

A:      0 AAGCTCGCCTGTATCTTAGTCGGGGTTGCATCATACATAATCTCGAATGCGGGCAAGCCAACATC
          |||||||||||||||||||||.|||||||||||||||||||||||||||||||||||||||||||
B:      0 AAGCTCGCCTGTATCTTAGTCAGGGTTGCATCATACATAATCTCGAATGCGGGCAAGCCAACATC

*****
Read: M99999:999:000000000-AFWM1:1:1111:22720:26588
Reference: chip-651.0002_08_v10850

A:      0 AAGCTCGCCGAGATCTTAGTCATCGTTGCATCATACATATCGTCGAATGCGGGCAAGCCAACATC
          |||||||||||||||||||||||||||||||||||||||||||||||||||.|||||||||||||
B:      0 AAGCTCGCCGAGATCTTAGTCATCGTTGCATCATACATATCGTCGAATGCGAGCAAGCCAACATC

*****
Read: M99999:999:000000000-AFWM1:1:2106:24748:24497
Reference: chip-651.0002_08_v11299

A:      0 AAGCTCGCCGAGATCTTAGTCATCGTTATCTCATACATATCGTCGAATGCGGGGAAGCCAACATC
          ||||||||||..|||||||||||||||||||||||||||||||||||||||||||||||||||||
B:      0 AAGCTCGCCGTCATCTTAGTCATCGTTATCTCATACATATCGTCGAATGCGGGGAAGCCAACATC

*****
Read: M99999:999:000000000-AFWM1:1:1105:7531:24869
Reference: chip-651.0002_08_v10864

A:      0 AAGCTCGCCGAGATCTTAGTCATCGTTGCATCATACATAATCTCGAATGCGGGGAAGCCAACATC
          ||||||||||||||||||||||||||||||||||||||||||||||..|||||||||||||||||
B:      0 AAGCTCGCCGAGATCTTAGTCATCGTTGCATCATACATAATCTCGACAGCGGGGAAGCCAACATC

*****
Read: M99999:999:000000000-AFWM1:1:1111:27611:9881
Reference: chip-651.0002_08_v4080

A:      0 AAGCTCGCCTGTATCGATGTCATCGTTGCATCAAGCATAATCTCGCCGGCGAGCAAGCCAACATC
          |||||||||||||||||||||||||||||||||||||||||||||...|||||||||||||||||
B:      0 AAGCTCGCCTGTATCGATGTCATCGTTGCATCAAGCATAATCTCGAATGCGAGCAAGCCAACATC

*****
Read: M99999:999:000000000-AFWM1:1:1114:10868:5879
Reference: chip-651.0002_08_v7099

A:      0 AAGCTCGCCTGTATCGCGGTCGGGGTTTTCTCAGCTATAAATTCGAATGCGGGGAAGCCAACATC
          ||||||||||||||||||||| ..|||||||||||||||||||||||||||||||||||||||||
B:      0 AAGCTCGCCTGTATCGCGGTC-ACGTTTTCTCAGCTATAAATTCGAATGCGGGGAAGCCAACATC

*****
Read: M99999:999:000000000-AFWM1:1:1108:24451:17707
Reference: chip-651.0002_08_v20959

A:      0 AAGCTCGCCGTCATCTTAGTCATCGTTGCATCAAGCATAAATTCGAATGCGGGGAAGCCAACATC
          |||||||||||||||||||||||||||||||||||||||||||||||||||||.|||||||||||
B:      0 AAGCTCGCCGTCATCTTAGTCATCGTTGCATCAAGCATAAATTCGAATGCGGGCAAGCCAACATC

*****
Read: M99999:999:000000000-AFWM1:1:1107:7718:15516
Reference: chip-651.0002_08_v3601

A:      0 AAGCTCGCCTGTATCGATGTCGGGGTTTTCTCAAGCATATCGTCGGGTGCGGGGAAGCCAACATC
          |||||||||||||||||||||||||||||||||||||||||||||..||||||||||||||||||
B:      0 AAGCTCGCCTGTATCGATGTCGGGGTTTTCTCAAGCATATCGTCGAATGCGGGGAAGCCAACATC

*****
Read: M99999:999:000000000-AFWM1:1:2110:14723:16068
Reference: chip-651.0002_08_v18094

A:      0 AAGCTCGCCGAGATCGCGGTCATCGTTATCTCAGCTATATCGTCGAATGCGGGGAAGCCAACATC
          |||||||||||||||||||||||||||.|||||||||||||||||||||||||||||||||||||
B:      0 AAGCTCGCCGAGATCGCGGTCATCGTTTTCTCAGCTATATCGTCGAATGCGGGGAAGCCAACATC

*****
Read: M99999:999:000000000-AFWM1:1:1112:27824:15172
Reference: chip-651.0002_08_v11347

A:      0 AAGCTCGCCGAGATCTTAGTCATCGTTATCTCAGCTATATCGTCGACAGCGGGGAAGCCAACATC
          ||||||||||..|||||||||||||||||||||||||||||||||||||||||||||||||||||
B:      0 AAGCTCGCCGTCATCTTAGTCATCGTTATCTCAGCTATATCGTCGACAGCGGGGAAGCCAACATC

*****
Read: M99999:999:000000000-AFWM1:1:2109:16607:4802
Reference: chip-651.0002_08_v20959

A:      0 AAGCTCGCCGTCATCTTAGTCATCGTTGCATCAAGCATAAATTCGAATGCGGGGAAGCCAACATC
          ||||||||||||||||||||||||||||||||||||||||..||||||||||||||||||.||||
B:      0 AAGCTCGCCGTCATCTTAGTCATCGTTGCATCAAGCATAATCTCGAATGCGGGGAAGCCACCATC

*****
Read: M99999:999:000000000-AFWM1:1:2106:15493:18387
Reference: chip-651.0002_08_v20750

A:      0 AAGCTCGCCGTCATCTTAGTCGGGGTTATCTCATACATATCGTCGAATGCGGGCAAGCCAACATC
          |||||||||||||||||||||||||||||||||..||||||||||||||||.|||||||||||||
B:      0 AAGCTCGCCGTCATCTTAGTCGGGGTTATCTCAAGCATATCGTCGAATGCGAGCAAGCCAACATC

*****
Read: M99999:999:000000000-AFWM1:1:2113:25516:7602
Reference: chip-651.0002_08_v624

A:      0 AAGCTCGCCTGTATCTTAGTCGGGGTTATCTCACCCATAAATTCGACAGCGAGCAAGCCAACATC
          |||||||||||||||||||||||||||||||||...|||||||||||||||||||||||||||||
B:      0 AAGCTCGCCTGTATCTTAGTCGGGGTTATCTCAAGTATAAATTCGACAGCGAGCAAGCCAACATC

*****
Read: M99999:999:000000000-AFWM1:1:2109:18725:8776
Reference: chip-651.0002_08_v11271

A:      0 AAGCTCGCCGAGATCTTAGTCATCGTTATCTCAAGCATAATCTCGAATGCGAGCAAGCCAACATC
          |||||||||||||||||||||||||||||||||||||| ||||||||||||||| ||||||||||
B:      0 AAGCTCGCCGAGATCTTAGTCATCGTTATCTCAAGCAT-ATCTCGAATGCGAGC-AGCCAACATC

*****
Read: M99999:999:000000000-AFWM1:1:1110:25819:13362
Reference: chip-651.0002_08_v2961

A:      0 AAGCTCGCCTGTATCTTAGTCCCCGTTTTCTCAAGCATAAATTCGAATGCGAGCAAGCCAACATC
          |||||||||||||||||||||..||||||||||||||||||||||||||||||||||||||||||
B:      0 AAGCTCGCCTGTATCTTAGTCATCGTTTTCTCAAGCATAAATTCGAATGCGAGCAAGCCAACATC

*****
Read: M99999:999:000000000-AFWM1:1:1108:3845:20397
Reference: chip-651.0002_08_v318

A:      0 AAGCTCGCCTGTATCTTAGTCGGGGTTTTCTCAGCTATATCGTCGGGTGCGAGCAAGCCAACATC
          |||||||||||||||||||||||||||||||||||||||||||||..||||||||||||||||||
B:      0 AAGCTCGCCTGTATCTTAGTCGGGGTTTTCTCAGCTATATCGTCGAATGCGAGCAAGCCAACATC

*****
Read: M99999:999:000000000-AFWM1:1:1103:22226:4571
Reference: chip-651.0002_08_v31100

A:      0 AAGCTCGCCCCCATCTTAGTCATCGTTGCATCATACATATCGTCGAATGCGGGCAAGCCAACATC
          |||||||||..||||||||||||||||||||||||||||||||||||||||||.|||||||||||
B:      0 AAGCTCGCCGTCATCTTAGTCATCGTTGCATCATACATATCGTCGAATGCGGGGAAGCCAACATC

*****
Read: M99999:999:000000000-AFWM1:1:1112:11076:15083
Reference: chip-651.0002_08_v14406

A:      0 AAGCTCGCCGAGATCGATGTCATCGTTTTCTCAAGCATATCGTCGAATGCGAGCAAGCCAACATC
          |||||||||||||||||||||||||||||||||||||||||||||||||||.|||||||||||||
B:      0 AAGCTCGCCGAGATCGATGTCATCGTTTTCTCAAGCATATCGTCGAATGCGGGCAAGCCAACATC

*****
Read: M99999:999:000000000-AFWM1:1:1104:18589:18828
Reference: chip-651.0002_08_v536

A:      0 AAGCTCGCCTGTATCTTAGTCGGGGTTATCTCATACATAAATTCGTTGGCGGGCAAGCCAACATC
          |||||||||||||||||||||||||||||||||||||||||||||...|||||||||||||||||
B:      0 AAGCTCGCCTGTATCTTAGTCGGGGTTATCTCATACATAAATTCGACAGCGGGCAAGCCAACATC

*****
Read: M99999:999:000000000-AFWM1:1:1104:5410:14735
Reference: chip-651.0002_08_v21209

A:      0 AAGCTCGCCGTCATCTTAGTCATCGTTTTCTCATACATATCGTCGCCGGCGGGCAAGCCAACATC
          |||||||||||||||||||||||||||||||||||||||||||||.|.|||||.|||||||||||
B:      0 AAGCTCGCCGTCATCTTAGTCATCGTTTTCTCATACATATCGTCGACAGCGGGGAAGCCAACATC

*****
Read: M99999:999:000000000-AFWM1:1:1103:28633:14042
Reference: chip-651.0002_08_v4553

A:      0 AAGCTCGCCTGTATCGATGTCATCGTTATCTCATACATATCGTCGACAGCGGGCAAGCCAACATC
          ||||||||||||||||||||||||||||||||||||||||||||||..|||||||||||||||||
B:      0 AAGCTCGCCTGTATCGATGTCATCGTTATCTCATACATATCGTCGAATGCGGGCAAGCCAACATC

*****
Read: M99999:999:000000000-AFWM1:1:1102:23651:4384
Reference: chip-651.0002_08_v20735

A:      0 AAGCTCGCCGTCATCTTAGTCGGGGTTATCTCAAGCATAAATTCGAATGCGGGCAAGCCAACATC
          |||||||||||||||||||||||||||||||||||||||||||||||||||.|||||||||||||
B:      0 AAGCTCGCCGTCATCTTAGTCGGGGTTATCTCAAGCATAAATTCGAATGCGAGCAAGCCAACATC

*****
Read: M99999:999:000000000-AFWM1:1:2113:28230:9627
Reference: chip-651.0002_08_v21229

A:      0 AAGCTCGCCGTCATCTTAGTCATCGTTTTCTCATACATAAATTCGAATGCGGGGAAGCCAACATC
          ||||||||||||| |||||||||||||||||||||||||||||||||||||||.|||||||||||
B:      0 AAGCTCGCCGTCA-CTTAGTCATCGTTTTCTCATACATAAATTCGAATGCGGGCAAGCCAACATC

*****
Read: M99999:999:000000000-AFWM1:1:1106:11417:2600
Reference: chip-651.0002_08_v21663

A:      0 AAGCTCGCCGTCATCTTAGTCAGGGTTGCATCATACAT-AATCTCGGGTGCGAGCAAGCCAACATC
          |||||||||||||||||||||||||||||||||||||| ||| |||||||||||||||||||||||
B:      0 AAGCTCGCCGTCATCTTAGTCAGGGTTGCATCATACATCAAT-TCGGGTGCGAGCAAGCCAACATC

*****
Read: M99999:999:000000000-AFWM1:1:1114:17078:19323
Reference: chip-651.0002_08_v365

A:      0 AAGCTCGCCTGTATCTTAGTCGGGGTTTTCTCACCCATATCGTCGAATGCGGGCAAGCCAACATC
          |||||||||||||||||||||||||||||||||..||||||||||||||||||||||||||||||
B:      0 AAGCTCGCCTGTATCTTAGTCGGGGTTTTCTCAAGCATATCGTCGAATGCGGGCAAGCCAACATC

*****
Read: M99999:999:000000000-AFWM1:1:1109:12770:15546
Reference: chip-651.0002_08_v8649

A:      0 AAGCTCGCCTGTATCGCGGTCAGGGTTATCTCAGCTATATCGTCGACAGCGAGCAAGCCAACATC
          ||||||||||||||||..|||||||||||||||||||||||||||||||||||||||||||||||
B:      0 AAGCTCGCCTGTATCGATGTCAGGGTTATCTCAGCTATATCGTCGACAGCGAGCAAGCCAACATC

*****
Read: M99999:999:000000000-AFWM1:1:1108:22542:5641
Reference: chip-651.0002_08_v7520

A:      0 AAGCTCGCCTGTATCGCGGTCATCGTTGCATCAGCTATATCGTCGAATGCGGGCAAGCCAACATC
          ||||||||||||||||..|||||||||||||||||||||||||||||||||||.|||||||||||
B:      0 AAGCTCGCCTGTATCGATGTCATCGTTGCATCAGCTATATCGTCGAATGCGGGGAAGCCAACATC

*****
Read: M99999:999:000000000-AFWM1:1:1107:14385:5339
Reference: chip-651.0002_08_v65

A:      0 AAGCTCGCCTGTATCTTAGTCGGGGTTGCATCATACATAATCTCGAATGCGGGCAAGCCAACATC
          |||||||||||||||||||||||||||||||||||||||||||||||||||||.|||||||||||
B:      0 AAGCTCGCCTGTATCTTAGTCGGGGTTGCATCATACATAATCTCGAATGCGGGGAAGCCAACATC

*****
Read: M99999:999:000000000-AFWM1:1:1101:6466:19351
Reference: chip-651.0002_08_v65

A:      0 AAGCTCGCCTGTATCTTAGTCGGGGTTGCATCATACATAATCTCGAATGCGGGCAAGCCAACATC
          |||||||||||||||||||||||||||||||||||||||||||||||||||||.|||||||||||
B:      0 AAGCTCGCCTGTATCTTAGTCGGGGTTGCATCATACATAATCTCGAATGCGGGGAAGCCAACATC

*****
Read: M99999:999:000000000-AFWM1:1:1101:22669:9417
Reference: chip-651.0002_08_v1429

A:      0 AAGCTCGCCTGTATCTTAGTCAGGGTTGCATCATACATAAATTCGAATGCGGGGAAGCCAACATC
          |||||||||||||||||||||.|||||||||||||||||||||||||||||||||||||||||||
B:      0 AAGCTCGCCTGTATCTTAGTCGGGGTTGCATCATACATAAATTCGAATGCGGGGAAGCCAACATC

*****
Read: M99999:999:000000000-AFWM1:1:2101:16123:16464
Reference: chip-651.0002_08_v21384

A:      0 AAGCTCGCCGTCATCTTAGTCATCGTTATCTCAAGCATATCGTCGACAGCGAGCAAGCCAACATC
          |||||||||||||||||||||||||||||||||||||||||||||||||||.|.|||||||||||
B:      0 AAGCTCGCCGTCATCTTAGTCATCGTTATCTCAAGCATATCGTCGACAGCGGGGAAGCCAACATC

*****
Read: M99999:999:000000000-AFWM1:1:2111:18182:20772
Reference: chip-651.0002_08_v20736

A:      0 AAGCTCGCC-GTCATCTTAGTCGGGGTTATCTCAAGCATAAATTCGAATGCGAGCAAGCCAACATC
          ||||||||| || |||||||||||||||||||||||||||||||||||||||||||||||||||||
B:      0 AAGCTCGCCTGT-ATCTTAGTCGGGGTTATCTCAAGCATAAATTCGAATGCGAGCAAGCCAACATC

*****
Read: M99999:999:000000000-AFWM1:1:1114:16931:12025
Reference: chip-651.0002_08_v14076

A:      0 AAGCTCGCCGAGATCGATGTCGGGGTTATCTCAGCTATAAATTCGAATGCGAGCAAGCCAACATC
          |||||||||||||||||||||||||||.|||||||||||||||||||||||||||||||||||||
B:      0 AAGCTCGCCGAGATCGATGTCGGGGTTTTCTCAGCTATAAATTCGAATGCGAGCAAGCCAACATC

*****
Read: M99999:999:000000000-AFWM1:1:1112:10338:25892
Reference: chip-651.0002_08_v532

A:      0 AAGCTCGCCTGTATCTTAGTCGGGGTTATCTCATACATAAATTCGACAGCGGGGAAGCCAACATC
          |||||||||||||||||||||||||||||||||||||||||||||||||||||.|||||||||||
B:      0 AAGCTCGCCTGTATCTTAGTCGGGGTTATCTCATACATAAATTCGACAGCGGGCAAGCCAACATC

*****
Read: M99999:999:000000000-AFWM1:1:1114:5683:20294
Reference: chip-651.0002_08_v41664

A:      0 AAGCTCGCCAAAATCTTAGTCATCGTTATCTCAAGCATAAATTCGACAGCGAGCAAGCCAACATC
          |||||||||.|.|||||||||||||||||||||||||||||||||||||||||||||||||||||
B:      0 AAGCTCGCCTAGATCTTAGTCATCGTTATCTCAAGCATAAATTCGACAGCGAGCAAGCCAACATC

*****
Read: M99999:999:000000000-AFWM1:1:2107:22755:11511
Reference: chip-651.0002_08_v34011

A:      0 AAGCTCGCCCCCATCGATGTCGGGGTTTTCTCAAGCATAAATTCGAATGCGAGCAAGCCAACATC
          |||||||||..||||||||||||||||||||||||||||||||||||||||||||||||||||||
B:      0 AAGCTCGCCGTCATCGATGTCGGGGTTTTCTCAAGCATAAATTCGAATGCGAGCAAGCCAACATC

*****
Read: M99999:999:000000000-AFWM1:1:1105:27995:9403
Reference: chip-651.0002_08_v7700

A:      0 AAGCTCGCCTGTATCGCGGTCATCGTTTTCTCATACATATCGTCGAATGCGGGCAAGCCAACATC
          |||||||||||||||||||||||||||||||||||||||||||||||||||||.|||||||||||
B:      0 AAGCTCGCCTGTATCGCGGTCATCGTTTTCTCATACATATCGTCGAATGCGGGGAAGCCAACATC

*****
Read: M99999:999:000000000-AFWM1:1:1111:16019:10650
Reference: chip-651.0002_08_v10387

A:      0 AAGCTCGCCGAGATCTTAGTCGGGGTTTTCTCAAGCATAAATTCGACAGCGGGGAAGCCAACATC
          |||||||||||||||||||||||||||||||||||||||||||||||||||||.|||||||||||
B:      0 AAGCTCGCCGAGATCTTAGTCGGGGTTTTCTCAAGCATAAATTCGACAGCGGGCAAGCCAACATC

*****
Read: M99999:999:000000000-AFWM1:1:2113:16381:18851
Reference: chip-651.0002_08_v1179

A:      1 AGCTCGCCTGTATCTTAGTCATCGTTATCTCATACATATCGTCGACAGCGAGCAAGCCAACATC
          |.|||||||||||||||||||||||||.||||||||||||||||||||||.||||||||.||||
B:      1 ATCTCGCCTGTATCTTAGTCATCGTTACCTCATACATATCGTCGACAGCGGGCAAGCCACCATC

*****
Read: M99999:999:000000000-AFWM1:1:2113:8163:13453
Reference: chip-651.0002_08_v1386

A:      0 AAGCTCGCCTGTATCTTAGTCAGGGTTGCATCAAGCATAAATTCGA-ATGCGAGCAAGCCAACATC
          |||||||||||||||||||||||||||||||||||||||||||||| |  ||||||||||||||||
B:      0 AAGCTCGCCTGTATCTTAGTCAGGGTTGCATCAAGCATAAATTCGACA--CGAGCAAGCCAACATC

*****
Read: M99999:999:000000000-AFWM1:1:1113:15507:9251
Reference: chip-651.0002_08_v260

A:      0 AAGCTCGCCTGTATCTTAGTCGGGGTTTTCTCAAGCATAAATTCGAATGCGGGCAAGCCAACATC
          |||||||||||||||||||||||||||||||||||||||||||||||||||||.|||||||||||
B:      0 AAGCTCGCCTGTATCTTAGTCGGGGTTTTCTCAAGCATAAATTCGAATGCGGGGAAGCCAACATC

*****
Read: M99999:999:000000000-AFWM1:1:2101:13318:2682
Reference: chip-651.0002_08_v10822

A:      0 AAGCTCGCCGAGATCTTAGTCATCGTTGCATCAAGCATAATCTCGACAGCGGGGAAGCCAACATC
          ||||||||||||||||||||||||||||||||||||||||||||||..|||||||||||||||||
B:      0 AAGCTCGCCGAGATCTTAGTCATCGTTGCATCAAGCATAATCTCGAATGCGGGGAAGCCAACATC

*****
Read: M99999:999:000000000-AFWM1:1:1114:12016:12774
Reference: chip-651.0002_08_v21094

A:      0 AAGCTCGCCGTCATCTTAGTCATCGTTGCATCACCCATAAATTCGAATGCGGGGAAGCCAACATC
          |||||||||||||||||||||||||||||||||..||||||||||||||||||||||||||||||
B:      0 AAGCTCGCCGTCATCTTAGTCATCGTTGCATCATACATAAATTCGAATGCGGGGAAGCCAACATC

*****
Read: M99999:999:000000000-AFWM1:1:2101:28547:11697
Reference: chip-651.0002_08_v27982

A:      0 AAGCTCGCCGTCATCGCGGTCATCGTTTTCTCATACATAAATTCGACAGCGGGGAAGCCAACATC
          ||||||||||||||||||||||||||||||||||||||||||||||..||||||||||||.||||
B:      0 AAGCTCGCCGTCATCGCGGTCATCGTTTTCTCATACATAAATTCGAATGCGGGGAAGCCATCATC

*****
Read: M99999:999:000000000-AFWM1:1:2113:8720:20798
Reference: chip-651.0002_08_v2154

A:      0 AAGCTCGCCTGTATCTTAGTCTAT-GTTGCATCAGCTATAAATTCGACAGCGAGCAAGCCAACATC
          ||||||||||||||||||||| || |||||||||||||||||||||||||||||||||||||||||
B:      0 AAGCTCGCCTGTATCTTAGTC-ATCGTTGCATCAGCTATAAATTCGACAGCGAGCAAGCCAACATC

*****
Read: M99999:999:000000000-AFWM1:1:2106:22272:5718
Reference: chip-651.0002_08_v17601

A:      0 AAGCTCGCCGAGATCGCGGTCATCGTTGCATCATACATATCGTCGAATGCGAGCAAGCCAACATC
          ||||||||||||||||..|||||||||||||||||||||||||||||||||||||||||||||||
B:      0 AAGCTCGCCGAGATCGATGTCATCGTTGCATCATACATATCGTCGAATGCGAGCAAGCCAACATC

*****
Read: M99999:999:000000000-AFWM1:1:2102:13204:19604
Reference: chip-651.0002_08_v20781

A:      0 AAGCTCGCCGTCATCTTAGTCGGGGTTATCTCATACATAAATTCGAATGCGAGCAAGCCAACATC
          |||||||||||||||||||||||||||.|||||||||||||||||||||||||||||||||||||
B:      0 AAGCTCGCCGTCATCTTAGTCGGGGTTTTCTCATACATAAATTCGAATGCGAGCAAGCCAACATC

*****
Read: M99999:999:000000000-AFWM1:1:1106:9094:10037
Reference: chip-651.0002_08_v21231

A:      0 AAGCTCGCCGTCATCTTAGTCATCGTTTTCTCATACATAAATTCGAATGCGAGCAAGCCAACATC
          |||||||||||||||||||||||||||||||||||||||||||||..||||||||||||||||||
B:      0 AAGCTCGCCGTCATCTTAGTCATCGTTTTCTCATACATAAATTCGGGTGCGAGCAAGCCAACATC

*****
Read: M99999:999:000000000-AFWM1:1:2114:23098:17569
Reference: chip-651.0002_08_v11287

A:      0 AAGCTCGCCGAGATCTTAGTCATCGTTATCTCAAGCATAAATTCGACAGCGGGGAAGCCAACATC
          ||||||||||..|||||||||||||||||||||||||||||||||||||||||.|||||||||||
B:      0 AAGCTCGCCGTCATCTTAGTCATCGTTATCTCAAGCATAAATTCGACAGCGGGCAAGCCAACATC

*****
Read: M99999:999:000000000-AFWM1:1:1106:5642:23842
Reference: chip-651.0002_08_v30439

A:      0 AAGCTCGCCCCCATCTTAGTCGGGGTTGCATCATACATAATCTCGAATGCGGGGAAGCCAACATC
          |||||||||...|||||||||||||||||||||||||||||||||||||||||||||||||||||
B:      0 AAGCTCGCCGAGATCTTAGTCGGGGTTGCATCATACATAATCTCGAATGCGGGGAAGCCAACATC

*****
Read: M99999:999:000000000-AFWM1:1:1103:11238:11405
Reference: chip-651.0002_08_v4374

A:      0 AAGCTCGCCTGTATCGATGTCATCGTTTTCTCAGCTATATCGTCGACAGCGAGCAAGCCAACATC
          ||||||||||||||||||||||||||||||||||||||||||||||..|||||||||||||||||
B:      0 AAGCTCGCCTGTATCGATGTCATCGTTTTCTCAGCTATATCGTCGAATGCGAGCAAGCCAACATC

*****
Read: M99999:999:000000000-AFWM1:1:2106:20119:2173
Reference: chip-651.0002_08_v21413

A:      0 AAGCTCGCCGTCATCTTAGTCATCGTTATCTCAAGCATAAATTCGACAGCGGGCAAGCCAACATC
          |||||||||||||||||||||||||||||||||||||||||||||||||||.|||||||||||||
B:      0 AAGCTCGCCGTCATCTTAGTCATCGTTATCTCAAGCATAAATTCGACAGCGAGCAAGCCAACATC

*****
Read: M99999:999:000000000-AFWM1:1:1104:7878:25064
Reference: chip-651.0002_08_v14481

A:      0 AAGCTCGCCGAGATCGATGTCATCGTTTTCTCATACATAAATTCGAATGCGAGCAAGCCAACATC
          ||||||||||||||||||||||||||||||||||||||||||||||..|||||||||||||||||
B:      0 AAGCTCGCCGAGATCGATGTCATCGTTTTCTCATACATAAATTCGACAGCGAGCAAGCCAACATC

*****
Read: M99999:999:000000000-AFWM1:1:2103:20748:5833
Reference: chip-651.0002_08_v11796

A:      0 AAGCTCGCCGAGATCTTAGTCAGGGTTTTCTCAGCTATATCGTCGAATGCGAGCAAGCCAACATC
          |||||||||||||||||||||||||||.|||||||||||||||||||||||||||||||||||||
B:      0 AAGCTCGCCGAGATCTTAGTCAGGGTTATCTCAGCTATATCGTCGAATGCGAGCAAGCCAACATC

*****
Read: M99999:999:000000000-AFWM1:1:2113:8722:24060
Reference: chip-651.0002_08_v4594

A:      0 AAGCTCGCCTGTATCGATGTCATCGTTATCTCAGCTATATCGTCGAATGCGGGGAAGCCAACATC
          |.|||||||||||||||||||||||||.|||||||||||||||||||||||||||||||||||||
B:      0 ACGCTCGCCTGTATCGATGTCATCGTTTTCTCAGCTATATCGTCGAATGCGGGGAAGCCAACATC

*****
Read: M99999:999:000000000-AFWM1:1:1101:19126:20626
Reference: chip-651.0002_08_v727

A:      0 AAGCTCGCCTGTATCTTAGTCATCGTTGCATCATACATATCGTCGACAGCGGGGAAGCCAACATC
          |||||||||||||||||||||||||||||||||..||||||||||||||||||||||||||||||
B:      0 AAGCTCGCCTGTATCTTAGTCATCGTTGCATCAAGCATATCGTCGACAGCGGGGAAGCCAACATC

*****
Read: M99999:999:000000000-AFWM1:1:1106:28651:19423
Reference: chip-651.0002_08_v290

A:      0 AAGCTCGCCTGTATCTTAGTCGGGGTTTTCTCATACATAATCTCGAATGCGGGCAAGCCAACATC
          ||||||||||||||||||||||||||||||||||||.||||||||||||||.|||||||||||||
B:      0 AAGCTCGCCTGTATCTTAGTCGGGGTTTTCTCATACGTAATCTCGAATGCGAGCAAGCCAACATC

*****
Read: M99999:999:000000000-AFWM1:1:2102:19659:13346
Reference: chip-651.0002_08_v25472

A:      0 AAGCTCGCCGTCATCGATGTCAGGGTTATCTCATACATATCGTCGGGTGCGGGCAAGCCAACATC
          |||||||||||||||||||||||||||||||||||||||||||||..||||||||||||||||||
B:      0 AAGCTCGCCGTCATCGATGTCAGGGTTATCTCATACATATCGTCGAATGCGGGCAAGCCAACATC

*****
Read: M99999:999:000000000-AFWM1:1:1104:16212:2887
Reference: chip-651.0002_08_v7521

A:      0 AAGCTCGCCTGTATCGCGGTCATCGTTGCATCAGCTATATCGTCGAATGCGAGCAAGCCAACATC
          ||||||||||||||||..|||||||||||||||||||||||||||||||||||||||||||||||
B:      0 AAGCTCGCCTGTATCGATGTCATCGTTGCATCAGCTATATCGTCGAATGCGAGCAAGCCAACATC

*****
Read: M99999:999:000000000-AFWM1:1:1102:12126:18108
Reference: chip-651.0002_08_v11930

A:      0 AAGCTCGCCGAGATCTTAGTCAGGGTTATCTCAAGCATATCGTCGAATGCGGGCAAGCCAACATC
          |||||||||||||||||||||||||||||||||||||||||||||||||||.|||||||||||||
B:      0 AAGCTCGCCGAGATCTTAGTCAGGGTTATCTCAAGCATATCGTCGAATGCGAGCAAGCCAACATC

*****
Read: M99999:999:000000000-AFWM1:1:2107:26995:21030
Reference: chip-651.0002_08_v11107

A:      0 AAGCTCGCCGAGATCTTAGTCATCGTTTTCTCATACATAAATTCGACAGCGGGGAAGCCAACATC
          ||||||||||||||| ||||||||||||||||||||||||||||||..|||||||||||||||||
B:      0 AAGCTCGCCGAGATC-TAGTCATCGTTTTCTCATACATAAATTCGAATGCGGGGAAGCCAACATC

*****
Read: M99999:999:000000000-AFWM1:1:1107:15757:14689
Reference: chip-651.0002_08_v11602

A:      0 AAGCTCGCCGAGATCTTAGTCAGGGTTGCATCAGCTATAAAT--TCGACAGCGGGGAAGCCAACATC
          ||||||||||||||||||||||||||||||||||||   |||  |||||||||||||||||||||||
B:      0 AAGCTCGCCGAGATCTTAGTCAGGGTTGCATCAGCT---AATCGTCGACAGCGGGGAAGCCAACATC

*****
Read: M99999:999:000000000-AFWM1:1:2106:11328:23801
Reference: chip-651.0002_08_v4110

A:      0 AAGCTCGCCTGTATCGATGTCATCGTTGCATCATACATATCGTCGCCGGCGAGCAAGCCAACATC
          |||||||||||||||||||||||||||||||||||||||||||||.|.|||||||||||||||||
B:      0 AAGCTCGCCTGTATCGATGTCATCGTTGCATCATACATATCGTCGACAGCGAGCAAGCCAACATC

*****
Read: M99999:999:000000000-AFWM1:1:1108:5217:23623
Reference: chip-651.0002_08_v7884

A:      0 AAGCTCGCCTGTATCGCGGTCATCGTTATCTCAAGCATATCGTCGACAGCGAGCAAGCCAACATC
          ||||||||||||||||||||||||||||||||||||||||||||||..|||||||||||||||||
B:      0 AAGCTCGCCTGTATCGCGGTCATCGTTATCTCAAGCATATCGTCGAATGCGAGCAAGCCAACATC

*****
Read: M99999:999:000000000-AFWM1:1:1110:20032:27776
Reference: chip-651.0002_08_v10881

A:      0 AAGCTCGCCGAGATCTTAGTCATCGTTGCATCATACATAAATTCGAATGCGAGCAAGCCAACATC
          |||||||||||||||||||||||||||||||||||||||||||||..||||||||||||||||||
B:      0 AAGCTCGCCGAGATCTTAGTCATCGTTGCATCATACATAAATTCGGGTGCGAGCAAGCCAACATC

*****
Read: M99999:999:000000000-AFWM1:1:2107:24693:7727
Reference: chip-651.0002_08_v17629

A:      0 AAGCTCGCCGAGATCGCGGTCATCGTTGCATCATACATAAATTCGAATGCGGGGAAGCCAACATC
          ||||||||||..|||||||||||||||||||||||||||||||||||||||||||||||||||||
B:      0 AAGCTCGCCGTCATCGCGGTCATCGTTGCATCATACATAAATTCGAATGCGGGGAAGCCAACATC

*****
Read: M99999:999:000000000-AFWM1:1:1106:22134:16552
Reference: chip-651.0002_08_v14947

A:      0 AAGCTCGCCGAGATCGATGTCAGGGTTGCATCAGCTATATCGTCGACAGCGGGGAAGCCAACATC
          ||||||||||||||||||||||..||||||||.||||||||||||||||||||||||||||||||
B:      0 AAGCTCGCCGAGATCGATGTCATCGTTGCATCGGCTATATCGTCGACAGCGGGGAAGCCAACATC

*****
Read: M99999:999:000000000-AFWM1:1:2101:19484:18800
Reference: chip-651.0002_08_v21022

A:      0 AAGCTCGCCGTCATCTTAGTCATCGTTGCATC-AGCTATATCGTCGACAGCGGGGAAGCCAACATC
          |||||||||||||||||||||||||||||||| ||| |||||||||||||||||||||||||||||
B:      0 AAGCTCGCCGTCATCTTAGTCATCGTTGCATCAAGC-ATATCGTCGACAGCGGGGAAGCCAACATC

*****
Read: M99999:999:000000000-AFWM1:1:2111:25055:21997
Reference: chip-651.0002_08_v24801

A:      0 AAGCTCGCCGTCATCGATGTCATCGTTATCTCATACATATCGTCGAATGCGAGCAAGCCAACATC
          ||||||||||..|||||||||||||||||||||||||||||||||||||||||||||||||||||
B:      0 AAGCTCGCCGAGATCGATGTCATCGTTATCTCATACATATCGTCGAATGCGAGCAAGCCAACATC

*****
Read: M99999:999:000000000-AFWM1:1:2101:19333:14163
Reference: chip-651.0002_08_v533

A:      0 AAGCTCGCCTGTATCTTAGTCGGGGTTATCTCATACATAAATTCGACAGCGGGCAAGCCAACATC
          |||||||||||||||||||||||||||||||||||||||||||||||||||.|||||||||||||
B:      0 AAGCTCGCCTGTATCTTAGTCGGGGTTATCTCATACATAAATTCGACAGCGAGCAAGCCAACATC

*****
Read: M99999:999:000000000-AFWM1:1:1105:21353:18787
Reference: chip-651.0002_08_v4141

A:      0 AAGCTCGCCTGTATCGATGTCATCGTTGCATCAGCTATATCGTCGGGTGCGGGGAAGCCAACATC
          |||||||||||||||||||||||||||||||||||||||||||||..||||||||||||||||||
B:      0 AAGCTCGCCTGTATCGATGTCATCGTTGCATCAGCTATATCGTCGAATGCGGGGAAGCCAACATC

*****
Read: M99999:999:000000000-AFWM1:1:1106:13212:13678
Reference: chip-651.0002_08_v21382

A:      0 AAGCTCGCCGTCATCTTAGTCATCGTTATCTCAAGCATATCGTCGACAGCGGGGAAGCCAACATC
          ||||||||||..|||||||||||||||||||||||||||||||||||||||||||||||||||||
B:      0 AAGCTCGCCGAGATCTTAGTCATCGTTATCTCAAGCATATCGTCGACAGCGGGGAAGCCAACATC

*****
Read: M99999:999:000000000-AFWM1:1:2111:2334:18499
Reference: chip-651.0002_08_v10807

A:      0 AAGCTCGCCGAGATCTTAGTCATCGTTGCATCAAGCATATCGTCGACAGCGGGGAAGCCAACATC
          |||||||||||||||||||||||||||||||||||||||||||||||||||||.|||||||||||
B:      0 AAGCTCGCCGAGATCTTAGTCATCGTTGCATCAAGCATATCGTCGACAGCGGGCAAGCCAACATC

*****
Read: M99999:999:000000000-AFWM1:1:2110:12429:14435
Reference: chip-651.0002_08_v4504

A:      0 AAGCTCGCCTGTATCGATGTCATCGTTATCTCAAGCATATCGTCGAATGCGGGGAAGCCAACATC
          |||||||||||||||||||||||||||||||||||||| ||||||||||||||.|||||||||||
B:      0 AAGCTCGCCTGTATCGATGTCATCGTTATCTCAAGCAT-TCGTCGAATGCGGGCAAGCCAACATC

*****
Read: M99999:999:000000000-AFWM1:1:1111:17173:15062
Reference: chip-651.0002_08_v11258

A:      1 AGCTCGCCGAGATCTTAGTCATCGTTATCTCAAGCATATCGTCGACAGCGGGCAAGCCAACATC
          ||||||||||||||||||||||| ||||||||||||||||||||||||||||.|||||||||||
B:      1 AGCTCGCCGAGATCTTAGTCATC-TTATCTCAAGCATATCGTCGACAGCGGGGAAGCCAACATC

*****
Read: M99999:999:000000000-AFWM1:1:1103:14919:26329
Reference: chip-651.0002_08_v24351

A:      0 AAGCTCGCCGTCATCGATGTCATCGTTGCA-TCATACATATCGTCGAATGCGAGCAAGCCAACATC
          |||||||||||||||||||||||||||  | ||||||||||||||||||||||||||||||||.||
B:      0 AAGCTCGCCGTCATCGATGTCATCGTT--ATTCATACATATCGTCGAATGCGAGCAAGCCAACCTC

*****
Read: M99999:999:000000000-AFWM1:1:1105:13645:20256
Reference: chip-651.0002_08_v11361

A:      0 AAGCTCGCCGAGATCTTAGTCATCGTTATCTCAGCTATAATCTCGAATGCGAGCAAGCCAACATC
          ||||||||||..|||||||||||||||||||||||||||||||||||||||||||||||||||||
B:      0 AAGCTCGCCGTCATCTTAGTCATCGTTATCTCAGCTATAATCTCGAATGCGAGCAAGCCAACATC

*****
Read: M99999:999:000000000-AFWM1:1:2114:12754:4597
Reference: chip-651.0002_08_v20704

A:      0 AAGCTCGCCGTCATCTTAGTCGGGGTTATCTCAAGCATATCGTCGAATGCGGGGAAGCCAACATC
          ||||||||| |.|||||||||||||||||||||||| ||||||||||||||||.|||||||||||
B:      0 AAGCTCGCC-TGATCTTAGTCGGGGTTATCTCAAGC-TATCGTCGAATGCGGGCAAGCCAACATC

*****
Read: M99999:999:000000000-AFWM1:1:1102:14508:15705
Reference: chip-651.0002_08_v1157

A:      0 AAGCTCGCCTGTATCTTAGTCATCGTTATCTCAAGCATAAATTCGGGTGCGGGCAAGCCAACATC
          |||||||||||||||||||||||||||||||||||||||||||||||||||||.|||||||||||
B:      0 AAGCTCGCCTGTATCTTAGTCATCGTTATCTCAAGCATAAATTCGGGTGCGGGGAAGCCAACATC

*****
Read: M99999:999:000000000-AFWM1:1:2111:19092:19920
Reference: chip-651.0002_08_v1884

A:      0 AAGCTCGCCTGTATCTTAGTCAGGGTTATCTCATACATAAATTCGACAGCGAGCAAGCCAACATC
          |||||||||||||||||||||.||||||||||||||||||||||||||||||||||||.||||||
B:      0 AAGCTCGCCTGTATCTTAGTCGGGGTTATCTCATACATAAATTCGACAGCGAGCAAGCAAACATC

*****
Read: M99999:999:000000000-AFWM1:1:1110:24847:21958
Reference: chip-651.0002_08_v27816

A:      0 AAGCTCGCCGTCATCGCGGTCATCGTTGCATCACCCATATCGTCGAATGCGAGCAAGCCAACATC
          |||||||||||||||||||||||||||||||||..||||||||||||||||||||||||||||||
B:      0 AAGCTCGCCGTCATCGCGGTCATCGTTGCATCATACATATCGTCGAATGCGAGCAAGCCAACATC

*****
Read: M99999:999:000000000-AFWM1:1:1112:17597:12687
Reference: chip-651.0002_08_v21277

A:      0 AAGCTCGCCGTCATCTTAGTCATCGTTTTCTCAGCTATAAATTCGACAGCGGGGAAGCCAACATC
          |||||||||||||||||||||||||||.|||||||||||||||||||||||||||||||||||||
B:      0 AAGCTCGCCGTCATCTTAGTCATCGTTATCTCAGCTATAAATTCGACAGCGGGGAAGCCAACATC

*****
Read: M99999:999:000000000-AFWM1:1:2112:17917:4681
Reference: chip-651.0002_08_v21832

A:      0 AAGCTCGCCGTCATCTTAGTCAGGGTTTTCTCAAGCATATCGTCGACAGCGGGGAAGCCAACATC
          |||||||||||||||||||||||||||||||||..||||||||||||||||||||||||||||||
B:      0 AAGCTCGCCGTCATCTTAGTCAGGGTTTTCTCATACATATCGTCGACAGCGGGGAAGCCAACATC

*****
Read: M99999:999:000000000-AFWM1:1:2107:12187:3918
Reference: chip-651.0002_08_v3680

A:      0 AAGCTCGCCTGTATCGATGTCGGGGTTTTCTCATACATAAATTCGAATGCGGGCAAGCCAACATC
          |||||||||||||||||||||||||||||||||||||||||||||||||||.||||||||||.||
B:      0 AAGCTCGCCTGTATCGATGTCGGGGTTTTCTCATACATAAATTCGAATGCGAGCAAGCCAACCTC

*****
Read: M99999:999:000000000-AFWM1:1:2109:16389:26281
Reference: chip-651.0002_08_v27740

A:      0 AAGCTCGCCGTCATCGCGGTCATCGTTGCATCATACATAATCTCGAATGCGGGCAAGCCAACATC
          |||||||||||||||||||||||||||||||||||||||||||||||||||.|||||||||||||
B:      0 AAGCTCGCCGTCATCGCGGTCATCGTTGCATCATACATAATCTCGAATGCGAGCAAGCCAACATC

*****
Read: M99999:999:000000000-AFWM1:1:1111:16642:18932
Reference: chip-651.0002_08_v14251

A:      0 AAGCTCGCCGAGATCGATGTCATCGTTGCATCATACATAAATTCGGGTGCGGGGAAGCCAACATC
          |||||||||||||||||||||||||||||||||||||||||||||||||||.|.|||||||||||
B:      0 AAGCTCGCCGAGATCGATGTCATCGTTGCATCATACATAAATTCGGGTGCGAGCAAGCCAACATC

*****
Read: M99999:999:000000000-AFWM1:1:1106:20319:21634
Reference: chip-651.0002_08_v7896

A:      0 AAGCTCGCCTGTATCGCGGTCATCGTTATCTCAAGCATAATCTCGAATGCGAGCAAGCCAACATC
          ||||||||||||||||||||||||||||||||||||||||..|||||||||||||||||||||||
B:      0 AAGCTCGCCTGTATCGCGGTCATCGTTATCTCAAGCATAAATTCGAATGCGAGCAAGCCAACATC

*****
Read: M99999:999:000000000-AFWM1:1:1105:14052:19458
Reference: chip-651.0002_08_v76

A:      0 AAGCTCGCCTGTATCTTAGTCGGGGTTGCATCATACATAAATTCGGGTGCGGGGAAGCCAACATC
          |||||||||||||||||||||||||||||||||||||||||||||||||||.|.|||||||||||
B:      0 AAGCTCGCCTGTATCTTAGTCGGGGTTGCATCATACATAAATTCGGGTGCGAGCAAGCCAACATC

*****
Read: M99999:999:000000000-AFWM1:1:2112:27886:14995
Reference: chip-651.0002_08_v40985

A:      0 AAGCTCGCCAAAATCTTAGTCGGGGTTATCTCAAGCATAAATTCGAATGCGGGCAAGCCAACATC
          |||||||||...|||||||||||||||||||||||||||||||||||||||||||||||||||||
B:      0 AAGCTCGCCTGTATCTTAGTCGGGGTTATCTCAAGCATAAATTCGAATGCGGGCAAGCCAACATC

*****
Read: M99999:999:000000000-AFWM1:1:1109:11631:19904
Reference: chip-651.0002_08_v995

A:      0 AAGCTCGCCTGTATCTTAGTCATCGTTTTCTCAGCTATATCGTCGAATGCGGGCAAGCCAACATC
          |||||||||||||||||||||||||||||||||||||||||||||||||| .|||||||||||||
B:      0 AAGCTCGCCTGTATCTTAGTCATCGTTTTCTCAGCTATATCGTCGAATGC-AGCAAGCCAACATC

*****
Read: M99999:999:000000000-AFWM1:1:2111:15586:13766
Reference: chip-651.0002_08_v1444

A:      0 AAGCTCGCCTGTATCTTAGTCAGGGTTGCATCAGCTATATCGTCGAATGCGGGGAAGCCAACATC
          ||||||||||||||||||||||..|||||||||||||||||||||||||||||||||||||||||
B:      0 AAGCTCGCCTGTATCTTAGTCATCGTTGCATCAGCTATATCGTCGAATGCGGGGAAGCCAACATC

*****
Read: M99999:999:000000000-AFWM1:1:2102:9713:18489
Reference: chip-651.0002_08_v21046

A:      0 AAGCTCGCCGTCATCTTAGTCATCGTTGCATCAGCTATAAATTCGGGTGCGGGGAAGCCAACATC
          |||||||||||||||||||||||||||||||||||||||||||||||||||.|.|||||||||||
B:      0 AAGCTCGCCGTCATCTTAGTCATCGTTGCATCAGCTATAAATTCGGGTGCGAGCAAGCCAACATC

*****
Read: M99999:999:000000000-AFWM1:1:1108:19168:18040
Reference: chip-651.0002_08_v17814

A:      0 AAGCTCGCCGAGATCGCGGTCATCGTTTTCTCAAGCATAAATTCGACAGCGAGCAAGCCAACATC
          ||||||||||||||||..|||||||||||||||||||||||||||||||||||||||||||||||
B:      0 AAGCTCGCCGAGATCGATGTCATCGTTTTCTCAAGCATAAATTCGACAGCGAGCAAGCCAACATC

*****
Read: M99999:999:000000000-AFWM1:1:2114:14618:14017
Reference: chip-651.0002_08_v38091

A:      0 AAGCTCGCCCCCATCGCGGTCATCGTTTTCTCATACATAATCTCGAATGCGAGCAAGCCAACATC
          |||||||||...|||||||||||||||||||||||||||||||||||||||||||||||||||||
B:      0 AAGCTCGCCTGTATCGCGGTCATCGTTTTCTCATACATAATCTCGAATGCGAGCAAGCCAACATC

*****
Read: M99999:999:000000000-AFWM1:1:2107:17543:26762
Reference: chip-651.0002_08_v24395

A:      0 AAGCTCGCCGTCATCGATGTCATCGTTGCATCAGCTATATCGTCGAATGCGGGCAAGCCAACATC
          |||||||||||||||||| ||||||||||||||||||||||||||||||||.|||||||||||||
B:      0 AAGCTCGCCGTCATCGAT-TCATCGTTGCATCAGCTATATCGTCGAATGCGAGCAAGCCAACATC

*****
Read: M99999:999:000000000-AFWM1:1:1104:16569:14791
Reference: chip-651.0002_08_v27697

A:      0 AAGCTCGCCGTCATCGCGGTCATCGTTGCATCAAGCATAATCTCGACAGCGGGGAAGCCAACATC
          ||||||||||||||||||||||||||||||||||||||||..|||||||||||||||||||||||
B:      0 AAGCTCGCCGTCATCGCGGTCATCGTTGCATCAAGCATAAATTCGACAGCGGGGAAGCCAACATC

*****
Read: M99999:999:000000000-AFWM1:1:2102:19542:9797
Reference: chip-651.0002_08_v7513

A:      0 AAGCTCGCCTGTATCGCGGTCATCGTTGCATCATACATAAATTCGCCGGCGGGGAAGCCAACATC
          |||||||||||||||||||||||||||||||||||||||||||||.|.|||||||||||||||||
B:      0 AAGCTCGCCTGTATCGCGGTCATCGTTGCATCATACATAAATTCGACAGCGGGGAAGCCAACATC

*****
Read: M99999:999:000000000-AFWM1:1:2103:27932:17913
Reference: chip-651.0002_08_v487

A:      0 AAGCTCGCCTGTATCTTAGTCGGGGTTATCTCAAGCATAAATTCGACAGCGGGGAAGCCAACATC
          ||||||||||||||||||||||||||||||||||||||||||||||..|||||||||||||||||
B:      0 AAGCTCGCCTGTATCTTAGTCGGGGTTATCTCAAGCATAAATTCGAATGCGGGGAAGCCAACATC

*****
Read: M99999:999:000000000-AFWM1:1:2113:20144:28080
Reference: chip-651.0002_08_v15425

A:      0 AAGCTCGCCGAGATCGATGTCAGGGTTATCTCAGCTATAAATTCGAATGCGGGCAAGCCAACATC
          |||||||||||||||||||||||||||||||||||||||||||||||||||.|||||||||||||
B:      0 AAGCTCGCCGAGATCGATGTCAGGGTTATCTCAGCTATAAATTCGAATGCGAGCAAGCCAACATC

*****
Read: M99999:999:000000000-AFWM1:1:2110:23325:14636
Reference: chip-651.0002_08_v1533

A:      0 AAGCTCGCCTGTATCTTAGTCAGGGTTGCATCACTA-ATATCGTCGGGTGCGAGCAAGCCAACATC
          ||||||||||||||||||||||||||||||||| || |||||||||||||||||||||||||||||
B:      0 AAGCTCGCCTGTATCTTAGTCAGGGTTGCATCA-TACATATCGTCGGGTGCGAGCAAGCCAACATC

*****
Read: M99999:999:000000000-AFWM1:1:1110:24279:9935
Reference: chip-651.0002_08_v527

A:      0 AAGCTCGCCTGTATCTTAGTCGGGGTTATCT---CATACATAAATTCGGGTGCGGGCAAGCCAACATC
          |||||||||||||||||||||||||..||||   ||.|||.|   |||||||||||.|||||||||||
B:      0 AAGCTCGCCTGTATCTTAGTCGGGGCAATCTTTGCAAACACA---TCGGGTGCGGGGAAGCCAACATC

*****
Read: M99999:999:000000000-AFWM1:1:1106:9153:26823
Reference: chip-651.0002_08_v258

A:      0 AAGCTCGCCTGTATCTTAGTCGGGGTTTTCTCAAGCATAAATTCGGGTGCGAGCAAGCCAACATC
          |||||||||||||||||||||||||||||||||||||||||||||||||||.|.|||||||||||
B:      0 AAGCTCGCCTGTATCTTAGTCGGGGTTTTCTCAAGCATAAATTCGGGTGCGGGGAAGCCAACATC

*****
Read: M99999:999:000000000-AFWM1:1:2113:18388:21219
Reference: chip-651.0002_08_v1912

A:      0 AAGCTCGCCTGTATCTTAGTCAGGGTTATCTCAGCTATAATC-TCGACAGCGGGGAAGCCAACATC
          |||||||||||||||||||||||||||||||||||||| ||| |||||||||||||||||||||||
B:      0 AAGCTCGCCTGTATCTTAGTCAGGGTTATCTCAGCTAT-ATCGTCGACAGCGGGGAAGCCAACATC

*****
Read: M99999:999:000000000-AFWM1:1:1112:15005:2340
Reference: chip-651.0002_08_v981

A:      0 AAGCTCGCCTGTATCTTAGTCATCGTTTTCTCATACATAAATTCGAATGCGAGCAAGCCAACATC
          |||||||||||||||||||||||||||||||||||||||||||||||||||.|||||||||||||
B:      0 AAGCTCGCCTGTATCTTAGTCATCGTTTTCTCATACATAAATTCGAATGCGGGCAAGCCAACATC

*****
Read: M99999:999:000000000-AFWM1:1:2107:8058:22975
Reference: chip-651.0002_08_v11843

A:      0 AAGCTCGCCGAGATCTTAGTCAGGGTTTTCTCACCCATATCGTCGACAGCGGGCAAGCCAACATC
          |||||||||||||||||||||||||||||||||..||||||||||||||||||||||||||||||
B:      0 AAGCTCGCCGAGATCTTAGTCAGGGTTTTCTCATACATATCGTCGACAGCGGGCAAGCCAACATC

*****
Read: M99999:999:000000000-AFWM1:1:1105:12617:19129
Reference: chip-651.0002_08_v11254

A:      0 AAGCTCGCCGAGATCTTAGTCATCGTTATCTCAAGCATATCGTCGAATGCGGGGAAGCCAACATC
          |||||||||||||||||||||||||||||||| ||||||||||||||||||||||||||||||||
B:      0 AAGCTCGCCGAGATCTTAGTCATCGTTATCTC-AGCATATCGTCGAATGCGGGGAAGCCAACATC

*****
Read: M99999:999:000000000-AFWM1:1:1114:10044:22318
Reference: chip-651.0002_08_v1655

A:      0 AAGCTCGCCTGTATCTTAGTCAGGGTTTTCTCATACATAAATTCGAATGCGGGCAAGCCAACATC
          |||||||||||||| ||||||.|||||||||||||||||||||||||||||||||||||||||||
B:      0 AAGCTCGCCTGTAT-TTAGTCGGGGTTTTCTCATACATAAATTCGAATGCGGGCAAGCCAACATC

*****
Read: M99999:999:000000000-AFWM1:1:2114:9603:6240
Reference: chip-651.0002_08_v17829

A:      0 AAGCTCGCCGAGATCGCGGTCATCGTTTTCTCATACATATCGTCGACAGCGAGCAAGCCAACATC
          ||||||||||||||||||||||||||||||||||||||||||||||..||||||||| |||||||
B:      0 AAGCTCGCCGAGATCGCGGTCATCGTTTTCTCATACATATCGTCGAATGCGAGCAAG-CAACATC

*****
Read: M99999:999:000000000-AFWM1:1:1104:23649:20480
Reference: chip-651.0002_08_v1644

A:      0 AAGCTCGCCTGTATCTTAGTCAGGGTTTTCTCATACATAATCTCGACAGCGAGCAAGCCAACATC
          |||||||||||||||||||||||||||||||||||||||||||||||||||.|.|||||||||||
B:      0 AAGCTCGCCTGTATCTTAGTCAGGGTTTTCTCATACATAATCTCGACAGCGGGGAAGCCAACATC

*****
Read: M99999:999:000000000-AFWM1:1:2102:15927:23938
Reference: chip-651.0002_08_v10609

A:      0 AAGCTCGCCGAGATCTTAGTCGGGGTTATCTCAAGCATAAATTCGAATGCGGGGAAGCCAACATC
          |||||||||||||||||||||||||||.|||||||||||||||||||||||||||||||||||||
B:      0 AAGCTCGCCGAGATCTTAGTCGGGGTTTTCTCAAGCATAAATTCGAATGCGGGGAAGCCAACATC

*****
Read: M99999:999:000000000-AFWM1:1:1106:24848:15656
Reference: chip-651.0002_08_v28179

A:      0 AAGCTCGCCGTCATCGCGGTCATCGTTATCTCATACATATCGTCGACAGCGAGCAAGCCAACATC
          ||||||||||..|||||||||||||||||||||||||||||||||||||||||||||||||||||
B:      0 AAGCTCGCCGAGATCGCGGTCATCGTTATCTCATACATATCGTCGACAGCGAGCAAGCCAACATC

*****
Read: M99999:999:000000000-AFWM1:1:2105:25444:21288
Reference: chip-651.0002_08_v3635

A:      0 AAGCTCGCCTGTATCGATGTCGGGGTTTTCTCAAGCATAAATTCGAATGCGGGCAAGCCAACATC
          ||||||||||||||||||||||||||||||||||||||.||||||||||||.|||||||||||||
B:      0 AAGCTCGCCTGTATCGATGTCGGGGTTTTCTCAAGCATCAATTCGAATGCGAGCAAGCCAACATC

*****
Read: M99999:999:000000000-AFWM1:1:1114:10801:25914
Reference: chip-651.0002_08_v21009

A:      0 AAGCTCGCCGTCATCTTAGTCATCGTTGCATCATACATAAATTCGACAGCGAGCAAGCCAACATC
          ||||||||||..|||||||||||||||||||||||||||||||||||||||.|||||||||||||
B:      0 AAGCTCGCCGAGATCTTAGTCATCGTTGCATCATACATAAATTCGACAGCGGGCAAGCCAACATC

*****
Read: M99999:999:000000000-AFWM1:1:1101:27861:10296
Reference: chip-651.0002_08_v15335

A:      0 AAGCTCGCCGAGATCGATGTCAGGGTTATCTCAAGCATAAATTCGAATGCGGGCAAGCCAACATC
          |||||||||||||||||||||||||||||||||||||||||||||||||||.|||||||||||||
B:      0 AAGCTCGCCGAGATCGATGTCAGGGTTATCTCAAGCATAAATTCGAATGCGAGCAAGCCAACATC

*****
Read: M99999:999:000000000-AFWM1:1:2107:22867:5301
Reference: chip-651.0002_08_v2150

A:      0 AAGCTCGCCTGTATCTTAGTCTATGTTGCATCAGCTATAAATTCGAATGCGGGCAAGCCAACATC
          |||||||||||||||||||||...|||||||||||||||||||||||||||||||||||||||||
B:      0 AAGCTCGCCTGTATCTTAGTCGGGGTTGCATCAGCTATAAATTCGAATGCGGGCAAGCCAACATC

*****
Read: M99999:999:000000000-AFWM1:1:1110:7722:12561
Reference: chip-651.0002_08_v10384

A:      0 AAGCTCGCCGAGATCTTAGTCGGGGTTTTCTCAAGCATAAATTCGAATGCGGGGAAGCCAACATC
          |||||||||||||||||||||||||||||||||||||||||||||||||||||.|||||||||||
B:      0 AAGCTCGCCGAGATCTTAGTCGGGGTTTTCTCAAGCATAAATTCGAATGCGGGCAAGCCAACATC

*****
Read: M99999:999:000000000-AFWM1:1:2108:16122:25215
Reference: chip-651.0002_08_v5213

A:      0 AAGCTCGCCTGTATCGATGTCAGGGTTATCTCAAGCATAAATTCGACAGCGGGCAAGCCAACATC
          |||||||||||||||||||||||||||||||||||||||||||||||||||.|||||||||||||
B:      0 AAGCTCGCCTGTATCGATGTCAGGGTTATCTCAAGCATAAATTCGACAGCGAGCAAGCCAACATC

*****
Read: M99999:999:000000000-AFWM1:1:2112:5345:21569
Reference: chip-651.0002_08_v1134

A:      0 AAGCTCGCCTGTATCTTAGTCATCGTTATCTCAAGCATATCGTCGACAGCGAGCAAGCCAACATC
          |||||||||||||||||||||||||||.|||||||||||||||||||||||||||||||||||||
B:      0 AAGCTCGCCTGTATCTTAGTCATCGTTTTCTCAAGCATATCGTCGACAGCGAGCAAGCCAACATC

*****
Read: M99999:999:000000000-AFWM1:1:2101:12401:2152
Reference: chip-651.0002_08_v1488

A:      0 AAGCTCGCCTGTATCTTAGTCAGGGTTGCATCACCCATATCGTCGGGTGCGAGCAAGCCAACATC
          |||||||||||||||||||||||||||||||||..||||||||||||||||||||||||||||||
B:      0 AAGCTCGCCTGTATCTTAGTCAGGGTTGCATCATACATATCGTCGGGTGCGAGCAAGCCAACATC

*****
Read: M99999:999:000000000-AFWM1:1:2108:20595:19426
Reference: chip-651.0002_08_v15123

A:      0 AAGCTCGCCGAGATCGATGTCAGGGTTTTCTCATACATATCGTCGGGTGCGAGCAAGCCAACATC
          |||||||||||||||||||||||||||||||||||||||||||||..||||||||||||||||||
B:      0 AAGCTCGCCGAGATCGATGTCAGGGTTTTCTCATACATATCGTCGAATGCGAGCAAGCCAACATC

*****
Read: M99999:999:000000000-AFWM1:1:2114:27663:8141
Reference: chip-651.0002_08_v1760

A:      0 AAGCTCGCCTGTATCTTAGTCAGGGTTTTCTCACTA-ATATCGTCGAATGCGGGCAAGCCAACATC
          ||||||||||||||||||||||||||||||||| || |||||||||||||||||||||||||||||
B:      0 AAGCTCGCCTGTATCTTAGTCAGGGTTTTCTCA-TACATATCGTCGAATGCGGGCAAGCCAACATC

*****
Read: M99999:999:000000000-AFWM1:1:2111:4949:16490
Reference: chip-651.0002_08_v723

A:      0 AAGCTCGCCTGTATCTTAGTCATCGTTGCATCATACATATCGTCGGGTGCGAGCAAGCCAACATC
          ||||||||||||||||||||||||||||||||||||||||||||||||| |.|.|||||||||||
B:      0 AAGCTCGCCTGTATCTTAGTCATCGTTGCATCATACATATCGTCGGGTG-GGGGAAGCCAACATC

*****
Read: M99999:999:000000000-AFWM1:1:2106:9323:7044
Reference: chip-651.0002_08_v24815

A:      0 AAGCTCGCCGTCATCGATGTCATCGTTATCTCATACATAATCTCGAATGCGGGCAAGCCAACATC
          |||||||||||||||||||||||||||||||||||||||||||||||||||||.|||||||||||
B:      0 AAGCTCGCCGTCATCGATGTCATCGTTATCTCATACATAATCTCGAATGCGGGGAAGCCAACATC

*****
Read: M99999:999:000000000-AFWM1:1:1108:5425:9253
Reference: chip-651.0002_08_v10929

A:      0 AAGCTCGCCGAGATCTTAGTCATCGTTGCATCAGCTATAAATTCGACAGCGAGCAAGCCAACATC
          ||||||||||..|||||||||||||||||||||||||||||||||||||||||||||||||||||
B:      0 AAGCTCGCCGTCATCTTAGTCATCGTTGCATCAGCTATAAATTCGACAGCGAGCAAGCCAACATC

*****
Read: M99999:999:000000000-AFWM1:1:1103:8229:10353
Reference: chip-651.0002_08_v1137

A:      0 AAGCTCGCCTGTATCTTAGTCATCGTTATCTCAAGCATATCGTCGTTGGCGAGCAAGCCAACATC
          |||||||||||||||||||||||||||||||||||||||||||||..||||||||||||||||||
B:      0 AAGCTCGCCTGTATCTTAGTCATCGTTATCTCAAGCATATCGTCGGGGGCGAGCAAGCCAACATC

*****
Read: M99999:999:000000000-AFWM1:1:2112:17395:12188
Reference: chip-651.0002_08_v21203

A:      0 AAGCTCGCCGTCATCTTAGTCATCGTTTTCTCATACATATCGTCGACAGCGGGCAAGCCAACATC
          ||||||||||..|||||||||||||||||||||||||||||||||||||||||.|||||||||||
B:      0 AAGCTCGCCGAGATCTTAGTCATCGTTTTCTCATACATATCGTCGACAGCGGGGAAGCCAACATC

*****
Read: M99999:999:000000000-AFWM1:1:2103:25341:14146
Reference: chip-651.0002_08_v974

A:      0 AAGCTCGCCTGTATCTTAGTCATCGTTTTCTCATACATAATCTCGCCGGCGGGCAAGCCAACATC
          |||||||||||||||||||||||||||||||||||||||||||||.|.|||||.|||||||||||
B:      0 AAGCTCGCCTGTATCTTAGTCATCGTTTTCTCATACATAATCTCGGCAGCGGGGAAGCCAACATC

*****
Read: M99999:999:000000000-AFWM1:1:2114:16097:10539
Reference: chip-651.0002_08_v1939

A:      0 AAGCTCGCCTGTATCTTAGTCAGGGTTATCTCACCCATATCGTCGAATGCGGGGAAGCCAACATC
          |||||||||||||||||||||||||||||||||.|.|||||||||||||||||||||||||||||
B:      0 AAGCTCGCCTGTATCTTAGTCAGGGTTATCTCAGCTATATCGTCGAATGCGGGGAAGCCAACATC

*****
Read: M99999:999:000000000-AFWM1:1:2109:21062:19307
Reference: chip-651.0002_08_v34924

A:      0 AAGCTCGCCCCCATCGATGTCATCGTTATCTCATACATATCGTCGAATGCGGGGAAGCCAACATC
          |||||||||..||||||||||||||||||||||||||||||||||.|||||||||||||||||||
B:      0 AAGCTCGCCGTCATCGATGTCATCGTTATCTCATACATATCGTCGCATGCGGGGAAGCCAACATC

*****
Read: M99999:999:000000000-AFWM1:1:2101:12587:3136
Reference: chip-651.0002_08_v27950

A:      0 AAGCTCGCCGTCATCGCGGTCATCGTTTTCTCATACATATCGTCGAATGCGGGCAAGCCAACATC
          ||||||||||..|||||||||||||||||||||||||||||||||||||||||||||||||||||
B:      0 AAGCTCGCCGAGATCGCGGTCATCGTTTTCTCATACATATCGTCGAATGCGGGCAAGCCAACATC

*****
Read: M99999:999:000000000-AFWM1:1:2110:26482:8580
Reference: chip-651.0002_08_v18082

A:      0 AAGCTCGCCGAGATCGCGGTCATCGTTATCTCATACATAAATTCGACAGCGGGGAAGCCAACATC
          |||||||||||||||||||||||||||||||||||||||||||||||||||||.|||||||||||
B:      0 AAGCTCGCCGAGATCGCGGTCATCGTTATCTCATACATAAATTCGACAGCGGGCAAGCCAACATC

*****
Read: M99999:999:000000000-AFWM1:1:1101:15993:10943
Reference: chip-651.0002_08_v7958

A:      0 AAGCTCGCCTGTATCGCGGTCATCGTTATCTCATACATAAATTCGACAGCGGGCAAGCCAACATC
          |||||||||||||||||||||||||||||||||||||||||||||||||||||.|||||||||||
B:      0 AAGCTCGCCTGTATCGCGGTCATCGTTATCTCATACATAAATTCGACAGCGGGGAAGCCAACATC

*****
Read: M99999:999:000000000-AFWM1:1:1112:6989:15433
Reference: chip-651.0002_08_v3636

A:      0 AAGCTCGCCTGTATCGATGTCGGGGTTTTCTCAAGCATAAATTCGAATGCGAGCAAGCCAACATC
          |||||||||||||||||||||||||||||||||||||||||||||||||||.|||||||||||||
B:      0 AAGCTCGCCTGTATCGATGTCGGGGTTTTCTCAAGCATAAATTCGAATGCGGGCAAGCCAACATC

*****
Read: M99999:999:000000000-AFWM1:1:2108:18585:23185
Reference: chip-651.0002_08_v18005

A:      0 AAGCTCGCCGAGATCGCGGTCATCGTTATCTCAAGCATATCGTCGAATGCGGGCAAGCCAACATC
          |||||||||||||||||||||||||||||||||||||||||||||||||||.|||||||||||||
B:      0 AAGCTCGCCGAGATCGCGGTCATCGTTATCTCAAGCATATCGTCGAATGCGAGCAAGCCAACATC

*****
Read: M99999:999:000000000-AFWM1:1:2104:17289:6226
Reference: chip-651.0002_08_v3695

A:      0 AAGCTCGCCTGTATCGATGTCGGGGTTTTCTCAGCTATATCGTCGAATGCGGGCAAGCCAACATC
          |||||||||||||||||||||.|||||||||||||||||||||||||||||||||||||||||||
B:      0 AAGCTCGCCTGTATCGATGTCAGGGTTTTCTCAGCTATATCGTCGAATGCGGGCAAGCCAACATC

*****
Read: M99999:999:000000000-AFWM1:1:2109:25703:13396
Reference: chip-651.0002_08_v21020

A:      0 AAGCTCGCCGTCATCTTAGTCATCGTTGCATCAGCTATATCGTCGAATGCGGGCAAGCCAACATC
          |||||||||||||||||||||||||||||||||||||||||||||||||||||.|||||||||||
B:      0 AAGCTCGCCGTCATCTTAGTCATCGTTGCATCAGCTATATCGTCGAATGCGGGGAAGCCAACATC

*****
Read: M99999:999:000000000-AFWM1:1:2112:13742:26238
Reference: chip-651.0002_08_v935

A:      0 AAGCTCGCCTGTATCTTAGTCATCGTTTTCTCAAGCATAAATTCGAATGCGGGCAAGCCAACATC
          |||||||||||||||||||||||||||||||||||||||||||||||||||.|||||||||||||
B:      0 AAGCTCGCCTGTATCTTAGTCATCGTTTTCTCAAGCATAAATTCGAATGCGAGCAAGCCAACATC

*****
Read: M99999:999:000000000-AFWM1:1:2101:11978:7206
Reference: chip-651.0002_08_v1854

A:      0 AAGCTCGCCTGTATCTTAGTCAGGGTTATCTCATACATATCGTCGACAGCGAGCAAGCCAACATC
          |||||||||||||||||||||.|||||||||||||||||||||||||||||||||||||||||||
B:      0 AAGCTCGCCTGTATCTTAGTCGGGGTTATCTCATACATATCGTCGACAGCGAGCAAGCCAACATC

*****
Read: M99999:999:000000000-AFWM1:1:1105:5072:12184
Reference: chip-651.0002_08_v4628

A:      0 AAGCTCGCCTGTATCGATGTCATCGTTATCTCAGCTATAAATTCGACAGCGGGCAAGCCAACATC
          |||||||||||||||||||||||||||||||||||||||||||||||||||.|||||||||||||
B:      0 AAGCTCGCCTGTATCGATGTCATCGTTATCTCAGCTATAAATTCGACAGCGAGCAAGCCAACATC

*****
Read: M99999:999:000000000-AFWM1:1:1108:7182:15465
Reference: chip-651.0002_08_v11120

A:      0 AAGCTCGCCGAGATCTTAGTCATCGTTTTCTCAGCTATATCGTCGAATGCGGGCAAGCCAACATC
          |||||||||||||||||||||||||||||||||||||||||||||||||||||.|||||||||||
B:      0 AAGCTCGCCGAGATCTTAGTCATCGTTTTCTCAGCTATATCGTCGAATGCGGGGAAGCCAACATC

*****
Read: M99999:999:000000000-AFWM1:1:2109:6587:8806
Reference: chip-651.0002_08_v11708

A:      0 AAGCTCGCCGAGATCTTAGTCAGGGTTTTCTCAAGCATATCGTCGACAGCGGGCAAGCCAACATC
          |||||||||||||||||||||||||||||||||||||||||||||||||||.|||||||||||||
B:      0 AAGCTCGCCGAGATCTTAGTCAGGGTTTTCTCAAGCATATCGTCGACAGCGAGCAAGCCAACATC

*****
Read: M99999:999:000000000-AFWM1:1:2104:14077:3590
Reference: chip-651.0002_08_v5274

A:      0 AAGCTCGCCTGTATCGATGTCAGGGTTATCTCAGCTATATCGTCGACAGCGAGCAAGCCAACATC
          |||||||||||||||...|||||||||||||||||||||||||||||||||||||||||||||||
B:      0 AAGCTCGCCTGTATCTTAGTCAGGGTTATCTCAGCTATATCGTCGACAGCGAGCAAGCCAACATC

*****
Read: M99999:999:000000000-AFWM1:1:1108:11525:19580
Reference: chip-651.0002_08_v14481

A:      0 AAGCTCGCCGAGATCGATGTCATCGTTTTCTCATACATAAATTCGAATGCGAGCAAGCCAACATC
          ||||||||||||||||||||||||||||||||||||||||||||||..|||||||||||||||||
B:      0 AAGCTCGCCGAGATCGATGTCATCGTTTTCTCATACATAAATTCGACAGCGAGCAAGCCAACATC

*****
Read: M99999:999:000000000-AFWM1:1:1109:23897:9109
Reference: chip-651.0002_08_v4504

A:      0 AAGCTCGCCTGTATCGATGTCATCGTTATCTCAAGCATATCGTCGAATGCGGGGAAGCCAACATC
          |||||||||||||||||||||||||||||||||||||||||||||||||||.|.|||||||||||
B:      0 AAGCTCGCCTGTATCGATGTCATCGTTATCTCAAGCATATCGTCGAATGCGAGCAAGCCAACATC

*****
Read: M99999:999:000000000-AFWM1:1:1114:9462:17877
Reference: chip-651.0002_08_v591

A:      0 AAGCTCGCCTGTATCTTAGTCGGGGTTATCTCACCCATATCGTCGAATGCGAGCAAGCCAACATC
          |||||||||||||||||||||||||||||||||..||||||||||||||||||||||||||||||
B:      0 AAGCTCGCCTGTATCTTAGTCGGGGTTATCTCATACATATCGTCGAATGCGAGCAAGCCAACATC

*****
Read: M99999:999:000000000-AFWM1:1:1106:10546:14961
Reference: chip-651.0002_08_v12099

A:      0 AAGCTCGCCGAGATCTTAGTCAGGGTTATCTCACCCATAAATTCGACAGCGAGCAAGCCAACATC
          ||||||||||||||||||||||||||||||||..|.|||||||||||||||||||||||||||||
B:      0 AAGCTCGCCGAGATCTTAGTCAGGGTTATCTCCGCTATAAATTCGACAGCGAGCAAGCCAACATC

*****
Read: M99999:999:000000000-AFWM1:1:1109:12706:4086
Reference: chip-651.0002_08_v1434

A:      0 AAGCTCGCCTGTATCTTAGTCAGGGTTGCATCATACATAAATTCGACAGCGAGCAAGCCAACATC
          |||||||||||||||||||||||||||||||||||||||||||||...|||||||||||||||||
B:      0 AAGCTCGCCTGTATCTTAGTCAGGGTTGCATCATACATAAATTCGGGTGCGAGCAAGCCAACATC

*****
Read: M99999:999:000000000-AFWM1:1:2112:18540:6961
Reference: chip-651.0002_08_v11199

A:      0 AAGCTCGCCGAGATCTTAGTCATCGTTTTCTCACCCATAAATTCGACAGCGAGCAAGCCAACATC
          |||||||||||||||||||||||||||||||||.|.|||||||||||||||||||||||||||||
B:      0 AAGCTCGCCGAGATCTTAGTCATCGTTTTCTCAGCTATAAATTCGACAGCGAGCAAGCCAACATC

*****
Read: M99999:999:000000000-AFWM1:1:1107:3349:13532
Reference: chip-651.0002_08_v28204

A:      0 AAGCTCGCCGTCATCGCGGTCATCGTTATCTCATACATAAATTCGAATGCGGGGAAGCCAACATC
          |||||||||||||||||||||||||||||||||||||||||||||||||||.|.|||||||||||
B:      0 AAGCTCGCCGTCATCGCGGTCATCGTTATCTCATACATAAATTCGAATGCGAGCAAGCCAACATC

*****
Read: M99999:999:000000000-AFWM1:1:2108:17850:13107
Reference: chip-651.0002_08_v4385

A:      0 AAGCTCGCCTGTATCGATGTCATCGTTTTCTCAGCTATAATCTCGAATGCGGGCAAGCCAACATC
          |||||||||||||||||||||||||||||||||||||||||||||||||||.|||||||||||||
B:      0 AAGCTCGCCTGTATCGATGTCATCGTTTTCTCAGCTATAATCTCGAATGCGAGCAAGCCAACATC

*****
Read: M99999:999:000000000-AFWM1:1:1107:14469:11756
Reference: chip-651.0002_08_v21437

A:      0 AAGCTCGCCGTCATCTTAGTCATCGTTATCTCATACATAATCTCGGGTGCGGGCAAGCCAACATC
          |||||||||||||||||||||||||||||||||||||||||||||||||||.|||||||||||||
B:      0 AAGCTCGCCGTCATCTTAGTCATCGTTATCTCATACATAATCTCGGGTGCGAGCAAGCCAACATC

*****
Read: M99999:999:000000000-AFWM1:1:1107:25019:14051
Reference: chip-651.0002_08_v1884

A:      0 AAGCTCGCCTGTATCTTAGTCAGGGTTATCTCATACATAAATTCGACAGCGAGCAAGCCAACATC
          ||||||||||||||||||||||||||||||||||||||||||||||..|||||||||||||||||
B:      0 AAGCTCGCCTGTATCTTAGTCAGGGTTATCTCATACATAAATTCGAATGCGAGCAAGCCAACATC

*****
Read: M99999:999:000000000-AFWM1:1:1101:21388:25680
Reference: chip-651.0002_08_v15155

A:      0 AAGCTCGCCGAGATCGATGTCAGGGTTTTCTCATACATAAATTCGAATGCGGGCAAGCCAACATC
          |||||||||||||||||||||||||||||||||||||||||||||||||||.|||||||||||||
B:      0 AAGCTCGCCGAGATCGATGTCAGGGTTTTCTCATACATAAATTCGAATGCGAGCAAGCCAACATC

*****
Read: M99999:999:000000000-AFWM1:1:2106:8981:11755
Reference: chip-651.0002_08_v1627

A:      0 AAGCTCGCCTGTATCTTAGTCAGGGTTTTCTCATACATATCGTCGACAGCGGGGAAGCCAACATC
          |||||||||||||||||||||||||||||||||||||||||||||||||||||.|||||||||||
B:      0 AAGCTCGCCTGTATCTTAGTCAGGGTTTTCTCATACATATCGTCGACAGCGGGCAAGCCAACATC

*****
Read: M99999:999:000000000-AFWM1:1:2105:10828:19432
Reference: chip-651.0002_08_v11300

A:      0 AAGCTCGCCGAGATCTTAGTCATCGTTATCTCATACATATCGTCGAATGCGGGCAAGCCAACATC
          |||||||||||||||||||||||||||||||||||||||||||||||||||.|||||||||||||
B:      0 AAGCTCGCCGAGATCTTAGTCATCGTTATCTCATACATATCGTCGAATGCGAGCAAGCCAACATC

*****
Read: M99999:999:000000000-AFWM1:1:1104:2268:18516
Reference: chip-651.0002_08_v1804

A:      0 AAGCTCGCCTGTATCTTAGTCAGGGTTATCTCAAGCATATCGTCGAATGCGGGGAAGCCAACATC
          |||||||||||||||||||||||||||||||||||||||||||||||||||||.|||||||||||
B:      0 AAGCTCGCCTGTATCTTAGTCAGGGTTATCTCAAGCATATCGTCGAATGCGGGCAAGCCAACATC

*****
Read: M99999:999:000000000-AFWM1:1:2109:11228:8267
Reference: chip-651.0002_08_v10209

A:      0 AAGCTCGCCGAGATCTTAGTCGGGGTTGCATCATACATAAATTCGACAGCGAGCAAGCCAACATC
          |||||||||||||||||||||.|||||||||||||||||||||||||||||||||||||||||||
B:      0 AAGCTCGCCGAGATCTTAGTCAGGGTTGCATCATACATAAATTCGACAGCGAGCAAGCCAACATC

*****
Read: M99999:999:000000000-AFWM1:1:2107:24753:16969
Reference: chip-651.0002_08_v3886

A:      0 AAGCTCGCCTGTATCGATGTCGGGGTTATCTCATACATAATCTCGGGTGCGGGGAAGCCAACATC
          |||||||||||||||||||||||||||||||||||||||||||||..||||||||||||||||||
B:      0 AAGCTCGCCTGTATCGATGTCGGGGTTATCTCATACATAATCTCGAATGCGGGGAAGCCAACATC

*****
Read: M99999:999:000000000-AFWM1:1:2107:7840:14753
Reference: chip-651.0002_08_v7717

A:      0 AAGCTCGCCTGTATCGCGGTCATCGTTTTCTCATACATAATCTCGACAGCGGGGAAGCCAACATC
          ||||||||||||||||..|||||||||||||||||||||||||||||||||||||||||||||||
B:      0 AAGCTCGCCTGTATCGATGTCATCGTTTTCTCATACATAATCTCGACAGCGGGGAAGCCAACATC

*****
Read: M99999:999:000000000-AFWM1:1:1104:10641:22665
Reference: chip-651.0002_08_v14304

A:      0 AAGCTCGCCGAGATCGATGTCATCGTTGCATCAGCTATAAATTCGACAGCGAGCAAGCCAACATC
          ||||||||||||||||||||||||||||||||||||||||||||||..|||||||||||||||||
B:      0 AAGCTCGCCGAGATCGATGTCATCGTTGCATCAGCTATAAATTCGAATGCGAGCAAGCCAACATC

*****
Read: M99999:999:000000000-AFWM1:1:1108:5733:16942
Reference: chip-651.0002_08_v14499

A:      0 AAGCTCGCCGAGATCGATGTCATCGTTTTCTCAGCTATATCGTCGACAGCGAGCAAGCCAACATC
          |||||||||||||||||||||||||||||||||||||||||||||||||||.||||.||||||||
B:      0 AAGCTCGCCGAGATCGATGTCATCGTTTTCTCAGCTATATCGTCGACAGCGGGCAAACCAACATC

*****
Read: M99999:999:000000000-AFWM1:1:1105:13711:7172
Reference: chip-651.0002_08_v1857

A:      0 AAGCTCGCCTGTATCTTAGTCAGGGTTATCTCATACATATCGTCGTTGGCGAGCAAGCCAACATC
          |||||||||||||||||||||||||||||||||||||||||||||...|||||||||||||||||
B:      0 AAGCTCGCCTGTATCTTAGTCAGGGTTATCTCATACATATCGTCGAATGCGAGCAAGCCAACATC

*****
Read: M99999:999:000000000-AFWM1:1:1106:23691:20380
Reference: chip-651.0002_08_v513

A:      0 AAGCTCGCCTGTATCTTAGTCGGGGTTATCTCATACATAATCTCGGGTGCGAGCAAGCCAACATC
          ||||||||||||||||||||||||||||||||||||||||..|||||||||.|.|||||||||||
B:      0 AAGCTCGCCTGTATCTTAGTCGGGGTTATCTCATACATAACTTCGGGTGCGGGGAAGCCAACATC

*****
Read: M99999:999:000000000-AFWM1:1:2111:27220:7564
Reference: chip-651.0002_08_v27739

A:      0 AAGCTCGCCGTCATCGCGGTCATCGTTGCATCATACATAATCTCGAATGCGGGGAAGCCAACATC
          ||||||||||||||||||||||||||||||||||||||||..|||||||||||| ||||||||||
B:      0 AAGCTCGCCGTCATCGCGGTCATCGTTGCATCATACATAAATTCGAATGCGGGG-AGCCAACATC

*****
Read: M99999:999:000000000-AFWM1:1:2112:22816:4143
Reference: chip-651.0002_08_v14678

A:      0 AAGCTCGCCGAGATCGATGTCATCGTTATCTCATACATATCGTCGACAGCGGGCAAGCCAACATC
          |||||||||||||||||||||||||||||||||||||||||||||||||||||.|||||||||||
B:      0 AAGCTCGCCGAGATCGATGTCATCGTTATCTCATACATATCGTCGACAGCGGGGAAGCCAACATC

*****
Read: M99999:999:000000000-AFWM1:1:1110:14442:22285
Reference: chip-651.0002_08_v20927

A:      0 AAGCTCGCCGTCATCTTAGTCATCGTTGCATCAAGCATATCGTCGGGTGCGGGCAAGCCAACATC
          |||||||||||||||||||||||||||||||||||||||||||||..||||||||||||||||||
B:      0 AAGCTCGCCGTCATCTTAGTCATCGTTGCATCAAGCATATCGTCGAATGCGGGCAAGCCAACATC

*****
Read: M99999:999:000000000-AFWM1:1:2110:24483:8664
Reference: chip-651.0002_08_v17858

A:      0 AAGCTCGCCGAGATCGCGGTCATCGTTTTCTCATACATAAATTCGACAGCGGGCAAGCCAACATC
          |||||||||||||||||||||||||||.|||||||||||||||||||||||||||||||||||||
B:      0 AAGCTCGCCGAGATCGCGGTCATCGTTATCTCATACATAAATTCGACAGCGGGCAAGCCAACATC

*****
Read: M99999:999:000000000-AFWM1:1:2102:18333:15851
Reference: chip-651.0002_08_v3905

A:      0 AAGCTCGCCTGTATCGATGTCGGGGTTATCTCATACATAAATTCGAATGCGGGCAAGCCAACATC
          |||||||||||||||||||||||||||||||||||||||||||||||||||.|||||||||||||
B:      0 AAGCTCGCCTGTATCGATGTCGGGGTTATCTCATACATAAATTCGAATGCGAGCAAGCCAACATC

*****
Read: M99999:999:000000000-AFWM1:1:1110:12168:22846
Reference: chip-651.0002_08_v21471

A:      0 AAGCTCGCCGTCATCTTAGTCATCGTTATCTCAGCTATATCGTCGAATGCGAGCAAGCCAACATC
          ||||||||||..|||||||||||||||||||||||||||||||||||||||||||||||||||||
B:      0 AAGCTCGCCGAGATCTTAGTCATCGTTATCTCAGCTATATCGTCGAATGCGAGCAAGCCAACATC

*****
Read: M99999:999:000000000-AFWM1:1:1105:24416:12704
Reference: chip-651.0002_08_v11735

A:      0 AAGCTCGCCGAGATCTTAGTCAGGGTTTTCTCAAGCATAAATTCGAATGCGGGCAAGCCAACATC
          |||||||||||||||||||||||||||||||||||||||||||||||||||||.|||||||||||
B:      0 AAGCTCGCCGAGATCTTAGTCAGGGTTTTCTCAAGCATAAATTCGAATGCGGGGAAGCCAACATC

*****
Read: M99999:999:000000000-AFWM1:1:1102:2626:15924
Reference: chip-651.0002_08_v1934

A:      0 AAGCTCGCCTGTATCTTAGTCAGGGTTATCTCAGCTATAAATTCGCCGGCGGGCAAGCCAACATC
          |||||||||||||||||||||||||||||||||||||||||||||.|.|||.|||||||||||||
B:      0 AAGCTCGCCTGTATCTTAGTCAGGGTTATCTCAGCTATAAATTCGACAGCGAGCAAGCCAACATC

*****
Read: M99999:999:000000000-AFWM1:1:2109:23709:16546
Reference: chip-651.0002_08_v11150

A:      0 AAGCTCGCCGAGATCTTAGTCATCGTTTTCTCAGCTATAAATTCGAATGCGGGCAAGCCAACATC
          ||||||||||||||||||||||||||||||||||||||||| |||||||||.|||||||||||||
B:      0 AAGCTCGCCGAGATCTTAGTCATCGTTTTCTCAGCTATAAA-TCGAATGCGAGCAAGCCAACATC

*****
Read: M99999:999:000000000-AFWM1:1:1102:25761:5765
Reference: chip-651.0002_08_v24

A:      0 AAGCTCGCCTGTATCTTAGTCGGGGTTGCATCAAGCATAATC-TCGACAGCGAGCAAGCCAACATC
          |||||||||||||||||||||||||||||||||||||| ||| |||||||||||||||||||||||
B:      0 AAGCTCGCCTGTATCTTAGTCGGGGTTGCATCAAGCAT-ATCGTCGACAGCGAGCAAGCCAACATC

*****
Read: M99999:999:000000000-AFWM1:1:1114:11340:16532
Reference: chip-651.0002_08_v28160

A:      0 AAGCTCGCCGTCATCGCGGTCATCGTTATCTCAAGCATAAATTCGAATGCGGGCAAGCCAACATC
          |||||||||||||||||||||||||||||||||||||||||||||||||||.|||||||||||||
B:      0 AAGCTCGCCGTCATCGCGGTCATCGTTATCTCAAGCATAAATTCGAATGCGAGCAAGCCAACATC

*****
Read: M99999:999:000000000-AFWM1:1:1112:23215:26462
Reference: chip-651.0002_08_v14227

A:      0 AAGCTCGCCGAGATCGATGTCATCGTTGCATCATACATATCGTCGACAGCGGGGAAGCCAACATC
          |||||||||||||||||||||||||||||||||||||||.|.|||||||||||||||||||||||
B:      0 AAGCTCGCCGAGATCGATGTCATCGTTGCATCATACATAACTTCGACAGCGGGGAAGCCAACATC

*****
Read: M99999:999:000000000-AFWM1:1:2106:12427:11527
Reference: chip-651.0002_08_v306

A:      0 AAGCTCGCCTGTATCTTAGTCGGGGTTTTCTCATACATAAATTCGAATGCGAGCAAGCCAACATC
          ||||||||||||||||||||||||||||||||||||||||..|||||||||||||||||||||||
B:      0 AAGCTCGCCTGTATCTTAGTCGGGGTTTTCTCATACATAATCTCGAATGCGAGCAAGCCAACATC

*****
Read: M99999:999:000000000-AFWM1:1:2110:7023:16267
Reference: chip-651.0002_08_v10838

A:      0 AAGCTCGCCGAGATCTTAGTCATCGTTGCATCAAGCATAAATTCGACAGCGGGCAAGCCAACATC
          ||||||||||||||||||||||||||||||||||||||||..|||||||||||||||||||||||
B:      0 AAGCTCGCCGAGATCTTAGTCATCGTTGCATCAAGCATAATCTCGACAGCGGGCAAGCCAACATC

*****
Read: M99999:999:000000000-AFWM1:1:1106:4239:21712
Reference: chip-651.0002_08_v24564

A:      0 AAGCTCGCCGTCATCGATGTCATCGTTTTCTCAAGCATAAATTCGACAGCGAGCAAGCCAACATC
          ||||||||||..|||||||||||||||||||||||||||||||||||||||||||||||||||||
B:      0 AAGCTCGCCGAGATCGATGTCATCGTTTTCTCAAGCATAAATTCGACAGCGAGCAAGCCAACATC

*****
Read: M99999:999:000000000-AFWM1:1:1103:20075:7009
Reference: chip-651.0002_08_v4054

A:      0 AAGCTCGCCTGTATCGATGTCATCGTTGCATCAAGCATATCGTCGAATGCGGGGAAGCCAACATC
          |||||||||||||||||||||||||||||||||..||||||||||||||||||||||||||||||
B:      0 AAGCTCGCCTGTATCGATGTCATCGTTGCATCATACATATCGTCGAATGCGGGGAAGCCAACATC

*****
Read: M99999:999:000000000-AFWM1:1:2111:22047:14094
Reference: chip-651.0002_08_v996

A:      0 AAGCTCGCCTGTATCTTAGTCATCGTTTTCTCAGCTATATCGTCGAATGCGAGCAAGCCAACATC
          |||||||||||||||||||||||||||||||||||||||||||||||||||.|||||||||||||
B:      0 AAGCTCGCCTGTATCTTAGTCATCGTTTTCTCAGCTATATCGTCGAATGCGGGCAAGCCAACATC

*****
Read: M99999:999:000000000-AFWM1:1:2112:12700:9018
Reference: chip-651.0002_08_v21934

A:      0 AAGCTCGCCGTCATCTTAGTCAGGGTTTTCTCAGCTATAATCTCGAATGCGGGGAAGCCAACATC
          |||||||||||||||||||||||||.||||||||||||||..|||.|||||||||||||||||||
B:      0 AAGCTCGCCGTCATCTTAGTCAGGGCTTTCTCAGCTATAAATTCGGATGCGGGGAAGCCAACATC

*****
Read: M99999:999:000000000-AFWM1:1:2108:15337:27756
Reference: chip-651.0002_08_v1942

A:      0 AAGCTCGCCTGTATCTTAGTCAGGGTTATCTCACCCATATCGTCGACAGCGGGGAAGCCAACATC
          |||||||||||||||||||||||||||||||||..||||||||||||||||||||||||||||||
B:      0 AAGCTCGCCTGTATCTTAGTCAGGGTTATCTCATACATATCGTCGACAGCGGGGAAGCCAACATC

*****
Read: M99999:999:000000000-AFWM1:1:2109:13072:14750
Reference: chip-651.0002_08_v10613

A:      0 AAGCTCGCCGAGATCTTAGTCGGGGTTATCTCAAGCATAAATTCGACAGCGGGCAAGCCAACATC
          |||||||||||||||||||||||||||||||||||||||||||||||||||.|||||||||||||
B:      0 AAGCTCGCCGAGATCTTAGTCGGGGTTATCTCAAGCATAAATTCGACAGCGAGCAAGCCAACATC

*****
Read: M99999:999:000000000-AFWM1:1:2103:24794:15751
Reference: chip-651.0002_08_v5028

A:      0 AAGCTCGCCTGTATCGATGTCAGGGTTTTCTCATACATAAATTCGGGTGCGAGCAAGCCAACATC
          |||||||||||||||||||||||||||||||||||||||||||||..||||||||||||||||||
B:      0 AAGCTCGCCTGTATCGATGTCAGGGTTTTCTCATACATAAATTCGAATGCGAGCAAGCCAACATC

*****
Read: M99999:999:000000000-AFWM1:1:2102:23777:14744
Reference: chip-651.0002_08_v11812

A:      0 AAGCTCGCCGAGATCTTAGTCAGGGTTTTCTCAGCTATAATCTCGACAGCGGGGAAGCCAACATC
          |||||||||||||||||.|||||||||||||||||||||.|.|||||||||||||||||||||||
B:      0 AAGCTCGCCGAGATCTTGGTCAGGGTTTTCTCAGCTATATTGTCGACAGCGGGGAAGCCAACATC

*****
Read: M99999:999:000000000-AFWM1:1:2111:17219:25713
Reference: chip-651.0002_08_v10838

A:      0 AAGCTCGCCGAGATCTTAGTCATCGTTGCATCAAGCATAAATTCGACAGCGGGCAAGCCAACATC
          |||||||||||||||||||||||||||||||||||||||||||||||||||.|||||||||||||
B:      0 AAGCTCGCCGAGATCTTAGTCATCGTTGCATCAAGCATAAATTCGACAGCGAGCAAGCCAACATC

*****
Read: M99999:999:000000000-AFWM1:1:2108:26199:11534
Reference: chip-651.0002_08_v13775

A:      0 AAGCTCGCCGAGATCGATGTCGGGGTTTTCTCATACATATCGTCGAATGCGGGCAAGCCAACATC
          |||||||||||||||||||||||||||||||||||||||||||||||||||.|||||||||||||
B:      0 AAGCTCGCCGAGATCGATGTCGGGGTTTTCTCATACATATCGTCGAATGCGAGCAAGCCAACATC

*****
Read: M99999:999:000000000-AFWM1:1:2109:2881:18282
Reference: chip-651.0002_08_v42128

A:      0 AAGCTCGCCAAAATCTTAGTCAGGGTTTTCTCATACATATCGTCGACAGCGGGCAAGCCAACATC
          |||||||||.|.|||||||||||||||||||||||||||||||||||||||.|||||||||||||
B:      0 AAGCTCGCCGAGATCTTAGTCAGGGTTTTCTCATACATATCGTCGACAGCGAGCAAGCCAACATC

*****
Read: M99999:999:000000000-AFWM1:1:1112:2620:19381
Reference: chip-651.0002_08_v5211

A:      0 AAGCTCGCCTGTATCGATGTCAGGGTTATCTCAAGCATAAATTCGAATGCGAGCAAGCCAACATC
          ||||||||||||||||||||||||||||||||||||||||||||||..|||||||||||||||||
B:      0 AAGCTCGCCTGTATCGATGTCAGGGTTATCTCAAGCATAAATTCGACAGCGAGCAAGCCAACATC

*****
Read: M99999:999:000000000-AFWM1:1:1111:26985:8096
Reference: chip-651.0002_08_v41752

A:      0 AAGCTCGCCAAAATCTTAGTCATCGTTATCTCAGCTATAAATTCGACAGCGGGGAAGCCAACATC
          |||||||||.|.|||||||||||||||||||||||||||||||||||||||||||||||||||||
B:      0 AAGCTCGCCGAGATCTTAGTCATCGTTATCTCAGCTATAAATTCGACAGCGGGGAAGCCAACATC

*****
Read: M99999:999:000000000-AFWM1:1:2111:11905:11099
Reference: chip-651.0002_08_v11753

A:      0 AAGCTCGCCGAGATCTTAGTCAGGGTTTTCTCATACATATCGTCGACAGCGGGCAAGCCAACATC
          |||||||||||||||||||||.|||||||||||||||||||||||||||||||||||||||||||
B:      0 AAGCTCGCCGAGATCTTAGTCGGGGTTTTCTCATACATATCGTCGACAGCGGGCAAGCCAACATC

*****
Read: M99999:999:000000000-AFWM1:1:1111:4763:21718
Reference: chip-651.0002_08_v28866

A:      0 AAGCTCGCC-GTCATCGCGGTCAGGGTTATCTCATACATAATCTCGAATGCGAGCAAGCCAACATC
          ||||||.|| || |||||||||||||.|||||||||||||||||||||||||||||||||||||||
B:      0 AAGCTCTCCTGT-ATCGCGGTCAGGGATATCTCATACATAATCTCGAATGCGAGCAAGCCAACATC

*****
Read: M99999:999:000000000-AFWM1:1:1103:8494:10192
Reference: chip-651.0002_08_v24667

A:      0 AAGCTCGCCGTCATCGATGTCATCGTTTTCTCACCCATATCGTCGACAGCGGGGAAGCCAACATC
          |||||||||||||||||||||||||||||||||..||||||||||||||||||| ||||||||||
B:      0 AAGCTCGCCGTCATCGATGTCATCGTTTTCTCAAGCATATCGTCGACAGCGGGG-AGCCAACATC

*****
Read: M99999:999:000000000-AFWM1:1:2108:15515:26346
Reference: chip-651.0002_08_v21455

A:      0 AAGCTCGCCGTCATCTTAGTCATCGTTATCTCATACATAAATTCGAATGCGGGCAAGCCAACATC
          |||||||||||||||||||||||||||||||||||||||||||||||||||.|||||||||||||
B:      0 AAGCTCGCCGTCATCTTAGTCATCGTTATCTCATACATAAATTCGAATGCGAGCAAGCCAACATC

*****
Read: M99999:999:000000000-AFWM1:1:1114:12906:15749
Reference: chip-651.0002_08_v21274

A:      1 AGCTCGCCGTCATCTTAGTCATCGTTTTCTCAGCTATAAATTCGAATGCGGGGAAGCCAACATC
          |||||||||..|||||||||||||||||||||||||||||||||||||||||||||||||..||
B:      1 AGCTCGCCGAGATCTTAGTCATCGTTTTCTCAGCTATAAATTCGAATGCGGGGAAGCCAAATTC

*****
Read: M99999:999:000000000-AFWM1:1:1102:26235:19906
Reference: chip-651.0002_08_v229

A:      0 AAGCTCGCCTGTATCTTAGTCGGGGTTTTCTCAAGCATATCGTCGAATGCGGGGAAGCCAACATC
          ||||||||||||||||||||||||||||||||||||||||||||||..|||||||||||||||||
B:      0 AAGCTCGCCTGTATCTTAGTCGGGGTTTTCTCAAGCATATCGTCGACAGCGGGGAAGCCAACATC

*****
Read: M99999:999:000000000-AFWM1:1:1111:17423:8220
Reference: chip-651.0002_08_v11569

A:      0 AAGCTCGCCGAGATCTTAGTCAGGGTTGCATCAGCTATATCGTCGAATGCGGGGAAGCCAACATC
          |||||||||||||||||||||||||||||||||.| |||||||||||||||||||||||||||||
B:      0 AAGCTCGCCGAGATCTTAGTCAGGGTTGCATCATC-ATATCGTCGAATGCGGGGAAGCCAACATC

*****
Read: M99999:999:000000000-AFWM1:1:1114:28085:14232
Reference: chip-651.0002_08_v1596

A:      0 AAGCTCGCCTGTATCTTAGTCAGGGTTTTCTCAAGCATAATCTCGAATGCGAGCAAGCCAACATC
          |||||||||||||||||||||.|||||||||||||||||||||||||||||||||||||||||||
B:      0 AAGCTCGCCTGTATCTTAGTCGGGGTTTTCTCAAGCATAATCTCGAATGCGAGCAAGCCAACATC

*****
Read: M99999:999:000000000-AFWM1:1:2106:5520:13924
Reference: chip-651.0002_08_v1174

A:      0 AAGCTCGCCTGTATCTTAGTCATCGTTATCTCATACATATCGTCGAATGCGGGGAAGCCAACATC
          |||||||||||||||||||||||||||||||||||||||||||||||||||||.|||||||||||
B:      0 AAGCTCGCCTGTATCTTAGTCATCGTTATCTCATACATATCGTCGAATGCGGGCAAGCCAACATC

*****
Read: M99999:999:000000000-AFWM1:1:2109:14161:19419
Reference: chip-651.0002_08_v12007

A:      0 AAGCTCGCCGAGATCTTAGTCAGGGTTATCTCATACATAAATTCGACAGCGGGGAAGCCAACATC
          |||||||||||||||||||||||||||||||||||||||||||||||||||||.|||||||||||
B:      0 AAGCTCGCCGAGATCTTAGTCAGGGTTATCTCATACATAAATTCGACAGCGGGCAAGCCAACATC

*****
Read: M99999:999:000000000-AFWM1:1:2101:15863:12148
Reference: chip-651.0002_08_v11751

A:      0 AAGCTCGCCGAGATCTTAGTCAGGGTTTTCTCATACATATCGTCGAATGCGAGCAAGCCAACATC
          |||||||||||||||||||||||||||.|||||||||||||||||||||||||||||||||||||
B:      0 AAGCTCGCCGAGATCTTAGTCAGGGTTATCTCATACATATCGTCGAATGCGAGCAAGCCAACATC

*****
Read: M99999:999:000000000-AFWM1:1:1104:11979:11240
Reference: chip-651.0002_08_v10822

A:      0 AAGCTCGCCGAGATCTTAGTCATCGTTGCATCAAGCATAATCTCGACAGCGGGGAAGCCAACATC
          ||||||||||||||||||||||||||||||||||||||||||   ||||||||.|||||||||||
B:      0 AAGCTCGCCGAGATCTTAGTCATCGTTGCATCAAGCATAATC---ACAGCGGGCAAGCCAACATC

*****
Read: M99999:999:000000000-AFWM1:1:1109:5739:20353
Reference: chip-651.0002_08_v17855

A:      0 AAGCTCGCCGAGATCGCGGTCATCGTTTTCTCATACATAAATTCGAATGCGGGCAAGCCAACATC
          ||||||||||||||||..|||||||||||||||||||||||||||||||||.|||||||||||||
B:      0 AAGCTCGCCGAGATCGATGTCATCGTTTTCTCATACATAAATTCGAATGCGAGCAAGCCAACATC

*****
Read: M99999:999:000000000-AFWM1:1:2111:15888:23465
Reference: chip-651.0002_08_v20629

A:      0 AAGCTCGCCGTCATCTTAGTCGGGGTTTTCTCACCCATAATCTCGAATGCGGGGAAGCCAACATC
          ||||||||||||||||||||||||||||||||...||||||||||||||||||||||||||||||
B:      0 AAGCTCGCCGTCATCTTAGTCGGGGTTTTCTCCAGCATAATCTCGAATGCGGGGAAGCCAACATC

*****
Read: M99999:999:000000000-AFWM1:1:1114:24513:24776
Reference: chip-651.0002_08_v24799

A:      0 AAGCTCGCC-GTCATCGATGTCATCGTTATCTCATACATATCGTCGAATGCGGGGAAGCCAACATC
          ||||||||| || |||||||||||||||||||||||||||||||||||||||||||||||||||||
B:      0 AAGCTCGCCTGT-ATCGATGTCATCGTTATCTCATACATATCGTCGAATGCGGGGAAGCCAACATC

*****
Read: M99999:999:000000000-AFWM1:1:2111:24252:12064
Reference: chip-651.0002_08_v10449

A:      0 AAGCTCGCCGAGATCTTAGTCGGGGTTTTCTCAGCTATATCGTCGACAGCGAGCAAGCCAACATC
          |||||||||||||||||||||||||||.|||||||||||||||||||||||||||||||||||||
B:      0 AAGCTCGCCGAGATCTTAGTCGGGGTTATCTCAGCTATATCGTCGACAGCGAGCAAGCCAACATC

*****
Read: M99999:999:000000000-AFWM1:1:1102:19619:12642
Reference: chip-651.0002_08_v24363

A:      0 AAGCTCGCCGTCATCGATGTCATCGTTGCATCATACATAATCTCGGGTGCGAGCAAGCCAACATC
          |||||||||||||||||||||||||||||||||||||||||||||..||||.|||||||||||||
B:      0 AAGCTCGCCGTCATCGATGTCATCGTTGCATCATACATAATCTCGAATGCGGGCAAGCCAACATC

*****
Read: M99999:999:000000000-AFWM1:1:1110:26966:11736
Reference: chip-651.0002_08_v234

A:      0 AAGCTCGCCTGTATCTTAGTCGGGGTTTTCTCAAGCATATCGTCGACAGCGAGCAAGCCAACATC
          |||||||||||||||||||||||||||||||||..||||||||||||||||||||||||||||||
B:      0 AAGCTCGCCTGTATCTTAGTCGGGGTTTTCTCATACATATCGTCGACAGCGAGCAAGCCAACATC

*****
Read: M99999:999:000000000-AFWM1:1:1101:15927:9875
Reference: chip-651.0002_08_v4059

A:      0 AAGCTCGCCTGTATCGATGTCATCGTTGCATCAAGCATATCGTCGACAGCGAGCAAGCCAACATC
          |||||||||||||||||||||||||||||||||..||||||||||||||||||||||||||||||
B:      0 AAGCTCGCCTGTATCGATGTCATCGTTGCATCATACATATCGTCGACAGCGAGCAAGCCAACATC

*****
Read: M99999:999:000000000-AFWM1:1:1108:20846:20255
Reference: chip-651.0002_08_v11333

A:      0 AAGCTCGCCGAGATCTTAGTCATCGTTATCTCATACATAAATTCGACAGCGGGCAAGCCAACATC
          |||||||||||||||||||||||||||||||||||||||||||||||||||||.|||||||||||
B:      0 AAGCTCGCCGAGATCTTAGTCATCGTTATCTCATACATAAATTCGACAGCGGGGAAGCCAACATC

*****
Read: M99999:999:000000000-AFWM1:1:1101:19301:26316
Reference: chip-651.0002_08_v262

A:      0 AAGCTCGCCTGTATCTTAGTCGGGGTTTTCTCAAGCATAAATTCGACAGCGGGGAAGCCAACATC
          ||||||||||||||||||||| ||||||||||||||||||||||||...||||||||||||||||
B:      0 AAGCTCGCCTGTATCTTAGTC-GGGTTTTCTCAAGCATAAATTCGAATTCGGGGAAGCCAACATC

*****
Read: M99999:999:000000000-AFWM1:1:1112:6730:4686
Reference: chip-651.0002_08_v4352

A:      0 AAGCTCGCCTGTATCGATGTCATCGTTTTCTCATACATAAATTCGGGTGCGGGCAAGCCAACATC
          |||||||||||||||||||||||||||||||||||||||||||||||||||||.|||||||||||
B:      0 AAGCTCGCCTGTATCGATGTCATCGTTTTCTCATACATAAATTCGGGTGCGGGGAAGCCAACATC

*****
Read: M99999:999:000000000-AFWM1:1:1114:18254:5130
Reference: chip-651.0002_08_v14435

A:      0 AAGCTCGCCGAGATCGATGTCATCGTTTTCTCAAGCATAAATTCGAATGCGGGCAAGCCAACATC
          |||||||||||||||||||||||||||||||||||||||||||||||||||.|||||||||||||
B:      0 AAGCTCGCCGAGATCGATGTCATCGTTTTCTCAAGCATAAATTCGAATGCGAGCAAGCCAACATC

*****
Read: M99999:999:000000000-AFWM1:1:1109:21003:8621
Reference: chip-651.0002_08_v66

A:      0 AAGCTCGCCTGTATCTTAGTCGGGGTTGCATCATACATAATCTCGAATGCGAGCAAGCCAACATC
          |||||||||||||||||||||.|||||||||||||||||||||||||||||||||||||||||||
B:      0 AAGCTCGCCTGTATCTTAGTCAGGGTTGCATCATACATAATCTCGAATGCGAGCAAGCCAACATC

*****
Read: M99999:999:000000000-AFWM1:1:2103:24733:6216
Reference: chip-651.0002_08_v1475

A:      0 AAGCTCGCCTGTATCTTAGTCAGGGTTGCATCAGCTATAAATTCGAATGCGGGCAAGCCAACATC
          |||||||||||||||||||||||||||||||||||||||||||||||||||.|||||||||||||
B:      0 AAGCTCGCCTGTATCTTAGTCAGGGTTGCATCAGCTATAAATTCGAATGCGAGCAAGCCAACATC

*****
Read: M99999:999:000000000-AFWM1:1:2114:12384:2275
Reference: chip-651.0002_08_v1187

A:      0 AAGCTCGCCTGTATCTTAGTCATCGTTATCTCATACATAATCTCGGGTGCGGGCAAGCCAACATC
          |||||||||||||||||||||||||||||||||..||||||||||||||||||||||||||||||
B:      0 AAGCTCGCCTGTATCTTAGTCATCGTTATCTCAAGCATAATCTCGGGTGCGGGCAAGCCAACATC

*****
Read: M99999:999:000000000-AFWM1:1:2109:9422:9210
Reference: chip-651.0002_08_v21409

A:      0 AAGCTCGCCGTCATCTTAGTCATCGTTATCTCAAGCATAAATTCGAATGCGGGGAAGCCAACATC
          |||||||||||||||||||||||||||||||||||||||||||||||||||||.|||||||||||
B:      0 AAGCTCGCCGTCATCTTAGTCATCGTTATCTCAAGCATAAATTCGAATGCGGGCAAGCCAACATC

*****
Read: M99999:999:000000000-AFWM1:1:2102:11481:22216
Reference: chip-651.0002_08_v30442

A:      0 AAGCTCGCCCCCATCTTAGTCGGGGTTGCATCATACATAATCTCGACAGCGGGGAAGCCAACATC
          |||||||||..||||||||||||||||||||||||||||||||||||||||||||||||||||||
B:      0 AAGCTCGCCGTCATCTTAGTCGGGGTTGCATCATACATAATCTCGACAGCGGGGAAGCCAACATC

*****
Read: M99999:999:000000000-AFWM1:1:1103:20387:11229
Reference: chip-651.0002_08_v77

A:      0 AAGCTCGCCTGTATCTTAGTCGGGGTTGCATCATACATAAATTCGGGTGCGGGCAAGCCAACATC
          |||||||||||||||||||||||||||||||||||||||||||||||||||.|||||||||||||
B:      0 AAGCTCGCCTGTATCTTAGTCGGGGTTGCATCATACATAAATTCGGGTGCGAGCAAGCCAACATC

*****
Read: M99999:999:000000000-AFWM1:1:2103:24791:8518
Reference: chip-651.0002_08_v4059

A:      0 AAGCTCGCCTGTATCGATGTCATCGTTGCATCAAGCATATCGTCGACAGCGAGCAAGCCAACATC
          ||||||||||||||||||||||||||||||||||||||||||||||..|||||||||||||||||
B:      0 AAGCTCGCCTGTATCGATGTCATCGTTGCATCAAGCATATCGTCGAATGCGAGCAAGCCAACATC

*****
Read: M99999:999:000000000-AFWM1:1:2101:8990:25733
Reference: chip-651.0002_08_v4084

A:      0 AAGCTCGCCTGTATCGATGTCATCGTTGCATCAAGCATAAATTCGAATGCGGGGAAGCCAACATC
          ||.||||||||||||||||||||||||||||||||||||||||||||||||||.||.||||||||
B:      0 AATCTCGCCTGTATCGATGTCATCGTTGCATCAAGCATAAATTCGAATGCGGGCAAACCAACATC

*****
Read: M99999:999:000000000-AFWM1:1:2109:9781:10572
Reference: chip-651.0002_08_v11780

A:      0 AAGCTCGCCGAGATCTTAGTCAGGGTTTTCTCATACATAAATTCGAATGCGGGCAAGCCAACATC
          ||||||||||||||||||||||||||||||||||||||||||||||..|||||.|||||||||||
B:      0 AAGCTCGCCGAGATCTTAGTCAGGGTTTTCTCATACATAAATTCGACAGCGGGGAAGCCAACATC

*****
Read: M99999:999:000000000-AFWM1:1:1114:17479:13622
Reference: chip-651.0002_08_v21003

A:      0 AAGCTCGCCGTCATCTTAGTCATCGTTGCATCATACATAAATTCGGGTGCGAGCAAGCCAACATC
          |||||||||||||||...|||||||||||||||||||||||||||||||||||||||||||||||
B:      0 AAGCTCGCCGTCATCGATGTCATCGTTGCATCATACATAAATTCGGGTGCGAGCAAGCCAACATC

*****
Read: M99999:999:000000000-AFWM1:1:2102:20425:25644
Reference: chip-651.0002_08_v309

A:      0 AAGCTCGCCTGTATCTTAGTCGGGGTTTTCTCATACATAAATTCGACAGCGAGCAAGCCAACATC
          |||||||||||||||||||||||||||||||||||||||||||||||||||.|||||||||||||
B:      0 AAGCTCGCCTGTATCTTAGTCGGGGTTTTCTCATACATAAATTCGACAGCGGGCAAGCCAACATC

*****
Read: M99999:999:000000000-AFWM1:1:1104:16365:18773
Reference: chip-651.0002_08_v24919

A:      0 AAGCTCGCCGTCATCGATGTCATCGTTATCTCACCCATAAATTCGAATGCGGGGAAGCCAACATC
          |||||||||||||||||||||||||||||||||..||||||||||||||||||||||||||||||
B:      0 AAGCTCGCCGTCATCGATGTCATCGTTATCTCATACATAAATTCGAATGCGGGGAAGCCAACATC

*****
Read: M99999:999:000000000-AFWM1:1:1106:8812:20193
Reference: chip-651.0002_08_v21411

A:      0 AAGCTCGCCGTCATCTTAGTCATCGTTATCTCAAGCATAAATTCGAATGCGAGCAAGCCAACATC
          |||||||||..||||||||||||||||||||||||||||||.|||||||||||||||||||||||
B:      0 AAGCTCGCCTGCATCTTAGTCATCGTTATCTCAAGCATAAACTCGAATGCGAGCAAGCCAACATC

*****
Read: M99999:999:000000000-AFWM1:1:1105:17131:18049
Reference: chip-651.0002_08_v20735

A:      0 AAGCTCGCCGTCATCTTAGTCGGGGTTATCTCAAGCATAAATTCGAATGCGGGCAAGCCAACATC
          ||||||||||||||||||||||||||||||||||||||.||||||||||||.|||||||||||||
B:      0 AAGCTCGCCGTCATCTTAGTCGGGGTTATCTCAAGCATCAATTCGAATGCGAGCAAGCCAACATC

*****
Read: M99999:999:000000000-AFWM1:1:1113:5993:15251
Reference: chip-651.0002_08_v8182

A:      0 AAGCTCGCCTGTATCGCGGTCAGGGTTGCATCATACATAAATTCGACAGCGGGGAAGCCAACATC
          ||||||||||||||||||||||..|||||||||||||||||||||||||||||||||||||||||
B:      0 AAGCTCGCCTGTATCGCGGTCATCGTTGCATCATACATAAATTCGACAGCGGGGAAGCCAACATC

*****
Read: M99999:999:000000000-AFWM1:1:2108:4061:17635
Reference: chip-651.0002_08_v574

A:      0 AAGCTCGCCTGTATCTTAGTCGGGGTTATCTCAGCTATAAATTCGAATGCGGGGAAGCCAACATC
          |||||||||||||||||||||||||||||||||||||||||||||||||||.|.|||||||||||
B:      0 AAGCTCGCCTGTATCTTAGTCGGGGTTATCTCAGCTATAAATTCGAATGCGAGCAAGCCAACATC

*****
Read: M99999:999:000000000-AFWM1:1:1105:18436:4000
Reference: chip-651.0002_08_v79

A:      0 AAGCTCGCCTGTATCTTAGTCGGGGTTGCATCATACATAAATTCGAATGCGGGGAAGCCAACATC
          ||||||||||||||||||||||||||||||||||||||||||||||..|||||||||||||||||
B:      0 AAGCTCGCCTGTATCTTAGTCGGGGTTGCATCATACATAAATTCGACAGCGGGGAAGCCAACATC

*****
Read: M99999:999:000000000-AFWM1:1:2106:18990:6381
Reference: chip-651.0002_08_v1849

A:      0 AAGCTCGCCTGTATCTTAGTCAGGGTTATCTCATACATATCGTCGAATGCGGGGAAGCCAACATC
          ||||||||||||||||||||||||||||||||||||||||||||||..|||||.|||||||||||
B:      0 AAGCTCGCCTGTATCTTAGTCAGGGTTATCTCATACATATCGTCGACAGCGGGCAAGCCAACATC

*****
Read: M99999:999:000000000-AFWM1:1:2105:24269:10204
Reference: chip-651.0002_08_v1621

A:      0 AAGCTCGCCTGTATCTTAGTCAGGGTTTTCTCATACATATCGTCGGGTGCGGGGAAGCCAACATC
          |||||||||||||||||||||||||||||||||||||||||||||..||||||||||||||||||
B:      0 AAGCTCGCCTGTATCTTAGTCAGGGTTTTCTCATACATATCGTCGCATGCGGGGAAGCCAACATC

*****
Read: M99999:999:000000000-AFWM1:1:1106:28070:11581
Reference: chip-651.0002_08_v44584

A:      0 AAGCTCGCCAAAATCGATGTCATCGTTGCATCAAGCATAAATTCGAATGCGGGGAAGCCAACATC
          |||||||||.|.|||||||||||||||||||||||||||||||||||||||||||||||||||||
B:      0 AAGCTCGCCGAGATCGATGTCATCGTTGCATCAAGCATAAATTCGAATGCGGGGAAGCCAACATC

*****
Read: M99999:999:000000000-AFWM1:1:2101:10557:13806
Reference: chip-651.0002_08_v48456

A:      0 AAGCTCGCCAAAATCGCGGTCATCGTTATCTCATACATAAATTCGAATGCGAGCAAGCCAACATC
          |||||||||.|.|||||||||||||||||||||||||||||||||||||||||||||||||||||
B:      0 AAGCTCGCCGAGATCGCGGTCATCGTTATCTCATACATAAATTCGAATGCGAGCAAGCCAACATC

*****
Read: M99999:999:000000000-AFWM1:1:2104:9618:18516
Reference: chip-651.0002_08_v31839

A:      0 AAGCTCGCCCCCATCTTAGTCAGGGTTGCATCAGCTATAATCTCGACAGCGAGCAAGCCAACATC
          |||||||||...|||||||||||||||||||||||||||||||||||||||||||||||||||||
B:     23 AAGCTCGCCTGTATCTTAGTCAGGGTTGCATCAGCTATAATCTCGACAGCGAGCAAGCCAACATC

*****
Read: M99999:999:000000000-AFWM1:1:1114:10409:13421
Reference: chip-651.0002_08_v1663

A:      0 AAGCTCGCCTGTATCTTAGTCAGGGTTTTCTCATACATAAATTCGCCGGCGGGGAAGCCAACATC
          |||||||||||||||||||||||||||||||||||||||||||||.|.|||||||||||||||||
B:      0 AAGCTCGCCTGTATCTTAGTCAGGGTTTTCTCATACATAAATTCGACAGCGGGGAAGCCAACATC

*****
Read: M99999:999:000000000-AFWM1:1:2110:11711:4588
Reference: chip-651.0002_08_v1656

A:      0 AAGCTCGCCTGTATCTTAGTCAGGGTTTTCTCATACATAAATTCGAATGCGAGCAAGCCAACATC
          ||||||||||||||||||||||..|||.|||||||||||||||||||||||||||||||||||||
B:      0 AAGCTCGCCTGTATCTTAGTCATCGTTATCTCATACATAAATTCGAATGCGAGCAAGCCAACATC

*****
Read: M99999:999:000000000-AFWM1:1:2104:28857:13734
Reference: chip-651.0002_08_v20709

A:      0 AAGCTCGCC-GTCATCTTAGTCGGGGTTATCTCAAGCATATCGTCGACAGCGAGCAAGCCAACATC
          ||||||||| || |||||||||||||||||||||||||||||||||||||||||||||||||||||
B:      0 AAGCTCGCCTGT-ATCTTAGTCGGGGTTATCTCAAGCATATCGTCGACAGCGAGCAAGCCAACATC

*****
Read: M99999:999:000000000-AFWM1:1:2112:22699:6218
Reference: chip-651.0002_08_v10922

A:      0 AAGCTCGCCGAGATCTTAGTCATCGTTGCATCAGCTATAAATTCGGGTGCGGGCAAGCCAACATC
          ||||||||||..|||||||||||||||||||||||||||||||||||||||.|||||||||||||
B:      0 AAGCTCGCCGTCATCTTAGTCATCGTTGCATCAGCTATAAATTCGGGTGCGAGCAAGCCAACATC

*****
Read: M99999:999:000000000-AFWM1:1:1110:20018:2864
Reference: chip-651.0002_08_v6157

A:      0 AAGCTCGCCTGTATCGATGTCCCCGTTGCATCATACATAAATTCGACAGCGGGGAAGCCAACATC
          |||||||||||||||||||||..||||||||||||||||||||||||||||||||||||||||||
B:      0 AAGCTCGCCTGTATCGATGTCATCGTTGCATCATACATAAATTCGACAGCGGGGAAGCCAACATC

*****
Read: M99999:999:000000000-AFWM1:1:2114:17716:18764
Reference: chip-651.0002_08_v28146

A:      0 AAGCTCGCCGTCATCGCGGTCATCGTTATCTCAAGCATAATCTCGAATGCGAGCAAGCCAACATC
          ||||||||||||||||||||||||||||||||||||||||..|||||||||||||||||||||||
B:      0 AAGCTCGCCGTCATCGCGGTCATCGTTATCTCAAGCATAAATTCGAATGCGAGCAAGCCAACATC

*****
Read: M99999:999:000000000-AFWM1:1:1105:16625:23443
Reference: chip-651.0002_08_v1878

A:      0 AAGCTCGCCTGTATCTTAGTCAGGGTTATCTCATACATAAATTCGGGTGCGAGCAAGCCAACATC
          |||||||||||||||||||||||||||||||||||||||||||||..||||||| ||||||||||
B:      0 AAGCTCGCCTGTATCTTAGTCAGGGTTATCTCATACATAAATTCGAATGCGAGC-AGCCAACATC

*****
Read: M99999:999:000000000-AFWM1:1:2114:6083:19474
Reference: chip-651.0002_08_v14259

A:      0 AAGCTCGCCGAGATCGATGTCATCGTTGCATCATACATAAATTCGACAGCGAGCAAGCCAACATC
          |||||||||||||||||||||||||||||||||||||||||||||||||||.|||||||||||||
B:      0 AAGCTCGCCGAGATCGATGTCATCGTTGCATCATACATAAATTCGACAGCGGGCAAGCCAACATC

*****
Read: M99999:999:000000000-AFWM1:1:1110:24414:22206
Reference: chip-651.0002_08_v11300

A:      0 AAGCTCGCCGAGATCTTAGTCATCGTTATCTCATACATATCGTCGAATGCGGGCAAGCCAACATC
          ||||||||||..|||||||||||||||||||||||||||||||||||||||||||||||||||||
B:      0 AAGCTCGCCGTCATCTTAGTCATCGTTATCTCATACATATCGTCGAATGCGGGCAAGCCAACATC

*****
Read: M99999:999:000000000-AFWM1:1:1103:25999:16512
Reference: chip-651.0002_08_v41478

A:      0 AAGCTCGCCAAAATCTTAGTCATCGTTTTCTCATACATAAATTCGGGTGCGAGCAAGCCAACATC
          |||||||||...|||||||||||||||||||||||||||||||||||||||||||||||||||||
B:      0 AAGCTCGCCGTCATCTTAGTCATCGTTTTCTCATACATAAATTCGGGTGCGAGCAAGCCAACATC

*****
Read: M99999:999:000000000-AFWM1:1:2110:15250:10910
Reference: chip-651.0002_08_v1385

A:      0 AAGCTCGCCTGTATCTTAGTCAGGGTTGCATCAAGCATAAATTCGAATGCGGGCAAGCCAACATC
          |||||||||||||| ||||||||||||||||||||||||||||||||||||||.|||||||||||
B:      0 AAGCTCGCCTGTAT-TTAGTCAGGGTTGCATCAAGCATAAATTCGAATGCGGGGAAGCCAACATC

*****
Read: M99999:999:000000000-AFWM1:1:2109:6994:15160
Reference: chip-651.0002_08_v21723

A:      0 AAGCTCGCC-GTCATCTTAGTCAGGGTTGCATCAGCTATAAATTCGGGTGCGAGCAAGCCAACATC
          ||||||||| || |||||||||||||||||||||||||||||||||||||||| ||||||||||||
B:      0 AAGCTCGCCTGT-ATCTTAGTCAGGGTTGCATCAGCTATAAATTCGGGTGCGA-CAAGCCAACATC

*****
Read: M99999:999:000000000-AFWM1:1:1111:22334:13884
Reference: chip-651.0002_08_v7777

A:      0 AAGCTCGCCTGTATCGCGGTCATCGTTTTCTCAGCTATAAATTCGACAGCGGGGAAGCCAACATC
          ||||||||||||||||||||||||||||||||||||||||||||||..|||||||||||||||||
B:      0 AAGCTCGCCTGTATCGCGGTCATCGTTTTCTCAGCTATAAATTCGAATGCGGGGAAGCCAACATC

*****
Read: M99999:999:000000000-AFWM1:1:2111:12352:23890
Reference: chip-651.0002_08_v17613

A:      0 AAGCTCGCCGAGATCGCGGTCATCGTTGCATCATACATAATCTCGGGTGCGAGCAAGCCAACATC
          |.||||||||||||||||||||||||||||||||||||||..|||||||||||||||||||||||
B:      0 ACGCTCGCCGAGATCGCGGTCATCGTTGCATCATACATAAATTCGGGTGCGAGCAAGCCAACATC

*****
Read: M99999:999:000000000-AFWM1:1:1108:23031:3710
Reference: chip-651.0002_08_v30681

A:      0 AAGCTCGCCCCCATCTTAGTCGGGGTTTTCTCATACATAAATTCGAATGCGAGCAAGCCAACATC
          |||||||||..||||||||||||||||||||||||||||||||||||||||||||||||||||||
B:      0 AAGCTCGCCGTCATCTTAGTCGGGGTTTTCTCATACATAAATTCGAATGCGAGCAAGCCAACATC

*****
Read: M99999:999:000000000-AFWM1:1:2104:7365:16730
Reference: chip-651.0002_08_v1821

A:      0 AAGCTCGCCTGTATCTTAGTCAGGGTTATCTCAAGCATAATCTCGAATGCGAGCAAGCCAACATC
          |||||||||||||||||||||.|||||||||||||||||||||||||||||||||||||||||||
B:      0 AAGCTCGCCTGTATCTTAGTCGGGGTTATCTCAAGCATAATCTCGAATGCGAGCAAGCCAACATC

*****
Read: M99999:999:000000000-AFWM1:1:2111:22839:13230
Reference: chip-651.0002_08_v21876

A:      0 AAGCTCGCCGTCATCTTAGTCAGGGTTTTCTCATACATATCGTCGAATGCGAGCAAGCCAACATC
          |||||||||||||||||||||||||||||||||||||||||||||||||||.|||||||||||||
B:      0 AAGCTCGCCGTCATCTTAGTCAGGGTTTTCTCATACATATCGTCGAATGCGGGCAAGCCAACATC

*****
Read: M99999:999:000000000-AFWM1:1:2106:16598:25162
Reference: chip-651.0002_08_v4132

A:      0 AAGCTCGCCTGTATCGATGTCATCGTTGCATCATACATAAATTCGACAGCGGGGAAGCCAACATC
          |||||||||||||||||||||||||||||||||||||||||||||||||||||.|||||||||||
B:      0 AAGCTCGCCTGTATCGATGTCATCGTTGCATCATACATAAATTCGACAGCGGGCAAGCCAACATC

*****
Read: M99999:999:000000000-AFWM1:1:1106:14897:19584
Reference: chip-651.0002_08_v14931

A:      0 AAGCTCGCCGAGATCGATGTCAGGGTTGCATCATACATAAATTCGAATGCGAGCAAGCCAACATC
          |||||||||||||||||||||.|||||||||||||||||||||||||||||||||||||||||||
B:      0 AAGCTCGCCGAGATCGATGTCGGGGTTGCATCATACATAAATTCGAATGCGAGCAAGCCAACATC

*****
Read: M99999:999:000000000-AFWM1:1:2103:23853:7764
Reference: chip-651.0002_08_v11299

A:      0 AAGCTCGCCGAGATCTTAGTCATCGTTATCTCATACATATCGTCGAATGCGGGGAAGCCAACATC
          ||||||||||||||||||||||||||||||||||||||||||||||..|||||||||||||||||
B:      0 AAGCTCGCCGAGATCTTAGTCATCGTTATCTCATACATATCGTCGACAGCGGGGAAGCCAACATC

*****
Read: M99999:999:000000000-AFWM1:1:1114:7135:25568
Reference: chip-651.0002_08_v14243

A:      0 AAGCTCGCCGAGATCGATGTCATCGTTGCATCATACATAATCTCGACAGCGGGCAAGCCAACATC
          ||||||||||||||||||||||||||||||||||||||||..|||||||||||||||||||||||
B:      0 AAGCTCGCCGAGATCGATGTCATCGTTGCATCATACATAAATTCGACAGCGGGCAAGCCAACATC

*****
Read: M99999:999:000000000-AFWM1:1:1101:18225:11472
Reference: chip-651.0002_08_v1599

A:      0 AAGCTCGCCTGTATCTTAGTCAGGGTTTTCTCAAGCATAATCTCGACAGCGAGCAAGCCAACATC
          |||||||||||||||||||||||||||||||||||||||||||||||||||.|||||||||||||
B:      0 AAGCTCGCCTGTATCTTAGTCAGGGTTTTCTCAAGCATAATCTCGACAGCGGGCAAGCCAACATC

*****
Read: M99999:999:000000000-AFWM1:1:1112:14086:18272
Reference: chip-651.0002_08_v4133

A:      0 AAGCTCGCCTGTATCGATGTCATCGTTGCATCATACATAAATTCGACAGCGGGCAAGCCAACATC
          |||||||||||||||||||||||||||||||||||||||||||||||||||||.|||||||||||
B:      0 AAGCTCGCCTGTATCGATGTCATCGTTGCATCATACATAAATTCGACAGCGGGGAAGCCAACATC

*****
Read: M99999:999:000000000-AFWM1:1:2106:9222:6490
Reference: chip-651.0002_08_v4108

A:      0 AAGCTCGCCTGTATCGATGTCATCGTTGCATCATACATATCGTCGCCGGCGGGGAAGCCAACATC
          |||||||||||||||||||||||||||||||||||||||||||||.|.|||||||||||||||||
B:      0 AAGCTCGCCTGTATCGATGTCATCGTTGCATCATACATATCGTCGACAGCGGGGAAGCCAACATC

*****
Read: M99999:999:000000000-AFWM1:1:2113:12160:5436
Reference: chip-651.0002_08_v24335

A:      0 AAGCTCGCCGTCATCGATGTCATCGTTGCATCAAGCATAAATTCGAATGCGGGCAAGCCAACATC
          |||||||||||||||||||||||||||..||||||||||||||||||||||.|||||||||||||
B:      0 AAGCTCGCCGTCATCGATGTCATCGTTATATCAAGCATAAATTCGAATGCGTGCAAGCCAACATC

*****
Read: M99999:999:000000000-AFWM1:1:1108:20075:16825
Reference: chip-651.0002_08_v24383

A:      0 AAGCTCGCCGTCATCGATGTCATCGTTGCATCATACATAAATTCGACAGCGGGCAAGCCAACATC
          |||||||||||||||||||||||||||||||||||||||||||| ||||||||.|||||||||||
B:      0 AAGCTCGCCGTCATCGATGTCATCGTTGCATCATACATAAATTC-ACAGCGGGGAAGCCAACATC

*****
Read: M99999:999:000000000-AFWM1:1:1104:15205:22084
Reference: chip-651.0002_08_v8628

A:      0 AAGCTCGCCTGTATCGCGGTCAGGGTTATCTCATACATAAATTCGGGTGCGAGCAAGCCAACATC
          ||||||||||||||| ..|||||||||||||||||||||||||||||||||||||||||||||||
B:      0 AAGCTCGCCTGTATC-TTGTCAGGGTTATCTCATACATAAATTCGGGTGCGAGCAAGCCAACATC

*****
Read: M99999:999:000000000-AFWM1:1:2101:25168:13839
Reference: chip-651.0002_08_v1175

A:      0 AAGCTCGCCTGTATCTTAGTCATCGTTATCTCATACATATCGTCGAATGCGGGCAAGCCAACATC
          |||||||||||||||||||||||||||||||||||||||||||||||||||.|||||||||||||
B:      0 AAGCTCGCCTGTATCTTAGTCATCGTTATCTCATACATATCGTCGAATGCGAGCAAGCCAACATC

*****
Read: M99999:999:000000000-AFWM1:1:2102:14871:21714
Reference: chip-651.0002_08_v10655

A:      0 AAGCTCGCCGAGATCTTAGTCGGGGTTATCTCATACATAAATTCGAATGCGGGCAAGCCAACATC
          |||||||||...|||||||||||||||||||||||||||||||||||||||.|||||||||||||
B:      0 AAGCTCGCCTGTATCTTAGTCGGGGTTATCTCATACATAAATTCGAATGCGAGCAAGCCAACATC

*****
Read: M99999:999:000000000-AFWM1:1:2109:11509:18388
Reference: chip-651.0002_08_v28657

A:      0 AAGCTCGCCGTCATCGCGGTCAGGGTTTTCTCATACATAAATTCGACAGCGGGGAAGCCAACATC
          |||||||||||||||||||||||||||.|||||||||||||||||||||||||.|||||||||||
B:      0 AAGCTCGCCGTCATCGCGGTCAGGGTTATCTCATACATAAATTCGACAGCGGGCAAGCCAACATC

*****
Read: M99999:999:000000000-AFWM1:1:1102:18195:3960
Reference: chip-651.0002_08_v563

A:      0 AAGCTCGCCTGTATCTTAGTCGGGGTTATCTCAGCTATAATCTCGACAGCGGGCAAGCCAACATC
          ||||||||||||||||||||||||||||||||||||||||..|||||||||.|||||||||||||
B:      0 AAGCTCGCCTGTATCTTAGTCGGGGTTATCTCAGCTATAAATTCGACAGCGAGCAAGCCAACATC

*****
Read: M99999:999:000000000-AFWM1:1:2112:12279:7861
Reference: chip-651.0002_08_v21684

A:      0 AAGCTCGCCGTCATCTTAGTCAGGGTTGCATCATACATAAATTCGACAGCGAGCAAGCCAACATC
          |||||||||||||||||||||||||||||||||||||||||||||||||||.|||||||||||||
B:      0 AAGCTCGCCGTCATCTTAGTCAGGGTTGCATCATACATAAATTCGACAGCGGGCAAGCCAACATC

*****
Read: M99999:999:000000000-AFWM1:1:1105:8534:20347
Reference: chip-651.0002_08_v678

A:      0 AAGCTCGCCTGTATCTTAGTCATCGTTGCATCAAGCATATCGTCGGGTGCGAGCAAGCCAACATC
          |||||||||||||||||||||||||||||||||||||||||||||..||||||||||||||||||
B:      0 AAGCTCGCCTGTATCTTAGTCATCGTTGCATCAAGCATATCGTCGAATGCGAGCAAGCCAACATC

*****
Read: M99999:999:000000000-AFWM1:1:2102:4608:20509
Reference: chip-651.0002_08_v1168

A:      0 AAGCTCGCCTGTATCTTAGTCATCGTTATCTCAAGCATAAATTCGCCGGCGGGGAAGCCAACATC
          |||||||||||||||||||||||||||||||||||||||||||||.|.|||||||||||||||||
B:      0 AAGCTCGCCTGTATCTTAGTCATCGTTATCTCAAGCATAAATTCGACAGCGGGGAAGCCAACATC

*****
Read: M99999:999:000000000-AFWM1:1:2108:7182:23012
Reference: chip-651.0002_08_v1144

A:      0 AAGCTCGCCTGTATCTTAGTCATCGTTATCTCAAGCATAATCTCGAATGCGGGGAAGCCAACATC
          |||||||||||||||||||||||||||||||||||||||||||||||||||||.|||||||||||
B:      0 AAGCTCGCCTGTATCTTAGTCATCGTTATCTCAAGCATAATCTCGAATGCGGGCAAGCCAACATC

*****
Read: M99999:999:000000000-AFWM1:1:2104:2750:10971
Reference: chip-651.0002_08_v23271

A:      0 AAGCTCGCCGTCATCTTAGTCCCCGTTTTCTCAGCTATATCGTCGAATGCGAGCAAGCCAACATC
          |||||||||||||||||||||..||||||||||||||||||||||||||||||||||||||||||
B:      0 AAGCTCGCCGTCATCTTAGTCATCGTTTTCTCAGCTATATCGTCGAATGCGAGCAAGCCAACATC

*****
Read: M99999:999:000000000-AFWM1:1:2109:7969:18064
Reference: chip-651.0002_08_v24333

A:      0 AAGCTCGCCGTCATCGATGTCATCGTTGCATCAAGCATAAATTCGGGTGCGAGCAAGCCAACATC
          |||||||||||||||||||||||||||||||| |||..|||||||||||||||||||||||||||
B:      0 AAGCTCGCCGTCATCGATGTCATCGTTGCATC-AGCTAAAATTCGGGTGCGAGCAAGCCAACATC

*****
Read: M99999:999:000000000-AFWM1:1:2114:15702:25388
Reference: chip-651.0002_08_v426

A:      0 AAGCTCGCCTGTATCTTAGTCGGGGTTTTCTCACTA-ATAATCTCGAATGCGAGCAAGCCAACATC
          ||||||||||||||||||||||||||||||||| || |||||||||||||||||||||||||||||
B:      0 AAGCTCGCCTGTATCTTAGTCGGGGTTTTCTCA-TACATAATCTCGAATGCGAGCAAGCCAACATC

*****
Read: M99999:999:000000000-AFWM1:1:1105:7990:13533
Reference: chip-651.0002_08_v737

A:      0 AAGCTCGCCTGTATCTTAGTCATCGTTGCATCATACATAATCTCGGGTGCGGGCAAGCCAACATC
          |||||| ||||||||||||||||||||||||||||||||||||||||.|||.||.||||||||||
B:      0 AAGCTC-CCTGTATCTTAGTCATCGTTGCATCATACATAATCTCGGGCGCGAGCCAGCCAACATC

*****
Read: M99999:999:000000000-AFWM1:1:2105:7794:15398
Reference: chip-651.0002_08_v11334

A:      0 AAGCTCGCCGAGATCTTAGTCATCGTTATCTCATACATAAATTCGACAGCGAGCAAGCCAACATC
          |||||||||||||||||||||||||||||||||..||||||||||||||||||||||||||||||
B:      0 AAGCTCGCCGAGATCTTAGTCATCGTTATCTCAAGCATAAATTCGACAGCGAGCAAGCCAACATC

*****
Read: M99999:999:000000000-AFWM1:1:1110:24555:18367
Reference: chip-651.0002_08_v14693

A:      0 AAGCTCGCCGAGATCGATGTCATCGTTATCTCATACATAATCTCGACAGCGGGCAAGCCAACATC
          |||||||||||||||||||||||||||||||||||||||||||||||||||||.|||||||||||
B:      0 AAGCTCGCCGAGATCGATGTCATCGTTATCTCATACATAATCTCGACAGCGGGGAAGCCAACATC

*****
Read: M99999:999:000000000-AFWM1:1:1102:21738:12968
Reference: chip-651.0002_08_v11382

A:      0 AAGCTCGCCGAGATCTTAGTCATCGTTATCTCAGCTATAAATTCGTTGGCGAGCAAGCCAACATC
          ||||||| |||||||||||||||||||||||||||||||||||||...|||||||||||||||||
B:      0 AAGCTCG-CGAGATCTTAGTCATCGTTATCTCAGCTATAAATTCGACAGCGAGCAAGCCAACATC

*****
Read: M99999:999:000000000-AFWM1:1:2111:23228:19701
Reference: chip-651.0002_08_v5240

A:      0 AAGCTCGCCTGTATCGATGTCAGGGTTATCTCATACATAATCTCGAATGCGGGCAAGCCAACATC
          |||||||||||||||||||||||||.|.|||||||||||||||||||||||||.|||||||||||
B:      0 AAGCTCGCCTGTATCGATGTCAGGGATTTCTCATACATAATCTCGAATGCGGGGAAGCCAACATC

*****
Read: M99999:999:000000000-AFWM1:1:1104:8482:4841
Reference: chip-651.0002_08_v1610

A:      0 AAGCTCGCCTGTATCTTAGTCAGGGTTTTCTCAAGCATAAATTCGAATGCGGGCAAGCCAACATC
          |||||||||||||||||||||||||||||||||||||||||||||||||||.|||||||||||||
B:      0 AAGCTCGCCTGTATCTTAGTCAGGGTTTTCTCAAGCATAAATTCGAATGCGAGCAAGCCAACATC

*****
Read: M99999:999:000000000-AFWM1:1:1112:28634:12054
Reference: chip-651.0002_08_v17616

A:      0 AAGCTCGCCGAGATCGCGGTCATCGTTGCATCATACATAATCTCGAATGCGAGCAAGCCAACATC
          ||||||||||||||||||||||||||||||||||||||||..|||||||||||||||||||||||
B:      0 AAGCTCGCCGAGATCGCGGTCATCGTTGCATCATACATAAATTCGAATGCGAGCAAGCCAACATC

*****
Read: M99999:999:000000000-AFWM1:1:1108:22114:19389
Reference: chip-651.0002_08_v4326

A:      0 AAGCTCGCCTGTATCGATGTCATCGTTTTCTCATACATATCGTCGAATGCGAGCAAGCCAACATC
          |||||||||||||||||||||||||||.|||||||||||||||||||||||.|||||||||||||
B:      0 AAGCTCGCCTGTATCGATGTCATCGTTATCTCATACATATCGTCGAATGCGGGCAAGCCAACATC

*****
Read: M99999:999:000000000-AFWM1:1:1104:2528:17007
Reference: chip-651.0002_08_v1416

A:      0 AAGCTCGCCTGTATCTTAGTCAGGGTTGCATCATACATAATCTCGAATGCGAGCAAGCCAACATC
          |||||||||||||||||||||.|||||||||||||||||||||||||||||.|||||||||||||
B:      0 AAGCTCGCCTGTATCTTAGTCGGGGTTGCATCATACATAATCTCGAATGCGGGCAAGCCAACATC

*****
Read: M99999:999:000000000-AFWM1:1:1114:19694:23621
Reference: chip-651.0002_08_v353

A:      0 AAGCTCGCCTGTATCTTAGTCGGGGTTTTCTCAGCTATAAATTCGACAGCGGGCAAGCCAACATC
          |||||||||||||||||||||||||||||||||||||||||||||||||||.|||||||||||||
B:      0 AAGCTCGCCTGTATCTTAGTCGGGGTTTTCTCAGCTATAAATTCGACAGCGAGCAAGCCAACATC

*****
Read: M99999:999:000000000-AFWM1:1:1106:7191:17549
Reference: chip-651.0002_08_v41631

A:      0 AAGCTCGCCAAAATCTTAGTCATCGTTATCTCAAGCATATCGTCGAATGCGAGCAAGCCAACATC
          |||||||||.|.|||||||||||||||||||||||||||||||||||||||||||||||||||||
B:      0 AAGCTCGCCGAGATCTTAGTCATCGTTATCTCAAGCATATCGTCGAATGCGAGCAAGCCAACATC

*****
Read: M99999:999:000000000-AFWM1:1:2114:8198:8174
Reference: chip-651.0002_08_v24841

A:      0 AAGCTCGCCGTCATCGATGTCATCGTTATCTCAGCTATATCGTCGGGTGCGGGGAAGCCAACATC
          |||||||||||||||||||||||||||||||||||||||||||||..||||||||||||||||||
B:      0 AAGCTCGCCGTCATCGATGTCATCGTTATCTCAGCTATATCGTCGAATGCGGGGAAGCCAACATC

*****
Read: M99999:999:000000000-AFWM1:1:2114:19396:6396
Reference: chip-651.0002_08_v21228

A:      0 AAGCTCGCC-GTCATCTTAGTCATCGTTTTCTCATACATAAATTCGGGTGCGAGCAAGCCAACATC
          ||||||||| || |||||||||||||||||||||||||||||||||||||||||||||||||||||
B:      0 AAGCTCGCCTGT-ATCTTAGTCATCGTTTTCTCATACATAAATTCGGGTGCGAGCAAGCCAACATC

*****
Read: M99999:999:000000000-AFWM1:1:1110:25969:13564
Reference: chip-651.0002_08_v15124

A:      0 AAGCTCGCCGAGATCGATGTCAGGGTTTTCTCATACATATCGTCGAATGCGGGGAAGCCAACATC
          |||||||||||||||||||||||||||||||||||||||||||||||||||||.|||||||||||
B:      0 AAGCTCGCCGAGATCGATGTCAGGGTTTTCTCATACATATCGTCGAATGCGGGCAAGCCAACATC

*****
Read: M99999:999:000000000-AFWM1:1:2111:25381:20044
Reference: chip-651.0002_08_v24601

A:      0 AAGCTCGCCGTCATCGATGTCATCGTTTTCTCATACATAAATTCGGGTGCGGGGAAGCCAACATC
          |||||||||||||||||||||||||||||||||||||||||||||..||||||||||||||||||
B:      0 AAGCTCGCCGTCATCGATGTCATCGTTTTCTCATACATAAATTCGAATGCGGGGAAGCCAACATC

*****
Read: M99999:999:000000000-AFWM1:1:2111:28449:11306
Reference: chip-651.0002_08_v4085

A:      0 AAGCTCGCCTGTATCGATGTCATCGTTGCATCAAGCATAAATTCGAATGCGGGCAAGCCAACATC
          |||||||||||||||||||||||||||||||||||||||||||||||||||.|||||||||||||
B:      0 AAGCTCGCCTGTATCGATGTCATCGTTGCATCAAGCATAAATTCGAATGCGAGCAAGCCAACATC

*****
Read: M99999:999:000000000-AFWM1:1:2111:4420:12368
Reference: chip-651.0002_08_v7596

A:      0 AAGCTCGCCTGTATCGCGGTCATCGTTGCATCACCCATAAATTCGAATGCGAGCAAGCCAACATC
          |||||||||||||||||||||||||||||||||..||||||||||||||||||||||||||||||
B:      0 AAGCTCGCCTGTATCGCGGTCATCGTTGCATCAAGCATAAATTCGAATGCGAGCAAGCCAACATC

*****
Read: M99999:999:000000000-AFWM1:1:2105:12042:27724
Reference: chip-651.0002_08_v13850

A:      0 AAGCTCGCCGAGATCGATGTCGGGGTTTTCTCAGCTATAAATTCGAATGCGGGCAAGCCAACATC
          |||||||||||||||||||||.|||||.|||||||||||||||||||||||||||||||||||||
B:      0 AAGCTCGCCGAGATCGATGTCAGGGTTATCTCAGCTATAAATTCGAATGCGGGCAAGCCAACATC

*****
Read: M99999:999:000000000-AFWM1:1:2103:16510:22458
Reference: chip-651.0002_08_v31773

A:      0 AAGCTCGCCCCCATCTTAGTCAGGGTTGCATCATACATATCGTCGGGTGCGAGCAAGCCAACATC
          |||||||||...|||||||||||||||||||||||||||||||||||||||||||||||||||||
B:      0 AAGCTCGCCTGTATCTTAGTCAGGGTTGCATCATACATATCGTCGGGTGCGAGCAAGCCAACATC

*****
Read: M99999:999:000000000-AFWM1:1:2109:3207:10434
Reference: chip-651.0002_08_v1802

A:      0 AAGCTCGCCTGTATCTTAGTCAGGGTTATCTCAAGCATATCGTCGGGTGCGGGCAAGCCAACATC
          |||||||||||||||||||||||||||||||||||||||||||||..||||||||||||||||||
B:      0 AAGCTCGCCTGTATCTTAGTCAGGGTTATCTCAAGCATATCGTCGAATGCGGGCAAGCCAACATC

*****
Read: M99999:999:000000000-AFWM1:1:1104:12816:16642
Reference: chip-651.0002_08_v21306

A:      0 AAGCTCGCCGTCATCTTAGTCATCGTTTTCTCACCCATAATCTCGAATGCGAGCAAGCCAACATC
          |||||||||||||||||||||||||||||||||..|||||||||||||||||||||||| |||||
B:      0 AAGCTCGCCGTCATCTTAGTCATCGTTTTCTCATACATAATCTCGAATGCGAGCAAGCC-ACATC

*****
Read: M99999:999:000000000-AFWM1:1:1105:27510:13817
Reference: chip-651.0002_08_v4104

A:      0 AAGCTCGCCTGTATCGATGTCATCGTTGCATCATACATATCGTCGACAGCGAGCAAGCCAACATC
          ||||||||||||||||||||||||||||||||||||||||||||||..|||||||||||||||||
B:      0 AAGCTCGCCTGTATCGATGTCATCGTTGCATCATACATATCGTCGAATGCGAGCAAGCCAACATC

*****
Read: M99999:999:000000000-AFWM1:1:2101:8979:21500
Reference: chip-651.0002_08_v28128

A:      0 AAGCTCGCCGTCATCGCGGTCATCGTTATCTCAAGCATATCGTCGGGTGCGAGCAAGCCAACATC
          |||||||||||||||||||||||||||||||||||||||||||||..||||||||||||||||||
B:      0 AAGCTCGCCGTCATCGCGGTCATCGTTATCTCAAGCATATCGTCGAATGCGAGCAAGCCAACATC

*****
Read: M99999:999:000000000-AFWM1:1:1107:18124:22318
Reference: chip-651.0002_08_v21395

A:      0 AAGCTCGCCGTCATCTTAGTCATCGTTATCTCAAGCATAATCTCGAATGCGGGCAAGCCAACATC
          |||||||||||||||||||||||||||||||||||||||||||||||||||||.|||||||||||
B:      0 AAGCTCGCCGTCATCTTAGTCATCGTTATCTCAAGCATAATCTCGAATGCGGGGAAGCCAACATC

*****
Read: M99999:999:000000000-AFWM1:1:2103:14789:20402
Reference: chip-651.0002_08_v10909

A:      0 AAGCTCGCCGAGATCTTAGTCATCGTTGCATCAGCTATAATCTCGAATGCGGGGAAGCCAACATC
          |||||||||||||||||||||||||||||||||||||||||||||||||||||.|||||||||||
B:      0 AAGCTCGCCGAGATCTTAGTCATCGTTGCATCAGCTATAATCTCGAATGCGGGCAAGCCAACATC

*****
Read: M99999:999:000000000-AFWM1:1:1111:15353:27239
Reference: chip-651.0002_08_v21915

A:      0 AAGCTCGCCGTCATCTTAGTCAGGGTTTTCTCATACATAAATTCGCCGGCGAGCAAGCCAACATC
          |||||||||||||||||||||||||||||||||||||||||||||.|.|||||||||||||||||
B:      0 AAGCTCGCCGTCATCTTAGTCAGGGTTTTCTCATACATAAATTCGACAGCGAGCAAGCCAACATC

*****
Read: M99999:999:000000000-AFWM1:1:2113:23977:26524
Reference: chip-651.0002_08_v1837

A:      0 AAGCTCGCCTGTATCTTAGTCAGGGTTATCTCAAGCATAAATTCGACAGCGGGGAAGCCAACATC
          ||||||||||||||||||||||||||||||||||||||||||||.|||.||||.|||||||||||
B:      0 AAGCTCGCCTGTATCTTAGTCAGGGTTATCTCAAGCATAAATTCTACATCGGGCAAGCCAACATC

*****
Read: M99999:999:000000000-AFWM1:1:1112:15098:14020
Reference: chip-651.0002_08_v11558

A:      0 AAGCTCGCCGAGATCTTAGTCAGGGTTGCATCATACATAAATTCGACAGCGGGCAAGCCAACATC
          |||||||||||||||||||||||||||||||||||||||||||||||||||||.|||||||||||
B:      0 AAGCTCGCCGAGATCTTAGTCAGGGTTGCATCATACATAAATTCGACAGCGGGGAAGCCAACATC

*****
Read: M99999:999:000000000-AFWM1:1:2113:16935:3637
Reference: chip-651.0002_08_v28656

A:      0 AAGCTCGCCGTCATCGCGGTCAGGGTTTTCTCATACATAAATTCGAATGCGAGCAAGCCAACATC
          |||||||||||||||||||||||||||||||||||||||||||||||||||.|.|||||||||||
B:      0 AAGCTCGCCGTCATCGCGGTCAGGGTTTTCTCATACATAAATTCGAATGCGGGGAAGCCAACATC

*****
Read: M99999:999:000000000-AFWM1:1:1108:14799:26744
Reference: chip-651.0002_08_v34056

A:      0 AAGCTCGCCCCCATCGATGTCGGGGTTTTCTCATACATAAATTCGAATGCGAGCAAGCCAACATC
          |||||||||...|||||||||||||||||||||||||||||||||||||||||||||||||||||
B:      0 AAGCTCGCCTGTATCGATGTCGGGGTTTTCTCATACATAAATTCGAATGCGAGCAAGCCAACATC

*****
Read: M99999:999:000000000-AFWM1:1:2107:17439:7784
Reference: chip-651.0002_08_v1628

A:      0 AAGCTCGCCTGTATCTTAGTCAGGGTTTTCTCATACATATCGTCGACAGCGGGCAAGCCAACATC
          ||||||||||||||||||||||||||||||||.|||||||..||||..|||||||||||||||||
B:      0 AAGCTCGCCTGTATCTTAGTCAGGGTTTTCTCCTACATATATTCGAATGCGGGCAAGCCAACATC

*****
Read: M99999:999:000000000-AFWM1:1:1102:16369:18035
Reference: chip-651.0002_08_v1674

A:      0 AAGCTCGCCTGTATCTTAGTCAGGGTTTTCTCAGCTATATCGTCGACAGCGAGCAAGCCAACATC
          ||||||||||||||||||||||..|||||||||.|||||||||||||||||||||||||||||||
B:      0 AAGCTCGCCTGTATCTTAGTCATCGTTTTCTCATCTATATCGTCGACAGCGAGCAAGCCAACATC

*****
Read: M99999:999:000000000-AFWM1:1:1107:16617:24375
Reference: chip-651.0002_08_v7701

A:      0 AAGCTCGCCTGTATCGCGGTCATCGTTTTCTCATACATATCGTCGAATGCGAGCAAGCCAACATC
          ||||||||||||||||||||||||||||||||||||||||||||||..|||||||||||||||||
B:      0 AAGCTCGCCTGTATCGCGGTCATCGTTTTCTCATACATATCGTCGACAGCGAGCAAGCCAACATC

*****
Read: M99999:999:000000000-AFWM1:1:1111:27802:19416
Reference: chip-651.0002_08_v5257

A:      0 AAGCTCGCCTGTATCGATGTCAGGGTTATCTCATACATAAATTCGACAGCGGGGAAGCCAACATC
          |||||||||||||||||||||||||||||||||||||||||||||||||||.|.|||||||||||
B:      0 AAGCTCGCCTGTATCGATGTCAGGGTTATCTCATACATAAATTCGACAGCGAGCAAGCCAACATC

*****
Read: M99999:999:000000000-AFWM1:1:1109:5572:6591
Reference: chip-651.0002_08_v4553

A:      0 AAGCTCGCCTGTATCGATGTCATCGTTATCTCATACATATCGTCGACAGCGGGCAAGCCAACATC
          |||||||||||.|||..|||||||||||||||||.||||.|||||||||||||||||||||||||
B:      0 AAGCTCGCCTGCATCTTTGTCATCGTTATCTCATGCATAACGTCGACAGCGGGCAAGCCAACATC

*****
Read: M99999:999:000000000-AFWM1:1:1109:11193:28066
Reference: chip-651.0002_08_v1010

A:      0 AAGCTCGCCTGTATCTTAGTCATCGTTTTCTCAGCTATAATCTCGAATGCGGGCAAGCCAACATC
          |||||||||||||||||||||||||||||||||||||||||||||||||||.|||||||||||||
B:      0 AAGCTCGCCTGTATCTTAGTCATCGTTTTCTCAGCTATAATCTCGAATGCGAGCAAGCCAACATC

*****
Read: M99999:999:000000000-AFWM1:1:1101:16174:28936
Reference: chip-651.0002_08_v77

A:      0 AAGCTCGCCTGTATCTTAGTCGGGGTTGCATCATACATAAATTCGGGTGCGGGCAAGCCAACATC
          |||||||||||||||||||||||||.|||.|||||.||.||||||||||||||.|||||||||||
B:      0 AAGCTCGCCTGTATCTTAGTCGGGGATGCCTCATATATCAATTCGGGTGCGGGGAAGCCAACATC

*****
Read: M99999:999:000000000-AFWM1:1:2102:7225:6994
Reference: chip-651.0002_08_v25479

A:      0 AAGCTCGCCGTCATCGATGTCAGGGTTATCTCATACATATCGTCGACAGCGAGCAAGCCAACATC
          ||||||||||||||||||||||||||||||||||||||||||||||..|||||||||||||||||
B:      0 AAGCTCGCCGTCATCGATGTCAGGGTTATCTCATACATATCGTCGAATGCGAGCAAGCCAACATC

*****
Read: M99999:999:000000000-AFWM1:1:1114:27430:11206
Reference: chip-651.0002_08_v15324

A:      0 AAGCTCGCCGAGATCGATGTCAGGGTTATCTCAAGCATAATCTCGACAGCGAGCAAGCCAACATC
          ||||||||||||||||||||||||||||||||||||||||..|||||||||||||||||||||||
B:      0 AAGCTCGCCGAGATCGATGTCAGGGTTATCTCAAGCATAAATTCGACAGCGAGCAAGCCAACATC

*****
Read: M99999:999:000000000-AFWM1:1:1104:13906:16512
Reference: chip-651.0002_08_v95

A:      0 AAGCTCGCCTGTATCTTAGTCGGGGTTGCATCAGCTATATCGTCGAATGCGGGCAAGCCAACATC
          |||||||||||||||||||||||||||||||||||||||...|||||||||||||||||||||||
B:      0 AAGCTCGCCTGTATCTTAGTCGGGGTTGCATCAGCTATAAATTCGAATGCGGGCAAGCCAACATC

*****
Read: M99999:999:000000000-AFWM1:1:2109:5905:8594
Reference: chip-651.0002_08_v4354

A:      0 AAGCTCGCCTGTATCGATGTCATCGTTTTCTCATACATAAATTCGAATGCGGGGAAGCCAACATC
          |||||||||||||||||||||||||||||||||||||||||||||||||||.|.|||||||||||
B:      0 AAGCTCGCCTGTATCGATGTCATCGTTTTCTCATACATAAATTCGAATGCGAGCAAGCCAACATC

*****
Read: M99999:999:000000000-AFWM1:1:2101:21171:22582
Reference: chip-651.0002_08_v11383

A:      0 AAGCTCGCCGAGATCTTAGTCATCGTTATCTCAGCTATAAATTCGCCGGCGGGGAAGCCAACATC
          |||||||||||||||||||||||||||||||||||||||||||||.|.|||||||||||||||||
B:      0 AAGCTCGCCGAGATCTTAGTCATCGTTATCTCAGCTATAAATTCGACAGCGGGGAAGCCAACATC

*****
Read: M99999:999:000000000-AFWM1:1:2110:21559:11964
Reference: chip-651.0002_08_v10864

A:      0 AAGCTCGCCGAGATCTTAGTCATCGTTGCATCATACATAATCTCGAATGCGGGGAAGCCAACATC
          ||||||||||||||||||||||||||||||||||||||||||||||..|||||||||||||||||
B:      0 AAGCTCGCCGAGATCTTAGTCATCGTTGCATCATACATAATCTCGACAGCGGGGAAGCCAACATC

*****
Read: M99999:999:000000000-AFWM1:1:1103:23724:14094
Reference: chip-651.0002_08_v763

A:      0 AAGCTCGCCTGTATCTTAGTCATCGTTGCATCATACATAAATTCGCCGGCGGGGAAGCCAACATC
          |||||||||||||||||||||||||||||||||||||||||||||.|.|||||||||||||||||
B:      0 AAGCTCGCCTGTATCTTAGTCATCGTTGCATCATACATAAATTCGACAGCGGGGAAGCCAACATC

*****
Read: M99999:999:000000000-AFWM1:1:1101:22238:26241
Reference: chip-651.0002_08_v12047

A:      0 AAGCTCGCCGAGATCTTAGTCAGGGTTATCTCAGCTATAAATTCGGGTGCGGGCAAGCCAACATC
          |||||||||||||||||||||||||||||||||||||||||||||..||||||||||||||||||
B:      0 AAGCTCGCCGAGATCTTAGTCAGGGTTATCTCAGCTATAAATTCGAATGCGGGCAAGCCAACATC

*****
Read: M99999:999:000000000-AFWM1:1:2113:8887:11572
Reference: chip-651.0002_08_v4129

A:      0 AAGCTCGCCTGTATCGATGTCATCGTTGCATCATACATAAATTCGAATGCGGGGAAGCCAACATC
          ||||||||||||||||||||||||||||||||||||||||||||||||| |||.|||||||||||
B:      0 AAGCTCGCCTGTATCGATGTCATCGTTGCATCATACATAAATTCGAATG-GGGCAAGCCAACATC

*****
Read: M99999:999:000000000-AFWM1:1:1114:22754:25172
Reference: chip-651.0002_08_v18123

A:      0 AAGCTCGCCGAGATCGCGGTCATCGTTATCTCAGCTATAAATTCGGGTGCGAGCAAGCCAACATC
          |||||||||||||||||||||||||||||||||||||||||||||..||||||||||||||||||
B:      0 AAGCTCGCCGAGATCGCGGTCATCGTTATCTCAGCTATAAATTCGAATGCGAGCAAGCCAACATC

*****
Read: M99999:999:000000000-AFWM1:1:1110:19440:12292
Reference: chip-651.0002_08_v1203

A:      0 AAGCTCGCCTGTATCTTAGTCATCGTTATCTCATACATAAATTCGGGTGCGAGCAAGCCAACATC
          |||||||||||||||||||||||||||.|||||||||||||||||||||||||||||||||||||
B:      0 AAGCTCGCCTGTATCTTAGTCATCGTTTTCTCATACATAAATTCGGGTGCGAGCAAGCCAACATC

*****
Read: M99999:999:000000000-AFWM1:1:2103:4577:7908
Reference: chip-651.0002_08_v11484

A:      0 AAGCTCGCCGAGATCTTAGTCAGGGTTGCATCAAGCATATCGTCGACAGCGAGCAAGCCAACATC
          |||||||||...|||||||||||||||||||||||||||||||||||||||||||||||||||||
B:      0 AAGCTCGCCTGTATCTTAGTCAGGGTTGCATCAAGCATATCGTCGACAGCGAGCAAGCCAACATC

*****
Read: M99999:999:000000000-AFWM1:1:2108:24040:18067
Reference: chip-651.0002_08_v20931

A:      0 AAGCTCGCC-GTCATCTTAGTCATCGTTGCATCAAGCATATCGTCGAATGCGAGCAAGCCAACATC
          ||||||||| || |||||||||||||||||||||||||||||||||||||||||||||||||||||
B:      0 AAGCTCGCCTGT-ATCTTAGTCATCGTTGCATCAAGCATATCGTCGAATGCGAGCAAGCCAACATC

*****
Read: M99999:999:000000000-AFWM1:1:1113:19083:16617
Reference: chip-651.0002_08_v233

A:      0 AAGCTCGCCTGTATCTTAGTCGGGGTTTTCTCAAGCATATCGTCGACAGCGGGCAAGCCAACATC
          |||||||||||||||||||||||||||||||||||||||||||||||||||||.|||||||||||
B:      0 AAGCTCGCCTGTATCTTAGTCGGGGTTTTCTCAAGCATATCGTCGACAGCGGGGAAGCCAACATC

*****
Read: M99999:999:000000000-AFWM1:1:2109:14821:25362
Reference: chip-651.0002_08_v123

A:      0 AAGCTCGCCTGTATCTTAGTCGGGGTTGCATCAGCTATAAATTCGGGTGCGAGCAAGCCAACATC
          |||||||||||||||||||||||||||||||||||||||||||||..||||||||||||||||||
B:      0 AAGCTCGCCTGTATCTTAGTCGGGGTTGCATCAGCTATAAATTCGAATGCGAGCAAGCCAACATC

*****
Read: M99999:999:000000000-AFWM1:1:2114:19215:13379
Reference: chip-651.0002_08_v11074

A:      0 AAGCTCGCCGAGATCTTAGTCATCGTTTTCTCATACATATCGTCGAATGCGGGGAAGCCAACATC
          |||||||||||||||||||||||||||||||||||||||||||||||||||.|.|||||||||||
B:      0 AAGCTCGCCGAGATCTTAGTCATCGTTTTCTCATACATATCGTCGAATGCGAGCAAGCCAACATC

*****
Read: M99999:999:000000000-AFWM1:1:1107:16588:10999
Reference: chip-651.0002_08_v4173

A:      0 AAGCTCGCCTGTATCGATGTCATCGTTGCATCAGCTATAAATTCGGGTGCGAGCAAGCCAACATC
          |||||||||||||||...|||||||||||||||||||||||||||||||||||||||||||||||
B:      0 AAGCTCGCCTGTATCTTAGTCATCGTTGCATCAGCTATAAATTCGGGTGCGAGCAAGCCAACATC

*****
Read: M99999:999:000000000-AFWM1:1:2108:17856:4621
Reference: chip-651.0002_08_v275

A:      0 AAGCTCGCCTGTATCTTAGTCGGGGTTTTCTCATACATATCGTCGAATGCGGGCAAGCCAACATC
          |||||||||||||||||||||||||||||||||||||||...|||||||||||||||||||||||
B:      0 AAGCTCGCCTGTATCTTAGTCGGGGTTTTCTCATACATAAATTCGAATGCGGGCAAGCCAACATC

*****
Read: M99999:999:000000000-AFWM1:1:1114:5036:6905
Reference: chip-651.0002_08_v21183

A:      0 AAGCTCGCCGTCATCTTAGTCATCGTTTTCTCAAGCATAAATTCGGGTGCGAGCAAGCCAACATC
          |||||||||||||||||||||||||||||||||||||||||||||..||||||||||||||||||
B:      0 AAGCTCGCCGTCATCTTAGTCATCGTTTTCTCAAGCATAAATTCGAATGCGAGCAAGCCAACATC

*****
Read: M99999:999:000000000-AFWM1:1:2102:25907:21266
Reference: chip-651.0002_08_v24605

A:      0 AAGCTCGCCGTCATCGATGTCATCGTTTTCTCATACATAAATTCGAATGCGGGCAAGCCAACATC
          ||.||||||||||||||||||||||||||||||||||||||||||||||||.|||||||||||||
B:      0 AAACTCGCCGTCATCGATGTCATCGTTTTCTCATACATAAATTCGAATGCGAGCAAGCCAACATC

*****
Read: M99999:999:000000000-AFWM1:1:2114:18698:17696
Reference: chip-651.0002_08_v20839

A:      0 AAGCTCGCCGTCATCTTAGTCGGGGTTATCTCACCCATATCGTCGAATGCGGGGAAGCCAACATC
          |||||||||||||||||||||||||||||||||..||||||||||||||||||||||||||||||
B:      0 AAGCTCGCCGTCATCTTAGTCGGGGTTATCTCATACATATCGTCGAATGCGGGGAAGCCAACATC

*****
Read: M99999:999:000000000-AFWM1:1:2101:26317:10826
Reference: chip-651.0002_08_v27965

A:      0 AAGCTCGCCGTCATCGCGGTCATCGTTTTCTCATACATAATCTCGAATGCGGGCAAGCCAACATC
          |||||||||||||||||||||||||||||||||||||||||||||||||||||.|||||||||||
B:      0 AAGCTCGCCGTCATCGCGGTCATCGTTTTCTCATACATAATCTCGAATGCGGGGAAGCCAACATC

*****
Read: M99999:999:000000000-AFWM1:1:2104:12529:26739
Reference: chip-651.0002_08_v42202

A:      0 AAGCTCGCCAAAATCTTAGTCAGGGTTTTCTCAGCTATAAATTCGACAGCGGGGAAGCCAACATC
          |||||||||.|.|||||||||||||||.|||||||||||||||||||||||||||||||||||||
B:      0 AAGCTCGCCGAGATCTTAGTCAGGGTTATCTCAGCTATAAATTCGACAGCGGGGAAGCCAACATC

*****
Read: M99999:999:000000000-AFWM1:1:1110:17511:11585
Reference: chip-651.0002_08_v15427

A:      0 AAGCTCGCCGAGATCGATGTCAGGGTTATCTCAGCTATAAATTCGACAGCGGGGAAGCCAACATC
          |||||||||||||||...|||||||||||||||||||||||||||||||||||||||||||||||
B:      0 AAGCTCGCCGAGATCTTAGTCAGGGTTATCTCAGCTATAAATTCGACAGCGGGGAAGCCAACATC

*****
Read: M99999:999:000000000-AFWM1:1:2113:23798:25207
Reference: chip-651.0002_08_v20334

A:      0 AAGCTCGCCGTCATCTTAGTCGGGGTTGCATCATACATAAATTCGACAGCGAGCAAGCCAACATC
          |||||||||||||||||||||||||||||||||||||||||||||||||||.|||||||||||||
B:      0 AAGCTCGCCGTCATCTTAGTCGGGGTTGCATCATACATAAATTCGACAGCGGGCAAGCCAACATC

*****
Read: M99999:999:000000000-AFWM1:1:1110:14748:21249
Reference: chip-651.0002_08_v10883

A:      0 AAGCTCGCCGAGATCTTAGTCATCGTTGCATCATACATAAATTCGACAGCGGGCAAGCCAACATC
          |||||||||||||||||||||||||||||||||||||||||||||||||||||.|||||||||||
B:      0 AAGCTCGCCGAGATCTTAGTCATCGTTGCATCATACATAAATTCGACAGCGGGGAAGCCAACATC

*****
Read: M99999:999:000000000-AFWM1:1:1108:13643:6734
Reference: chip-651.0002_08_v1130

A:      0 AAGCTCGCCTGTATCTTAGTCATCGTTATCTCAAGCATATCGTCGAATGCGGGCAAGCCAACATC
          |||||||||||||||||||||||||||||||||||||||||||||||||||||.|||||||||||
B:      0 AAGCTCGCCTGTATCTTAGTCATCGTTATCTCAAGCATATCGTCGAATGCGGGGAAGCCAACATC

*****
Read: M99999:999:000000000-AFWM1:1:1113:14593:8016
Reference: chip-651.0002_08_v22089

A:      0 AAGCTCGCCGTCATCTTAGTCAGGGTTATCTCAAGCATAAATTCGACAGCGAGCAAGCCAACATC
          ||||||||||||.|||||||||..|||||||||||||||||||||||||||||||||||||||||
B:      0 AAGCTCGCCGTCGTCTTAGTCATCGTTATCTCAAGCATAAATTCGACAGCGAGCAAGCCAACATC

*****
Read: M99999:999:000000000-AFWM1:1:1103:26597:14949
Reference: chip-651.0002_08_v1864

A:      0 AAGCTCGCCTGTATCTTAGTCAGGGTTATCTCATACATAATCTCGAATGCGGGGAAGCCAACATC
          ||||||||||||||||||||||||||||||||||||||||..|||||||||||||||||||||||
B:      0 AAGCTCGCCTGTATCTTAGTCAGGGTTATCTCATACATAAATTCGAATGCGGGGAAGCCAACATC

*****
Read: M99999:999:000000000-AFWM1:1:2103:12761:12467
Reference: chip-651.0002_08_v693

A:      0 AAGCTCGCCTGTATCTTAGTCATCGTTGCATCAAGCATAATCTCGGGTGCGAGCAAGCCAACATC
          |||||||||..||||||||||||||||||||||||.|||.||| |..||||||||||||||||||
B:      0 AAGCTCGCCGTTATCTTAGTCATCGTTGCATCAAGAATATTCT-GAATGCGAGCAAGCCAACATC

*****
Read: M99999:999:000000000-AFWM1:1:2102:21761:5581
Reference: chip-651.0002_08_v8603

A:      0 AAGCTCGCCTGTATCGCGGTCAGGGTTATCTCATACATATCGTCGACAGCGGGCAAGCCAACATC
          ||||||||||||||||..|||||||||||||||||||||||||||||||||||||||||||||||
B:      0 AAGCTCGCCTGTATCGATGTCAGGGTTATCTCATACATATCGTCGACAGCGGGCAAGCCAACATC

*****
Read: M99999:999:000000000-AFWM1:1:1112:27308:14130
Reference: chip-651.0002_08_v4053

A:      0 AAGCTCGCCTGTATCGATGTCATCGTTGCATCAAGCATATCGTCGGGTGCGAGCAAGCCAACATC
          |||||||||||||||||||||||||||||||||||||||||||||..||||||||||||||||||
B:      0 AAGCTCGCCTGTATCGATGTCATCGTTGCATCAAGCATATCGTCGAATGCGAGCAAGCCAACATC

*****
Read: M99999:999:000000000-AFWM1:1:1104:11087:7013
Reference: chip-651.0002_08_v24621

A:      0 AAGCTCGCCGTCATCGATGTCATCGTTTTCTC-AGCTATATCGTCGAATGCGAGCAAGCCAACATC
          |||||||||||||||||||||||||||||||| ||| |||||||||||||||||||||||||||||
B:      0 AAGCTCGCCGTCATCGATGTCATCGTTTTCTCAAGC-ATATCGTCGAATGCGAGCAAGCCAACATC

*****
Read: M99999:999:000000000-AFWM1:1:1106:9241:12432
Reference: chip-651.0002_08_v11735

A:      0 AAGCTCGCCGAGATCTTAGTCAGGGTTTTCTCAAGCATAAATTCGAATGCGGGCAAGCCAACATC
          |||||||||||||||||||||||||||||||||||||||||||||||||||.|||||||||||||
B:      0 AAGCTCGCCGAGATCTTAGTCAGGGTTTTCTCAAGCATAAATTCGAATGCGAGCAAGCCAACATC

*****
Read: M99999:999:000000000-AFWM1:1:1114:27291:17236
Reference: chip-651.0002_08_v7508

A:      0 AAGCTCGCCTGTATCGCGGTCATCGTTGCATCATACATAAATTCGACAGCGGGCAAGCCAACATC
          |||||||||||||||||||||||||||||||||||||||||||||||||||||.|||||||||||
B:      0 AAGCTCGCCTGTATCGCGGTCATCGTTGCATCATACATAAATTCGACAGCGGGGAAGCCAACATC

*****
Read: M99999:999:000000000-AFWM1:1:2102:4378:14669
Reference: chip-651.0002_08_v51

A:      0 AAGCTCGCCTGTATCTTAGTCGGGGTTGCATCATACATATCGTCGAATGCGAGCAAGCCAACATC
          |||||||||||||||||||||.|||||||||||||||||||||||||||||||||||||||||||
B:      0 AAGCTCGCCTGTATCTTAGTCAGGGTTGCATCATACATATCGTCGAATGCGAGCAAGCCAACATC

*****
Read: M99999:999:000000000-AFWM1:1:2113:8387:25663
Reference: chip-651.0002_08_v42140

A:      0 AAGCTCGCCAAAATCTTAGTCAGGGTTTTCTCATACATAATCTCGAATGCGGGCAAGCCAACATC
          |||||||||...|||||||||||||||||||||||||||||||||||||||||.|||||||||||
B:      0 AAGCTCGCCTGTATCTTAGTCAGGGTTTTCTCATACATAATCTCGAATGCGGGGAAGCCAACATC

*****
Read: M99999:999:000000000-AFWM1:1:1113:10068:17476
Reference: chip-651.0002_08_v1605

A:      0 AAGCTCGCCTGTATCTTAGTCAGGGTTTTCTCAAGCATAATCTCGCCGGCGAGCAAGCCAACATC
          |||||||||||||||||||||||||||||||||||||||||||||.|.|||||||||||||||||
B:      0 AAGCTCGCCTGTATCTTAGTCAGGGTTTTCTCAAGCATAATCTCGACAGCGAGCAAGCCAACATC

*****
Read: M99999:999:000000000-AFWM1:1:1103:26741:14107
Reference: chip-651.0002_08_v951

A:      0 AAGCTCGCCTGTATCTTAGTCATCGTTTTCTCATACATATCGTCGAATGCGAGCAAGCCAACATC
          |||||||||||||||||||||.|||||.|||||||.|||.|.||||.||||||||||||||||||
B:      0 AAGCTCGCCTGTATCTTAGTCGTCGTTATCTCATATATAACTTCGAGTGCGAGCAAGCCAACATC

*****
Read: M99999:999:000000000-AFWM1:1:1112:17600:5262
Reference: chip-651.0002_08_v13174

A:      0 AAGCTCGCCGAGATCTTAGTCCCCGTTTTCTCAGCTATAAATTCGAATGCGGGGAAGCCAACATC
          |||||||||||||||||||||..||||||||||||||||||||||||||||||||||||||||||
B:      0 AAGCTCGCCGAGATCTTAGTCATCGTTTTCTCAGCTATAAATTCGAATGCGGGGAAGCCAACATC

*****
Read: M99999:999:000000000-AFWM1:1:1102:29697:15214
Reference: chip-651.0002_08_v1819

A:      0 AAGCTCGCCTGTATCTTAGTCAGGGTTATCTCAAGCATAATCTCGAATGCGGGGAAGCCAACATC
          |||||||||||||||||||||||||||||||||||||||||||||||||||||.|||||||||||
B:      0 AAGCTCGCCTGTATCTTAGTCAGGGTTATCTCAAGCATAATCTCGAATGCGGGCAAGCCAACATC

*****
Read: M99999:999:000000000-AFWM1:1:1106:10823:17143
Reference: chip-651.0002_08_v22055

A:      0 AAGCTCGCCGTCATCTTAGTCAGGGTTATCTCAAGCATATCGTCGAATGCGGGCAAGCCAACATC
          |.||||||||||||| |||||||||||||||||||||||||||||||||||||.|||||||||||
B:      0 ACGCTCGCCGTCATC-TAGTCAGGGTTATCTCAAGCATATCGTCGAATGCGGGGAAGCCAACATC

*****
Read: M99999:999:000000000-AFWM1:1:2109:19317:5184
Reference: chip-651.0002_08_v21502

A:      0 AAGCTCGCCGTCATCTTAGTCATCGTTATCTCAGCTATAAATTCGACAGCGGGGAAGCCAACATC
          ||||||||||..|||||| ||||||||||||||||||||||||||||||||||||||||||||||
B:      0 AAGCTCGCCGAGATCTTA-TCATCGTTATCTCAGCTATAAATTCGACAGCGGGGAAGCCAACATC

*****
Read: M99999:999:000000000-AFWM1:1:1102:15740:27085
Reference: chip-651.0002_08_v4101

A:      0 AAGCTCGCCTGTATCGATGTCATCGTTGCATCATACATATCGTCGAATGCGAGCAAGCCAACATC
          ||||||||||||||||..|||||||||||||||||||||||||||||||||||||||||||||||
B:      0 AAGCTCGCCTGTATCGCGGTCATCGTTGCATCATACATATCGTCGAATGCGAGCAAGCCAACATC

*****
Read: M99999:999:000000000-AFWM1:1:2109:20488:19562
Reference: chip-651.0002_08_v10208

A:      0 AAGCTCGCCGAGATCTTAGTCGGGGTTGCATCATACATAAATTCGACAGCGGGCAAGCCAACATC
          |||||||||||||||||||||||||||||||||||||||||||||||||||.|||||||||||||
B:      0 AAGCTCGCCGAGATCTTAGTCGGGGTTGCATCATACATAAATTCGACAGCGAGCAAGCCAACATC

*****
Read: M99999:999:000000000-AFWM1:1:2107:17833:9554
Reference: chip-651.0002_08_v1410

A:      0 AAGCTCGCCTGTATCTTAGTCAGGGTTGCATCATACATATCGTCGCCGGCGAGCAAGCCAACATC
          |||||||||||||||||||||||||||||||||||||||||||||.|.|||||||||||||||||
B:      0 AAGCTCGCCTGTATCTTAGTCAGGGTTGCATCATACATATCGTCGACAGCGAGCAAGCCAACATC

*****
Read: M99999:999:000000000-AFWM1:1:1106:12156:13699
Reference: chip-651.0002_08_v1251

A:      0 AAGCTCGCCTGTATCTTAGTCATCGTTATCTCAGCTATAAATTCGAATGCGAGCAAGCCAACATC
          ||||||||||||||||||||||||||||||||||||||||||||||..|||||||||||||||||
B:      0 AAGCTCGCCTGTATCTTAGTCATCGTTATCTCAGCTATAAATTCGACAGCGAGCAAGCCAACATC

*****
Read: M99999:999:000000000-AFWM1:1:2102:26437:13777
Reference: chip-651.0002_08_v949

A:      0 AAGCTCGCCTGTATCTTAGTCATCGTTTTCTCATACATATCGTCGAATGCGGGGAAGCCAACATC
          ||||||||||||||||||||||||||||||||||||||||||||||..|||||||||||||||||
B:      0 AAGCTCGCCTGTATCTTAGTCATCGTTTTCTCATACATATCGTCGACAGCGGGGAAGCCAACATC

*****
Read: M99999:999:000000000-AFWM1:1:1103:17537:18226
Reference: chip-651.0002_08_v4578

A:      0 AAGCTCGCCTGTATCGATGTCATCGTTATCTCATACATAAATTCGGGTGCGAGCAAGCCAACATC
          ||||||||||||||||..|||||||||||||||||||||||||||||||||||||||||||||||
B:      0 AAGCTCGCCTGTATCGCGGTCATCGTTATCTCATACATAAATTCGGGTGCGAGCAAGCCAACATC

*****
Read: M99999:999:000000000-AFWM1:1:1102:16916:22769
Reference: chip-651.0002_08_v20968

A:      0 AAGCTCGCCGTCATCTTAGTCATCGTTGCATCAAGCATAAATTCGCCGGCGGGGAAGCCAACATC
          |||||||||||||||||||||||||||||||||||||||||||||.|.|||||||||||||||||
B:      0 AAGCTCGCCGTCATCTTAGTCATCGTTGCATCAAGCATAAATTCGACAGCGGGGAAGCCAACATC

*****
Read: M99999:999:000000000-AFWM1:1:2113:6263:20156
Reference: chip-651.0002_08_v19883

A:      0 AAGCTCGCCGAGATCGCGGTCCCCGTTTTCTCATACATAAATTCGACAGCGGGCAAGCCAACATC
          |||||||||||||||||||||..||||..|||||||||||||||||||||||||.||||||||||
B:      0 AAGCTCGCCGAGATCGCGGTCATCGTTAGCTCATACATAAATTCGACAGCGGGCTAGCCAACATC

*****
Read: M99999:999:000000000-AFWM1:1:1109:14693:20794
Reference: chip-651.0002_08_v8139

A:      0 AAGCTCGCCTGTATCGCGGTCAGGGTTGCATCAAGCATAAATTCGACAGCGAGCAAGCCAACATC
          ||||||||||||||||..||||||||||||||||||||||||||||...||||||||||||||||
B:      0 AAGCTCGCCTGTATCGATGTCAGGGTTGCATCAAGCATAAATTCGAATTCGAGCAAGCCAACATC

*****
Read: M99999:999:000000000-AFWM1:1:2113:15577:22804
Reference: chip-651.0002_08_v8408

A:      0 AAGCTCGCCTGTATCGCGGTCAGGGTTTTCTCATACATAAATTCGACAGCGGGCAAGCCAACATC
          |||||||||||||||||||||||||||||||||||||||||||||||||||||.|||||||||||
B:      0 AAGCTCGCCTGTATCGCGGTCAGGGTTTTCTCATACATAAATTCGACAGCGGGGAAGCCAACATC

*****
Read: M99999:999:000000000-AFWM1:1:1109:19848:10133
Reference: chip-651.0002_08_v11028

A:      0 AAGCTCGCCGAGATCTTAGTCATCGTTTTCTCAAGCATATCGTCGGGTGCGAGCAAGCCAACATC
          ||.||||||||||||||||||||||||.|||||||||||||||||||||||||||||||||||||
B:      0 AATCTCGCCGAGATCTTAGTCATCGTTATCTCAAGCATATCGTCGGGTGCGAGCAAGCCAACATC

*****
Read: M99999:999:000000000-AFWM1:1:1104:9025:4097
Reference: chip-651.0002_08_v14408

A:      0 AAGCTCGCCGAGATCGATGTCATCGTTTTCTCAAGCATATCGTCGACAGCGGGCAAGCCAACATC
          |||||||||||||||||||||||||||||||||||||||||||||||||||||.|||||||||||
B:      0 AAGCTCGCCGAGATCGATGTCATCGTTTTCTCAAGCATATCGTCGACAGCGGGGAAGCCAACATC

*****
Read: M99999:999:000000000-AFWM1:1:2106:23177:16960
Reference: chip-651.0002_08_v21450

A:      0 AAGCTCGCCGTCATCTTAGTCATCGTTATCTCATACATAATCTCGCCGGCGAGCAAGCCAACATC
          |||||||||||||||||||||||||||||||||||||||.|||||...||||||||||||.||||
B:      0 AAGCTCGCCGTCATCTTAGTCATCGTTATCTCATACATACTCTCGGGTGCGAGCAAGCCACCATC

*****
Read: M99999:999:000000000-AFWM1:1:2114:29689:15771
Reference: chip-651.0002_08_v25237

A:      0 AAGCTCGCCGTCATCGATGTCAGGGTTTTCTCAAGCATAAATTCGACAGCGGGGAAGCCAACATC
          ||||||||||||||||||||||..|||||||||||||||||||||||||||||||||||||||||
B:      0 AAGCTCGCCGTCATCGATGTCATCGTTTTCTCAAGCATAAATTCGACAGCGGGGAAGCCAACATC

*****
Read: M99999:999:000000000-AFWM1:1:1108:19955:19863
Reference: chip-651.0002_08_v1641

A:      0 AAGCTCGCCTGTATCTTAGTCAGGGTTTTCTCATACATAATCTCGAATGCGAGCAAGCCAACATC
          ||||||||||||||||||||||||||||||||||||||||||||||..|||||||||||||||||
B:      0 AAGCTCGCCTGTATCTTAGTCAGGGTTTTCTCATACATAATCTCGACAGCGAGCAAGCCAACATC

*****
Read: M99999:999:000000000-AFWM1:1:2110:17423:16561
Reference: chip-651.0002_08_v40956

A:      0 AAGCTCGCCAAAATCTTAGTCGGGGTTATCTCAAGCATATCGTCGAATGCGAGCAAGCCAACATC
          |||||||||.|.|||||||||||||||||||||||||||||||||||||||||||||||||||||
B:      0 AAGCTCGCCGAGATCTTAGTCGGGGTTATCTCAAGCATATCGTCGAATGCGAGCAAGCCAACATC

*****
Read: M99999:999:000000000-AFWM1:1:2105:10425:15303
Reference: chip-651.0002_08_v1217

A:      0 AAGCTCGCCTGTATCTTAGTCATCGTTATCTCAGCTATATCGTCGGGTGCGGGCAAGCCAACATC
          |||||||||||||||||||||||||||||||||||||||||||||||||||.|||||||||||||
B:      0 AAGCTCGCCTGTATCTTAGTCATCGTTATCTCAGCTATATCGTCGGGTGCGAGCAAGCCAACATC

*****
Read: M99999:999:000000000-AFWM1:1:1109:19181:4547
Reference: chip-651.0002_08_v8602

A:      0 AAGCTCGCCTGTATCGCGGTCAGGGTTATCTCATACATATCGTCGACAGCGGGGAAGCCAACATC
          ||||||||||||||||..|||||||||||||||||||||||||||||||||||||||||||||||
B:      0 AAGCTCGCCTGTATCGATGTCAGGGTTATCTCATACATATCGTCGACAGCGGGGAAGCCAACATC

*****
Read: M99999:999:000000000-AFWM1:1:1108:12902:17467
Reference: chip-651.0002_08_v10206

A:      0 AAGCTCGCCGAGATCTTAGTCGGGGTTGCATCATACATAAATTCGAATGCGAGCAAGCCAACATC
          ||||||||||..|||||||||||||||||||||||||||||||||||||||||||||||||||||
B:      0 AAGCTCGCCGTCATCTTAGTCGGGGTTGCATCATACATAAATTCGAATGCGAGCAAGCCAACATC

*****
Read: M99999:999:000000000-AFWM1:1:1102:23921:18273
Reference: chip-651.0002_08_v4313

A:      0 AAGCTCGCCTGTATCGATGTCATCGTTTTCTCAAGCATAAATTCGACAGCGGGCAAGCCAACATC
          |||||||||||||||...||||||||||||||||||||||||||||||||||||||||||.||||
B:      0 AAGCTCGCCTGTATCTTAGTCATCGTTTTCTCAAGCATAAATTCGACAGCGGGCAAGCCACCATC

*****
Read: M99999:999:000000000-AFWM1:1:1107:9220:10038
Reference: chip-651.0002_08_v458

A:      0 AAGCTCGCCTGTATCTTAGTCGGGGTTATCTCAAGCATATCGTCGACAGCGGGCAAGCCAACATC
          ||||||| |||||||||||||||||||||||||||||||||||||||||||.|||||||||||||
B:      0 AAGCTCG-CTGTATCTTAGTCGGGGTTATCTCAAGCATATCGTCGACAGCGAGCAAGCCAACATC

*****
Read: M99999:999:000000000-AFWM1:1:1112:21954:18291
Reference: chip-651.0002_08_v291

A:      0 AAGCTCGCCTGTATCTTAGTCGGGGTTTTCTCATACATAATCTCGAATGCGAGCAAGCCAACATC
          |||||||||||||||||||||||||||||||||||||||||||||||||||.|||||||||||||
B:      0 AAGCTCGCCTGTATCTTAGTCGGGGTTTTCTCATACATAATCTCGAATGCGGGCAAGCCAACATC

*****
Read: M99999:999:000000000-AFWM1:1:1103:21929:23939
Reference: chip-651.0002_08_v21905

A:      0 AAGCTCGCCGTCATCTTAGTCAGGGTTTTCTCATACATAAATTCGAATGCGGGCAAGCCAACATC
          |||||||||||||||||||||||||||||||||||||||||||||||||||.|||||||||||||
B:      0 AAGCTCGCCGTCATCTTAGTCAGGGTTTTCTCATACATAAATTCGAATGCGAGCAAGCCAACATC

*****
Read: M99999:999:000000000-AFWM1:1:1106:22031:24026
Reference: chip-651.0002_08_v21187

A:      0 AAGCTCGCCGTCATCTTAGTCATCGTTTTCTCAAGCATAAATTCGACAGCGGGGAAGCCAACATC
          |||||||||||||||||||||||||||.|||||||||||||||||||||||||||||||||||||
B:      0 AAGCTCGCCGTCATCTTAGTCATCGTTATCTCAAGCATAAATTCGACAGCGGGGAAGCCAACATC

*****
Read: M99999:999:000000000-AFWM1:1:2114:7593:25346
Reference: chip-651.0002_08_v21002

A:      0 AAGCTCGCCGTCATCTTAGTCATCGTTGCATCATACATAAATTCGGGTGCGGGCAAGCCAACATC
          ||||||||||||||||||||||.||||||||||||||||||||||||||||.|||||||||||||
B:      0 AAGCTCGCCGTCATCTTAGTCAGCGTTGCATCATACATAAATTCGGGTGCGAGCAAGCCAACATC

*****
Read: M99999:999:000000000-AFWM1:1:1104:15132:11720
Reference: chip-651.0002_08_v28624

A:      0 AAGCTCGCCGTCATCGCGGTCAGGGTTTTCTCATACATATCGTCGAATGCGGGGAAGCCAACATC
          |||||||||||||||||||||||||||||||||||||||||||||||||||.|.|||||||||||
B:      0 AAGCTCGCCGTCATCGCGGTCAGGGTTTTCTCATACATATCGTCGAATGCGAGCAAGCCAACATC

*****
Read: M99999:999:000000000-AFWM1:1:1108:21534:8060
Reference: chip-651.0002_08_v979

A:      0 AAGCTCGCCTGTATCTTAGTCATCGTTTTCTCATACATAAATTCGAATGCGGGGAAGCCAACATC
          |||||||||||||||||||||||||||||||||||||||||||||||||||.|.|||||||||||
B:      0 AAGCTCGCCTGTATCTTAGTCATCGTTTTCTCATACATAAATTCGAATGCGAGCAAGCCAACATC

*****
Read: M99999:999:000000000-AFWM1:1:2105:3559:10320
Reference: chip-651.0002_08_v7494

A:      0 AAGCTCGCCTGTATCGCGGTCATCGTTGCATCATACATAATCTCGACAGCGAGCAAGCCAACATC
          ||||||||||||||||||||||||||||||||||||||||||||||..|||||||||||||||||
B:      0 AAGCTCGCCTGTATCGCGGTCATCGTTGCATCATACATAATCTCGAATGCGAGCAAGCCAACATC

*****
Read: M99999:999:000000000-AFWM1:1:2105:9811:19449
Reference: chip-651.0002_08_v773

A:      0 AAGCTCGCCTGTATCTTAGTCATCGTTGCATCAGCTATATCGTCGACAGCGGGCAAGCCAACATC
          |||||||||||||||||||||||||||||||||||||||||||||||||||.|||||||||||||
B:      0 AAGCTCGCCTGTATCTTAGTCATCGTTGCATCAGCTATATCGTCGACAGCGAGCAAGCCAACATC

*****
Read: M99999:999:000000000-AFWM1:1:1114:26900:7421
Reference: chip-651.0002_08_v1202

A:      0 AAGCTCGCCTGTATCTTAGTCATCGTTATCTCATACATAAATTCGGGTGCGGGCAAGCCAACATC
          |||||||||||||||||||||||||||||||||||||||||||||..||||||||||||||||||
B:      0 AAGCTCGCCTGTATCTTAGTCATCGTTATCTCATACATAAATTCGAATGCGGGCAAGCCAACATC

*****
Read: M99999:999:000000000-AFWM1:1:2103:20029:6567
Reference: chip-651.0002_08_v4576

A:      0 AAGCTCGCCTGTATCGATGTCATCGTTATCTCATACATAAATTCGGGTGCGGGGAAGCCAACATC
          |||||||||||||||||||||||||||||||||||||||||||||||||||||.|||||||||||
B:      0 AAGCTCGCCTGTATCGATGTCATCGTTATCTCATACATAAATTCGGGTGCGGGCAAGCCAACATC

*****
Read: M99999:999:000000000-AFWM1:1:1111:13809:21517
Reference: chip-651.0002_08_v1371

A:      0 AAGCTCGCCTGTATCTTAGTCAGGGTTGCATCAAGCATAATCTCGAATGCGAGCAAGCCAACATC
          |||||||||||||||||||||||||||.| |||||||||||||||||||||.|||||||||||||
B:      0 AAGCTCGCCTGTATCTTAGTCAGGGTTAC-TCAAGCATAATCTCGAATGCGGGCAAGCCAACATC

*****
Read: M99999:999:000000000-AFWM1:1:2109:19819:8374
Reference: chip-651.0002_08_v1613

A:      0 AAGCTCGCCTGTATCTTAGTCAGGGTTTTCTCAAGCATAAATTCGACAGCGGGCAAGCCAACATC
          ||||||||||||||||||||||||||||||||||||||||..|||||||||||||||||||||||
B:      0 AAGCTCGCCTGTATCTTAGTCAGGGTTTTCTCAAGCATAATCTCGACAGCGGGCAAGCCAACATC

*****
Read: M99999:999:000000000-AFWM1:1:2110:24848:9466
Reference: chip-651.0002_08_v743

A:      0 AAGCTCGCCTGTATCTTAGTCATCGTTGCATCATACATAATCTCGACAGCGGGCAAGCCAACATC
          ||||||||||||||||||||||||||||||||||||||||| |||||||||||.|||||||||||
B:      0 AAGCTCGCCTGTATCTTAGTCATCGTTGCATCATACATAAT-TCGACAGCGGGGAAGCCAACATC

*****
Read: M99999:999:000000000-AFWM1:1:1112:27917:21070
Reference: chip-651.0002_08_v37851

A:      0 AAGCTCGCCCCCATCGCGGTCATCGTTGCATCATACATATCGTCGAATGCGAGCAAGCCAACATC
          |||||||||..||||||||||||||||||||||||||||||||||||||||||||||||||||||
B:      0 AAGCTCGCCGTCATCGCGGTCATCGTTGCATCATACATATCGTCGAATGCGAGCAAGCCAACATC

*****
Read: M99999:999:000000000-AFWM1:1:1114:17796:14643
Reference: chip-651.0002_08_v2071

A:      0 AAGCTCGCCTGTATCTTAGTCTAT-GTTGCATCATACATATCGTCGGGTGCGGGGAAGCCAACATC
          ||||||||||||||||||||| || |||||||||||||||||||||||||||||||||||||||||
B:      0 AAGCTCGCCTGTATCTTAGTC-ATCGTTGCATCATACATATCGTCGGGTGCGGGGAAGCCAACATC

*****
Read: M99999:999:000000000-AFWM1:1:1104:22299:14838
Reference: chip-651.0002_08_v4103

A:      0 AAGCTCGCCTGTATCGATGTCATCGTTGCATCATACATATCGTCGACAGCGGGCAAGCCAACATC
          |||||||||||||||||||||||||||||||||||||||||||||||||||||.|||||||||||
B:      0 AAGCTCGCCTGTATCGATGTCATCGTTGCATCATACATATCGTCGACAGCGGGGAAGCCAACATC

*****
Read: M99999:999:000000000-AFWM1:1:1109:27719:19049
Reference: chip-651.0002_08_v1013

A:      0 AAGCTCGCCTGTATCTTAGTCATCGTTTTCTCAGCTATAATCTCGACAGCGGGCAAGCCAACATC
          |||||||||||||||||||||||||||||||||||||||||||||||||||.|||||||||||||
B:      0 AAGCTCGCCTGTATCTTAGTCATCGTTTTCTCAGCTATAATCTCGACAGCGAGCAAGCCAACATC

*****
Read: M99999:999:000000000-AFWM1:1:1103:16835:23991
Reference: chip-651.0002_08_v292

A:      0 AAGCTCGCCTGTATCTTAGTCGGGGTTTTCTCATACATAATCTCGACAGCGGGGAAGCCAACATC
          ||||||||||||||||||||||||||||||||||||||||||||||..|||||.|||||||||||
B:      0 AAGCTCGCCTGTATCTTAGTCGGGGTTTTCTCATACATAATCTCGAATGCGGGCAAGCCAACATC

*****
Read: M99999:999:000000000-AFWM1:1:1111:20797:14930
Reference: chip-651.0002_08_v2808

A:      0 AAGCTCGCCTGTATCTTAGTCCCCGTTGCATCAGCTATAATCTCGGGTGCGAGCAAGCCAACATC
          |||||||||||||||||||||..||||||||||||||||||||||||||||||||||||||||||
B:      0 AAGCTCGCCTGTATCTTAGTCATCGTTGCATCAGCTATAATCTCGGGTGCGAGCAAGCCAACATC

*****
Read: M99999:999:000000000-AFWM1:1:1109:7880:25384
Reference: chip-651.0002_08_v4

A:      0 AAGCTCGCCTGTATCTTAGTCGGGGTTGCATCAAGCATATCGTCGAATGCGGGGAAGCCAACATC
          |||||||||||||||||||||||||||||||||||||||||||||||||||.|.|||||||||||
B:      0 AAGCTCGCCTGTATCTTAGTCGGGGTTGCATCAAGCATATCGTCGAATGCGAGCAAGCCAACATC

*****
Read: M99999:999:000000000-AFWM1:1:1108:3469:11275
Reference: chip-651.0002_08_v21228

A:      0 AAGCTCGCCGTCA-TCTTAGTCATCGTTTTCTCATACATAAATTCGGGTGCGAGCAAGCCAACATC
          ||||||||||  | ||||||||||||||||||||||||||||||||||||||||||||||||||||
B:      0 AAGCTCGCCG--AGTCTTAGTCATCGTTTTCTCATACATAAATTCGGGTGCGAGCAAGCCAACATC

*****
Read: M99999:999:000000000-AFWM1:1:1112:11539:17902
Reference: chip-651.0002_08_v10358

A:      0 AAGCTCGCCGAGATCTTAGTCGGGGTTTTCTCAAGCATATCGTCGACAGCGGGCAAGCCAACATC
          ||||||||||..|||||||||||||||||||||||||||||||||||||||||||||||||||||
B:      0 AAGCTCGCCGTCATCTTAGTCGGGGTTTTCTCAAGCATATCGTCGACAGCGGGCAAGCCAACATC

*****
Read: M99999:999:000000000-AFWM1:1:2109:14175:3998
Reference: chip-651.0002_08_v10909

A:      0 AAGCTCGCCGAGATCTTAGTCATCGTTGCATCAGCTATAATC-TCGAATGCGGGGAAGCCAACATC
          |||||||||||||||||||||||||||||||||||||| ||| |||||||||||||||||||||||
B:      0 AAGCTCGCCGAGATCTTAGTCATCGTTGCATCAGCTAT-ATCGTCGAATGCGGGGAAGCCAACATC

*****
Read: M99999:999:000000000-AFWM1:1:2106:5340:22647
Reference: chip-651.0002_08_v11333

A:      0 AAGCTCGCCGAGATCTTAGTCATCGTTATCTCATACATAAATTCGACAGCGGGCAAGCCAACATC
          |||||||||||||||...|||||||||||||||||||||||||||||||||||||||||||||||
B:      0 AAGCTCGCCGAGATCGCGGTCATCGTTATCTCATACATAAATTCGACAGCGGGCAAGCCAACATC

*****
Read: M99999:999:000000000-AFWM1:1:2109:23117:9419
Reference: chip-651.0002_08_v458

A:      0 AAGCTCGCCTGTATCTTAGTCGGGGTTATCTCAAGCATATCGTCGACAGCGGGCAAGCCAACATC
          |||||||||||||||||||||||||||||||||||||||||||||||||||.|||||||||||||
B:      0 AAGCTCGCCTGTATCTTAGTCGGGGTTATCTCAAGCATATCGTCGACAGCGAGCAAGCCAACATC

*****
Read: M99999:999:000000000-AFWM1:1:1110:23450:19940
Reference: chip-651.0002_08_v17858

A:      0 AAGCTCGCCGAGATCGCGGTCATCGTTTTCTCATACATAAATTCGACAGCGGGCAAGCCAACATC
          |||||||||||||||||||||||||||||||||||||||||||||||||||||.|||||||||||
B:      0 AAGCTCGCCGAGATCGCGGTCATCGTTTTCTCATACATAAATTCGACAGCGGGGAAGCCAACATC

*****
Read: M99999:999:000000000-AFWM1:1:2109:22063:8327
Reference: chip-651.0002_08_v25507

A:      0 AAGCTCGCCGTCATCGATGTCAGGGTTATCTCATACATAAATTCGACAGCGGGGAAGCCAACATC
          ||||||||||||||||||||||..|||||||||||||||||||||||||||||||||||||||||
B:      0 AAGCTCGCCGTCATCGATGTCATCGTTATCTCATACATAAATTCGACAGCGGGGAAGCCAACATC

*****
Read: M99999:999:000000000-AFWM1:1:2112:7790:8049
Reference: chip-651.0002_08_v24659

A:      0 AAGCTCGCCGTCATCGATGTCATCGTTTTCTCAGCTATAAATTCGCCGGCGGGCAAGCCAACATC
          |||||||||||||||||||||||||||||||||||||||||||||.| .||||||||||||||||
B:      0 AAGCTCGCCGTCATCGATGTCATCGTTTTCTCAGCTATAAATTCGAC-ACGGGCAAGCCAACATC

*****
Read: M99999:999:000000000-AFWM1:1:2110:15391:24032
Reference: chip-651.0002_08_v12050

A:      0 AAGCTCGCCGAGATCTTAGTCAGGGTTATCTCAGCTATAAATTCGAATGCGGGCAAGCCAACATC
          |||||||||||||||||||||||||||.|||||||||||||||||||||||||||||||||||||
B:      0 AAGCTCGCCGAGATCTTAGTCAGGGTTTTCTCAGCTATAAATTCGAATGCGGGCAAGCCAACATC

*****
Read: M99999:999:000000000-AFWM1:1:2102:4086:14112
Reference: chip-651.0002_08_v21834

A:      0 AAGCTCGCCGTCATCTTAGTCAGGGTTTTCTCAAGCATATCGTCGACAGCGAGCAAGCCAACATC
          |||||||||||||||||||||||||||.|||||||||||||||||||||||||||||||||||||
B:      0 AAGCTCGCCGTCATCTTAGTCAGGGTTATCTCAAGCATATCGTCGACAGCGAGCAAGCCAACATC

*****
Read: M99999:999:000000000-AFWM1:1:1101:7495:14460
Reference: chip-651.0002_08_v10834

A:      0 AAGCTCGCCGAGATCTTAGTCATCGTTGCATCAAGCATAAATTCGAATGCGGGGAAGCCAACATC
          |||||||||||||||||||||||||||||| |||||||||||||||..|||||||||||||||||
B:      0 AAGCTCGCCGAGATCTTAGTCATCGTTGCA-CAAGCATAAATTCGACAGCGGGGAAGCCAACATC

*****
Read: M99999:999:000000000-AFWM1:1:1108:4779:11014
Reference: chip-651.0002_08_v14329

A:      0 AAGCTCGCCGAGATCGATGTCATCGTTGCATCACCCATAATCTCGAATGCGGGGAAGCCAACATC
          |||||||||||||||||||||||||||||||||..||||||||||||||||||||||||||||||
B:      0 AAGCTCGCCGAGATCGATGTCATCGTTGCATCATACATAATCTCGAATGCGGGGAAGCCAACATC

*****
Read: M99999:999:000000000-AFWM1:1:2112:25910:20961
Reference: chip-651.0002_08_v11379

A:      0 AAGCTCGCCGAGATCTTAGTCATCGTTATCTCAGCTATAAATTCGACAGCGAGCAAGCCAACATC
          |||||||||||||||||||||||||||||||||||||||||||||||||||.|||||||||||||
B:      0 AAGCTCGCCGAGATCTTAGTCATCGTTATCTCAGCTATAAATTCGACAGCGGGCAAGCCAACATC

*****
Read: M99999:999:000000000-AFWM1:1:1103:13359:21557
Reference: chip-651.0002_08_v20495

A:      0 AAGCTCGCCGTCATCTTAGTCGGGGTTTTCTCAAGCATAATC-TCGAATGCGGGCAAGCCAACATC
          |||||||||..|||||||||||||||||||||||||  |||| |||||||||||||||||||||||
B:      0 AAGCTCGCCTGCATCTTAGTCGGGGTTTTCTCAAGC--AATCGTCGAATGCGGGCAAGCCAACATC

*****
Read: M99999:999:000000000-AFWM1:1:2110:21464:4034
Reference: chip-651.0002_08_v1475

A:      0 AAGCTCGCCTGTATCTTAGTCAGGGTTGCATCAGCTATAAATTCGAATGCGGGCAAGCCAACATC
          |||||||||||||||||||||||||||||||||||||||||||||||||||.|||||||||||||
B:      0 AAGCTCGCCTGTATCTTAGTCAGGGTTGCATCAGCTATAAATTCGAATGCGAGCAAGCCAACATC

*****
Read: M99999:999:000000000-AFWM1:1:2102:13642:6886
Reference: chip-651.0002_08_v21166

A:      0 AAGCTCGCCGTCATCTTAGTCATCGTTTTCTCAAGCATAATC-TCGGGTGCGGGGAAGCCAACATC
          |||||||||||||||||||||||||||||||||||||| ||| |||.|||||||||||||||||||
B:      0 AAGCTCGCCGTCATCTTAGTCATCGTTTTCTCAAGCAT-ATCTTCGAGTGCGGGGAAGCCAACATC

*****
Read: M99999:999:000000000-AFWM1:1:2110:13282:10354
Reference: chip-651.0002_08_v34924

A:      0 AAGCTCGCCCCCATCGATGTCATCGTTATCTCATACATATCGTCGAATGCGGGGAAGCCAACATC
          |||||  |||..|||||||||||||||||||||||||||||||||||||||||||||||||||||
B:      0 AAGCT--CCCTGATCGATGTCATCGTTATCTCATACATATCGTCGAATGCGGGGAAGCCAACATC

*****
Read: M99999:999:000000000-AFWM1:1:2112:13834:7876
Reference: chip-651.0002_08_v17585

A:      0 AAGCTCGCCGAGATCGCGGTCATCGTTGCATCAAGCATAAATTCGAATGCGGGCAAGCCAACATC
          |||||||||||||||||||||||||||||||||||||||||||||||||||.|||||||||||||
B:      0 AAGCTCGCCGAGATCGCGGTCATCGTTGCATCAAGCATAAATTCGAATGCGAGCAAGCCAACATC

*****
Read: M99999:999:000000000-AFWM1:1:1113:16837:2842
Reference: chip-651.0002_08_v20507

A:      0 AAGCTCGCCGTCATCTTAGTCGGGGTTTTCTCAAGCATAAATTCGGGTGCGGGCAAGCCAACATC
          |||||||||||||||||||||||||||||||||||||||||||||..||||||.|||||||||||
B:      0 AAGCTCGCCGTCATCTTAGTCGGGGTTTTCTCAAGCATAAATTCGAATGCGGGGAAGCCAACATC

*****
Read: M99999:999:000000000-AFWM1:1:1109:17280:2303
Reference: chip-651.0002_08_v4636

A:      0 AAGCTCGCCTGTATCGATGTCATCGTTATCTCACCCATATCGTCGGGTGCGGGGAAGCCAACATC
          |||||||||||||||||||||||||||||||||..||||||||||||||||||||||||||||||
B:      0 AAGCTCGCCTGTATCGATGTCATCGTTATCTCATACATATCGTCGGGTGCGGGGAAGCCAACATC

*****
Read: M99999:999:000000000-AFWM1:1:2104:12292:6162
Reference: chip-651.0002_08_v21204

A:      0 AAGCTCGCCGTCATCTTAGTCATCGTTTTCTCATACATATCGTCGACAGCGAGCAAGCCAACATC
          ||||||||||..||| |||||||||||||||||||||||||||||||||||||||||||||||||
B:      0 AAGCTCGCCGAGATC-TAGTCATCGTTTTCTCATACATATCGTCGACAGCGAGCAAGCCAACATC

*****
Read: M99999:999:000000000-AFWM1:1:2109:23155:4281
Reference: chip-651.0002_08_v1208

A:      0 AAGCTCGCCTGTATCTTAGTCATCGTTATCTCATACATAAATTCGACAGCGGGCAAGCCAACATC
          |||||||||||||||||||||||||||||||||||||||||||||||||||||.|||||||||||
B:      0 AAGCTCGCCTGTATCTTAGTCATCGTTATCTCATACATAAATTCGACAGCGGGGAAGCCAACATC

*****
Read: M99999:999:000000000-AFWM1:1:2105:18210:16443
Reference: chip-651.0002_08_v21379

A:      0 AAGCTCGCCGTCATCTTAGTCATCGTTATCTCAAGCAT-ATCGTCGAATGCGGGGAAGCCAACATC
          ||||||||||||||||||||||||||| |||||||||| ||| |||||||||||||||||||||||
B:      0 AAGCTCGCCGTCATCTTAGTCATCGTT-TCTCAAGCATAATC-TCGAATGCGGGGAAGCCAACATC

*****
Read: M99999:999:000000000-AFWM1:1:2106:16204:24247
Reference: chip-651.0002_08_v572

A:      0 AAGCTCGCCTGTATCTTAGTCGGGGTTATCTCAGCTATAAATTCGGGTGCGGGCAAGCCAACATC
          |||||||||||||||||||||||||||||||||||||||||||||||||||||.|||||||||||
B:      0 AAGCTCGCCTGTATCTTAGTCGGGGTTATCTCAGCTATAAATTCGGGTGCGGGGAAGCCAACATC

*****
Read: M99999:999:000000000-AFWM1:1:2107:6895:11649
Reference: chip-651.0002_08_v8554

A:      0 AAGCTCGCCTGTATCGCGGTCAGGGTTATCTCAAGCATATCGTCGAATGCGGGGAAGCCAACATC
          |||||||||||||||||||||||||||||||||||||||||||||||||||.|.|||||||||||
B:      0 AAGCTCGCCTGTATCGCGGTCAGGGTTATCTCAAGCATATCGTCGAATGCGAGAAAGCCAACATC

*****
Read: M99999:999:000000000-AFWM1:1:2103:13986:20377
Reference: chip-651.0002_08_v25059

A:      0 AAGCTCGCCGTCATCGATGTCAGGGTTGCATCATACATAAATTCGACAGCGAGCAAGCCAACATC
          |||||||||||||||||||||||||||||||||||||||||||||||||||.|.|||||||||||
B:      0 AAGCTCGCCGTCATCGATGTCAGGGTTGCATCATACATAAATTCGACAGCGGGGAAGCCAACATC

*****
Read: M99999:999:000000000-AFWM1:1:2108:20176:3677
Reference: chip-651.0002_08_v4790

A:      0 AAGCTCGCCTGTATCGATGTCAGGGTTGCATCATACATAATCTCGAATGCGGGCAAGCCAACATC
          |||||||||||||||||||||||||||||||||||||||||||||||||||.|||||||||||||
B:      0 AAGCTCGCCTGTATCGATGTCAGGGTTGCATCATACATAATCTCGAATGCGAGCAAGCCAACATC

*****
Read: M99999:999:000000000-AFWM1:1:2106:17471:25141
Reference: chip-651.0002_08_v21653

A:      0 AAGCTCGCCGTCATCTTAGTCAGGGTTGCATCATACATATCGTCGACAGCGGGCAAGCCAACATC
          |||||||||||| |||||||||..|||||||||||||||||||||||||||||||||||||||||
B:      0 AAGCTCGCCGTC-TCTTAGTCATCGTTGCATCATACATATCGTCGACAGCGGGCAAGCCAACATC

*****
Read: M99999:999:000000000-AFWM1:1:1104:25910:5866
Reference: chip-651.0002_08_v3635

A:      0 AAGCTCGCCTGTATCGATGTCGGGGTTTTCTCAAGCATAAATTCGAATGCGGGCAAGCCAACATC
          |||||||||||||||||||||||||||||||||||||||||||||||||||.|||||||||||||
B:      0 AAGCTCGCCTGTATCGATGTCGGGGTTTTCTCAAGCATAAATTCGAATGCGAGCAAGCCAACATC

*****
Read: M99999:999:000000000-AFWM1:1:2108:21103:15261
Reference: chip-651.0002_08_v10189

A:      0 AAGCTCGCCGAGATCTTAGTCGGGGTTGCATCATACATAATCTCGAATGCGGGGAAGCCAACATC
          |||||||||||||||||||||.|||||.|||||||||||||||||||||||||.|||||||||||
B:      0 AAGCTCGCCGAGATCTTAGTCAGGGTTACATCATACATAATCTCGAATGCGGGCAAGCCAACATC

*****
Read: M99999:999:000000000-AFWM1:1:2103:6528:12139
Reference: chip-651.0002_08_v21008

A:      0 AAGCTCGCCGTCATCTTAGTCATCGTTGCATCATACATAAATTCGACAGCGGGCAAGCCAACATC
          |||||||||||||||||||||||||||||||||||||||||||||||||||||.|||||||||||
B:      0 AAGCTCGCCGTCATCTTAGTCATCGTTGCATCATACATAAATTCGACAGCGGGGAAGCCAACATC

*****
Read: M99999:999:000000000-AFWM1:1:1111:13376:20292
Reference: chip-651.0002_08_v1670

A:      0 AAGCTCGCCTGTATCTTAGTCAGGGTTTTCTCAGCTATATCGTCGAATGCGGGCAAGCCAACATC
          |||||||||||||||||||||||||||||||||||||||||||||||||||.|||||||||||||
B:      0 AAGCTCGCCTGTATCTTAGTCAGGGTTTTCTCAGCTATATCGTCGAATGCGAGCAAGCCAACATC

*****
Read: M99999:999:000000000-AFWM1:1:2103:18062:13701
Reference: chip-651.0002_08_v11963

A:      0 AAGCTCGCCGAGATCTTAGTCAGGGTTATCTCAAGCATAAATTCGACAGCGGGCAAGCCAACATC
          |||||||||||||||||||||||||||||||||||||||||||||||||||.|||||||||||||
B:      0 AAGCTCGCCGAGATCTTAGTCAGGGTTATCTCAAGCATAAATTCGACAGCGAGCAAGCCAACATC

*****
Read: M99999:999:000000000-AFWM1:1:1110:10510:19101
Reference: chip-651.0002_08_v24425

A:      0 AAGCTCGCCGTCATCGATGTCATCGTTGCATCAGCTATAAATTCGAATGCGGGCAAGCCAACATC
          ||.||||||||||||||||||||||||||||||||||||||||||||||||||.|||||||.|||
B:      0 AATCTCGCCGTCATCGATGTCATCGTTGCATCAGCTATAAATTCGAATGCGGGGAAGCCAAAATC

*****
Read: M99999:999:000000000-AFWM1:1:1106:5371:15408
Reference: chip-651.0002_08_v4356

A:      1 AGCTCGCCTGTATCGATGTCATCGTTTTCTCATACATAAATTCGAATGCGAGCAAGCCAACATC
          ||||||||||||||||||||||||||||||| |||||||||||||..||||||||||||.||||
B:      1 AGCTCGCCTGTATCGATGTCATCGTTTTCTC-TACATAAATTCGACAGCGAGCAAGCCACCATC

*****
Read: M99999:999:000000000-AFWM1:1:1109:20370:14014
Reference: chip-651.0002_08_v11107

A:      0 AAGCTCGCCGAGATCTTAGTCATCGTTTTCTCATACATAAATTCGACAGCGGGGAAGCCAACATC
          ||||||||||||||||||||||||||||||||||||||||||||||..|||||||||||||||||
B:      0 AAGCTCGCCGAGATCTTAGTCATCGTTTTCTCATACATAAATTCGAATGCGGGGAAGCCAACATC

*****
Read: M99999:999:000000000-AFWM1:1:1111:14447:19187
Reference: chip-651.0002_08_v14481

A:      0 AAGCTCGCCGAGATCGATGTCATCGTTTTCTCATACATAAATTCGAATGCGAGCAAGCCAACATC
          ||||||||||||||||..|||||||||||||||||||||||||||||||||||||| ||||||||
B:      0 AAGCTCGCCGAGATCGCGGTCATCGTTTTCTCATACATAAATTCGAATGCGAGCAA-CCAACATC

*****
Read: M99999:999:000000000-AFWM1:1:1102:11207:5779
Reference: chip-651.0002_08_v17627

A:      0 AAGCTCGCCGAGATCGCGGTCATCGTTGCATCATACATAAATTCGGGTGCGGGCAAGCCAACATC
          |||||||||||||||| .|||||||||||||||||||||||||||||||||||||||||||||||
B:      0 AAGCTCGCCGAGATCG-TGTCATCGTTGCATCATACATAAATTCGGGTGCGGGCAAGCCAACATC

*****
Read: M99999:999:000000000-AFWM1:1:2111:26649:20416
Reference: chip-651.0002_08_v9

A:      0 AAGCTCGCCTGTATCTTAGTCGGGGTTGCATCAAGCATATCGTCGACAGCGAGCAAGCCAACATC
          ||||||||||||||||||||||||||||||||||||||||||||||..|||||||||||||||||
B:      0 AAGCTCGCCTGTATCTTAGTCGGGGTTGCATCAAGCATATCGTCGAATGCGAGCAAGCCAACATC

*****
Read: M99999:999:000000000-AFWM1:1:1108:25124:8037
Reference: chip-651.0002_08_v31099

A:      0 AAGCTCGCCCCCATCTTAGTCATCGTTGCATCATACATATCGTCGAATGCGGGGAAGCCAACATC
          |||||||||..||||||||||| ||||||||||||||||||||||||||||||||||||||||||
B:      0 AAGCTCGCCGTCATCTTAGTCA-CGTTGCATCATACATATCGTCGAATGCGGGGAAGCCAACATC

*****
Read: M99999:999:000000000-AFWM1:1:2104:20767:6811
Reference: chip-651.0002_08_v308

A:      0 AAGCTCGCCTGTATCTTAGTCGGGGTTTTCTCATACATAAATTCGACAGCGGGCAAGCCAACATC
          |||||||||||||||||||||||||||||||||||||||||||||||||||||.|||||||||||
B:      0 AAGCTCGCCTGTATCTTAGTCGGGGTTTTCTCATACATAAATTCGACAGCGGGGAAGCCAACATC

*****
Read: M99999:999:000000000-AFWM1:1:2109:17400:12349
Reference: chip-651.0002_08_v11528

A:      0 AAGCTCGCCGAGATCTTAGTCAGGGTTGCATCATACATATCGTCGACAGCGGGCAAGCCAACATC
          ||||||||||||||||||||||||||||||||||||||||||||||..|||||||||||||||||
B:      0 AAGCTCGCCGAGATCTTAGTCAGGGTTGCATCATACATATCGTCGAATGCGGGCAAGCCAACATC

*****
Read: M99999:999:000000000-AFWM1:1:1101:26225:12020
Reference: chip-651.0002_08_v909

A:      0 AAGCTCGCCTGTATCTTAGTCATCGTTTTCTCAAGCATATCGTCGACAGCGAGCAAGCCAACATC
          |||||||||||||||||||||| .|||||||||||||||||||||||||||||||||||||||||
B:      0 AAGCTCGCCTGTATCTTAGTCA-GGTTTTCTCAAGCATATCGTCGACAGCGAGCAAGCCAACATC

*****
Read: M99999:999:000000000-AFWM1:1:1101:22752:3474
Reference: chip-651.0002_08_v20

A:      0 AAGCTCGCCTGTATCTTAGTCGGGGTTGCATCAAGCATAATCTCGAATGCGGGCAAGCCAACATC
          |||||||||||||||||||||||||||||||||..|||||||||||||||||||||||||||.||
B:      0 AAGCTCGCCTGTATCTTAGTCGGGGTTGCATCATACATAATCTCGAATGCGGGCAAGCCAACTTC

*****
Read: M99999:999:000000000-AFWM1:1:2105:24706:5159
Reference: chip-651.0002_08_v11108

A:      0 AAGCTCGCCGAGATCTTAGTCATCGTTTTCTCATACATAAATTCGACAGCGGGCAAGCCAACATC
          |||||||||||||||||||||||||||.|||||||||||||||||||||||||||||||||||||
B:      0 AAGCTCGCCGAGATCTTAGTCATCGTTATCTCATACATAAATTCGACAGCGGGCAAGCCAACATC

*****
Read: M99999:999:000000000-AFWM1:1:2105:21475:25005
Reference: chip-651.0002_08_v24756

A:      0 AAGCTCGCCGTCATCGATGTCATCGTTATCTCAAGCATATCGTCGAATGCGAGCAAGCCAACATC
          ||||||||||..|||||||||||||||||||||||||||||||||||||||||||||||||||||
B:      0 AAGCTCGCCGAGATCGATGTCATCGTTATCTCAAGCATATCGTCGAATGCGAGCAAGCCAACATC

*****
Read: M99999:999:000000000-AFWM1:1:2113:21069:23780
Reference: chip-651.0002_08_v44629

A:      0 AAGCTCGCCAAAATCGATGTCATCGTTGCATCATACATAAATTCGAATGCGGGGAAGCCAACATC
          |||||||||.|.|||||||||||||||||||||||||||||||||||||||||||||||||||||
B:      0 AAGCTCGCCGAGATCGATGTCATCGTTGCATCATACATAAATTCGAATGCGGGGAAGCCAACATC

*****
Read: M99999:999:000000000-AFWM1:1:2113:8159:17458
Reference: chip-651.0002_08_v11303

A:      0 AAGCTCGCCGAGATCTTAGTCATCGTTATCTCATACATATCGTCGACAGCGGGCAAGCCAACATC
          |||||||||||||||||||||||||||.|||||||||||||||||||||||||||||||||||||
B:      0 AAGCTCGCCGAGATCTTAGTCATCGTTTTCTCATACATATCGTCGACAGCGGGCAAGCCAACATC

*****
Read: M99999:999:000000000-AFWM1:1:1102:14262:19409
Reference: chip-651.0002_08_v1415

A:      0 AAGCTCGCCTGTATCTTAGTCAGGGTTGCATCATACATAATCTCGAATGCGGGCAAGCCAACATC
          |||||||||||||||||||||||||||||||||||||||||||||||||||.|||||||||||||
B:      0 AAGCTCGCCTGTATCTTAGTCAGGGTTGCATCATACATAATCTCGAATGCGAGCAAGCCAACATC

*****
Read: M99999:999:000000000-AFWM1:1:2111:12720:28194
Reference: chip-651.0002_08_v14252

A:      0 AAGCTCGCCGAGATCGATGTCATCGTTGCATCATACATAAATTCGGGTGCGGGCAAGCCAACATC
          |||||||||||||||||||||||||||||||||||||||||||||..||||||||||||||||||
B:      0 AAGCTCGCCGAGATCGATGTCATCGTTGCATCATACATAAATTCGAATGCGGGCAAGCCAACATC

*****
Read: M99999:999:000000000-AFWM1:1:1105:12058:24289
Reference: chip-651.0002_08_v10269

A:      0 AAGCTCGCCGAGATCTTAGTCGGGGTTGCATCACCCATATCGTCGACAGCGAGCAAGCCAACATC
          |||||||||||||||||||||||||||||||||..||||||||||||||||||||||||||||||
B:      0 AAGCTCGCCGAGATCTTAGTCGGGGTTGCATCATACATATCGTCGACAGCGAGCAAGCCAACATC

*****
Read: M99999:999:000000000-AFWM1:1:2111:6987:22750
Reference: chip-651.0002_08_v23509

A:      0 AAGCTCGCCGTCATCTTAGTCCCCGTTATCTCAGCTATAATCTCGAATGCGGGGAAGCCAACATC
          |||||||||||||||||||||..||||||||||||||||||||||||||||||||||||||||||
B:      0 AAGCTCGCCGTCATCTTAGTCATCGTTATCTCAGCTATAATCTCGAATGCGGGGAAGCCAACATC

*****
Read: M99999:999:000000000-AFWM1:1:2109:12760:21447
Reference: chip-651.0002_08_v1144

A:      0 AAGCTCGCCTGTATCTTAGTCATCGTTATCTCAAGCATAATCTCGAATGCGGGGAAGCCAACATC
          |||||||||||||||||||||||||||||||||||||||||||||||||||||.|||||||||||
B:      0 AAGCTCGCCTGTATCTTAGTCATCGTTATCTCAAGCATAATCTCGAATGCGGGCAAGCCAACATC

*****
Read: M99999:999:000000000-AFWM1:1:2107:15547:10594
Reference: chip-651.0002_08_v22093

A:      0 AAGCTCGCCGTCATCTTAGTCAGGGTTATCTCAAGCATAAATTCGCCGGCGGGGAAGCCAACATC
          |||||||||||||||||||||||||||||||||||||||||||||.|.|||||||||||||||||
B:     23 AAGCTCGCCGTCATCTTAGTCAGGGTTATCTCAAGCATAAATTCGACAGCGGGGAAGCCAACATC

*****
Read: M99999:999:000000000-AFWM1:1:1108:21278:7280
Reference: chip-651.0002_08_v21421

A:      0 AAGCTCGCCGTCATCTTAGTCATCGTTATCTCATACATATCGTCGGGTGCGGGGAAGCCAACATC
          |||||||||||||||||||||||||||||||||||||||||||||..||||||||||||||||||
B:      0 AAGCTCGCCGTCATCTTAGTCATCGTTATCTCATACATATCGTCGAATGCGGGGAAGCCAACATC

*****
Read: M99999:999:000000000-AFWM1:1:1103:16134:5941
Reference: chip-651.0002_08_v770

A:      0 AAGCTCGCCTGTATCTTAGTCATCGTTGCATCAGCTATATCGTCGAATGCGGGCAAGCCAACATC
          |||||||||||||||||||||||||||||||||||||||||||||||||||||.|||||||||||
B:      0 AAGCTCGCCTGTATCTTAGTCATCGTTGCATCAGCTATATCGTCGAATGCGGGGAAGCCAACATC

*****
Read: M99999:999:000000000-AFWM1:1:1105:20073:8992
Reference: chip-651.0002_08_v1838

A:      0 AAGCTCGCCTGTATCTTAGTCAGGGTTATCTCAAGCATAAATTCGACAGCGGGCAAGCCAACATC
          |||||||||||||||||||||||||||||||||||||||||||||||||||.|||||||||||||
B:      0 AAGCTCGCCTGTATCTTAGTCAGGGTTATCTCAAGCATAAATTCGACAGCGAGCAAGCCAACATC

*****
Read: M99999:999:000000000-AFWM1:1:1110:17575:20950
Reference: chip-651.0002_08_v11526

A:      0 AAGCTCGCCGAGATCTTAGTCAGGGTTGCATCATACATATCGTCGAATGCGAGCAAGCCAACATC
          |||||||||||||||||||||||||||||||||||||||||||||||||||.|||||||||||||
B:      0 AAGCTCGCCGAGATCTTAGTCAGGGTTGCATCATACATATCGTCGAATGCGGGCAAGCCAACATC

*****
Read: M99999:999:000000000-AFWM1:1:1114:5465:20378
Reference: chip-651.0002_08_v1387

A:      0 AAGCTCGCCTGTATCTTAGTCAGGGTTGCATCAAGCATAAATTCGACAGCGGGGAAGCCAACATC
          |||||| ||||||||||||||||||||||| |||||||||||||||..|||||||||||||||||
B:      0 AAGCTC-CCTGTATCTTAGTCAGGGTTGCA-CAAGCATAAATTCGAATGCGGGGAAGCCAACATC

*****
Read: M99999:999:000000000-AFWM1:1:1107:24497:5556
Reference: chip-651.0002_08_v11323

A:      0 AAGCTCGCCGAGATCTTAGTCATCGTTATCTCATACATAATCTCGCCGGCGGGGAAGCCAACATC
          |||||||||||||||||||||||||||||||||||||||||||||...|||||||||||||||||
B:      0 AAGCTCGCCGAGATCTTAGTCATCGTTATCTCATACATAATCTCGAATGCGGGGAAGCCAACATC

*****
Read: M99999:999:000000000-AFWM1:1:1113:2734:13823
Reference: chip-651.0002_08_v15788

A:      0 AAGCTCGCCGAGATCGATGTCTATGTTTTCTCAAGCATAAATTCGACAGCGGGCAAGCCAACATC
          ||||||||||||||||||||| |.||||||||||||||||||||||||||..|||| ||.|||||
B:      0 AAGCTCGCCGAGATCGATGTC-ACGTTTTCTCAAGCATAAATTCGACAGCCAGCAA-CCCACATC

*****
Read: M99999:999:000000000-AFWM1:1:2105:22003:5789
Reference: chip-651.0002_08_v25251

A:      0 AAGCTCGCCGTCATCGATGTCAGGGTTTTCTCATACATATCGTCGAATGCGAGCAAGCCAACATC
          |||||||||||||||||||||.|||||||||||||||||||||||||||||||||||||||||||
B:      0 AAGCTCGCCGTCATCGATGTCGGGGTTTTCTCATACATATCGTCGAATGCGAGCAAGCCAACATC

*****
Read: M99999:999:000000000-AFWM1:1:2109:15935:7275
Reference: chip-651.0002_08_v21051

A:      0 AAGCTCGCCGTCATCTTAGTCATCGTTGCATCAGCTATAAATTCGAATGCGAGCAAGCCAACATC
          |||||||||||||||||||||||||||||||||||||||||||||..||||||||||||||||||
B:      0 AAGCTCGCCGTCATCTTAGTCATCGTTGCATCAGCTATAAATTCGGGTGCGAGCAAGCCAACATC

*****
Read: M99999:999:000000000-AFWM1:1:1104:14366:4613
Reference: chip-651.0002_08_v4279

A:      0 AAGCTCGCCTGTATCGATGTCATCGTTTTCTCAAGCATATCGTCGAATGCGGGGAAGCCAACATC
          |||||||||||||||||||||||||||.|||||||||||||||||||||||||.|||||||||||
B:      0 AAGCTCGCCTGTATCGATGTCATCGTTATCTCAAGCATATCGTCGAATGCGGGCAAGCCAACATC

*****
Read: M99999:999:000000000-AFWM1:1:1105:12417:25907
Reference: chip-651.0002_08_v14630

A:      0 AAGCTCGCCGAGATCGATGTCATCGTTATCTCAAGCATATCGTCGAATGCGGGCAAGCCAACATC
          |||||||||||||||||||||||||||||.|||..|||.||||||||||||||||||||||||||
B:      0 AAGCTCGCCGAGATCGATGTCATCGTTATATCATACATCTCGTCGAATGCGGGCAAGCCAACATC

*****
Read: M99999:999:000000000-AFWM1:1:2110:19260:6839
Reference: chip-651.0002_08_v1626

A:      0 AAGCTCGCCTGTATCTTAGTCAGGGTTTTCTCATACATATCGTCGAATGCGAGCAAGCCAACATC
          ||||||||||||||||| |||||||||.|||||||||||||||||||||||||||||||||||||
B:      0 AAGCTCGCCTGTATCTT-GTCAGGGTTATCTCATACATATCGTCGAATGCGAGCAAGCCAACATC

*****
Read: M99999:999:000000000-AFWM1:1:1110:12047:23831
Reference: chip-651.0002_08_v21407

A:      0 AAGCTCGCCGTCATCTTAGTCATCGTTATCTCAAGCATAAATTCGGGTGCGGGCAAGCCAACATC
          |||||||||||||||||||||||||||||||||||||||||||||..||||||||||||||||||
B:      0 AAGCTCGCCGTCATCTTAGTCATCGTTATCTCAAGCATAAATTCGAATGCGGGCAAGCCAACATC

*****
Read: M99999:999:000000000-AFWM1:1:2103:27887:13519
Reference: chip-651.0002_08_v20990

A:      0 AAGCTCGCCGTCATCTTAGTCATCGTTGCATCATACATAATCTCGAATGCGGGCAAGCCAACATC
          |||||||||||||||||||||||||||||||||||||||||||||||||||.|||||||||||||
B:      0 AAGCTCGCCGTCATCTTAGTCATCGTTGCATCATACATAATCTCGAATGCGAGCAAGCCAACATC

*****
Read: M99999:999:000000000-AFWM1:1:2107:22709:3568
Reference: chip-651.0002_08_v41209

A:      0 AAGCTCGCCAAAATCTTAGTCATCGTTGCATCAAGCATAAATTCGAATGCGGGGAAGCCAACATC
          |||||||||.|.|||||||||||||||||||||||||||||||||||||||||||||||||||||
B:      0 AAGCTCGCCGAGATCTTAGTCATCGTTGCATCAAGCATAAATTCGAATGCGGGGAAGCCAACATC

*****
Read: M99999:999:000000000-AFWM1:1:1106:18334:15033
Reference: chip-651.0002_08_v21461

A:      0 AAGCTCGCCGTCATCTTAGTCATCGTTATCTCATACATAAATTCGTTGGCGGGCAAGCCAACATC
          |||||||||||||||||||||||||||||||||||||||||||||...|||||||||||||||||
B:      0 AAGCTCGCCGTCATCTTAGTCATCGTTATCTCATACATAAATTCGGGTGCGGGCAAGCCAACATC

*****
Read: M99999:999:000000000-AFWM1:1:1110:7857:12169
Reference: chip-651.0002_08_v8330

A:      0 AAGCTCGCCTGTATCGCGGTCAGGGTTTTCTCAAGCATATCGTCGAATGCGGGCAAGCCAACATC
          |||||||||||||| ||||||||||||||||||||||||...|||||||||||||||||||||||
B:      0 AAGCTCGCCTGTAT-GCGGTCAGGGTTTTCTCAAGCATAAATTCGAATGCGGGCAAGCCAACATC

*****
Read: M99999:999:000000000-AFWM1:1:1109:15009:19101
Reference: chip-651.0002_08_v1389

A:      0 AAGCTCGCCTGTATCTTAGTCAGGGTTGCATCAAGCATAAATTCGACAGCGAGCAAGCCAACATC
          |||||||||||||||||||||||||||||||||..||||||||||||||||||||||||||||||
B:      0 AAGCTCGCCTGTATCTTAGTCAGGGTTGCATCATACATAAATTCGACAGCGAGCAAGCCAACATC

*****
Read: M99999:999:000000000-AFWM1:1:2114:21011:11737
Reference: chip-651.0002_08_v4803

A:      0 AAGCTCGCCTGTATCGATGTCAGGGTTGCATCATACATAAATTCGGGTGCGAGCAAGCCAACATC
          ||||||||||||||||||||||..|||||||||||||||||||||||||||||||||||||||||
B:      0 AAGCTCGCCTGTATCGATGTCATCGTTGCATCATACATAAATTCGGGTGCGAGCAAGCCAACATC

*****
Read: M99999:999:000000000-AFWM1:1:2111:22247:19232
Reference: chip-651.0002_08_v11328

A:      0 AAGCTCGCCGAGATCTTAGTCATCGTTATCTCATACATAAATTCGGGTGCGAGCAAGCCAACATC
          |||||||||||||||||||||||||||||||||||||||||||||..||||||||||||||||||
B:      0 AAGCTCGCCGAGATCTTAGTCATCGTTATCTCATACATAAATTCGAATGCGAGCAAGCCAACATC

*****
Read: M99999:999:000000000-AFWM1:1:1104:12121:15571
Reference: chip-651.0002_08_v4384

A:      0 AAGCTCGCCTGTATCGATGTCATCGTTTTCTCAGCTATAATCTCGAATGCGGGGAAGCCAACATC
          ||.||||||||||||||||||||||||||||||||||||||||||||||||||.|||||||||||
B:      0 AATCTCGCCTGTATCGATGTCATCGTTTTCTCAGCTATAATCTCGAATGCGGGCAAGCCAACATC

*****
Read: M99999:999:000000000-AFWM1:1:1111:23697:15763
Reference: chip-651.0002_08_v10433

A:      0 AAGCTCGCCGAGATCTTAGTCGGGGTTTTCTCATACATAAATTCGACAGCGGGCAAGCCAACATC
          |||||||||...|||||||||||||||||||||||||||||||||||||||||||||||||||||
B:      0 AAGCTCGCCTGTATCTTAGTCGGGGTTTTCTCATACATAAATTCGACAGCGGGCAAGCCAACATC

*****
Read: M99999:999:000000000-AFWM1:1:1104:11288:20016
Reference: chip-651.0002_08_v10358

A:      0 AAGCTCGCCGAGATCTTAGTCGGGGTTTTCTCAAGCATATCGTCGACAGCGGGCAAGCCAACATC
          |||||||||||||||||||||||||||||||||||||||||||||||||||.|||||||||||||
B:      0 AAGCTCGCCGAGATCTTAGTCGGGGTTTTCTCAAGCATATCGTCGACAGCGAGCAAGCCAACATC

*****
Read: M99999:999:000000000-AFWM1:1:2103:26977:18401
Reference: chip-651.0002_08_v16521

A:      0 AAGCTCGCCGAGATCGATGTCCCCGTTTTCTCAGCTATATCGTCGAATGCGAGCAAGCCAACATC
          ||||||||||||||||..|||..||.||||||||||||.||||||||||||||||||||||||||
B:      0 AAGCTCGCCGAGATCGCGGTCATCGCTTTCTCAGCTATCTCGTCGAATGCGAGCAAGCCAACATC

*****
Read: M99999:999:000000000-AFWM1:1:2114:23829:4045
Reference: chip-651.0002_08_v25057

A:      0 AAGCTCGCCGTCATCGATGTCAGGGTTGCATCATACATAAATTCGACAGCGGGGAAGCCAACATC
          ||||||||||||||||||||||||||||||||||||||||||||||..|||||||||||||||||
B:      0 AAGCTCGCCGTCATCGATGTCAGGGTTGCATCATACATAAATTCGAATGCGGGGAAGCCAACATC

*****
Read: M99999:999:000000000-AFWM1:1:1102:19898:10199
Reference: chip-651.0002_08_v12828

A:      0 AAGCTCGCCGAGATCTTAGTCCCCGTTGCATCAAGCATATCGTCGGGTGCGAGCAAGCCAACATC
          |||||||||||||||||||||..||||||||||||||||||||||||||||||||||||||||||
B:      0 AAGCTCGCCGAGATCTTAGTCATCGTTGCATCAAGCATATCGTCGGGTGCGAGCAAGCCAACATC

*****
Read: M99999:999:000000000-AFWM1:1:2104:15723:23772
Reference: chip-651.0002_08_v24832

A:      0 AAGCTCGCCGTCATCGATGTCATCGTTATCTCATACATAAATTCGACAGCGGGGAAGCCAACATC
          |||||||||||||||||||||||||||||||||||||||||||||| |.||||.|||||||||||
B:      0 AAGCTCGCCGTCATCGATGTCATCGTTATCTCATACATAAATTCGA-ATCGGGCAAGCCAACATC

*****
Read: M99999:999:000000000-AFWM1:1:2107:21656:21909
Reference: chip-651.0002_08_v11938

A:      0 AAGCTCGCCGAGATCTTAGTCAGGGTTATCTCAAGCATATCGTCGCCGGCGGGGAAGCCAACATC
          |||||||||||||||||||||||||||||||||||||||||||||.|.|||||||||||||||||
B:      0 AAGCTCGCCGAGATCTTAGTCAGGGTTATCTCAAGCATATCGTCGACAGCGGGGAAGCCAACATC

*****
Read: M99999:999:000000000-AFWM1:1:1112:11750:21416
Reference: chip-651.0002_08_v6186

A:      0 AAGCTCGCCTGTATCGATGTCCCCGTTGCATCAGCTATAATCTCGAATGCGAGCAAGCCAACATC
          |||||||||||||||||||||..|||||||||.||||||||||||||||||||||||||||||||
B:      0 AAGCTCGCCTGTATCGATGTCATCGTTGCATCCGCTATAATCTCGAATGCGAGCAAGCCAACATC

*****
Read: M99999:999:000000000-AFWM1:1:2111:22517:15374
Reference: chip-651.0002_08_v4599

A:      0 AAGCTCGCCTGTATCGATGTCATCGTTATCTCAGCTATATCGTCGA-CAGCGAGCAAGCCAACATC
          ||||||||||||||||||||||||||||||||||..|       || ||.||||||||.|||||||
B:      0 AAGCTCGCCTGTATCGATGTCATCGTTATCTCAGTGA-------GACCACCGAGCAAGACAACATC

*****
Read: M99999:999:000000000-AFWM1:1:2111:15377:2283
Reference: chip-651.0002_08_v21189

A:      0 AAGCTCGCCGTCATCTTAGTCATCGTTTTCTCAAGCATAAATTCGACAGCGAGCAAGCCAACATC
          ||||||||||||||||||||||||||||||||||||||||||||||..|||||||||||||||||
B:      0 AAGCTCGCCGTCATCTTAGTCATCGTTTTCTCAAGCATAAATTCGAATGCGAGCAAGCCAACATC

*****
Read: M99999:999:000000000-AFWM1:1:1111:28089:10651
Reference: chip-651.0002_08_v1223

A:      0 AAGCTCGCCTGTATCTTAGTCATCGTTATCTCAGCTATATCGTCGACAGCGGGCAAGCCAACATC
          ||||||||||||||||||||||||||||||||||||||||||||||..|||||||||||||||||
B:      0 AAGCTCGCCTGTATCTTAGTCATCGTTATCTCAGCTATATCGTCGAATGCGGGCAAGCCAACATC

*****
Read: M99999:999:000000000-AFWM1:1:2112:8874:4656
Reference: chip-651.0002_08_v2288

A:      0 AAGCTCGCCTGTATCTTAGTCTATGTTTTCTCAAGCATAAATTCGACAGCGGGCAAGCCAACATC
          |||||||||||||||||||||...|.|||||||||||||||||||||||||||.|||||||||||
B:      0 AAGCTCGCCTGTATCTTAGTCAGGGATTTCTCAAGCATAAATTCGACAGCGGGGAAGCCAACATC

*****
Read: M99999:999:000000000-AFWM1:1:2111:12533:23050
Reference: chip-651.0002_08_v14466

A:      0 AAGCTCGCCGAGATCGATGTCATCGTTTTCTCATACATAATCTCGAATGCGAGCAAGCCAACATC
          |||||||||||||||||||||||||||||||||||||||||||||||||||.|||||||||||||
B:      0 AAGCTCGCCGAGATCGATGTCATCGTTTTCTCATACATAATCTCGAATGCGGGCAAGCCAACATC

*****
Read: M99999:999:000000000-AFWM1:1:2105:2830:15594
Reference: chip-651.0002_08_v3950

A:      0 AAGCTCGCCTGTATCGATGTCGGGGTTATCTCAGCTATAAATTCGAATGCGGGCAAGCCAACATC
          |||||||||||||||||||||||||||||||||||||||||||||||||||||.|||||||||||
B:      0 AAGCTCGCCTGTATCGATGTCGGGGTTATCTCAGCTATAAATTCGAATGCGGGGAAGCCAACATC

*****
Read: M99999:999:000000000-AFWM1:1:2109:7044:11468
Reference: chip-651.0002_08_v24577

A:      0 AAGCTCGCCGTCATCGATGTCATCGTTTTCTCATACATATCGTCGACAGCGGGGAAGCCAACATC
          |||||||||||||||||||||||||||||||||||||||||||||||||||||.|||||||||||
B:      0 AAGCTCGCCGTCATCGATGTCATCGTTTTCTCATACATATCGTCGACAGCGGGCAAGCCAACATC

*****
Read: M99999:999:000000000-AFWM1:1:2106:14856:24593
Reference: chip-651.0002_08_v22836

A:      0 AAGCTCGCCGTCATCTTAGTCTAT-GTTATCTCAGCTATAATCTCGAATGCGAGCAAGCCAACATC
          ||||||||||||||||||||| || ||||||.|||.|||.|||||||||||||||||||.||||||
B:      0 AAGCTCGCCGTCATCTTAGTC-ATAGTTATCACAGATATCATCTCGAATGCGAGCAAGCAAACATC

*****
Read: M99999:999:000000000-AFWM1:1:2113:24014:23270
Reference: chip-651.0002_08_v20586

A:      0 AAGCTCGCCGTCATCTTAGTCGGGGTTTTCTCAGCTATAATCTCGAATGCGAGCAAGCCAACATC
          |||||||||||||||||||||.|||||||||||||||||||||||||||||||||||||||||||
B:      0 AAGCTCGCCGTCATCTTAGTCAGGGTTTTCTCAGCTATAATCTCGAATGCGAGCAAGCCAACATC

*****
Read: M99999:999:000000000-AFWM1:1:1110:6730:22556
Reference: chip-651.0002_08_v1879

A:      0 AAGCTCGCCTGTATCTTAGTCAGGGTTATCTCATACATAAATTCGAATGCGGGGAAGCCAACATC
          ||||||||||||||||||||||||||||||||||||||||..|||||||||||.||| |||||||
B:      0 AAGCTCGCCTGTATCTTAGTCAGGGTTATCTCATACATAATCTCGAATGCGGGCAAG-CAACATC

*****
Read: M99999:999:000000000-AFWM1:1:2114:26695:7159
Reference: chip-651.0002_08_v27950

A:      0 AAGCTCGCCGTCATCGCGGTCATCGTTTTCTCATACATATCGTCGAATGCGGGCAAGCCAACATC
          |||||||||||||||||||||||||||||||||||||||||||||||||||.|||||||||||||
B:      0 AAGCTCGCCGTCATCGCGGTCATCGTTTTCTCATACATATCGTCGAATGCGAGCAAGCCAACATC

*****
Read: M99999:999:000000000-AFWM1:1:2111:26469:18300
Reference: chip-651.0002_08_v10431

A:      0 AAGCTCGCCGAGATCTTAGTCGGGGTTTTCTCATACATAAATTCGAATGCGAGCAAGCCAACATC
          |||||||||||||||||||||||||||.|||||||||||||||||||||||||||||||||||||
B:      0 AAGCTCGCCGAGATCTTAGTCGGGGTTATCTCATACATAAATTCGAATGCGAGCAAGCCAACATC

*****
Read: M99999:999:000000000-AFWM1:1:2114:12880:3735
Reference: chip-651.0002_08_v11329

A:      0 AAGCTCGCCGAGATCTTAGTCATCGTTATCTCATACATAAATTCGAATGCGGGGAAGCCAACATC
          |||||||||||||||||||||||||||||||||||||||||||||||||||.|.|||||||||||
B:      0 AAGCTCGCCGAGATCTTAGTCATCGTTATCTCATACATAAATTCGAATGCGAGCAAGCCAACATC

*****
Read: M99999:999:000000000-AFWM1:1:1102:12362:5822
Reference: chip-651.0002_08_v4791

A:      0 AAGCTCGCCTGTATCGATGTCAGGGTTGCATCATACATAATCTCGAATGCGAGCAAGCCAACATC
          ||||||||||||||||.||||.|||||||||||||||||||||||||||||||||||||||||||
B:      0 AAGCTCGCCTGTATCGTTGTCGGGGTTGCATCATACATAATCTCGAATGCGAGCAAGCCAACATC

*****
Read: M99999:999:000000000-AFWM1:1:2111:6623:6821
Reference: chip-651.0002_08_v5119

A:      0 AAGCTCGCCTGTATCGATGTCAGGGTTTTCTCACCCATAAATTCGAATGCGGGGAAGCCAACATC
          |||||||||||||||||||||||||||||||||.|.|||||||||||||||||||||||||||||
B:      0 AAGCTCGCCTGTATCGATGTCAGGGTTTTCTCAGCTATAAATTCGAATGCGGGGAAGCCAACATC

*****
Read: M99999:999:000000000-AFWM1:1:2101:20167:2094
Reference: chip-651.0002_08_v27981

A:      0 AAGCTCGCCGTCATCGCGGTCATCGTTTTCTCATACATAAATTCGAATGCGAGCAAGCCAACATC
          ||||||||||..|||||||||||||||||||||||||||||||||||||||||||||||||||||
B:      0 AAGCTCGCCGAGATCGCGGTCATCGTTTTCTCATACATAAATTCGAATGCGAGCAAGCCAACATC

*****
Read: M99999:999:000000000-AFWM1:1:2111:22418:22581
Reference: chip-651.0002_08_v25476

A:      0 AAGCTCGCCGTCATCGATGTCAGGGTTATCTCATACATATCGTCGAATGCGAGCAAGCCAACATC
          |||||||||||||||||||||.||||||||||||||||||||||||||||||||||| |||||||
B:      0 AAGCTCGCCGTCATCGATGTCGGGGTTATCTCATACATATCGTCGAATGCGAGCAAG-CAACATC

*****
Read: M99999:999:000000000-AFWM1:1:1104:5047:24361
Reference: chip-651.0002_08_v1876

A:      0 AAGCTCGCCTGTATCTTAGTCAGGGTTATCTCATACATAAATTCGGGTGCGGGGAAGCCAACATC
          |||||||||||||||||||||||||||||||||||||||||||||..||||||||||||||||||
B:      0 AAGCTCGCCTGTATCTTAGTCAGGGTTATCTCATACATAAATTCGAATGCGGGGAAGCCAACATC

*****
Read: M99999:999:000000000-AFWM1:1:1108:9418:24537
Reference: chip-651.0002_08_v1479

A:      0 AAGCTCGCCTGTATCTTAGTCAGGGTTGCATCAGCTATAAATTCGACAGCGAGCAAGCCAACATC
          ||||||||||||||||||||||..|||||||||||||||||||||||||||||||||||||||||
B:      0 AAGCTCGCCTGTATCTTAGTCATCGTTGCATCAGCTATAAATTCGACAGCGAGCAAGCCAACATC

*****
Read: M99999:999:000000000-AFWM1:1:1113:13643:22068
Reference: chip-651.0002_08_v231

A:      0 AAGCTCGCCTGTATCTTAGTCGGGGTTTTCTCAAGCATATCGTCGAATGCGAGCAAGCCAACATC
          ||||||||||||||||||||||||||||||||||||||||.||||||||||.|||||||||||||
B:      0 AAGCTCGCCTGTATCTTAGTCGGGGTTTTCTCAAGCATATAGTCGAATGCGGGCAAGCCAACATC

*****
Read: M99999:999:000000000-AFWM1:1:1104:18822:4125
Reference: chip-651.0002_08_v1161

A:      0 AAGCTCGCCTGTATCTTAGTCATCGTTATCTCAAGCATAAATTCGAATGCGAGCAAGCCAACATC
          |||||||||||||||||||||...|.|||||.|||.|||||||||||||||||||||||||||||
B:      0 AAGCTCGCCTGTATCTTAGTCGGGGCTATCTTAAGTATAAATTCGAATGCGAGCAAGCCAACATC

*****
Read: M99999:999:000000000-AFWM1:1:2108:24638:10558
Reference: chip-651.0002_08_v1896

A:      0 AAGCTCGCCTGTATCTTAGTCAGGGTTATCTCAGCTATATCGTCGAATGCGAGCAAGCCAACATC
          |||||||||||||||||||||||||||||||||||||||||||||||||||.|||||||||||||
B:      0 AAGCTCGCCTGTATCTTAGTCAGGGTTATCTCAGCTATATCGTCGAATGCGGGCAAGCCAACATC

*****
Read: M99999:999:000000000-AFWM1:1:1105:23109:14930
Reference: chip-651.0002_08_v14435

A:      0 AAGCTCGCCGAGATCGATGTCATCGTTTTCTCAAGCATAAATTCGAATGCGGGCAAGCCAACATC
          |||||||||||||||||||||||||||||||||||||||||||||||||||.|||||||||||||
B:      0 AAGCTCGCCGAGATCGATGTCATCGTTTTCTCAAGCATAAATTCGAATGCGAGCAAGCCAACATC

*****
Read: M99999:999:000000000-AFWM1:1:2111:9396:9202
Reference: chip-651.0002_08_v1430

A:      0 AAGCTCGCCTGTATCTTAGTCAGGGTTGCATCATACATAAATTCGAATGCGGGCAAGCCAACATC
          |||||||||||||||||||||||||||||||||||||||||||||||||||.|||||||||||||
B:      0 AAGCTCGCCTGTATCTTAGTCAGGGTTGCATCATACATAAATTCGAATGCGAGCAAGCCAACATC

*****
Read: M99999:999:000000000-AFWM1:1:1104:18199:5007
Reference: chip-651.0002_08_v10884

A:      0 AAGCTCGCCGAGATCTTAGTCATCGTTGCATCATACATAAATTCGACAGCGAGCAAGCCAACATC
          |||||||||||||||||||||||||||||||||||||||||||||||||||.|||||||||||||
B:      0 AAGCTCGCCGAGATCTTAGTCATCGTTGCATCATACATAAATTCGACAGCGGGCAAGCCAACATC

*****
Read: M99999:999:000000000-AFWM1:1:2106:28577:19901
Reference: chip-651.0002_08_v1189

A:      0 AAGCTCGCCTGTATCTTAGTCATCGTTATCTCATACATAATCTCGAATGCGGGGAAGCCAACATC
          |||||||||||||||||||||||||||||||||||||||||||||||||||||.|||||||||||
B:      0 AAGCTCGCCTGTATCTTAGTCATCGTTATCTCATACATAATCTCGAATGCGGGCAAGCCAACATC

*****
Read: M99999:999:000000000-AFWM1:1:1101:16919:17163
Reference: chip-651.0002_08_v11297

A:      0 AAGCTCGCCGAGATCTTAGTCATCGTTATCTCATACATATCGTCGGGTGCGGGCAAGCCAACATC
          ||||||||||..|||||||||||||||||||||||||||||||||||||||||||||||||||||
B:      0 AAGCTCGCCGTCATCTTAGTCATCGTTATCTCATACATATCGTCGGGTGCGGGCAAGCCAACATC

*****
Read: M99999:999:000000000-AFWM1:1:2114:7972:23044
Reference: chip-651.0002_08_v12008

A:      0 AAGCTCGCCGAGATCTTAGTCAGGGTTATCTCATACATAAATTCGACAGCGGGCAAGCCAACATC
          |||||||||||||||||||||||||||||||||||||||||||||||||||||.|||||||||||
B:      0 AAGCTCGCCGAGATCTTAGTCAGGGTTATCTCATACATAAATTCGACAGCGGGGAAGCCAACATC

*****
Read: M99999:999:000000000-AFWM1:1:1105:6376:15165
Reference: chip-651.0002_08_v22064

A:      0 AAGCTCGCCGTCATCTTAGTCAGGGTTATCTCAAGCATATCGTCGCCGGCGGGCAAGCCAACATC
          |||||||||||||||||||||||||||||||||||||||||||||.|.||||| |||||||||||
B:      0 AAGCTCGCCGTCATCTTAGTCAGGGTTATCTCAAGCATATCGTCGACAGCGGG-AAGCCAACATC

*****
Read: M99999:999:000000000-AFWM1:1:1109:11516:20564
Reference: chip-651.0002_08_v546

A:      0 AAGCTCGCCTGTATCTTAGTCGGGGTTATCTCAGCTATATCGTCGAATGCGAGCAAGCCAACATC
          |||||||||||||||||||||||||||.|||||||||||||||||||||||||||||||||||||
B:      0 AAGCTCGCCTGTATCTTAGTCGGGGTTTTCTCAGCTATATCGTCGAATGCGAGCAAGCCAACATC

*****
Read: M99999:999:000000000-AFWM1:1:1102:8841:16012
Reference: chip-651.0002_08_v1865

A:      0 AAGCTCGCCTGTATCTTAGTCAGGGTTATCTCATACATAATCTCGAATGCGGGCAAGCCAACATC
          |||||||||||||||||||||||||||||||||||||||||||||||||||.|||||||||||||
B:      0 AAGCTCGCCTGTATCTTAGTCAGGGTTATCTCATACATAATCTCGAATGCGAGCAAGCCAACATC

*****
Read: M99999:999:000000000-AFWM1:1:2113:3128:16236
Reference: chip-651.0002_08_v7462

A:      0 AAGCTCGCCTGTATCGCGGTCATCGTTGCATCAAGCATAAATTCGACAGCGGGGAAGCCAACATC
          |||||||||||||||||||||||||||||||||||||||||||||||||||||.|||||||||||
B:      0 AAGCTCGCCTGTATCGCGGTCATCGTTGCATCAAGCATAAATTCGACAGCGGGCAAGCCAACATC

*****
Read: M99999:999:000000000-AFWM1:1:1107:28018:15012
Reference: chip-651.0002_08_v1852

A:      0 AAGCTCGCCTGTATCTTAGTCAGGGTTATCTCATACATATCGTCGACAGCGGGGAAGCCAACATC
          |||||||||||||||||||||||||||||||||||||||||||||||||||||.|||||||||||
B:      0 AAGCTCGCCTGTATCTTAGTCAGGGTTATCTCATACATATCGTCGACAGCGGGCAAGCCAACATC

*****
Read: M99999:999:000000000-AFWM1:1:1104:23307:5586
Reference: chip-651.0002_08_v4104

A:      0 AAGCTCGCCTGTATCGATGTCATCGTTGCATCATACAT-ATCGTCGACAGCGAGCAAGCCAACATC
          |||||||||||||||||||||||||||||||||||||| ||| |||||||||||||||||||||||
B:      0 AAGCTCGCCTGTATCGATGTCATCGTTGCATCATACATAATC-TCGACAGCGAGCAAGCCAACATC

*****
Read: M99999:999:000000000-AFWM1:1:2106:28070:14910
Reference: chip-651.0002_08_v27889

A:      0 AAGCTCGCCGTCATCGCGGTCATCGTTGCATCACTA-ATAAATTCGAATGCGGGGAAGCCAACATC
          ||||||||||||||||||||||||||||||||| || |||||||||||||||||||||||||||||
B:      0 AAGCTCGCCGTCATCGCGGTCATCGTTGCATCA-TACATAAATTCGAATGCGGGGAAGCCAACATC

*****
Read: M99999:999:000000000-AFWM1:1:1109:13894:12811
Reference: chip-651.0002_08_v1835

A:      0 AAGCTCGCCTGTATCTTAGTCAGGGTTATCTCAAGCATAAATTCGAATGCGGGCAAGCCAACATC
          |||||||||||||||||||||||||||||||||||||||||||||||||||.|||||||||||||
B:      0 AAGCTCGCCTGTATCTTAGTCAGGGTTATCTCAAGCATAAATTCGAATGCGAGCAAGCCAACATC

*****
Read: M99999:999:000000000-AFWM1:1:2104:12407:22548
Reference: chip-651.0002_08_v14661

A:      0 AAGCTCGCCGAGATCGATGTCATCGTTATCTCAAGCATAAATTCGAATGCGAGCAAGCCAACATC
          ||||||||||||||||||||||||||||||||||||||||||||||..|||||||||||||||||
B:      0 AAGCTCGCCGAGATCGATGTCATCGTTATCTCAAGCATAAATTCGACAGCGAGCAAGCCAACATC

*****
Read: M99999:999:000000000-AFWM1:1:1101:16796:6314
Reference: chip-651.0002_08_v10805

A:      1 AGCTCGCCGAGATCTTAGTCATCGTTGCATCAAGCATATCGTCGAATGCGGGCAAGCCAACATC
          |||||||||..|||||||||||||||||||||||||||||||||||||||||||||||||||||
B:      1 AGCTCGCCGTCATCTTAGTCATCGTTGCATCAAGCATATCGTCGAATGCGGGCAAGCCAACATC

*****
Read: M99999:999:000000000-AFWM1:1:1106:18489:2669
Reference: chip-651.0002_08_v1903

A:      0 AAGCTCGCCTGTATCTTAGTCAGGGTTATCTCAGCTATATCGTCGCCGGCGGGGAAGCCAACATC
          |||||||||||||||||||||||||||||||||||||..|.||||.|.|||||||||||||||||
B:      0 AAGCTCGCCTGTATCTTAGTCAGGGTTATCTCAGCTAACTAGTCGACAGCGGGGAAGCCAACATC

*****
Read: M99999:999:000000000-AFWM1:1:2111:9556:12687
Reference: chip-651.0002_08_v24559

A:      0 AAGCTCGCCGTCATCGATGTCATCGTTTTCTCAAGCATAAATTCGAATGCGGGGAAGCCAACATC
          ||||||||||||||||||||||||||||||||||||||||||||||..|||||||||||||||||
B:      0 AAGCTCGCCGTCATCGATGTCATCGTTTTCTCAAGCATAAATTCGACAGCGGGGAAGCCAACATC

*****
Read: M99999:999:000000000-AFWM1:1:2105:20254:21775
Reference: chip-651.0002_08_v21166

A:      0 AAGCTCGCCGTCATCTTAGTCATCGTTTTCTCAAGCATAATCTCGGGTGCGGGGAAGCCAACATC
          |||||||||||||||||||||||||||||||||||||||||||||..||||||||||||||||||
B:      0 AAGCTCGCCGTCATCTTAGTCATCGTTTTCTCAAGCATAATCTCGAATGCGGGGAAGCCAACATC

*****
Read: M99999:999:000000000-AFWM1:1:1109:18073:15629
Reference: chip-651.0002_08_v711

A:      0 AAGCTCGCCTGTATCTTAGTCATCGTTGCATCAAGCATAAATTCGAATGCGAGCAAGCCAACATC
          ||||||||||||||||||||||..|||||||||||||||||||||||||||||||||||||||||
B:      0 AAGCTCGCCTGTATCTTAGTCAGGGTTGCATCAAGCATAAATTCGAATGCGAGCAAGCCAACATC

*****
Read: M99999:999:000000000-AFWM1:1:1102:6154:23751
Reference: chip-651.0002_08_v5179

A:      0 AAGCTCGCCTGTATCGATGTCAGGGTTATCTCAAGCATATCGTCGAATGCGGGGAAGCCAACATC
          ||||||||||||||||||||||||||||||||||||||.||||||||||||||.|||||||||||
B:      0 AAGCTCGCCTGTATCGATGTCAGGGTTATCTCAAGCATCTCGTCGAATGCGGGCAAGCCAACATC

*****
Read: M99999:999:000000000-AFWM1:1:1102:11676:13892
Reference: chip-651.0002_08_v10382

A:      0 AAGCTCGCCGAGATCTTAGTCGGGGTTTTCTCAAGCATAAATTCGGGTGCGGGCAAGCCAACATC
          |||||||||||||||||||||||||||||||||||||||||.|||.|||||||||||||||||||
B:      0 AAGCTCGCCGAGATCTTAGTCGGGGTTTTCTCAAGCATAAACTCGAGTGCGGGCAAGCCAACATC

*****
Read: M99999:999:000000000-AFWM1:1:1112:17762:2966
Reference: chip-651.0002_08_v953

A:      0 AAGCTCGCCTGTATCTTAGTCATCGTTTTCTCATACATATCGTCGACAGCGGGCAAGCCAACATC
          |||||||||||||||||||| |||||||||||||||||||||||||..|||||||||||||||||
B:      0 AAGCTCGCCTGTATCTTAGT-ATCGTTTTCTCATACATATCGTCGAATGCGGGCAAGCCAACATC

*****
Read: M99999:999:000000000-AFWM1:1:1111:20972:27072
Reference: chip-651.0002_08_v20997

A:      0 AAGCTCGCCGTCATCTTAGTCATCGTTGCATCATACATAATCTCGTTGGCGAGCAAGCCAACATC
          ||||||||||||||||||| ||||||||||||||||||||||||| ..|||||||||||||||||
B:      0 AAGCTCGCCGTCATCTTAG-CATCGTTGCATCATACATAATCTCG-CAGCGAGCAAGCCAACATC

*****
Read: M99999:999:000000000-AFWM1:1:1105:16557:7864
Reference: chip-651.0002_08_v31851

A:      0 AAGCTCGCCCCCATCTTAGTCAGGGTTGCATCAGCTATAAATTCGAATGCGAGCAAGCCAACATC
          |||||||||..||||||||||||||||||||||||||||||||||||||||||||||||||||||
B:      0 AAGCTCGCCGTCATCTTAGTCAGGGTTGCATCAGCTATAAATTCGAATGCGAGCAAGCCAACATC

*****
Read: M99999:999:000000000-AFWM1:1:1113:17294:27066
Reference: chip-651.0002_08_v21634

A:      0 AAGCTCGCCGTCATCTTAGTCAGGGTTGCATCAAGCATAAATTCGAATGCGGGGAAGCCAACATC
          |||||||||||||||||||||||||||||||||..||||||||||||||||||||||||||||||
B:      0 AAGCTCGCCGTCATCTTAGTCAGGGTTGCATCATACATAAATTCGAATGCGGGGAAGCCAACATC

*****
Read: M99999:999:000000000-AFWM1:1:1109:8547:16478
Reference: chip-651.0002_08_v14690

A:      0 AAGCTCGCCGAGATCGATGTCATCGTTATCTCATACATAATCTCGAATGCGGGCAAGCCAACATC
          |||||||||||||||||||||||||||||||||||||||||||||||||||||.|||||||||||
B:      0 AAGCTCGCCGAGATCGATGTCATCGTTATCTCATACATAATCTCGAATGCGGGGAAGCCAACATC

*****
Read: M99999:999:000000000-AFWM1:1:1102:5084:17517
Reference: chip-651.0002_08_v8391

A:      0 AAGCTCGCCTGTATCGCGGTCAGGGTTTTCTCATACATAATCTCGAATGCGAGCAAGCCAACATC
          |||||||||||||||||||           ||||||||||||||||||||.||||||||||||||
B:      0 AAGCTCGCCTGTATCGCGG-----------TCATACATAATCTCGAATGCTAGCAAGCCAACATC

*****
Read: M99999:999:000000000-AFWM1:1:2103:20306:18910
Reference: chip-651.0002_08_v14704

A:      0 AAGCTCGCCGAGATCGATGTCATCGTTATCTCATACATAAATTCGAATGCGGGGAAGCCAACATC
          ||||||||||..|||||||||||||||||| ||||||||||||||||||||||||||||||||||
B:      0 AAGCTCGCCGTCATCGATGTCATCGTTATC-CATACATAAATTCGAATGCGGGGAAGCCAACATC

*****
Read: M99999:999:000000000-AFWM1:1:1108:12905:26066
Reference: chip-651.0002_08_v41303

A:      0 AAGCTCGCCAAAATCTTAGTCATCGTTGCATCAGCTATAAATTCGACAGCGGGCAAGCCAACATC
          |||||||||.|.|||||||||||||||||||||||||||||||||||||||||||||||||||||
B:      0 AAGCTCGCCGAGATCTTAGTCATCGTTGCATCAGCTATAAATTCGACAGCGGGCAAGCCAACATC

*****
Read: M99999:999:000000000-AFWM1:1:2102:5801:17050
Reference: chip-651.0002_08_v20328

A:      0 AAGCTCGCCGTCATCTTAGTCGGGGTTGCATCATACATAAATTCGGGTGCGAGCAAGCCAACATC
          |||||||||||||||||||||.|||||||||||||||||||||||||||||||||||||||||||
B:      0 AAGCTCGCCGTCATCTTAGTCAGGGTTGCATCATACATAAATTCGGGTGCGAGCAAGCCAACATC

*****
Read: M99999:999:000000000-AFWM1:1:2113:7390:24555
Reference: chip-651.0002_08_v1819

A:      0 AAGCTCGCCTGTATCTTAGTCAGGGTTATCTCAAGCATAATCTCGAATGCGGGGAAGCCAACATC
          |||||||||||||||||||||||||||||||||||||||||||||||||||||.|||||||||||
B:      0 AAGCTCGCCTGTATCTTAGTCAGGGTTATCTCAAGCATAATCTCGAATGCGGGCAAGCCAACATC

*****
Read: M99999:999:000000000-AFWM1:1:1114:14794:14038
Reference: chip-651.0002_08_v1204

A:      0 AAGCTCGCCTGTATCTTAGTCATCGTTATCTCATACATAAATTCGAATGCGGGGAAGCCAACATC
          ||||||||||||||||||||||||||||||||||||||||||||||..|||||||||||||||||
B:      0 AAGCTCGCCTGTATCTTAGTCATCGTTATCTCATACATAAATTCGACAGCGGGGAAGCCAACATC

*****
Read: M99999:999:000000000-AFWM1:1:1106:15003:1698
Reference: chip-651.0002_08_v981

A:      0 AAGCTCGCCTGTATCTTAGTCATCGTTTTCTCATACATAAATTCGAATGCGAGCAAGCCAACATC
          |||||||||||||||||||||||||||.|||||||||||||||||||||||||||||||||||||
B:      0 AAGCTCGCCTGTATCTTAGTCATCGTTATCTCATACATAAATTCGAATGCGAGCAAGCCAACATC

*****
Read: M99999:999:000000000-AFWM1:1:2107:8807:17786
Reference: chip-651.0002_08_v713

A:      0 AAGCTCGCCTGTATCTTAGTCATCGTTGCATCAAGCATAAATTCGACAGCGGGCAAGCCAACATC
          ||||||||||||||||||||||||||||||||||||||||||||||..|||||||||||||||||
B:      0 AAGCTCGCCTGTATCTTAGTCATCGTTGCATCAAGCATAAATTCGAATGCGGGCAAGCCAACATC

*****
Read: M99999:999:000000000-AFWM1:1:1101:21865:9801
Reference: chip-651.0002_08_v11256

A:      0 AAGCTCGCCGAGATCTTAGTCATCGTTATCTCAAGCATATCGTCGAATGCGAGCAAGCCAACATC
          ||||||||||||||||||||||||||||||||||||||||||||||..|||||||||||||||||
B:      0 AAGCTCGCCGAGATCTTAGTCATCGTTATCTCAAGCATATCGTCGACAGCGAGCAAGCCAACATC

*****
Read: M99999:999:000000000-AFWM1:1:2106:6686:21858
Reference: chip-651.0002_08_v15125

A:      0 AAGCTCGCCGAGATCGATGTCAGGGTTTTCTCATACATATCGTCGAATGCGGGCAAGCCAACATC
          |||||||||||||||||||||||||||||||||||||||||||||||||||.|||||||||||||
B:      0 AAGCTCGCCGAGATCGATGTCAGGGTTTTCTCATACATATCGTCGAATGCGAGCAAGCCAACATC

*****
Read: M99999:999:000000000-AFWM1:1:1109:24271:23537
Reference: chip-651.0002_08_v470

A:      0 AAGCTCGCCTGTATCTTAGTCGGGGTTATCTCAAGCATAATCTCGAATGCGGGCAAGCCAACATC
          |||||||||||||||||||||.|||||||||||||||||||||||||||||||||||||||||||
B:      0 AAGCTCGCCTGTATCTTAGTCAGGGTTATCTCAAGCATAATCTCGAATGCGGGCAAGCCAACATC

*****
Read: M99999:999:000000000-AFWM1:1:2113:7774:8470
Reference: chip-651.0002_08_v21592

A:      0 AAGCTCGCCGTCATCTTAGTCATCGTTATCTCACTAATAAATTCGACAGCGGGGAAGCCAACATC
          |||||||||||||||||||||||||||||||||...|||||||||||||||||||||||||||||
B:      0 AAGCTCGCCGTCATCTTAGTCATCGTTATCTCAAGCATAAATTCGACAGCGGGGAAGCCAACATC

*****
Read: M99999:999:000000000-AFWM1:1:2107:20867:20190
Reference: chip-651.0002_08_v25055

A:      0 AAGCTCGCCGTCATCGATGTCAGGGTTGCATCATACATAAATTCGAATGCGGGCAAGCCAACATC
          |||||||||||||||||||||||||||||||||||||||||||||||||||.|||||||||||||
B:      0 AAGCTCGCCGTCATCGATGTCAGGGTTGCATCATACATAAATTCGAATGCGAGCAAGCCAACATC

*****
Read: M99999:999:000000000-AFWM1:1:1114:18941:10572
Reference: chip-651.0002_08_v259

A:      0 AAGCTCGCCTGTATCTTAGTCGGGGTTTTCTCAAGCATAAATTCGAATGCGGGGAAGCCAACATC
          |||||||||||||||||||||||||||||||||||||||||||||||||||||.|||||||||||
B:      0 AAGCTCGCCTGTATCTTAGTCGGGGTTTTCTCAAGCATAAATTCGAATGCGGGCAAGCCAACATC

*****
Read: M99999:999:000000000-AFWM1:1:2101:24260:23601
Reference: chip-651.0002_08_v1175

A:      0 AAGCTCGCCTGTATCTTAGTCATCGTTATCTCATACATATCGTCGAATGCGGGCAAGCCAACATC
          |||||||||||||||||||||||||||||||||||||||||||||||||||||.|||||||||||
B:      0 AAGCTCGCCTGTATCTTAGTCATCGTTATCTCATACATATCGTCGAATGCGGGGAAGCCAACATC

*****
Read: M99999:999:000000000-AFWM1:1:1113:18426:28386
Reference: chip-651.0002_08_v40760

A:      0 AAGCTCGCCAAAATCTTAGTCGGGGTTTTCTCAAGCATAAATTCGAATGCGGGCAAGCCAACATC
          |||||||||.|.|||||||||||||||||||||||||||||||||||||||||||||||||||||
B:      0 AAGCTCGCCGAGATCTTAGTCGGGGTTTTCTCAAGCATAAATTCGAATGCGGGCAAGCCAACATC

*****
Read: M99999:999:000000000-AFWM1:1:1105:24064:16557
Reference: chip-651.0002_08_v10956

A:      0 AAGCTCGCCGAGATCTTAGTCATCGTTGCATCACCCATAATCTCGAATGCGAGCAAGCCAACATC
          |||||||||||||||||||||||||||||||||..||||||||||||||||.|||||||||||||
B:      0 AAGCTCGCCGAGATCTTAGTCATCGTTGCATCATACATAATCTCGAATGCGGGCAAGCCAACATC

*****
Read: M99999:999:000000000-AFWM1:1:1111:6298:20525
Reference: chip-651.0002_08_v21504

A:      0 AAGCTCGCCGTCATCTTAGTCATCGTTATCTCAGCTATAAATTCGACAGCGAGCAAGCCAACATC
          |||||||||||||||||||||||||||||||||||||||||||||||||||.|||||||||||||
B:      0 AAGCTCGCCGTCATCTTAGTCATCGTTATCTCAGCTATAAATTCGACAGCGGGCAAGCCAACATC

*****
Read: M99999:999:000000000-AFWM1:1:2114:13098:15561
Reference: chip-651.0002_08_v35629

A:      0 AAGCTCGCCCCCATCGATGTCAGGGTTATCTCATACATAAATTCGAATGCGGGGAAGCCAACATC
          |||||||||...|||||||||||||||||||||||||||||||||||||||||||||||||||||
B:      0 AAGCTCGCCTGTATCGATGTCAGGGTTATCTCATACATAAATTCGAATGCGGGGAAGCCAACATC

*****
Read: M99999:999:000000000-AFWM1:1:1105:16246:5576
Reference: chip-651.0002_08_v23883

A:      0 AAGCTCGCCGTCATCGATGTCGGGGTTTTCTCAAGCATAAATTCGGGTGCGAGCAAGCCAACATC
          |||||||||||||||||||||||||||||||||||||||||||||..||||||||||||||||||
B:      0 AAGCTCGCCGTCATCGATGTCGGGGTTTTCTCAAGCATAAATTCGAATGCGAGCAAGCCAACATC

*****
Read: M99999:999:000000000-AFWM1:1:1108:12624:3822
Reference: chip-651.0002_08_v262

A:      0 AAGCTCGCCTGTATCTTAGTCGGGGTTTTCTCAAGCATAAATTCGACAGCGGGGAAGCCAACATC
          |||||||||||||||||||||||||||||||||||||||||||||||||||.|.|||||||||||
B:      0 AAGCTCGCCTGTATCTTAGTCGGGGTTTTCTCAAGCATAAATTCGACAGCGAGCAAGCCAACATC

*****
Read: M99999:999:000000000-AFWM1:1:2102:16658:22307
Reference: chip-651.0002_08_v3632

A:      0 AAGCTCGCCTGTATCGATGTCGGGGTTTTCTCAAGCATAAATTCGGGTGCGGGCAAGCCAACATC
          ||||||||||||||||||| |||||||||||||||||||||||||..||||.|||||||||||||
B:      0 AAGCTCGCCTGTATCGATG-CGGGGTTTTCTCAAGCATAAATTCGAATGCGAGCAAGCCAACATC

*****
Read: M99999:999:000000000-AFWM1:1:2103:3989:15394
Reference: chip-651.0002_08_v10612

A:      0 AAGCTCGCCGAGATCTTAGTCGGGGTTATCTCAAGCATAAATTCGACAGCGGGGAAGCCAACATC
          ||||||||||||||||||||||||||||||||...||||||||||||||||.|.|||||||||||
B:      0 AAGCTCGCCGAGATCTTAGTCGGGGTTATCTCCTACATAAATTCGACAGCGAGCAAGCCAACATC

*****
Read: M99999:999:000000000-AFWM1:1:2106:17787:8854
Reference: chip-651.0002_08_v14254

A:      0 AAGCTCGCCGAGATCGATGTCATCGTTGCATCATACATAAATTCGAATGCGGGGAAGCCAACATC
          |||||||||||||||||||||||||||||||||..||||||||||||||||||||||||||||||
B:      0 AAGCTCGCCGAGATCGATGTCATCGTTGCATCAAGCATAAATTCGAATGCGGGGAAGCCAACATC

*****
Read: M99999:999:000000000-AFWM1:1:2103:7886:15497
Reference: chip-651.0002_08_v11703

A:      1 AGCTCGCCGAGATCTTAGTCAGGGTTTTCTCAAGCATATCGTCGGGTGCGAGCAAGCCAACATC
          ||||||||||||||||||||||||||||||||||||||||||||..||||||||||||||..||
B:      1 AGCTCGCCGAGATCTTAGTCAGGGTTTTCTCAAGCATATCGTCGAATGCGAGCAAGCCAAACTC

*****
Read: M99999:999:000000000-AFWM1:1:1103:26223:11607
Reference: chip-651.0002_08_v5018

A:      0 AAGCTCGCCTGTATCGATGTCAGGGTTTTCTCATACATAATCTCGACAGCGGGCAAGCCAACATC
          |||||||||||||||||||||||||||||||||||||||||||||||||||||.|||||||||||
B:      0 AAGCTCGCCTGTATCGATGTCAGGGTTTTCTCATACATAATCTCGACAGCGGGGAAGCCAACATC

*****
Read: M99999:999:000000000-AFWM1:1:1111:8082:22074
Reference: chip-651.0002_08_v17676

A:      0 AAGCTCGCCGAGATCGCGGTCATCGTTGCATCAGCTATAAATTCGAATGCGAGCAAGCCAACATC
          ||||||||||||||||..|||||||||||||||||||||||||||||||||||||||||||||||
B:      0 AAGCTCGCCGAGATCGATGTCATCGTTGCATCAGCTATAAATTCGAATGCGAGCAAGCCAACATC

*****
Read: M99999:999:000000000-AFWM1:1:2104:9882:11121
Reference: chip-651.0002_08_v946

A:      0 AAGCTCGCCTGTATCTTAGTCATCGTTTTCTCATACATATCGTCGGGTGCGGGGAAGCCAACATC
          |||||||||||||||||||||||||||||||||||||||||||||...|||||||||||||||||
B:      0 AAGCTCGCCTGTATCTTAGTCATCGTTTTCTCATACATATCGTCGACAGCGGGGAAGCCAACATC

*****
Read: M99999:999:000000000-AFWM1:1:2105:24403:11262
Reference: chip-651.0002_08_v4986

A:      0 AAGCTCGCCTGTATCGATGTCAGGGTTTTCTCAAGCATAAATTCGAATGCGAGCAAGCCAACATC
          ||||||||||||||||||||||..|||||||||||||||||||||||||||||||||||||||||
B:      0 AAGCTCGCCTGTATCGATGTCATCGTTTTCTCAAGCATAAATTCGAATGCGAGCAAGCCAACATC

*****
Read: M99999:999:000000000-AFWM1:1:1110:25204:7257
Reference: chip-651.0002_08_v1579

A:      0 AAGCTCGCCTGTATCTTAGTCAGGGTTTTCTCAAGCATATCGTCGAATGCGGGGAAGCCAACATC
          ||||||||||||||||||||||||||||||||||||||||||||||..|||||||||||||||||
B:      0 AAGCTCGCCTGTATCTTAGTCAGGGTTTTCTCAAGCATATCGTCGACAGCGGGGAAGCCAACATC

*****
Read: M99999:999:000000000-AFWM1:1:1109:12656:23094
Reference: chip-651.0002_08_v1397

A:      0 AAGCTCGCCTGTATCTTAGTCAGGGTTGCATCATACATATCGTCGGGTGCGGGCAAGCCAACATC
          |||||||||||||||||||||||||||||||||||||||||||||||||||.|||||||||||||
B:      0 AAGCTCGCCTGTATCTTAGTCAGGGTTGCATCATACATATCGTCGGGTGCGAGCAAGCCAACATC

*****
Read: M99999:999:000000000-AFWM1:1:2106:16095:11233
Reference: chip-651.0002_08_v748

A:      0 AAGCTCGCCTGTATCTTAGTCATCGTTGCATCATACATAATCTCGCCGGCGGGGAAGCCAACATC
          |||||||||||||||||||||||||||||||||||||||||||||.|.||||||||||| |||||
B:      0 AAGCTCGCCTGTATCTTAGTCATCGTTGCATCATACATAATCTCGACAGCGGGGAAGCC-ACATC

*****
Read: M99999:999:000000000-AFWM1:1:1109:14762:11398
Reference: chip-651.0002_08_v10610

A:      0 AAGCTCGCCGAGATCTTAGTCGGGGTTATCTCAAGCATAAATTCGAATGCGGGCAAGCCAACATC
          |||||||||||||||||||||||||||||||||||||||||||||||||||.|||||||||||||
B:      0 AAGCTCGCCGAGATCTTAGTCGGGGTTATCTCAAGCATAAATTCGAATGCGAGCAAGCCAACATC

*****
Read: M99999:999:000000000-AFWM1:1:2104:18049:13837
Reference: chip-651.0002_08_v17587

A:      0 AAGCTCGCCGAGATCGCGGTCATCGTTGCATCAAGCATAAATTCGACAGCGGGGAAGCCAACATC
          ||||||||||..|||||||||||||||||||||||||||||||||||||||||||||||||||||
B:      0 AAGCTCGCCGTCATCGCGGTCATCGTTGCATCAAGCATAAATTCGACAGCGGGGAAGCCAACATC

*****
Read: M99999:999:000000000-AFWM1:1:2108:22200:6686
Reference: chip-651.0002_08_v34506

A:      0 AAGCTCGCCCCCATCGATGTCATCGTTGCATCATACATAAATTCGAATGCGAGCAAGCCAACATC
          |||||||||..||||||||||||||||||||||||||||||||||||||||||||||||||||||
B:      0 AAGCTCGCCGTCATCGATGTCATCGTTGCATCATACATAAATTCGAATGCGAGCAAGCCAACATC

*****
Read: M99999:999:000000000-AFWM1:1:1113:23112:12086
Reference: chip-651.0002_08_v21680

A:      0 AAGCTCGCCGTCATCTTAGTCAGGGTTGCATCATACATAAATTCGAATGCGGGCAAGCCAACATC
          |||||||||||||||||||||||||||||||||||||||||||||||||||||.|||||||||||
B:      0 AAGCTCGCCGTCATCTTAGTCAGGGTTGCATCATACATAAATTCGAATGCGGGGAAGCCAACATC

*****
Read: M99999:999:000000000-AFWM1:1:1103:9299:10972
Reference: chip-651.0002_08_v24557

A:      0 AAGCTCGCCGTCATCGATGTCATCGTTTTCTCAAGCATAAATTCGGGTGCGGGCAAGCCAACATC
          |||||||||||||||||||||||||||||||||||||||||||||||||||.|||||||||||||
B:      0 AAGCTCGCCGTCATCGATGTCATCGTTTTCTCAAGCATAAATTCGGGTGCGAGCAAGCCAACATC

*****
Read: M99999:999:000000000-AFWM1:1:2104:15688:19031
Reference: chip-651.0002_08_v1614

A:      0 AAGCTCGCCTGTATCTTAGTCAGGGTTTTCTCAAGCATAAATTCGACAGCGAGCAAGCCAACATC
          |||||||||||||||||||||||||||||||||||||||||||||||||||.|||||||||||||
B:      0 AAGCTCGCCTGTATCTTAGTCAGGGTTTTCTCAAGCATAAATTCGACAGCGGGCAAGCCAACATC

*****
Read: M99999:999:000000000-AFWM1:1:2106:16082:17424
Reference: chip-651.0002_08_v21427

A:      1 AGCTCGCCGTCATCTTAGTCATCGTTATCTCATACATA-TCGTCGACAGCGGGGAAGCCAACATC
          |||||||||||||||||||||||||||||||||||||| || |||||||||||||||||||||||
B:      1 AGCTCGCCGTCATCTTAGTCATCGTTATCTCATACATACTC-TCGACAGCGGGGAAGCCAACATC

*****
Read: M99999:999:000000000-AFWM1:1:1110:14210:12514
Reference: chip-651.0002_08_v7773

A:      0 AAGCTCGCCTGTATCGCGGTCATCGTTTTCTCAGCTATAAATTCGGGTGCGAGCAAGCCAACATC
          |||||||||||||||||||||||||||||||||||||||||||||..||||||||||||||||||
B:      0 AAGCTCGCCTGTATCGCGGTCATCGTTTTCTCAGCTATAAATTCGAATGCGAGCAAGCCAACATC

*****
Read: M99999:999:000000000-AFWM1:1:2104:10353:5564
Reference: chip-651.0002_08_v3456

A:      0 AAGCTCGCCTGTATCGATGTCGGGGTTGCATCATACATAAATTCGAATGCGAGCAAGCCAACATC
          ||||||||||||||||||||        |||| ||||||||||||||||||||||||||||||||
B:      0 AAGCTCGCCTGTATCGATGT--------CATC-TACATAAATTCGAATGCGAGCAAGCCAACATC

*****
Read: M99999:999:000000000-AFWM1:1:1101:4901:13551
Reference: chip-651.0002_08_v1613

A:      0 AAGCTCGCCTGTATCTTAGTCAGGGTTTTCTCAAGCATAAATTCGACAGCGGGCAAGCCAACATC
          |||||||||||||||||||||||||||||||||||||||||||||||||||.|||||||||||||
B:      0 AAGCTCGCCTGTATCTTAGTCAGGGTTTTCTCAAGCATAAATTCGACAGCGAGCAAGCCAACATC

*****
Read: M99999:999:000000000-AFWM1:1:1112:8796:6865
Reference: chip-651.0002_08_v25508

A:      0 AAGCTCGCCGTCATCGATGTCAGGGTTATCTCATACATAAATTCGACAGCGGGCAAGCCAACATC
          |||||||||||||||||||||||||||||||||||||||||||||||||||||.|||||||||||
B:      0 AAGCTCGCCGTCATCGATGTCAGGGTTATCTCATACATAAATTCGACAGCGGGGAAGCCAACATC

*****
Read: M99999:999:000000000-AFWM1:1:1104:4944:23659
Reference: chip-651.0002_08_v21024

A:      0 AAGCTCGCC-GTCATCTTAGTCATCGTTGCATCAGCTATATCGTCGACAGCGAGCAAGCCAACATC
          ||||||||| || |||||||||||||||||||||||||||||||||||||||||||||||||||||
B:      0 AAGCTCGCCTGT-ATCTTAGTCATCGTTGCATCAGCTATATCGTCGACAGCGAGCAAGCCAACATC

*****
Read: M99999:999:000000000-AFWM1:1:1110:9374:14082
Reference: chip-651.0002_08_v502

A:      0 AAGCTCGCCTGTATCTTAGTCGGGGTTATCTCATACATATCGTCGACAGCGGGGAAGCCAACATC
          |||||||||||||||||||||||||||||||||||||||||||||||||||||.|||||||||||
B:      0 AAGCTCGCCTGTATCTTAGTCGGGGTTATCTCATACATATCGTCGACAGCGGGCAAGCCAACATC

*****
Read: M99999:999:000000000-AFWM1:1:2110:17472:20966
Reference: chip-651.0002_08_v20929

A:      0 AAGCTCGCCGTCATCTTAGTCATCGTTGCATCAAGC-ATATCGTCGAATGCGGGGAAGCCAACATC
          ||||||||||||||||||||||||  |||||| ||| |||||.|||||||||||||||||||||||
B:      0 AAGCTCGCCGTCATCTTAGTCATC--TGCATC-AGCTATATCATCGAATGCGGGGAAGCCAACATC

*****
Read: M99999:999:000000000-AFWM1:1:2104:20329:18822
Reference: chip-651.0002_08_v1023

A:      0 AAGCTCGCCTGTATCTTAGTCATCGTTTTCTCAGCTATAAATTCGGGTGCGAGCAAGCCAACATC
          |||||||||||||| ||||||||||||...|||||||||||||||||||||||||||||||||||
B:      0 AAGCTCGCCTGTAT-TTAGTCATCGTTGCATCAGCTATAAATTCGGGTGCGAGCAAGCCAACATC

*****
Read: M99999:999:000000000-AFWM1:1:2103:26893:9444
Reference: chip-651.0002_08_v42113

A:      0 AAGCTCGCCAAAATCTTAGTCAGGGTTTTCTCAAGCATAAATTCGACAGCGGGCAAGCCAACATC
          |||||||||.|.|||||||||||||||||||||||||||||||||||||||||||||||||||||
B:      0 AAGCTCGCCGAGATCTTAGTCAGGGTTTTCTCAAGCATAAATTCGACAGCGGGCAAGCCAACATC

*****
Read: M99999:999:000000000-AFWM1:1:1113:19308:7691
Reference: chip-651.0002_08_v10794

A:      0 AAGCTCGCCGAGATCTTAGTCGGGGTTATCTCACTA-ATAAATTCGACAGCGAGCAAGCCAACATC
          ||||||||||||||||||||||||||||||| |.|| |||||||||||||||||||||||||||||
B:      0 AAGCTCGCCGAGATCTTAGTCGGGGTTATCT-AATACATAAATTCGACAGCGAGCAAGCCAACATC

*****
Read: M99999:999:000000000-AFWM1:1:1112:24177:12279
Reference: chip-651.0002_08_v5258

A:      0 AAGCTCGCCTGTATCGATGTCAGGGTTATCTCATACATAAATTCGACAGCGGGCAAGCCAACATC
          ||||||||||||||||..|||||||||||||||||||||||||||||||||||||||||||||||
B:      0 AAGCTCGCCTGTATCGCGGTCAGGGTTATCTCATACATAAATTCGACAGCGGGCAAGCCAACATC

*****
Read: M99999:999:000000000-AFWM1:1:1114:25476:11411
Reference: chip-651.0002_08_v1235

A:      0 AAGCTCGCCTGTATCTTAGTCATCGTTATCTCAGCTATAATCTCGAATGCGGGCAAGCCAACATC
          |||||||||||||||||||||||||||||||||||||||||||||||||||.|||||||||||||
B:      0 AAGCTCGCCTGTATCTTAGTCATCGTTATCTCAGCTATAATCTCGAATGCGAGCAAGCCAACATC

*****
Read: M99999:999:000000000-AFWM1:1:1102:11249:22463
Reference: chip-651.0002_08_v1177

A:      0 AAGCTCGCCTGTATCTTAGTCATCGTTATCTCATACATATCGTCGACAGCGGGGAAGCCAACATC
          ||.|||||||||||||||||||||||||||||||||||||||||||..|||||||||||||||||
B:      0 AAACTCGCCTGTATCTTAGTCATCGTTATCTCATACATATCGTCGAATGCGGGGAAGCCAACATC

*****
Read: M99999:999:000000000-AFWM1:1:2112:11147:10172
Reference: chip-651.0002_08_v14691

A:      0 AAGCTCGCCGAGATCGATGTCATCGTTATCTCATACATAATCTCGAATGCGAGCAAGCCAACATC
          ||||| |||||||||||||||||||||||||||||||||||||||||||||.|.|||||||||||
B:      0 AAGCT-GCCGAGATCGATGTCATCGTTATCTCATACATAATCTCGAATGCGGGGAAGCCAACATC

*****
Read: M99999:999:000000000-AFWM1:1:2112:4234:18208
Reference: chip-651.0002_08_v396

A:      0 AAGCTCGCCTGTATCTTAGTCGGGGTTTTCTCACCCATAAATTCGAATGCGAGCAAGCCAACATC
          |||||||||||||||||||||||||||||||||.|.|||||||||||||||||||||||||||||
B:      0 AAGCTCGCCTGTATCTTAGTCGGGGTTTTCTCAGCTATAAATTCGAATGCGAGCAAGCCAACATC

*****
Read: M99999:999:000000000-AFWM1:1:1110:16953:13941
Reference: chip-651.0002_08_v1431

A:      0 AAGCTCGCCTGTATCTTAGTCAGGGTTGCATCATACATAAATTCGAATGCGAGCAAGCCAACATC
          ||||||||||||||||||||||||||||||||||||||||..|||||||||||||||||||||||
B:      0 AAGCTCGCCTGTATCTTAGTCAGGGTTGCATCATACATAATCTCGAATGCGAGCAAGCCAACATC

*****
Read: M99999:999:000000000-AFWM1:1:1103:18257:18019
Reference: chip-651.0002_08_v30186

A:      0 AAGCTCGCCGTCATCGCGGTCCCCGTTATCTCAAGCATAAATTCGAATGCGAGCAAGCCAACATC
          |||||||||||||||||||||..||||||||||||||||||||||||||||||||||||||||||
B:      0 AAGCTCGCCGTCATCGCGGTCATCGTTATCTCAAGCATAAATTCGAATGCGAGCAAGCCAACATC

*****
Read: M99999:999:000000000-AFWM1:1:1101:23297:24867
Reference: chip-651.0002_08_v21200

A:      0 AAGCTCGCCGTCATCTTAGTCATCGTTTTCTCATACATATCGTCGAATGCGGGCAAGCCAACATC
          ||||||||||||||||||||||||||||||||||||||||||||||..|||||||||||||||||
B:      0 AAGCTCGCCGTCATCTTAGTCATCGTTTTCTCATACATATCGTCGACAGCGGGCAAGCCAACATC

*****
Read: M99999:999:000000000-AFWM1:1:2110:22807:23806
Reference: chip-651.0002_08_v21153

A:      0 AAGCTCGCC-GTCATCTTAGTCATCGTTTTCTCAAGCATATCGTCGGGTGCGAGCAAGCCAACATC
          ||||||||| || |||||||||||||||||||||||||||||||||||||||||||||||||||||
B:      0 AAGCTCGCCTGT-ATCTTAGTCATCGTTTTCTCAAGCATATCGTCGGGTGCGAGCAAGCCAACATC

*****
Read: M99999:999:000000000-AFWM1:1:2109:16503:10411
Reference: chip-651.0002_08_v1249

A:      0 AAGCTCGCCTGTATCTTAGTCATCGTTATCTCAGCTATAAATTCGAATGCGGGGAAGCCAACATC
          |||||||||||||||||||||||||||||||||||||||||||||||||||||.|||||||||||
B:      0 AAGCTCGCCTGTATCTTAGTCATCGTTATCTCAGCTATAAATTCGAATGCGGGCAAGCCAACATC

*****
Read: M99999:999:000000000-AFWM1:1:2105:13980:5061
Reference: chip-651.0002_08_v41526

A:      0 AAGCTCGCCAAAATCTTAGTCATCGTTTTCTCAGCTATAAATTCGAATGCGAGCAAGCCAACATC
          |||||||||.|.|||||||||||||||||||||||||||||||||||||||||||||||||||||
B:      0 AAGCTCGCCGAGATCTTAGTCATCGTTTTCTCAGCTATAAATTCGAATGCGAGCAAGCCAACATC

*****
Read: M99999:999:000000000-AFWM1:1:1112:22809:7658
Reference: chip-651.0002_08_v11373

A:      0 AAGCTCGCCGAGATCTTAGTCATCGTTATCTCAGCTATAAATTCGGGTGCGAGCAAGCCAACATC
          ||||||||||..|||||||||||||||||||||||||||||||||||||||||||||||||||||
B:      0 AAGCTCGCCGTCATCTTAGTCATCGTTATCTCAGCTATAAATTCGGGTGCGAGCAAGCCAACATC

*****
Read: M99999:999:000000000-AFWM1:1:2111:10718:23866
Reference: chip-651.0002_08_v709

A:      0 AAGCTCGCCTGTATCTTAGTCATCGTTGCATCAAGCATAAATTCGAATGCGGGGAAGCCAACATC
          |||||||||||||||||||||||||||||||||||||||||||||||||||.|.|||||||||||
B:      0 AAGCTCGCCTGTATCTTAGTCATCGTTGCATCAAGCATAAATTCGAATGCGAGCAAGCCAACATC

*****
Read: M99999:999:000000000-AFWM1:1:1109:17141:28260
Reference: chip-651.0002_08_v22097

A:      0 AAGCTCGCCGTCATCTTAGTCAGGGTTATCTCATACATATCGTCGGGTGCGGGCAAGCCAACATC
          |||||||||||||||||||||||||||||||||||||||||||||||||||.|||||||||||||
B:      0 AAGCTCGCCGTCATCTTAGTCAGGGTTATCTCATACATATCGTCGGGTGCGAGCAAGCCAACATC

*****
Read: M99999:999:000000000-AFWM1:1:1111:24926:6546
Reference: chip-651.0002_08_v22206

A:      0 AAGCTCGCCGTCATCTTAGTCAGGGTTATCTCACCCATAATCTCGAATGCGAGCAAGCCAACATC
          |||||||||||||||||||||||||||||||||..||||||||||||||||||||||||||||||
B:      0 AAGCTCGCCGTCATCTTAGTCAGGGTTATCTCATACATAATCTCGAATGCGAGCAAGCCAACATC

*****
Read: M99999:999:000000000-AFWM1:1:2114:18839:18298
Reference: chip-651.0002_08_v20781

A:      0 AAGCTCGCC-GTCATCTTAGTCGGGGTTATCTCATACATAAATTCGAATGCGAGCAAGCCAACATC
          ||||||||| || |||||||||||||||||||||||||||||||||||||||||||||||||||||
B:      0 AAGCTCGCCTGT-ATCTTAGTCGGGGTTATCTCATACATAAATTCGAATGCGAGCAAGCCAACATC

*****
Read: M99999:999:000000000-AFWM1:1:1107:2368:17541
Reference: chip-651.0002_08_v7715

A:      0 AAGCTCGCCTGTATCGCGGTCATCGTTTTCTCATACATAATCTCGAATGCGGGCAAGCCAACATC
          |||||||||||||||||||||||||||||||||||||||||||||||||||.|||||||||||||
B:      0 AAGCTCGCCTGTATCGCGGTCATCGTTTTCTCATACATAATCTCGAATGCGAGCAAGCCAACATC

*****
Read: M99999:999:000000000-AFWM1:1:2111:20535:11335
Reference: chip-651.0002_08_v96

A:      0 AAGCTCGCCTGTATCTTAGTCGGGGTTGCATCAGCTATATCGTCGAATGCGAGCAAGCCAACATC
          |||||||||...|||||||||||||||||||||||||||||||||||||||||||||||||||||
B:      0 AAGCTCGCCGAGATCTTAGTCGGGGTTGCATCAGCTATATCGTCGAATGCGAGCAAGCCAACATC

*****
Read: M99999:999:000000000-AFWM1:1:2104:4997:11652
Reference: chip-651.0002_08_v20778

A:      0 AAGCTCGCCGTCATCTTAGTCGGGGTTATCTCATACATAAATTCGGGTGCGAGCAAGCCAACATC
          |||||||||||||||||||||||||||||||||||||||||||||..||||||||||||||||||
B:      0 AAGCTCGCCGTCATCTTAGTCGGGGTTATCTCATACATAAATTCGAATGCGAGCAAGCCAACATC

*****
Read: M99999:999:000000000-AFWM1:1:2112:19173:9907
Reference: chip-651.0002_08_v12056

A:      0 AAGCTCGCCGAGATCTTAGTCAGGGTTATCTCAGCTATAAATTCG-TTGGCGGGCAAGCCAACATC
          |||||||||||||||||||||||||||.||||||||||||||||| .||  ||||||| |||||||
B:      0 AAGCTCGCCGAGATCTTAGTCAGGGTTGTCTCAGCTATAAATTCGAATG--GGGCAAG-CAACATC

*****
Read: M99999:999:000000000-AFWM1:1:2109:23718:15191
Reference: chip-651.0002_08_v1926

A:      0 AAGCTCGCCTGTATCTTAGTCAGGGTTATCTCAGCTATAAATTCGAATGCGAGCAAGCCAACATC
          ||||||||||||||||||||||||||||||||||||||||||||||..|||||||||||||||||
B:      0 AAGCTCGCCTGTATCTTAGTCAGGGTTATCTCAGCTATAAATTCGACAGCGAGCAAGCCAACATC

*****
Read: M99999:999:000000000-AFWM1:1:1109:12263:3111
Reference: chip-651.0002_08_v27755

A:      0 AAGCTCGCCGTCATCGCGGTCATCGTTGCATCATACATAAATTCGAATGCGGGCAAGCCAACATC
          |||||||||||||||||||||||||||||||||||||||||||||||||||.|||||||||||||
B:      0 AAGCTCGCCGTCATCGCGGTCATCGTTGCATCATACATAAATTCGAATGCGAGCAAGCCAACATC

*****
Read: M99999:999:000000000-AFWM1:1:1107:19097:8531
Reference: chip-651.0002_08_v4059

A:      0 AAGCTCGCCTGTATCGATGTCATCGTTGCATCAAGCATATCGTCGACAGCGAGCAAGCCAACATC
          ||||||||||||||||||||||||||||||||||||||||||||||..|||||||||||||||||
B:      0 AAGCTCGCCTGTATCGATGTCATCGTTGCATCAAGCATATCGTCGAATGCGAGCAAGCCAACATC

*****
Read: M99999:999:000000000-AFWM1:1:2113:17004:25292
Reference: chip-651.0002_08_v4086

A:      0 AAGCTCGCCTGTATCGATGTCATCGTTGCATCAAGCATAAATTCGAATGCGAGCAAGCCAACATC
          ||||||||||||||||||||||||||||||| |||||||||||||||||||.|||||||||||||
B:      0 AAGCTCGCCTGTATCGATGTCATCGTTGCAT-AAGCATAAATTCGAATGCGGGCAAGCCAACATC

*****
Read: M99999:999:000000000-AFWM1:1:1112:20395:20967
Reference: chip-651.0002_08_v20945

A:      0 AAGCTCGCCGTCATCTTAGTCATCGTTGCATCAAGCATAATCTCGAATGCGGGCAAGCCAACATC
          |||||||||||||||||||||||||||||||||||||||||||||||||||||.|||||||||||
B:      0 AAGCTCGCCGTCATCTTAGTCATCGTTGCATCAAGCATAATCTCGAATGCGGGGAAGCCAACATC

*****
Read: M99999:999:000000000-AFWM1:1:1114:6502:19471
Reference: chip-651.0002_08_v24096

A:      0 AAGCTCGCCGTCATCGATGTCGGGGTTATCTCAAGCATAATCTCGAATGCGAGCAAGCCAACATC
          ||||||||||||||||||||||||||||||||||||||||..|||||||||||||||||||||||
B:      0 AAGCTCGCCGTCATCGATGTCGGGGTTATCTCAAGCATAAATTCGAATGCGAGCAAGCCAACATC

*****
Read: M99999:999:000000000-AFWM1:1:2108:27839:19826
Reference: chip-651.0002_08_v4568

A:      0 AAGCTCGCCTGTATCGATGTCATCGTTATCTCATACATAATCTCGACAGCGGGCAAGCCAACATC
          |||||||||||||||||||||||||||||||||||.|||||||||||||||||.|||||||||||
B:      0 AAGCTCGCCTGTATCGATGTCATCGTTATCTCATAAATAATCTCGACAGCGGGGAAGCCAACATC

*****
Read: M99999:999:000000000-AFWM1:1:2104:17094:6118
Reference: chip-651.0002_08_v804

A:      0 AAGCTCGCCTGTATCTTAGTCATCGTTGCATCAGCTATAAATTCGACAGCGAGCAAGCCAACATC
          ||||||||||||||||||||||||||||||||||||||.|..|||||||||||||||||||||||
B:      0 AAGCTCGCCTGTATCTTAGTCATCGTTGCATCAGCTATCATCTCGACAGCGAGCAAGCCAACATC

*****
Read: M99999:999:000000000-AFWM1:1:1110:8913:13960
Reference: chip-651.0002_08_v10449

A:      0 AAGCTCGCCGAGATCTTAGTCGGGGTTTTCTCAGCTATATCGTCGACAGCGAGCAAGCCAACATC
          |||||||||||||||||||||||||||||||||||||||||||||||||||.|.|| ||||||||
B:      0 AAGCTCGCCGAGATCTTAGTCGGGGTTTTCTCAGCTATATCGTCGACAGCGGGGAA-CCAACATC

*****
Read: M99999:999:000000000-AFWM1:1:2103:19175:21238
Reference: chip-651.0002_08_v66

A:      0 AAGCTCGCCTGTATCTTAGTCGGGGTTGCATCATACATAATCTCGAATGCGAGCAAGCCAACATC
          |||||||||||||||||||||||||||||||||||||||||||||||||||.|||||||||||||
B:      0 AAGCTCGCCTGTATCTTAGTCGGGGTTGCATCATACATAATCTCGAATGCGGGCAAGCCAACATC

*****
Read: M99999:999:000000000-AFWM1:1:2101:20157:13723
Reference: chip-651.0002_08_v44629

A:      0 AAGCTCGCCAAAATCGATGTCATCGTTGCATCATACATAAATTCGAATGCGGGGAAGCCAACATC
          |||||||||.|.|||||||||||||||||||||||||||||||||||||||||.|||||||||||
B:      0 AAGCTCGCCGAGATCGATGTCATCGTTGCATCATACATAAATTCGAATGCGGGCAAGCCAACATC

*****
Read: M99999:999:000000000-AFWM1:1:2112:6312:21571
Reference: chip-651.0002_08_v939

A:      0 AAGCTCGCCTGTATCTTAGTCATCGTTTTCTCAAGCATAAATTCGACAGCGAGCAAGCCAACATC
          |||||||||||||||||||||||||||.|||||||||||||||||||||||||||||||||||||
B:      0 AAGCTCGCCTGTATCTTAGTCATCGTTATCTCAAGCATAAATTCGACAGCGAGCAAGCCAACATC

*****
Read: M99999:999:000000000-AFWM1:1:1112:27203:7356
Reference: chip-651.0002_08_v1598

A:      0 AAGCTCGCCTGTATCTTAGTCAGGGTTTTCTCAAGCATAATCTCGACAGCGGGCAAGCCAACATC
          |||||||||||||||||||||||||||||||||||||||||||||||||||.|||||||||||||
B:      0 AAGCTCGCCTGTATCTTAGTCAGGGTTTTCTCAAGCATAATCTCGACAGCGAGCAAGCCAACATC

*****
Read: M99999:999:000000000-AFWM1:1:1112:22221:9020
Reference: chip-651.0002_08_v5233

A:      0 AAGCTCGCCTGTATCGATGTCAGGGTTATCTCATACATATCGTCGCCGGCGGGGAAGCCAACATC
          |||||||||||||||||||||||||||||||||||||||||||||.|.|||||||||||||||||
B:      0 AAGCTCGCCTGTATCGATGTCAGGGTTATCTCATACATATCGTCGACAGCGGGGAAGCCAACATC

*****
Read: M99999:999:000000000-AFWM1:1:2110:19919:17875
Reference: chip-651.0002_08_v20481

A:      0 AAGCTCGCC-GTCATCTTAGTCGGGGTTTTCTCAAGCATATCGTCGAATGCGAGCAAGCCAACATC
          ||||||||| || |||||||||||||||||||||||||||||||||||||||||||||||||||||
B:      0 AAGCTCGCCTGT-ATCTTAGTCGGGGTTTTCTCAAGCATATCGTCGAATGCGAGCAAGCCAACATC

*****
Read: M99999:999:000000000-AFWM1:1:1112:14469:19654
Reference: chip-651.0002_08_v4550

A:      0 AAGCTCGCCTGTATCGATGTCATCGTTATCTCATACATATCGTCGAATGCGGGCAAGCCAACATC
          ||||||||||||||||||||| ||||||||||||||||||||||| |||||.|||||||||||||
B:      0 AAGCTCGCCTGTATCGATGTC-TCGTTATCTCATACATATCGTCG-ATGCGAGCAAGCCAACATC

*****
Read: M99999:999:000000000-AFWM1:1:2105:16995:14323
Reference: chip-651.0002_08_v1236

A:      0 AAGCTCGCCTGTATCTTAGTCATCGTTATCTCAGCTATAATC-TCGAATGCGAGCAAGCCAACATC
          |||||||||||||||||||||||||||||||||||||| ||| |||||||||||||||||||||||
B:      0 AAGCTCGCCTGTATCTTAGTCATCGTTATCTCAGCTAT-ATCGTCGAATGCGAGCAAGCCAACATC

*****
Read: M99999:999:000000000-AFWM1:1:2114:21248:25625
Reference: chip-651.0002_08_v953

A:      0 AAGCTCGCCTGTATCTTAGTCATCGTTTTCTCATACATATCGTCGACAGCGGGCAAGCCAACATC
          ||||||||||||||||||||||||||||||.||||||.|||||||||||||||.|||||||||||
B:      0 AAGCTCGCCTGTATCTTAGTCATCGTTTTCGCATACAAATCGTCGACAGCGGGGAAGCCAACATC

*****
Read: M99999:999:000000000-AFWM1:1:2107:18114:2371
Reference: chip-651.0002_08_v4548

A:      0 AAGCTCGCCTGTATCGATGTCATCGTTATCTCATACATATCGTCGGGTGCGAGCAAGCCAACATC
          |||||||||||||||||||||||||||||||||||||||||||||||||||.|||.|||||||||
B:      0 AAGCTCGCCTGTATCGATGTCATCGTTATCTCATACATATCGTCGGGTGCGGGCACGCCAACATC

*****
Read: M99999:999:000000000-AFWM1:1:2112:4868:8871
Reference: chip-651.0002_08_v3459

A:      0 AAGCTCGCCTGTATCGATGTCGGGGTTGCATCATACATAAATTCGACAGCGAGCAAGCCAACATC
          |||||||||||||||...|||||||||||||||||||||||||||||||||||||||||||||||
B:      0 AAGCTCGCCTGTATCTTAGTCGGGGTTGCATCATACATAAATTCGACAGCGAGCAAGCCAACATC

*****
Read: M99999:999:000000000-AFWM1:1:2101:24130:7883
Reference: chip-651.0002_08_v4959

A:      0 AAGCTCGCCTGTATCGATGTCAGGGTTTTCTCAAGCATATCGTCGACAGCGAGCAAGCCAACATC
          |||||||||||||||||||||||||||||||||..||||||||||||||||||||||||||||||
B:      0 AAGCTCGCCTGTATCGATGTCAGGGTTTTCTCATACATATCGTCGACAGCGAGCAAGCCAACATC

*****
Read: M99999:999:000000000-AFWM1:1:2111:18425:9401
Reference: chip-651.0002_08_v1179

A:      0 AAGCTCGCCTGTATCTTAGTCATCGTTATCTCATACATATCGTCGACAGCGAGCAAGCCAACATC
          |||||||||||||||||||||||||||||||||||||||||||||||||||.|||||||||||||
B:      0 AAGCTCGCCTGTATCTTAGTCATCGTTATCTCATACATATCGTCGACAGCGGGCAAGCCAACATC

*****
Read: M99999:999:000000000-AFWM1:1:2113:16511:27525
Reference: chip-651.0002_08_v1651

A:      0 AAGCTCGCCTGTATCTTAGTCAGGGTTTTCTCATACATAAATTCGGGTGCGGGGAAGCCAACATC
          |||||||||||||||||||||||||||||||||||||| ||||||..||||||||||||||||||
B:      0 AAGCTCGCCTGTATCTTAGTCAGGGTTTTCTCATACAT-AATTCGAATGCGGGGAAGCCAACATC

*****
Read: M99999:999:000000000-AFWM1:1:2102:5396:17613
Reference: chip-651.0002_08_v21905

A:      0 AAGCTCGCCGTCATCTTAGTCAGGGTTTTCTCATACATAAATTCGAATGCGGGCAAGCCAACATC
          |||||||||||||||||||||||||||||||||||||||||||||||||||.|||||||||||||
B:      0 AAGCTCGCCGTCATCTTAGTCAGGGTTTTCTCATACATAAATTCGAATGCGAGCAAGCCAACATC

*****
Read: M99999:999:000000000-AFWM1:1:1103:17504:14993
Reference: chip-651.0002_08_v21423

A:      0 AAGCTCGCCGTCATCTTAGTCATCGTTATCTCATACATATCGTCGGGTGCGAGCAAGCCAACATC
          |||||||||||||||||||||||||||||||||||||||||||||||||||.|.|||||||||||
B:      0 AAGCTCGCCGTCATCTTAGTCATCGTTATCTCATACATATCGTCGGGTGCGGGGAAGCCAACATC

*****
Read: M99999:999:000000000-AFWM1:1:2107:23924:10888
Reference: chip-651.0002_08_v758

A:      0 AAGCTCGCCTGTATCTTAGTCATCGTTGCATCATACATAAATTCGACAGCGGGCAAGCCAACATC
          |||||||||||.||||||||||||||||||||||.||||||||||||||||.|||||||||||||
B:      0 AAGCTCGCCTGCATCTTAGTCATCGTTGCATCATGCATAAATTCGACAGCGAGCAAGCCAACATC

*****
Read: M99999:999:000000000-AFWM1:1:2114:9644:11826
Reference: chip-651.0002_08_v943

A:      0 AAGCTCGCCTGTATCTTAGTCATCGTTTTCTCAAGCATAAATTCGCCGGCGGGGAAGCCAACATC
          |||||||||||||||||||||||||||||||||||||||||||||.|.|||||||||||||||||
B:      0 AAGCTCGCCTGTATCTTAGTCATCGTTTTCTCAAGCATAAATTCGACAGCGGGGAAGCCAACATC

*****
Read: M99999:999:000000000-AFWM1:1:2114:22277:14854
Reference: chip-651.0002_08_v849

A:      0 AAGCTCGCCTGTATCTTAGTCATCGTTGCATCACCCATAAATTCGACAGCGAGCAAGCCAACATC
          |||||||||||||||||||||||||||||||||..||||||||||||||||||||||||||||||
B:      0 AAGCTCGCCTGTATCTTAGTCATCGTTGCATCAAGCATAAATTCGACAGCGAGCAAGCCAACATC

*****
Read: M99999:999:000000000-AFWM1:1:2103:12551:24042
Reference: chip-651.0002_08_v7446

A:      0 AAGCTCGCCTGTATCGCGGTCATCGTTGCATCAAGCATAATCTCGAATGCGAGCAAGCCAACATC
          ||||||||||||||||||||||||||||||||||||||||..|||||||||||||||||||||||
B:      0 AAGCTCGCCTGTATCGCGGTCATCGTTGCATCAAGCATAAATTCGAATGCGAGCAAGCCAACATC

*****
Read: M99999:999:000000000-AFWM1:1:2113:12392:14727
Reference: chip-651.0002_08_v10813

A:      0 AAGCTCGCCGAGATCTTAGTCATCGTTGCATCAAGCATATCGTCGCCGGCGGGGAAGCCAACATC
          |||||||||||||||||||||||||||||||||||||||||||||.|.|||||.|||||||||||
B:      0 AAGCTCGCCGAGATCTTAGTCATCGTTGCATCAAGCATATCGTCGACAGCGGGCAAGCCAACATC

*****
Read: M99999:999:000000000-AFWM1:1:2105:28448:16268
Reference: chip-651.0002_08_v3892

A:      0 AAGCTCGCCTGTATCGATGTCGGGGTTATCTCATACATAATCTCGACAGCGGGGAAGCCAACATC
          ||||||||||||||||||||||||||||||||||||||||||||||..|||||||||||||||||
B:      0 AAGCTCGCCTGTATCGATGTCGGGGTTATCTCATACATAATCTCGAATGCGGGGAAGCCAACATC

*****
Read: M99999:999:000000000-AFWM1:1:1102:12344:5242
Reference: chip-651.0002_08_v4584

A:      0 AAGCTCGCCTGTATCGATGTCATCGTTATCTCATACATAAATTCGACAGCGAGCAAGCCAACATC
          ||||||||||||||||..|||||||||||||||||||||||||||||||||||||||||||||||
B:      0 AAGCTCGCCTGTATCGCGGTCATCGTTATCTCATACATAAATTCGACAGCGAGCAAGCCAACATC

*****
Read: M99999:999:000000000-AFWM1:1:2109:19360:3190
Reference: chip-651.0002_08_v10835

A:      0 AAGCTCGCCGAGATCTTAGTCATCGTTGCATCAAGCATAAATTCGAATGCGGGCAAGCCAACATC
          ||||||||||..|||||||||||||||||||||||||||||||||||||||||||||||||||||
B:      0 AAGCTCGCCGTCATCTTAGTCATCGTTGCATCAAGCATAAATTCGAATGCGGGCAAGCCAACATC

*****
Read: M99999:999:000000000-AFWM1:1:2104:19076:13929
Reference: chip-651.0002_08_v7951

A:      0 AAGCTCGCCTGTATCGCGGTCATCGTTATCTCATACATAAATTCGGGTGCGGGGAAGCCAACATC
          |||||||||||||||||||||||||||||||||||||||||||||||||||.|.|||||||||||
B:      0 AAGCTCGCCTGTATCGCGGTCATCGTTATCTCATACATAAATTCGGGTGCGAGCAAGCCAACATC

*****
Read: M99999:999:000000000-AFWM1:1:1113:15664:23499
Reference: chip-651.0002_08_v3471

A:      0 AAGCTCGCCTGTATCGATGTCGGGGTTGCATCAGCTATATCGTCGAATGCGAGCAAGCCAACATC
          |||||||||||||||...|||||||||||||||||||||||||||||||||||||||||||||||
B:      0 AAGCTCGCCTGTATCTTAGTCGGGGTTGCATCAGCTATATCGTCGAATGCGAGCAAGCCAACATC

*****
Read: M99999:999:000000000-AFWM1:1:2113:14047:4174
Reference: chip-651.0002_08_v22088

A:      0 AAGCTCGCCGTCATCTTAGTCAGGGTTATCTCAAGCATAAATTCGACAGCGGGCAAGCCAACATC
          |||||||||||||||||||||||||||||||||||||||||||||||||||||.|||||||||||
B:      0 AAGCTCGCCGTCATCTTAGTCAGGGTTATCTCAAGCATAAATTCGACAGCGGGGAAGCCAACATC

*****
Read: M99999:999:000000000-AFWM1:1:1104:26131:13403
Reference: chip-651.0002_08_v8603

A:      0 AAGCTCGCCTGTATCG-CGGTCAGGGTTATCTCATACATATCGTCGACAGCGGGCAAGCCAACATC
          |||||||||||||||| .|.||||||||||||||||||||||||||||||||.|||||||||||||
B:      0 AAGCTCGCCTGTATCGATGTTCAGGGTTATCTCATACATATCGTCGACAGCGAGCAAGCCAACATC

*****
Read: M99999:999:000000000-AFWM1:1:2103:18778:17069
Reference: chip-651.0002_08_v23706

A:      0 AAGCTCGCCGTCATCGATGTCGGGGTTGCATCATACATAAATTCGAATGCGAGCAAGCCAACATC
          |||||||||||||||||||||||||||...|||||||||||||||||||||||||||||||||||
B:      0 AAGCTCGCCGTCATCGATGTCGGGGTTATCTCATACATAAATTCGAATGCGAGCAAGCCAACATC

*****
Read: M99999:999:000000000-AFWM1:1:1106:18706:2306
Reference: chip-651.0002_08_v1128

A:      0 AAGCTCGCCTGTATCTTAGTCATCGTTATCTCAAGCATATCGTCGGGTGCGAGCAAGCCAACATC
          |||||||||||||||||||||||||||||||||..||||||||||||||||||||||||||||||
B:      0 AAGCTCGCCTGTATCTTAGTCATCGTTATCTCATACATATCGTCGGGTGCGAGCAAGCCAACATC

*****
Read: M99999:999:000000000-AFWM1:1:1101:5701:7037
Reference: chip-651.0002_08_v16731

A:      0 AAGCTCGCCGAGATCGATGTCCCCGTTATCTCATACATAAATTCGAATGCGAGCAAGCCAACATC
          |||.|||||||||||||||||..||||||||||||||||||||||||||||||||||||||||||
B:      0 AAGATCGCCGAGATCGATGTCATCGTTATCTCATACATAAATTCGAATGCGAGCAAGCCAACATC

*****
Read: M99999:999:000000000-AFWM1:1:1102:25271:18245
Reference: chip-651.0002_08_v21473

A:      0 AAGCTCGCCGTCATCTTAGTCATCGTTATCTCAGCTATATCGTCGACAGCGGGCAAGCCAACATC
          |||||||||||||||||||||||||||||||||..||||||||||||||||||||||||||||||
B:      0 AAGCTCGCCGTCATCTTAGTCATCGTTATCTCATATATATCGTCGACAGCGGGCAAGCCAACATC

*****
Read: M99999:999:000000000-AFWM1:1:1114:3171:19272
Reference: chip-651.0002_08_v25281

A:      0 AAGCTCGCC-GTCATCGATGTCAGGGTTTTCTCATACATAAATTCGAATGCGAGCAAGCCAACATC
          ||||||||| || |||||||||||||||||||||||||||||||||||||||||||||||||||||
B:      0 AAGCTCGCCTGT-ATCGATGTCAGGGTTTTCTCATACATAAATTCGAATGCGAGCAAGCCAACATC

*****
Read: M99999:999:000000000-AFWM1:1:1109:21037:13918
Reference: chip-651.0002_08_v905

A:      0 AAGCTCGCCTGT-ATCTTAGTCATCGTTTTCTCAAGCATATCGTCGAATGCGGGCAAGCCAACATC
          ||||||||  || |||||||||||||||||||||||||||||||||||||||||.|||||||||||
B:      0 AAGCTCGC--GTCATCTTAGTCATCGTTTTCTCAAGCATATCGTCGAATGCGGGGAAGCCAACATC

*****
Read: M99999:999:000000000-AFWM1:1:1106:17989:28873
Reference: chip-651.0002_08_v1804

A:      0 AAGCTCGCCTGTATCTTAGTCAGGGTTATCTCAAGCATATCGTCGAATGCGGGGAAGCCAACATC
          |||||||||||||||||||||||||.|||||||||||||.|.|||||||||||||||||||||||
B:      0 AAGCTCGCCTGTATCTTAGTCAGGGCTATCTCAAGCATAACTTCGAATGCGGGGAAGCCAACATC

*****
Read: M99999:999:000000000-AFWM1:1:2107:15695:20075
Reference: chip-651.0002_08_v24531

A:      0 AAGCTCGCCGTCATCGATGTCATCGTTTTCTCAAGCATATCGTCGAATGCGAGCAAGCCAACATC
          |.|||||||||||||||||||||||||.|||||||||||||||||||||||||||||||||||||
B:      0 ACGCTCGCCGTCATCGATGTCATCGTTATCTCAAGCATATCGTCGAATGCGAGCAAGCCAACATC

*****
Read: M99999:999:000000000-AFWM1:1:1114:16320:11263
Reference: chip-651.0002_08_v15336

A:      0 AAGCTCGCCGAGATCGATGTCAGGGTTATCTCAAGCATAAATTCGAATGCGAGCAAGCCAACATC
          |||||||||||||||||||||||||||||||||||||||||||||||||||.|||||||||||||
B:      0 AAGCTCGCCGAGATCGATGTCAGGGTTATCTCAAGCATAAATTCGAATGCGGGCAAGCCAACATC

*****
Read: M99999:999:000000000-AFWM1:1:2114:13032:15085
Reference: chip-651.0002_08_v4854

A:      0 AAGCTCGCCTGTATCGATGTCAGGGTTGCATCAGCTATAAATTCGACAGCGAGCAAGCCAACATC
          ||||||||||||||||||||||..|||||||||||||||||||||||||||||||||||||||||
B:      0 AAGCTCGCCTGTATCGATGTCATCGTTGCATCAGCTATAAATTCGACAGCGAGCAAGCCAACATC

*****
Read: M99999:999:000000000-AFWM1:1:2111:25745:17131
Reference: chip-651.0002_08_v1193

A:      0 AAGCTCGCCTGTATCTTAGTCATCGTTATCTCATACATAATCTCGACAGCGGGCAAGCCAACATC
          |||||||||||||||||||||||||||||||||||||||||||||||||||||.|||||||||||
B:      0 AAGCTCGCCTGTATCTTAGTCATCGTTATCTCATACATAATCTCGACAGCGGGGAAGCCAACATC

*****
Read: M99999:999:000000000-AFWM1:1:1103:23628:19832
Reference: chip-651.0002_08_v42351

A:      0 AAGCTCGCCAAAATCTTAGTCAGGGTTATCTCATACATATCGTCGAATGCGAGCAAGCCAACATC
          |||||||||.|.|||||||||||||||||||||||||||||||||||||||||||||||||||||
B:      0 AAGCTCGCCGAGATCTTAGTCAGGGTTATCTCATACATATCGTCGAATGCGAGCAAGCCAACATC

*****
Read: M99999:999:000000000-AFWM1:1:1109:29361:16219
Reference: chip-651.0002_08_v21081

A:      0 AAGCTCGCCGTCATCTTAGTCATCGTTGCATCACCCATAATCTCGAATGCGAGCAAGCCAACATC
          |||||||||||||||||||||||||||||||||..| ||||||||||||||.|||||||||||||
B:      0 AAGCTCGCCGTCATCTTAGTCATCGTTGCATCAAGC-TAATCTCGAATGCGGGCAAGCCAACATC

*****
Read: M99999:999:000000000-AFWM1:1:2112:23647:23609
Reference: chip-651.0002_08_v34324

A:      0 AAGCTCGCCCCCATCGATGTCGGGGTTATCTCAGCTATAAATTCGAATGCGGGGAAGCCAACATC
          |||||||||...||||||| |||||||||||||||||||||||||||||||||||||||||||||
B:      0 AAGCTCGCCTGTATCGATG-CGGGGTTATCTCAGCTATAAATTCGAATGCGGGGAAGCCAACATC

*****
Read: M99999:999:000000000-AFWM1:1:2108:23629:18045
Reference: chip-651.0002_08_v11303

A:      0 AAGCTCGCCGAGATCTTAGTCATCGTTATCTCATACATATCGTCGACAGCGGGCAAGCCAACATC
          |||||||||||||||||||||||||||.|||||||||||||||||||||||||.|||||||||||
B:      0 AAGCTCGCCGAGATCTTAGTCATCGTTTTCTCATACATATCGTCGACAGCGGGGAAGCCAACATC

*****
Read: M99999:999:000000000-AFWM1:1:1110:18355:11580
Reference: chip-651.0002_08_v15126

A:      0 AAGCTCGCCGAGATCGATGTCAGGGTTTTCTCATACATATCGTCGAATGCGAGCAAGCCAACATC
          |||||||||||||||||||||||||||||||||||||||||||||||||||.|||||||||||||
B:      0 AAGCTCGCCGAGATCGATGTCAGGGTTTTCTCATACATATCGTCGAATGCGGGCAAGCCAACATC

*****
Read: M99999:999:000000000-AFWM1:1:1114:5457:23181
Reference: chip-651.0002_08_v11282

A:      0 AAGCTCGCCGAGATCTTAGTCATCGTTATCTCAAGCATAAATTCGGGTGCGGGCAAGCCAACATC
          |||||||||||||||||||||||||||||||||||||||||||||||||||.|||||||||||||
B:      0 AAGCTCGCCGAGATCTTAGTCATCGTTATCTCAAGCATAAATTCGGGTGCGAGCAAGCCAACATC

*****
Read: M99999:999:000000000-AFWM1:1:2112:12883:7892
Reference: chip-651.0002_08_v21234

A:      0 AAGCTCGCCGTCATCTTAGTCATCGTTTTCTCATACATAAATTCGACAGCGAGCAAGCCAACATC
          ||||||||||||||||||||||||||||||||||||||||||||||..|||||||||||||||||
B:      0 AAGCTCGCCGTCATCTTAGTCATCGTTTTCTCATACATAAATTCGAATGCGAGCAAGCCAACATC

*****
Read: M99999:999:000000000-AFWM1:1:2110:26173:10200
Reference: chip-651.0002_08_v712

A:      0 AAGCTCGCCTGTATCTTAGTCATCGTTGCATCAAGCATAAATTCGACAGCGGGGAAGCCAACATC
          |||||||||||||||||||||||||||.| |||||| ||||||||||||||||||||||||||||
B:      0 AAGCTCGCCTGTATCTTAGTCATCGTTTC-TCAAGC-TAAATTCGACAGCGGGGAAGCCAACATC

*****
Read: M99999:999:000000000-AFWM1:1:1102:26947:21300
Reference: chip-651.0002_08_v13805

A:      0 AAGCTCGCCGAGATCGATGTCGGGGTTTTCTCATACATAAATTCGAATGCGGGCAAGCCAACATC
          |||||||||||||||||||||||||||||||||||||||||||||||||||||.|||||||||||
B:      0 AAGCTCGCCGAGATCGATGTCGGGGTTTTCTCATACATAAATTCGAATGCGGGGAAGCCAACATC

*****
Read: M99999:999:000000000-AFWM1:1:1104:6374:16221
Reference: chip-651.0002_08_v7775

A:      0 AAGCTCGCCTGTATCGCGGTCATCGTTTTCTCAGCTATAAATTCGAATGCGGGCAAGCCAACATC
          |||||||||||||||||||||||||||||||||||||||||||||||||||||.|||||||||||
B:      0 AAGCTCGCCTGTATCGCGGTCATCGTTTTCTCAGCTATAAATTCGAATGCGGGGAAGCCAACATC

*****
Read: M99999:999:000000000-AFWM1:1:1108:19886:27175
Reference: chip-651.0002_08_v21451

A:      0 AAGCTCGCCGTCATCTTAGTCATCGTTATCTCATACATAAAT--TCGGGTGCGGGGAAGCCAACATC
          ||||.||||||||||||||||||||||||..|||||  ||||  |||||||.||||||.||||||||
B:      0 AAGCGCGCCGTCATCTTAGTCATCGTTATAACATAC--AAATCGTCGGGTGTGGGGAATCCAACATC

*****
Read: M99999:999:000000000-AFWM1:1:1113:11160:26531
Reference: chip-651.0002_08_v21275

A:      0 AAGCTCGCCGTCATCTTAGTCATCGTTTTCTCAGCTATAAATTCGAATGCGGGCAAGCCAACATC
          |||||||||||||||||||||||||||||||||||||||||||||||||||.|||||||||||||
B:      0 AAGCTCGCCGTCATCTTAGTCATCGTTTTCTCAGCTATAAATTCGAATGCGAGCAAGCCAACATC

*****
Read: M99999:999:000000000-AFWM1:1:1110:4382:18306
Reference: chip-651.0002_08_v278

A:      0 AAGCTCGCCTGTATCTTAGTCGGGGTTTTCTCATACATATCGTCGACAGCGGGCAAGCCAACATC
          ||||||||||||||||||||||||||||||||||||||.||||||||||||.|||||||||||||
B:      0 AAGCTCGCCTGTATCTTAGTCGGGGTTTTCTCATACATCTCGTCGACAGCGAGCAAGCCAACATC

*****
Read: M99999:999:000000000-AFWM1:1:2114:20585:12873
Reference: chip-651.0002_08_v50

A:      0 AAGCTCGCCTGTATCTTAGTCGGGGTTGCATCATACATATCGTCGAATGCGGGCAAGCCAACATC
          |||||||||||||||||||||||||||||||||||||||||||||||||||||.|||||||||||
B:      0 AAGCTCGCCTGTATCTTAGTCGGGGTTGCATCATACATATCGTCGAATGCGGGGAAGCCAACATC

*****
Read: M99999:999:000000000-AFWM1:1:1103:7936:12082
Reference: chip-651.0002_08_v48234

A:      0 AAGCTCGCCAAAATCGCGGTCATCGTTTTCTCATACATAAATTCGACAGCGAGCAAGCCAACATC
          |||||||||.|.||||||||||||||||||||||||||||| |||||||||||||||||||||||
B:      0 AAGCTCGCCGAGATCGCGGTCATCGTTTTCTCATACATAAA-TCGACAGCGAGCAAGCCAACATC

*****
Read: M99999:999:000000000-AFWM1:1:1109:7349:12604
Reference: chip-651.0002_08_v1239

A:      0 AAGCTCGCCTGTATCTTAGTCATCGTTATCTCAGCTATAATCTCGACAGCGAGCAAGCCAACATC
          |||||||||||||||||||||||||||||||||||||||||||||||||||.|||||||||||||
B:      0 AAGCTCGCCTGTATCTTAGTCATCGTTATCTCAGCTATAATCTCGACAGCGGGCAAGCCAACATC

*****
Read: M99999:999:000000000-AFWM1:1:1104:3517:19931
Reference: chip-651.0002_08_v7490

A:      0 AAGCTCGCCTGTATCGCGGTCATCGTTGCATCATACATAATCTCGAATGCGGGCAAGCCAACATC
          |||||||||||||||||||||||||||||||||||||||||||||||||||||.|||||||||||
B:      0 AAGCTCGCCTGTATCGCGGTCATCGTTGCATCATACATAATCTCGAATGCGGGGAAGCCAACATC

*****
Read: M99999:999:000000000-AFWM1:1:1105:3770:22423
Reference: chip-651.0002_08_v11123

A:      0 AAGCTCGCCGAGATCTTAGTCATCGTTTTCTCAGCTATATCGTCGACAGCGGGCAAGCCAACATC
          |||||||||||||||||||||||||||.|||||||||||||||||||||||||||||||||||||
B:      0 AAGCTCGCCGAGATCTTAGTCATCGTTATCTCAGCTATATCGTCGACAGCGGGCAAGCCAACATC

*****
Read: M99999:999:000000000-AFWM1:1:1106:13791:18845
Reference: chip-651.0002_08_v1425

A:      0 AAGCTCGCCTGTATCTTAGTCAGGGTTGCATCATACATAATCTCGCCGGCGAGCAAGCCAACATC
          ||||||| ||||||| |||||||||||||||||||||||||||||.|.|||||||||||||||||
B:      0 AAGCTCG-CTGTATC-TAGTCAGGGTTGCATCATACATAATCTCGACAGCGAGCAAGCCAACATC

*****
Read: M99999:999:000000000-AFWM1:1:2105:27556:12254
Reference: chip-651.0002_08_v28194

A:      0 AAGCTCGCCGTCATCGCGGTCATCGTTATCTCATACATAATCTCGACAGCGAGCAAGCCAACATC
          |||||||||||||||||||||||||||||||||||||||||||||||||||.|.|||||||||||
B:      0 AAGCTCGCCGTCATCGCGGTCATCGTTATCTCATACATAATCTCGACAGCGGGGAAGCCAACATC

*****
Read: M99999:999:000000000-AFWM1:1:2105:2656:18076
Reference: chip-651.0002_08_v4386

A:      0 AAGCTCGCCTGTATCGATGTCATCGTTTTCTCAGCTATAATCTCGAATGCGAGCAAGCCAACATC
          ||||||||||||||||||||||||||||..|||||||||||||||||||||||||||||||||||
B:      0 AAGCTCGCCTGTATCGATGTCATCGTTTCATCAGCTATAATCTCGAATGCGAGCAAGCCAACATC

*****
Read: M99999:999:000000000-AFWM1:1:2111:27799:14692
Reference: chip-651.0002_08_v10843

A:      0 AAGCTCGCCGAGATCTTAGTCATCGTTGCATCAAGCATAAATTCGCCGGCGGGGAAGCCAACATC
          |||||||||||||||||||||||||||||||||||||||||||||.|.|||||||||||||||||
B:      0 AAGCTCGCCGAGATCTTAGTCATCGTTGCATCAAGCATAAATTCGACAGCGGGGAAGCCAACATC

*****
Read: M99999:999:000000000-AFWM1:1:2108:8294:21944
Reference: chip-651.0002_08_v11333

A:      0 AAGCTCGCCGAGATCTTAGTCATCGTTATCTCATACATAAATTCGACAGCGGGCAAGCCAACATC
          |||||||||...|||||||||||||||||||||||||||||||||||||||||||||||||||||
B:      0 AAGCTCGCCTGTATCTTAGTCATCGTTATCTCATACATAAATTCGACAGCGGGCAAGCCAACATC

*****
Read: M99999:999:000000000-AFWM1:1:1105:16758:6428
Reference: chip-651.0002_08_v24845

A:      0 AAGCTCGCCGTCATCGATGTCATCGTTATCTCAGCTATATCGTCGAATGCGGGCAAGCCAACATC
          |||||||||||||||||||||||||||||||||||||||||||||||||||.|||||||||||||
B:      0 AAGCTCGCCGTCATCGATGTCATCGTTATCTCAGCTATATCGTCGAATGCGAGCAAGCCAACATC

*****
Read: M99999:999:000000000-AFWM1:1:2101:11317:16423
Reference: chip-651.0002_08_v8618

A:      0 AAGCTCGCCTGTATCGCGGTCAGGGTTATCTCATACATAATCTCGACAGCGGGCAAGCCAACATC
          ||||||||||||||||||||||||||||||||||||||||..|||||||||||||||||||||||
B:      0 AAGCTCGCCTGTATCGCGGTCAGGGTTATCTCATACATAAATTCGACAGCGGGCAAGCCAACATC

*****
Read: M99999:999:000000000-AFWM1:1:2114:20960:4819
Reference: chip-651.0002_08_v24609

A:      0 AAGCTCGCCGTCATCGATGTCATCGTTTTCTCATACATAAATTCGACAGCGAGCAAGCCAACATC
          |||||||||||||||||||||||||||||||||||||||||||||||||||.|||||||||||||
B:      0 AAGCTCGCCGTCATCGATGTCATCGTTTTCTCATACATAAATTCGACAGCGGGCAAGCCAACATC

*****
Read: M99999:999:000000000-AFWM1:1:2111:17591:26032
Reference: chip-651.0002_08_v1674

A:      0 AAGCTCGCCTGTATCTTAGTCAGGGTTTTCTCAGCTATATCGTCGACAGCGAGCAAGCCAACATC
          ||||||||||||||||||||||||||||||||||||||||||||||..|||||||||||||||||
B:      0 AAGCTCGCCTGTATCTTAGTCAGGGTTTTCTCAGCTATATCGTCGAATGCGAGCAAGCCAACATC

*****
Read: M99999:999:000000000-AFWM1:1:2108:16401:18505
Reference: chip-651.0002_08_v11520

A:      1 AGCTCGCCGAGATCTTAGTCAGGGTTGCATCAAGCATAAATTCGCCGGCGAGCAAGCCAACATC
          |.||||||||||||||||||||||||||||||||||||||||||.|.|||||||||||||||||
B:      1 ATCTCGCCGAGATCTTAGTCAGGGTTGCATCAAGCATAAATTCGACAGCGAGCAAGCCAACATC

*****
Read: M99999:999:000000000-AFWM1:1:2110:8474:7207
Reference: chip-651.0002_08_v14075

A:      0 AAGCTCGCCGAGATCGATGTCGGGGTTATCTCAGCTATAAATTCGAATGCGGGCAAGCCAACATC
          |||||||||||||||||||||.|||||||||||||||||||||||||||||||||||||||||||
B:      0 AAGCTCGCCGAGATCGATGTCAGGGTTATCTCAGCTATAAATTCGAATGCGGGCAAGCCAACATC

*****
Read: M99999:999:000000000-AFWM1:1:1103:17915:19958
Reference: chip-651.0002_08_v20602

A:      0 AAGCTCGCCGTCATCTTAGTCGGGGTTTTCTCAGCTATAAATTCGACAGCGGGGAAGCCAACATC
          |||||||||||||||||||||.|||||.|||||||||||||||||||||||||||||||||||||
B:      0 AAGCTCGCCGTCATCTTAGTCAGGGTTATCTCAGCTATAAATTCGACAGCGGGGAAGCCAACATC

*****
Read: M99999:999:000000000-AFWM1:1:2107:12210:11373
Reference: chip-651.0002_08_v1204

A:      0 AAGCTCGCCTGTATCTTAGTCATCGTTATCTCATACATAAATTCGAATGCGGGGAAGCCAACATC
          ||||||||||||||||||||||||||||||| ||||||||||||||..|||||||||||||||||
B:      0 AAGCTCGCCTGTATCTTAGTCATCGTTATCT-ATACATAAATTCGACAGCGGGGAAGCCAACATC

*****
Read: M99999:999:000000000-AFWM1:1:2113:14712:7183
Reference: chip-651.0002_08_v22123

A:      0 AAGCTCGCCGTCATCTTAGTCAGGGTTATCTCATACATAATCTCGCCGGCGGGGAAGCCAACATC
          |||||||||||||||||||||||||||||||||||||||||||||.|.|||||||||||||||||
B:      0 AAGCTCGCCGTCATCTTAGTCAGGGTTATCTCATACATAATCTCGACAGCGGGGAAGCCAACATC

*****
Read: M99999:999:000000000-AFWM1:1:1105:17764:25978
Reference: chip-651.0002_08_v694

A:      0 AAGCTCGCCTGTATCTTAGTCATCGTTGCATCAAGCATAATCTCGAATGCGGGGAAGCCAACATC
          |||||||||||||||||||||||||||||||||..||||||||||||||| ||||||||||||||
B:      0 AAGCTCGCCTGTATCTTAGTCATCGTTGCATCATACATAATCTCGAATGC-GGGAAGCCAACATC

*****
Read: M99999:999:000000000-AFWM1:1:1109:18562:26637
Reference: chip-651.0002_08_v18759

A:      0 AAGCTCGCCGAGATCGCGGTCAGGGTTATCTCATACATAAATTCGACAGCGAGCAAGCCAACATC
          ||||||||||||||||..|||||||||||||||||||||||||||||||||||||||||||||||
B:      0 AAGCTCGCCGAGATCGATGTCAGGGTTATCTCATACATAAATTCGACAGCGAGCAAGCCAACATC

*****
Read: M99999:999:000000000-AFWM1:1:2101:19950:18195
Reference: chip-651.0002_08_v40564

A:      0 AAGCTCGCCAAAATCTTAGTCGGGGTTGCATCATACATAATCTCGAATGCGGGGAAGCCAACATC
          |||||||||...|||||||||||||||||||||||||||||||||||||||||||||||||||||
B:      0 AAGCTCGCCTGTATCTTAGTCGGGGTTGCATCATACATAATCTCGAATGCGGGGAAGCCAACATC

*****
Read: M99999:999:000000000-AFWM1:1:1104:18866:3138
Reference: chip-651.0002_08_v4502

A:      0 AAGCTCGCCTGTATCGATGTCATCGTTATCTCAAGCATATCGTCGGGTGCGGGCAAGCCAACATC
          |||||||||||||||||||||||||||||||||||||||||||||..||||.|||||||.|||||
B:      0 AAGCTCGCCTGTATCGATGTCATCGTTATCTCAAGCATATCGTCGAATGCGAGCAAGCCCACATC

*****
Read: M99999:999:000000000-AFWM1:1:2106:28924:17890
Reference: chip-651.0002_08_v41721

A:      0 AAGCTCGCCAAAATCTTAGTCATCGTTATCTCAGCTATATCGTCGAATGCGAGCAAGCCAACATC
          |||||||||.|.|||||||||||||||||||||||||||||||||||||||||||||||||||||
B:      0 AAGCTCGCCGAGATCTTAGTCATCGTTATCTCAGCTATATCGTCGAATGCGAGCAAGCCAACATC

*****
Read: M99999:999:000000000-AFWM1:1:1112:11781:4544
Reference: chip-651.0002_08_v530

A:      0 AAGCTCGCCTGTATCTTAGTCGGGGTTATCTCATACATAAATTCGAATGCGGGCAAGCCAACATC
          |||||||||||||||||||||||||||||||||||||||||||||||||||.|||||||||||||
B:      0 AAGCTCGCCTGTATCTTAGTCGGGGTTATCTCATACATAAATTCGAATGCGAGCAAGCCAACATC

*****
Read: M99999:999:000000000-AFWM1:1:2109:13370:15050
Reference: chip-651.0002_08_v34234

A:      0 AAGCTCGCCCCCATCGATGTCGGGGTTATCTCAAGCATAAATTCGAATGCGGGGAAGCCAACATC
          |||||||||..||||||||||||||||||||||||||||||||||||||||.|.|||||||||||
B:      0 AAGCTCGCCGTCATCGATGTCGGGGTTATCTCAAGCATAAATTCGAATGCGAGCAAGCCAACATC

*****
Read: M99999:999:000000000-AFWM1:1:2110:9028:19095
Reference: chip-651.0002_08_v1658

A:      0 AAGCTCGCCTGTATCTTAGTCAGGGTTTTCTCATACATAAATTCGACAGCGGGCAAGCCAACATC
          ||||||||||||||||||||||||||||||||||||||||||||||..|||||||||||||||||
B:      0 AAGCTCGCCTGTATCTTAGTCAGGGTTTTCTCATACATAAATTCGAATGCGGGCAAGCCAACATC

*****
Read: M99999:999:000000000-AFWM1:1:2106:12081:14694
Reference: chip-651.0002_08_v1822

A:      0 AAGCTCGCCTGTATCTTAGTCAGGGTTATCTCAAGCATAATCTCGACAGCGGGGAAGCCAACATC
          ||||||||||||||||||||||||| |||||||||||||||||||||||||||.|||||||||||
B:      0 AAGCTCGCCTGTATCTTAGTCAGGG-TATCTCAAGCATAATCTCGACAGCGGGCAAGCCAACATC

*****
Read: M99999:999:000000000-AFWM1:1:2114:21442:4203
Reference: chip-651.0002_08_v4314

A:      0 AAGCTCGCCTGTATCGATGTCATCGTTTTCTCAAGCATAAATTCGACAGCGAGCAAGCCAACATC
          ||.|||||||||||||||||||||||||||||||||||||||||||..|||||||||||||||||
B:      0 AATCTCGCCTGTATCGATGTCATCGTTTTCTCAAGCATAAATTCGAATGCGAGCAAGCCAACATC

*****
Read: M99999:999:000000000-AFWM1:1:2107:16515:17793
Reference: chip-651.0002_08_v351

A:      0 AAGCTCGCCTGTATCTTAGTCGGGGTTTTCTCAGCTATAAATTCGAATGCGAGCAAGCCAACATC
          ||||||||||||||||||||||||||||||||||||||||||||||..|||||||||||||||||
B:      0 AAGCTCGCCTGTATCTTAGTCGGGGTTTTCTCAGCTATAAATTCGACAGCGAGCAAGCCAACATC

*****
Read: M99999:999:000000000-AFWM1:1:1106:18706:16395
Reference: chip-651.0002_08_v455

A:      1 AGCTCGCCTGTATCTTAGTCGGGGTTATCTCAAGCATATCGTCGAATGCGGGCAAGCCAACATC
          ||||||||||||||||||||||||||||||||||||||||||||||||||.|||||||||||||
B:      1 AGCTCGCCTGTATCTTAGTCGGGGTTATCTCAAGCATATCGTCGAATGCGAGCAAGCCAACATC

*****
Read: M99999:999:000000000-AFWM1:1:1110:9435:25236
Reference: chip-651.0002_08_v4101

A:      0 AAGCTCGCCTGTATCGATGTCATCGTTGCATCATACATATCGTCGAATGCGAGCAAGCCAACATC
          ||||||||||||||||||||||||||||||||||||||||||||||..|||||||||||||||||
B:      0 AAGCTCGCCTGTATCGATGTCATCGTTGCATCATACATATCGTCGACAGCGAGCAAGCCAACATC

*****
Read: M99999:999:000000000-AFWM1:1:1114:25585:15854
Reference: chip-651.0002_08_v7926

A:      0 AAGCTCGCCTGTATCGCGGTCATCGTTATCTCATACATATCGTCGAATGCGAGCAAGCCAACATC
          ||||||||||||||||..|||||||||||||||||||||||||||||||||||||||||||||||
B:      0 AAGCTCGCCTGTATCGATGTCATCGTTATCTCATACATATCGTCGAATGCGAGCAAGCCAACATC

*****
Read: M99999:999:000000000-AFWM1:1:1108:13935:15708
Reference: chip-651.0002_08_v14078

A:      0 AAGCTCGCCGAGATCGATGTCGGGGTTATCTCAGCTATAAATTCGACAGCGGGCAAGCCAAC
          ||||||||||||||.||||.|.|||.|||||.||||||||||||||||||||||||||||||
B:      0 AAGCTCGCCGAGATAGATGGCAGGGCTATCTAAGCTATAAATTCGACAGCGGGCAAGCCAAC

*****
Read: M99999:999:000000000-AFWM1:1:2114:10967:15796
Reference: chip-651.0002_08_v741

A:      0 AAGCTCGCCTGTATCTTAGTCATCGTTGCATCATACATAATCTCGAATGCGAGCAAGCCAACATC
          ||||||||||||||||||||||||||||||||||||||||||||||..||||||||||||||.||
B:      0 AAGCTCGCCTGTATCTTAGTCATCGTTGCATCATACATAATCTCGACAGCGAGCAAGCCAACCTC

*****
Read: M99999:999:000000000-AFWM1:1:1103:16184:9751
Reference: chip-651.0002_08_v11933

A:      0 AAGCTCGCCGAGATCTTAGTCAGGGTTATCTCAAGCATATCGTCGACAGCGGGCAAGCCAACATC
          |||||||||||||||||||||||||||||||||||||||||||||||||||||.|||||||||||
B:      0 AAGCTCGCCGAGATCTTAGTCAGGGTTATCTCAAGCATATCGTCGACAGCGGGGAAGCCAACATC

*****
Read: M99999:999:000000000-AFWM1:1:1112:27054:9048
Reference: chip-651.0002_08_v4311

A:      0 AAGCTCGCCTGTATCGATGTCATCGTTTTCTCAAGCATAAATTCGAATGCGAGCAAGCCAACATC
          |||||||||||||||||||||||||||||||||||||||||||||..||||||||||||||||||
B:      0 AAGCTCGCCTGTATCGATGTCATCGTTTTCTCAAGCATAAATTCGGGTGCGAGCAAGCCAACATC

*****
Read: M99999:999:000000000-AFWM1:1:1102:8646:11489
Reference: chip-651.0002_08_v4368

A:      0 AAGCTCGCCTGTATCGATGTCATCGTTTTCTCAGCTATATCGTCGGGTGCGAGCAAGCCAACATC
          |||||||||||||||||||||||||||||||||||||||||||||..||||||||||||||||||
B:      0 AAGCTCGCCTGTATCGATGTCATCGTTTTCTCAGCTATATCGTCGAATGCGAGCAAGCCAACATC

*****
Read: M99999:999:000000000-AFWM1:1:2101:2452:13004
Reference: chip-651.0002_08_v22113

A:      0 AAGCTCGCCGTCATCTTAGTCAGGGTTATCTCATACATAATCTCGGGTGCGAGCAAGCCAACATC
          |||||||||||||||||||||||||||||||||||||||||||||..||||||||||||||||||
B:      0 AAGCTCGCCGTCATCTTAGTCAGGGTTATCTCATACATAATCTCGAATGCGAGCAAGCCAACATC

*****
Read: M99999:999:000000000-AFWM1:1:1110:23905:13816
Reference: chip-651.0002_08_v786

A:      0 AAGCTCGCCTGTATCTTAGTCATCGTTGCATCAGCTATAATCTCGAATGCGAGCAAGCCAACATC
          |||||||||||||| |||||||||||||||||||||||||||||||..|||||||||||||||||
B:      0 AAGCTCGCCTGTAT-TTAGTCATCGTTGCATCAGCTATAATCTCGACAGCGAGCAAGCCAACATC

*****
Read: M99999:999:000000000-AFWM1:1:2105:16922:25040
Reference: chip-651.0002_08_v758

A:      0 AAGCTCGCCTGTATCTTAGTCATCGTTGCATCATACATAAATTCGACAGCGGGCAAGCCAACATC
          |||||||||||||||||||||||||||||||||||||||||||||||||||||.|||||||||||
B:      0 AAGCTCGCCTGTATCTTAGTCATCGTTGCATCATACATAAATTCGACAGCGGGGAAGCCAACATC

*****
Read: M99999:999:000000000-AFWM1:1:1112:20841:15761
Reference: chip-651.0002_08_v1163

A:      0 AAGCTCGCCTGTATCTTAGTCATCGTTATCTCAAGCATAAATTCGACAGCGGGCAAGCCAACATC
          |||||||||||||||||||||||||||||||||..||||||||||||||||||||||||||||||
B:      0 AAGCTCGCCTGTATCTTAGTCATCGTTATCTCATACATAAATTCGACAGCGGGCAAGCCAACATC

*****
Read: M99999:999:000000000-AFWM1:1:1107:23576:22177
Reference: chip-651.0002_08_v18124

A:      0 AAGCTCGCCGAGATCGCGGTCATCGTTATCTCAGCTATAAATTCGAATGCGGGGAAGCCAACATC
          |||||||||||||||||||||||||||||||||||||||||||||||||||.|.|||||||||||
B:      0 AAGCTCGCCGAGATCGCGGTCATCGTTATCTCAGCTATAAATTCGAATGCGAGCAAGCCAACATC

*****
Read: M99999:999:000000000-AFWM1:1:1104:21028:12141
Reference: chip-651.0002_08_v14195

A:      0 AAGCTCGCCGAGATCGATGTCATCGTTGCATCAAGCATAATCTCGAATGCGGGCAAGCCAACATC
          |||||||||||||||||||||||||||||||||||||||||||||||||||||.|||||||||||
B:      0 AAGCTCGCCGAGATCGATGTCATCGTTGCATCAAGCATAATCTCGAATGCGGGGAAGCCAACATC

*****
Read: M99999:999:000000000-AFWM1:1:2105:17415:24651
Reference: chip-651.0002_08_v920

A:      0 AAGCTCGCCTGTATCTTAGTCATCGTTTTCTCAAGCATAATCTCGAATGCGGGCAAGCCAACATC
          |||||||||||||||||||||||||||||||||||||||||||||||||||.|||||||||||||
B:      0 AAGCTCGCCTGTATCTTAGTCATCGTTTTCTCAAGCATAATCTCGAATGCGAGCAAGCCAACATC

*****
Read: M99999:999:000000000-AFWM1:1:1108:3709:19138
Reference: chip-651.0002_08_v21683

A:      0 AAGCTCGCCGTCATCTTAGTCAGGGTTGCATCATACATAAATTCGACAGCGGGCAAGCCAACATC
          |||||||||||||||||||||.|||||||||||||||||||||||||||||||||||||||||||
B:      0 AAGCTCGCCGTCATCTTAGTCGGGGTTGCATCATACATAAATTCGACAGCGGGCAAGCCAACATC

*****
Read: M99999:999:000000000-AFWM1:1:1104:15525:15231
Reference: chip-651.0002_08_v4328

A:      0 AAGCTCGCCTGTATCGATGTCATCGTTTTCTCATACATATCGTCGACAGCGGGCAAGCCAACATC
          ||||||||||||||||||||||||||||||||||||||||||||||..|||||||||||||||||
B:      0 AAGCTCGCCTGTATCGATGTCATCGTTTTCTCATACATATCGTCGAATGCGGGCAAGCCAACATC

*****
Read: M99999:999:000000000-AFWM1:1:1102:8232:14793
Reference: chip-651.0002_08_v24811

A:      0 AAGCTCGCCGTCATCGATGTCATCGTTATCTCATACATAATCTCGGGTGCGGGGAAGCCAACATC
          |||||||||||||||||||||||||||||||||||||||||||||..||||||||||||||||||
B:      0 AAGCTCGCCGTCATCGATGTCATCGTTATCTCATACATAATCTCGAATGCGGGGAAGCCAACATC

*****
Read: M99999:999:000000000-AFWM1:1:1105:25451:19534
Reference: chip-651.0002_08_v7447

A:      0 AAGCTCGCCTGTATCGCGGTCATCGTTGCATCAAGCATAATCTCGACAGCGGGGAAGCCAACATC
          ||.|||||||||||||||||||||||||||||||||||||..|||||||||||.|||||||||||
B:      0 AATCTCGCCTGTATCGCGGTCATCGTTGCATCAAGCATAAATTCGACAGCGGGCAAGCCAACATC

*****
Read: M99999:999:000000000-AFWM1:1:1114:5571:8712
Reference: chip-651.0002_08_v4358

A:      0 AAGCTCGCCTGTATCGATGTCATCGTTTTCTCATACATAAATTCGACAGCGGGCAAGCCAACATC
          |||||||||||||||||||||||||||||||||||||||||||||||||||||.|||||||||||
B:      0 AAGCTCGCCTGTATCGATGTCATCGTTTTCTCATACATAAATTCGACAGCGGGGAAGCCAACATC

*****
Read: M99999:999:000000000-AFWM1:1:1106:20951:21040
Reference: chip-651.0002_08_v27696

A:      0 AAGCTCGCCGTCATCGCGGTCATCGTTGCATCAAGCATAATCTCGAATGCGAGCAAGCCAACATC
          |||||||||||||||||||||||||||||||||||||||||||||||||||.|.|||||||||||
B:      0 AAGCTCGCCGTCATCGCGGTCATCGTTGCATCAAGCATAATCTCGAATGCGGGGAAGCCAACATC

*****
Read: M99999:999:000000000-AFWM1:1:1106:21509:25365
Reference: chip-651.0002_08_v10224

A:      0 AAGCTCGCCGAGATCTTAGTCGGGGTTGCATCAGCTATATCGTCGACAGCGAGCAAGCCAACATC
          ||||||||||||||||||||||||||||||||||||||||||||||..||||||||||| |||||
B:      0 AAGCTCGCCGAGATCTTAGTCGGGGTTGCATCAGCTATATCGTCGAATGCGAGCAAGCC-ACATC

*****
Read: M99999:999:000000000-AFWM1:1:1110:29302:14954
Reference: chip-651.0002_08_v14241

A:      0 AAGCTCGCCGAGATCGATGTCATCGTTGCATCATACATAATCTCGAATGCGAGCAAGCCAACATC
          ||||||||||..|||||||||||||||||||||||||||||||||||||||.|||||||||||||
B:      0 AAGCTCGCCGTCATCGATGTCATCGTTGCATCATACATAATCTCGAATGCGGGCAAGCCAACATC

*****
Read: M99999:999:000000000-AFWM1:1:2102:10766:10551
Reference: chip-651.0002_08_v3889

A:      0 AAGCTCGCCTGTATCGATGTCGGGGTTATCTCATACATAATCTCGAATGCGGGGAAGCCAACATC
          ||||||||||||||||||||||||||||||||||||||||..||||||||||||||||| |||||
B:      0 AAGCTCGCCTGTATCGATGTCGGGGTTATCTCATACATAAATTCGAATGCGGGGAAGCC-ACATC

*****
Read: M99999:999:000000000-AFWM1:1:2106:4761:7313
Reference: chip-651.0002_08_v10610

A:      0 AAGCTCGCCGAGATCTTAGTCGGGGTTATCTCAAGCATAAATTCGAATGCGGGCAAGCCAACATC
          |||||||||||||||||||||||||||.|||||||||||||||||||||||||.|||||||||||
B:      0 AAGCTCGCCGAGATCTTAGTCGGGGTTTTCTCAAGCATAAATTCGAATGCGGGGAAGCCAACATC

*****
Read: M99999:999:000000000-AFWM1:1:1106:14942:21714
Reference: chip-651.0002_08_v79

A:      0 AAGCTCGCCTGTATCTTAGTCGGGGTTGCATCATACATAAATTCGAATGCGGGGAAGCCAACATC
          ||||||||||||||||||||||||||||||||.|..|||||||||||||||||||||||||||||
B:      0 AAGCTCGCCTGTATCTTAGTCGGGGTTGCATCCTCTATAAATTCGAATGCGGGGAAGCCAACATC

*****
Read: M99999:999:000000000-AFWM1:1:1113:6457:20092
Reference: chip-651.0002_08_v14032

A:      0 AAGCTCGCCGAGATCGATGTCGGGGTTATCTCATACATAAATTCGACAGCGGGGAAGCCAACATC
          ||||||||||||||||||||||||||||||||||||||||||||||..|||||||||||||||||
B:      0 AAGCTCGCCGAGATCGATGTCGGGGTTATCTCATACATAAATTCGAATGCGGGGAAGCCAACATC

*****
Read: M99999:999:000000000-AFWM1:1:1101:12890:27751
Reference: chip-651.0002_08_v5034

A:      0 AAGCTCGCCTGTATCGATGTCAGGGTTTTCTCATACATAAATTCGACAGCGAGCAAGCCAACATC
          |||||||||||||||||||||||||||.|||||||||||||||||||||||||||||||||||||
B:      0 AAGCTCGCCTGTATCGATGTCAGGGTTATCTCATACATAAATTCGACAGCGAGCAAGCCAACATC

*****
Read: M99999:999:000000000-AFWM1:1:2102:10505:12548
Reference: chip-651.0002_08_v21501

A:      0 AAGCTCGCCGTCATCTTAGTCATCGTTATCTCAGCTATAAATTCGAATGCGAGCAAGCCAACATC
          |||||||||||||||||||||||||||||||||||||||||||||||||||.|||||||||||||
B:      0 AAGCTCGCCGTCATCTTAGTCATCGTTATCTCAGCTATAAATTCGAATGCGGGCAAGCCAACATC

*****
Read: M99999:999:000000000-AFWM1:1:1109:26662:14393
Reference: chip-651.0002_08_v487

A:      0 AAGCTCGCCTGTATCTTAGTCGGGGTTATCTCAAGCATAAATTCGACAGCGGGGAAGCCAACATC
          |||||||||||||||||||||||||||||||||||||||||||||||||||||.|||||||||||
B:      0 AAGCTCGCCTGTATCTTAGTCGGGGTTATCTCAAGCATAAATTCGACAGCGGGCAAGCCAACATC

*****
Read: M99999:999:000000000-AFWM1:1:2105:15040:19081
Reference: chip-651.0002_08_v1231

A:      0 AAGCTCGCCTGTATCTTAGTCATCGTTATCTCAGCTAT----AAT---CTCGGGTGCGGGGAAGCCAACATC
          |||||||||||||||||||||.|||      |||| ||    |||   ||||||||||||||||||||||||
B:      0 AAGCTCGCCTGTATCTTAGTCGTCG------CAGC-ATTTGCAATCAACTCGGGTGCGGGGAAGCCAACATC

*****
Read: M99999:999:000000000-AFWM1:1:1110:26817:18339
Reference: chip-651.0002_08_v1221

A:      0 AAGCTCGCCTGTATCTTAGTCATCGTTATCTCAGCTATATCGTCGAATGCGAGCAAGCCAACATC
          |||||||||||||||||||||||||||||||||||||||||||||..||||||||||||||||||
B:      0 AAGCTCGCCTGTATCTTAGTCATCGTTATCTCAGCTATATCGTCGGGTGCGAGCAAGCCAACATC

*****
Read: M99999:999:000000000-AFWM1:1:1106:4882:21669
Reference: chip-651.0002_08_v21234

A:      0 AAGCTCGCCGTCATCTTAGTCATCGTTTTCTCATACATAAATTCGACAGCGAGCAAGCCAACATC
          |||||||||||||||||||||||||||.|||||||||||||||||||||||||||||||||||||
B:      0 AAGCTCGCCGTCATCTTAGTCATCGTTATCTCATACATAAATTCGACAGCGAGCAAGCCAACATC

*****
Read: M99999:999:000000000-AFWM1:1:2105:23768:11835
Reference: chip-651.0002_08_v5226

A:      0 AAGCTCGCCTGTATCGATGTCAGGGTTATCTCATACATATCGTCGAATGCGAGCAAGCCAACATC
          |||||||||||||||||||||||||||||||||||||||||||||..||||||||||||||||||
B:      0 AAGCTCGCCTGTATCGATGTCAGGGTTATCTCATACATATCGTCGGGTGCGAGCAAGCCAACATC

*****
Read: M99999:999:000000000-AFWM1:1:2109:6320:13617
Reference: chip-651.0002_08_v1583

A:      0 AAGCTCGCCTGTATCTTAGTCAGGGTTTTCTCAAGCATATCGTCGACAGCGGGCAAGCCAACATC
          ||||||||||||||||||||||||||||||||.||||||||||||||||||.|||||||||||||
B:      0 AAGCTCGCCTGTATCTTAGTCAGGGTTTTCTCCAGCATATCGTCGACAGCGAGCAAGCCAACATC

*****
Read: M99999:999:000000000-AFWM1:1:2109:11851:17603
Reference: chip-651.0002_08_v28884

A:      0 AAGCTCGCCGTCATCGCGGTCAGGGTTATCTCATACATAAATTCGACAGCGAGCAAGCCAACATC
          |||||||||||||||||||||||||||||||||||||||||||||||||||.|||||||||||||
B:      0 AAGCTCGCCGTCATCGCGGTCAGGGTTATCTCATACATAAATTCGACAGCGGGCAAGCCAACATC

*****
Read: M99999:999:000000000-AFWM1:1:1101:7471:25918
Reference: chip-651.0002_08_v25012

A:      0 AAGCTCGCCGTCATCGATGTCAGGGTTGCATCAAGCATAAATTCGACAGCGGGGAAGCCAACATC
          |||||||||||||||||||||||||||||||||..||||||||||||||||||||||||||||||
B:      0 AAGCTCGCCGTCATCGATGTCAGGGTTGCATCATACATAAATTCGACAGCGGGGAAGCCAACATC

*****
Read: M99999:999:000000000-AFWM1:1:2106:18031:10272
Reference: chip-651.0002_08_v41003

A:      0 AAGCTCGCCAAAATCTTAGTCGGGGTTATCTCATACATATCGTCGACAGCGGGCAAGCCAACATC
          |||||||||...|||||||||||||||||||||||||||||||||||||||||||||||||||||
B:      0 AAGCTCGCCTGTATCTTAGTCGGGGTTATCTCATACATATCGTCGACAGCGGGCAAGCCAACATC

*****
Read: M99999:999:000000000-AFWM1:1:2113:16018:15116
Reference: chip-651.0002_08_v1625

A:      0 AAGCTCGCCTGTATCTTAGTCAGGGTTTTCTCATACATATCGTCGAATGCGGGCAAGCCAACATC
          |||||||||||||||||||||||||||||||||||||||||||||||||||||.|||||||||||
B:      0 AAGCTCGCCTGTATCTTAGTCAGGGTTTTCTCATACATATCGTCGAATGCGGGGAAGCCAACATC

*****
Read: M99999:999:000000000-AFWM1:1:1114:17036:17908
Reference: chip-651.0002_08_v1625

A:      0 AAGCTCGCCTGTATCTTAGTCAGGGTTTTCTCATACATATCGTCGAATGCGGGCAAGCCAACATC
          |||||||||||||||||||||||||||||||||||||||||||||||||||||.|||||||||||
B:      0 AAGCTCGCCTGTATCTTAGTCAGGGTTTTCTCATACATATCGTCGAATGCGGGGAAGCCAACATC

*****
Read: M99999:999:000000000-AFWM1:1:2107:14724:14520
Reference: chip-651.0002_08_v15126

A:      0 AAGCTCGCCGAGATCGATGTCAGGGTTTTCTCATACATATCGTCGAATGCGAGCAAGCCAACATC
          ||||||||||||||||||||||..|||||||||||||||||||||||||||||||||||||||||
B:      0 AAGCTCGCCGAGATCGATGTCATCGTTTTCTCATACATATCGTCGAATGCGAGCAAGCCAACATC

*****
Read: M99999:999:000000000-AFWM1:1:1104:8775:11933
Reference: chip-651.0002_08_v11032

A:      0 AAGCTCGCCGAGATCTTAGTCATCGTTTTCTCAAGCATATCGTCGACAGCGGGGAAGCCAACATC
          ||||||||||||||||||||||||||||||||||||||||||||||..|||||||||||||||||
B:      0 AAGCTCGCCGAGATCTTAGTCATCGTTTTCTCAAGCATATCGTCGAATGCGGGGAAGCCAACATC

*****
Read: M99999:999:000000000-AFWM1:1:1109:10141:24812
Reference: chip-651.0002_08_v757

A:      0 AAGCTCGCCTGTATCTTAGTCATCGTTGCATCATACATAAATTCGACAGCGGGGAAGCCAACATC
          |||||||||||||||||||||...|||||||||||||||||||||||||||||||||||||||||
B:      0 AAGCTCGCCTGTATCTTAGTCGGGGTTGCATCATACATAAATTCGACAGCGGGGAAGCCAACATC

*****
Read: M99999:999:000000000-AFWM1:1:1103:20722:4690
Reference: chip-651.0002_08_v11153

A:      0 AAGCTCGCCGAGATCTTAGTCATCGTTTTCTCAGCTATAAATTCGACAGCGGGCAAGCCAACATC
          |||||||||||||||||||||||||||||||||||||||||||||||||||.|||||||||||||
B:      0 AAGCTCGCCGAGATCTTAGTCATCGTTTTCTCAGCTATAAATTCGACAGCGAGCAAGCCAACATC

*****
Read: M99999:999:000000000-AFWM1:1:2107:17483:18536
Reference: chip-651.0002_08_v7999

A:      0 AAGCTCGCCTGTATCGCGGTCATCGTTATCTCAGCTATAAATTCGAATGCGGGGAAGCCAACATC
          |||||||||||||||||||||||||||.|||||||||||||||||||||||||| ||||||||||
B:      0 AAGCTCGCCTGTATCGCGGTCATCGTTTTCTCAGCTATAAATTCGAATGCGGGG-AGCCAACATC

*****
Read: M99999:999:000000000-AFWM1:1:2109:15080:4598
Reference: chip-651.0002_08_v938

A:      0 AAGCTCGCCTGTATCTTAGTCATCGTTTTCTCAAGCATAAATTCGACAGCGGGCAAGCCAACATC
          |||||||||||||||||||||||||||||||||||||||||||||||||||.|||||||||||||
B:      0 AAGCTCGCCTGTATCTTAGTCATCGTTTTCTCAAGCATAAATTCGACAGCGAGCAAGCCAACATC

*****
Read: M99999:999:000000000-AFWM1:1:1107:13597:2288
Reference: chip-651.0002_08_v1835

A:      0 AAGCTCGCCTGTATCTTAGTCAGGGTTATCTCAAGCATAAATTCGAATGCGGGCAAGCCAACATC
          |||||||||||||||||||||||||||||||||||||||||||||||||||||.|||||||||||
B:      0 AAGCTCGCCTGTATCTTAGTCAGGGTTATCTCAAGCATAAATTCGAATGCGGGGAAGCCAACATC

*****
Read: M99999:999:000000000-AFWM1:1:2112:22941:14785
Reference: chip-651.0002_08_v5004

A:      0 AAGCTCGCCTGTATCGATGTCAGGGTTTTCTCATACATATCGTCGACAGCGAGCAAGCCAACATC
          |||||||||||||||||||||||||||||||||||||||||||.||..|||||||||||||||||
B:      0 AAGCTCGCCTGTATCGATGTCAGGGTTTTCTCATACATATCGTTGAATGCGAGCAAGCCAACATC

*****
Read: M99999:999:000000000-AFWM1:1:1104:6757:18709
Reference: chip-651.0002_08_v10806

A:      0 AAGCTCGCCGAGATCTTAGTCATCGTTGCATCAAGCATATCGTCGAATGCGAGCAAGCCAACATC
          ||||||||||||||||||||||||||||||||||||||| |||||||||||.|||||||||||||
B:      0 AAGCTCGCCGAGATCTTAGTCATCGTTGCATCAAGCATA-CGTCGAATGCGGGCAAGCCAACATC

*****
Read: M99999:999:000000000-AFWM1:1:2114:17879:27037
Reference: chip-651.0002_08_v10868

A:      0 AAGCTCGCCGAGATCTTAGTCATCGTTGCATCATACATAATCTCGACAGCGGGCAAGCCAACATC
          ||||||||||||||||||||||||||||||||||||||||||||||..|||||||||||||||||
B:      0 AAGCTCGCCGAGATCTTAGTCATCGTTGCATCATACATAATCTCGAATGCGGGCAAGCCAACATC

*****
Read: M99999:999:000000000-AFWM1:1:2112:15262:23859
Reference: chip-651.0002_08_v949

A:      0 AAGCTCGCCTGTATCTTAGTCATCGTTTTCTCATACATATCGTCGAATGCGGGGAAGCCAACATC
          |||||||||||||||||||||||||||||||||||||||||||||||||||||.|||||||||||
B:      0 AAGCTCGCCTGTATCTTAGTCATCGTTTTCTCATACATATCGTCGAATGCGGGCAAGCCAACATC

*****
Read: M99999:999:000000000-AFWM1:1:1110:20682:10648
Reference: chip-651.0002_08_v24575

A:      0 AAGCTCGCCGTCATCGATGTCATCGTTTTCTCATACATATCGTCGAATGCGGGCAAGCCAACATC
          |||||||||||||||||||||||||||||||||||||||||||||||||||||.|||||||||||
B:      0 AAGCTCGCCGTCATCGATGTCATCGTTTTCTCATACATATCGTCGAATGCGGGGAAGCCAACATC

*****
Read: M99999:999:000000000-AFWM1:1:2114:17869:8496
Reference: chip-651.0002_08_v2781

A:      0 AAGCTCGCCTGTATCTTAGTCCCCGTTGCATCATACATAAATTCGAATGCGAGCAAGCCAACATC
          |||||||||||||||||||||..||||||||||||||||||||||||||||||||||||||||||
B:      0 AAGCTCGCCTGTATCTTAGTCATCGTTGCATCATACATAAATTCGAATGCGAGCAAGCCAACATC

*****
Read: M99999:999:000000000-AFWM1:1:1108:9263:13645
Reference: chip-651.0002_08_v1685

A:      0 AAGCTCGCCTGTATCTTAGTCAGGGTTTTCTCAGCTATAATCTCGAATGCGGGCAAGCCAACATC
          |||||||||||||||||||||||||||.|||||||||||||||||||||||||||||||||||||
B:      0 AAGCTCGCCTGTATCTTAGTCAGGGTTATCTCAGCTATAATCTCGAATGCGGGCAAGCCAACATC

*****
Read: M99999:999:000000000-AFWM1:1:1109:20602:20890
Reference: chip-651.0002_08_v293

A:      0 AAGCTCGCCTGTATCTTAGTCGGGGTTTTCTCATACATAATCTCGACAGCGGGCAAGCCAACATC
          ||||||||||||||||||||||||||||||||||||||||||||||..|||||||||||||||||
B:      0 AAGCTCGCCTGTATCTTAGTCGGGGTTTTCTCATACATAATCTCGAATGCGGGCAAGCCAACATC

*****
Read: M99999:999:000000000-AFWM1:1:2101:5954:8622
Reference: chip-651.0002_08_v18033

A:      0 AAGCTCGCCGAGATCGCGGTCATCGTTATCTCAAGCATAAATTCGGGTGCGAGCAAGCCAACATC
          |||||||||||||||||||||||||||||||||..||||||||||||||||||||||||||||||
B:      0 AAGCTCGCCGAGATCGCGGTCATCGTTATCTCATACATAAATTCGGGTGCGAGCAAGCCAACATC

*****
Read: M99999:999:000000000-AFWM1:1:1103:7909:23718
Reference: chip-651.0002_08_v682

A:      0 AAGCTCGCCTGTATCTTAGTCATCGTTGCATCAAGC-ATATCGTCGACAGCGGGGAAGCCAACATC
          |||||||||||||||||||||||||||||||| ||| |||||||||||||||||||||||||||||
B:      0 AAGCTCGCCTGTATCTTAGTCATCGTTGCATC-AGCTATATCGTCGACAGCGGGGAAGCCAACATC

*****
Read: M99999:999:000000000-AFWM1:1:1101:5624:11583
Reference: chip-651.0002_08_v11258

A:      0 AAGCTCGCCGAGATCTTAGTCATCGTTATCTCAAGCATATCGTCGACAGCGGGCAAGCCAACATC
          |||||||||||||||||||||||||||||||||||||||...|||||||||||||||||||||||
B:      0 AAGCTCGCCGAGATCTTAGTCATCGTTATCTCAAGCATAAATTCGACAGCGGGCAAGCCAACATC

*****
Read: M99999:999:000000000-AFWM1:1:1110:12251:23262
Reference: chip-651.0002_08_v11827

A:      0 AAGCTCGCCGAGATCTTAGTCAGGGTTTTCTCAGCTATAAATTCGACAGCGGGGAAGCCAACATC
          |||||||||||||||||||||||||||.|||||||||||||||||||||||||||||||||||||
B:      0 AAGCTCGCCGAGATCTTAGTCAGGGTTATCTCAGCTATAAATTCGACAGCGGGGAAGCCAACATC

*****
Read: M99999:999:000000000-AFWM1:1:1108:29384:17203
Reference: chip-651.0002_08_v45755

A:      0 AAGCTCGCCAAAATCGATGTCAGGGTTATCTCATACATAAATTCGAATGCGGGCAAGCCAACATC
          |||||||||.|.|||||||||||||.|||||||||||||||||||||||||||.|||||||||||
B:      0 AAGCTCGCCGAGATCGATGTCAGGGCTATCTCATACATAAATTCGAATGCGGGGAAGCCAACATC

*****
Read: M99999:999:000000000-AFWM1:1:2109:5512:13298
Reference: chip-651.0002_08_v1429

A:      0 AAGCTCGCCTGTATCTTAGTCAGGGTTGCATCATACATAAATTCGAATGCGGGGAAGCCAACATC
          |||||||||||||||||||||||||||||||||||||||||||||||||||||.|||||||||||
B:      0 AAGCTCGCCTGTATCTTAGTCAGGGTTGCATCATACATAAATTCGAATGCGGGCAAGCCAACATC

*****
Read: M99999:999:000000000-AFWM1:1:2104:26318:23440
Reference: chip-651.0002_08_v20932

A:      0 AAGCTCGCCGTCATCTTAGTCATCGTTGCATCAAGCATATCGTCGACAGCGGGGAAGCCAACATC
          ||||||||||..|||||||||||||||||||||||||||||||||||||||||||||||||||||
B:      0 AAGCTCGCCGAGATCTTAGTCATCGTTGCATCAAGCATATCGTCGACAGCGGGGAAGCCAACATC

*****
Read: M99999:999:000000000-AFWM1:1:1110:22530:14551
Reference: chip-651.0002_08_v7957

A:      0 AAGCTCGCCTGT-ATCGCGGTCATCGTTATCTCATACATAAATTCGACAGCGGGGAAGCCAACATC
          ||||||||| || ||||||||||||||||||||||||||.|||||||||||||||||||||| |||
B:      0 AAGCTCGCC-GTCATCGCGGTCATCGTTATCTCATACATCAATTCGACAGCGGGGAAGCCAA-ATC

*****
Read: M99999:999:000000000-AFWM1:1:1104:20500:26218
Reference: chip-651.0002_08_v4339

A:      0 AAGCTCGCCTGTATCGATGTCATCGTTTTCTCATACATAATCTCGAATGCGGGGAAGCCAACATC
          ||||||||||||||||||||||..|||||||||||||||||||||||||||||||||||||||||
B:      0 AAGCTCGCCTGTATCGATGTCAGGGTTTTCTCATACATAATCTCGAATGCGGGGAAGCCAACATC

*****
Read: M99999:999:000000000-AFWM1:1:1109:24792:8809
Reference: chip-651.0002_08_v4401

A:      0 AAGCTCGCCTGTATCGATGTCATCGTTTTCTCAGCTATAAATTCGAATGCGAGCAAGCCAACATC
          |||||| ||||||||||||||||||||||||||||||||...|||||||||||||||||||||||
B:      0 AAGCTC-CCTGTATCGATGTCATCGTTTTCTCAGCTATATCGTCGAATGCGAGCAAGCCAACATC

*****
Read: M99999:999:000000000-AFWM1:1:1110:21461:15596
Reference: chip-651.0002_08_v1911

A:      0 AAGCTCGCCTGTATCTTAGTCAGGGTTATCTCAGCTATAATC-TCGAATGCGAGCAAGCCAACATC
          |||||||||||||||||||||||||||||||||||||| ||| |||||||||||||||||||||||
B:      0 AAGCTCGCCTGTATCTTAGTCAGGGTTATCTCAGCTAT-ATCGTCGAATGCGAGCAAGCCAACATC

*****
Read: M99999:999:000000000-AFWM1:1:2109:24097:18432
Reference: chip-651.0002_08_v20739

A:      0 AAGCTCGCCGTCATCTTAGTCGGGGTTATCTCAAGCATAAATTCGACAGCGAGCAAGCCAACATC
          ||||||||||||||||||||||||||||||||||||||||||||||..|||||||||||||||||
B:      0 AAGCTCGCCGTCATCTTAGTCGGGGTTATCTCAAGCATAAATTCGAATGCGAGCAAGCCAACATC

*****
Read: M99999:999:000000000-AFWM1:1:1109:26273:21724
Reference: chip-651.0002_08_v788

A:      0 AAGCTCGCCTGTATCTTAGTCATCGTTGCATCAGCTATAATCTCGACAGCGGGCAAGCCAACATC
          |||||||||||||||||||||||||||||||||||||||||||||||||||.|||||||||||||
B:      0 AAGCTCGCCTGTATCTTAGTCATCGTTGCATCAGCTATAATCTCGACAGCGAGCAAGCCAACATC

*****
Read: M99999:999:000000000-AFWM1:1:1108:21528:23076
Reference: chip-651.0002_08_v14195

A:      0 AAGCTCGCCGAGATCGATGTCATCGTTGCATCAAGCATAATCTCGAATGCGGGCAAGCCAACATC
          |||||||||||||||||||||||||||||||||||||||||||||||||||||.|||||||||||
B:      0 AAGCTCGCCGAGATCGATGTCATCGTTGCATCAAGCATAATCTCGAATGCGGGGAAGCCAACATC

*****
Read: M99999:999:000000000-AFWM1:1:2104:13614:17179
Reference: chip-651.0002_08_v10207

A:      0 AAGCTCGCCGAGATCTTAGTCGGGGTTGCATCATACATAAATTCGACAGCGGGGAAGCCAACATC
          |||||||||||||||||||||||||||||||||||||||.|||||||||||||.|||||||||||
B:      0 AAGCTCGCCGAGATCTTAGTCGGGGTTGCATCATACATATATTCGACAGCGGGCAAGCCAACATC

*****
Read: M99999:999:000000000-AFWM1:1:2111:14709:4112
Reference: chip-651.0002_08_v7486

A:      0 AAGCTCGCCTGTATCGCGGTCATCGTTGCATCATACATAATCTCGGGTGCGGGGAAGCCAACATC
          |||||||||||||||||||||||||||||||||||||||||||||..||||||||||||||||||
B:      0 AAGCTCGCCTGTATCGCGGTCATCGTTGCATCATACATAATCTCGAATGCGGGGAAGCCAACATC

*****
Read: M99999:999:000000000-AFWM1:1:1111:10418:8065
Reference: chip-651.0002_08_v4624

A:      0 AAGCTCGCCTGTATCGATGTCATCGTTATCTCAGCTATAAATTCGAATGCGGGGAAGCCAACATC
          |||||||||||||||||||||||||||||||||||||||||||||||||||||.|||||||||||
B:      0 AAGCTCGCCTGTATCGATGTCATCGTTATCTCAGCTATAAATTCGAATGCGGGCAAGCCAACATC

*****
Read: M99999:999:000000000-AFWM1:1:1114:22538:12487
Reference: chip-651.0002_08_v28309

A:      0 AAGCTCGCCGTCATCGCGGTCATCGTTATCTCACTA-ATATCGTCGAATGCGGGGAAGCCAACATC
          ||||||||||||||||||||||||||||||||| || |||||.|||||||||||||||||||||||
B:      0 AAGCTCGCCGTCATCGCGGTCATCGTTATCTCA-TACATATCTTCGAATGCGGGGAAGCCAACATC

*****
Read: M99999:999:000000000-AFWM1:1:2111:4035:14827
Reference: chip-651.0002_08_v4582

A:      0 AAGCTCGCCTGTATCGATGTCATCGTTATCTCATACATAAATTCGACAGCGGGGAAGCCAACATC
          ||||||||| |.|||||||||||||||||||||||||||||||||||||||||.|||||||||||
B:      0 AAGCTCGCC-GAATCGATGTCATCGTTATCTCATACATAAATTCGACAGCGGGCAAGCCAACATC

*****
Read: M99999:999:000000000-AFWM1:1:2109:10219:15991
Reference: chip-651.0002_08_v683

A:      0 AAGCTCGCCTGTATCTTAGTCATCGTTGCATCAAGCATATCGTCGACAGCGGGCAAGCCAACATC
          |||||||||||||||||||||||||||||||||||||||||||||||||||.|||||||||||||
B:      0 AAGCTCGCCTGTATCTTAGTCATCGTTGCATCAAGCATATCGTCGACAGCGAGCAAGCCAACATC

*****
Read: M99999:999:000000000-AFWM1:1:1111:17473:18635
Reference: chip-651.0002_08_v4789

A:      0 AAGCTCGCCTGTATCGATGTCAGGGTTGCATCATACATAATCTCGAATGCGGGGAAGCCAACATC
          |||||||||||||||||||||||||||||||||||||||||||||||||||.|.|||||||||||
B:      0 AAGCTCGCCTGTATCGATGTCAGGGTTGCATCATACATAATCTCGAATGCGAGCAAGCCAACATC

*****
Read: M99999:999:000000000-AFWM1:1:2102:17138:27022
Reference: chip-651.0002_08_v22058

A:      0 AAGCTCGCCGTCATCTTAGTCAGGGTTATCTCAAGCATATCGTCGACAGCGGGCAAGCCAACATC
          |||||||||||||||||||||||||||||||||||||||||||||||||||||.|||||||||||
B:      0 AAGCTCGCCGTCATCTTAGTCAGGGTTATCTCAAGCATATCGTCGACAGCGGGGAAGCCAACATC

*****
Read: M99999:999:000000000-AFWM1:1:2113:12229:4199
Reference: chip-651.0002_08_v489

A:      0 AAGCTCGCCTGTATCTTAGTCGGGGTTATCTCAAGCATAAATTCGACAGCGAGCAAGCCAACATC
          ||||||||||||||||||||||||||||||||||||||||||||||..|||||||||||||||||
B:      0 AAGCTCGCCTGTATCTTAGTCGGGGTTATCTCAAGCATAAATTCGAATGCGAGCAAGCCAACATC

*****
Read: M99999:999:000000000-AFWM1:1:2114:20702:5658
Reference: chip-651.0002_08_v11046

A:      0 AAGCTCGCCGAGATCTTAGTCATCGTTTTCTCAAGCATAATCTCGAATGCGAGCAAGCCAACATC
          |||||||||...|||||||||||||||||||||||||||||||||||||||||||||||||||||
B:      0 AAGCTCGCCTGTATCTTAGTCATCGTTTTCTCAAGCATAATCTCGAATGCGAGCAAGCCAACATC

*****
Read: M99999:999:000000000-AFWM1:1:2103:4293:8881
Reference: chip-651.0002_08_v1689

A:      0 AAGCTCGCCTGTATCTTAGTCAGGGTTTTCTCAGCTATAATCTCGACAGCGAGCAAGCCAACATC
          ||||||||||||||||||||||..|||||||||||||||||||||||||||||||||||||||||
B:      0 AAGCTCGCCTGTATCTTAGTCATCGTTTTCTCAGCTATAATCTCGACAGCGAGCAAGCCAACATC

*****
Read: M99999:999:000000000-AFWM1:1:1112:6712:5586
Reference: chip-651.0002_08_v13984

A:      0 AAGCTCGCCGAGATCGATGTCGGGGTTATCTCAAGCATAAATTCGAATGCGGGGAAGCCAACATC
          |||||||||||||||||||||||||||||||||..|||||||| |||||||||||||||||||||
B:      0 AAGCTCGCCGAGATCGATGTCGGGGTTATCTCATACATAAATT-GAATGCGGGGAAGCCAACATC

*****
Read: M99999:999:000000000-AFWM1:1:1104:19388:13054
Reference: chip-651.0002_08_v5030

A:      0 AAGCTCGCCTGTATCGATGTCAGGGTTTTCTCATACATAAATTCGAATGCGGGCAAGCCAACATC
          |||||||||||||||||||||||||||||||||||||||||||||||||||||.|||||||||||
B:      0 AAGCTCGCCTGTATCGATGTCAGGGTTTTCTCATACATAAATTCGAATGCGGGGAAGCCAACATC

*****
Read: M99999:999:000000000-AFWM1:1:2104:12703:15035
Reference: chip-651.0002_08_v1207

A:      0 AAGCTCGCCTGTATCTTAGTCATCGTTATCTCATA-CATAAATTCGACAGCGGGGAAGCCAACATC
          |||||||||||||||||||||||||||||||||.| ||||||||||||||||||||||||||||||
B:      0 AAGCTCGCCTGTATCTTAGTCATCGTTATCTCAAAGCATAAATTCGACAGCGGGGAAGCCAACATC

*****
Read: M99999:999:000000000-AFWM1:1:2107:14486:21749
Reference: chip-651.0002_08_v20331

A:      0 AAGCTCGCCGTCATCTTAGTCGGGGTTGCATCATACATAAATTCGAATGCGAGCAAGCCAACATC
          ||||||.||||||||||||||||||||||||||..||||||||||||||||||||||||||||||
B:      0 AAGCTCTCCGTCATCTTAGTCGGGGTTGCATCAAGCATAAATTCGAATGCGAGCAAGCCAACATC

*****
Read: M99999:999:000000000-AFWM1:1:1108:8797:26432
Reference: chip-651.0002_08_v15383

A:      1 AGCTCGCCGAGATCGATGTCAGGGTTATCTCATACATAAATTCGACAGCGGGCAAGCCAACATC
          ||||||||||| ||||||||||||||||||||||||||||||||||||||.|||||||||||||
B:      1 AGCTCGCCGAG-TCGATGTCAGGGTTATCTCATACATAAATTCGACAGCGAGCAAGCCAACATC

*****
Read: M99999:999:000000000-AFWM1:1:1107:15504:13981
Reference: chip-651.0002_08_v21682

A:      0 AAGCTCGCCGTCATCTTAGTCAGGGTTGCATCATACATAAATTCGACAGCGGGGAAGCCAACATC
          |||||||||||||||||||||||||||||||||||||||||||||||||||||.|||||||||||
B:      0 AAGCTCGCCGTCATCTTAGTCAGGGTTGCATCATACATAAATTCGACAGCGGGCAAGCCAACATC

*****
Read: M99999:999:000000000-AFWM1:1:2102:20018:17262
Reference: chip-651.0002_08_v20984

A:      0 AAGCTCGCCGTCATCTTAGTCATCGTTGCATCATACATATCGTCGCCGGCGGGCAAGCCAACATC
          ||||||||||||||| |||||||||||||||||||||||||||||.|.|||||||||||||||||
B:      0 AAGCTCGCCGTCATC-TAGTCATCGTTGCATCATACATATCGTCGACAGCGGGCAAGCCAACATC

*****
Read: M99999:999:000000000-AFWM1:1:1107:7430:15254
Reference: chip-651.0002_08_v1640

A:      0 AAGCTCGCCTGTATCTTAGTCAGGGTTTTCTCATACATAATCTCGAATGCGGGCAAGCCAACATC
          |||||||||||||||||||||||||||||||||||||||||||||||||||||.|||||||||||
B:      0 AAGCTCGCCTGTATCTTAGTCAGGGTTTTCTCATACATAATCTCGAATGCGGGGAAGCCAACATC

*****
Read: M99999:999:000000000-AFWM1:1:1106:25258:9993
Reference: chip-651.0002_08_v30696

A:      0 AAGCTCGCCCCCATCTTAGTCGGGGTTTTCTCAGCTATATCGTCGAATGCGAGCAAGCCAACATC
          |||||||||..||||||||||||||||||||||||||||||||||||||||||||||||||||||
B:      0 AAGCTCGCCGTCATCTTAGTCGGGGTTTTCTCAGCTATATCGTCGAATGCGAGCAAGCCAACATC

*****
Read: M99999:999:000000000-AFWM1:1:2111:4546:22218
Reference: chip-651.0002_08_v4403

A:      0 AAGCTCGCCTGTATCGATGTCATCGTTTTCTCAGCTATAAATTCGACAGCGGGCAAGCCAACATC
          ||||||||||||||||||||||||||||||||||||||||||||||..|||.|||||||||||||
B:      0 AAGCTCGCCTGTATCGATGTCATCGTTTTCTCAGCTATAAATTCGAATGCGAGCAAGCCAACATC

*****
Read: M99999:999:000000000-AFWM1:1:1104:26286:23011
Reference: chip-651.0002_08_v11093

A:      0 AAGCTCGCCGAGATCTTAGTCATCGTTTTCTCATACATAATCTCGACAGCGGGCAAGCCAACATC
          |||||||||||||||||||||||||||.|||||||||||||||||||||||||||||||||||||
B:      0 AAGCTCGCCGAGATCTTAGTCATCGTTATCTCATACATAATCTCGACAGCGGGCAAGCCAACATC

*****
Read: M99999:999:000000000-AFWM1:1:1114:21792:27564
Reference: chip-651.0002_08_v24571

A:      0 AAGCTCGCCGTCATCGATGTCATCGTTTTCTCATACATATCGTCGGGTGCGGGGAAGCCAACATC
          |||||||||||||||||||||||||||||||||||||||||||||..||||||||||||||||||
B:      0 AAGCTCGCCGTCATCGATGTCATCGTTTTCTCATACATATCGTCGAATGCGGGGAAGCCAACATC

*****
Read: M99999:999:000000000-AFWM1:1:2113:26303:17816
Reference: chip-651.0002_08_v1608

A:      0 AAGCTCGCCTGTATCTTAGTCAGGGTTTTCTCAAGCATAAATTCGGGTGCGAGCAAGCCAACATC
          ||||||||||||||||||||||..||||  |||||||||||||||||||||||||||||||||||
B:      0 AAGCTCGCCTGTATCTTAGTCATCGTTT--TCAAGCATAAATTCGGGTGCGAGCAAGCCAACATC

*****
Read: M99999:999:000000000-AFWM1:1:1112:15638:22788
Reference: chip-651.0002_08_v4848

A:      0 AAGCTCGCCTGTATCGATGTCAGGGTTGCATCAGCTATAAATTCGGGTGCGAGCAAGCCAACATC
          ||||||||||||||||||||||..|||||||||||||||||||||||||||||||||||||||||
B:      0 AAGCTCGCCTGTATCGATGTCATCGTTGCATCAGCTATAAATTCGGGTGCGAGCAAGCCAACATC

*****
Read: M99999:999:000000000-AFWM1:1:1113:9281:11245
Reference: chip-651.0002_08_v21423

A:      0 AAGCTCGCC-GTCATCTTAGTCATCGTTATCTCATACATATCGTCGGGTGCGAGCAAGCCAACATC
          ||||||||| || |||||||||||||||||||||||||||||||||||||||||||||||||||||
B:      0 AAGCTCGCCTGT-ATCTTAGTCATCGTTATCTCATACATATCGTCGGGTGCGAGCAAGCCAACATC

*****
Read: M99999:999:000000000-AFWM1:1:1114:12445:14890
Reference: chip-651.0002_08_v1659

A:      0 AAGCTCGCCTGTATCTTAGTCAGGGTTTTCTCATACATAAATTCGACAGCGAGCAAGCCAACATC
          |||||||||||||||||||||.|||||||||||||||||||||||||||||||||||||||||||
B:      0 AAGCTCGCCTGTATCTTAGTCGGGGTTTTCTCATACATAAATTCGACAGCGAGCAAGCCAACATC

*****
Read: M99999:999:000000000-AFWM1:1:1111:17337:15827
Reference: chip-651.0002_08_v918

A:      0 AAGCTCGCCTGTATCTTAGTCATCGTTTTCTCAAGCATAATCTCGGGTGCGAGCAAGCCAACATC
          |||||||||||||||||||||||||||||||||||||||.|||||..||||||||||||||||||
B:      0 AAGCTCGCCTGTATCTTAGTCATCGTTTTCTCAAGCATACTCTCGAATGCGAGCAAGCCAACATC

*****
Read: M99999:999:000000000-AFWM1:1:1108:23769:21765
Reference: chip-651.0002_08_v1613

A:      0 AAGCTCGCCTGTATCTTAGTCAGGGTTTTCTCAAGCATAAATTCGACAGCGGGCAAGCCAACATC
          |||||||||||||||||||||||||||||||||||||||...|||||||||||||||||||||||
B:      0 AAGCTCGCCTGTATCTTAGTCAGGGTTTTCTCAAGCATATCGTCGACAGCGGGCAAGCCAACATC

*****
Read: M99999:999:000000000-AFWM1:1:1105:16467:18544
Reference: chip-651.0002_08_v22173

A:      0 AAGCTCGCCGTCATCTTAGTCAGGGTTATCTCAGCTATAAATTCGGGTGCGAGCAAGCCAACATC
          ||||||||||||||||||||||..||||||||||||||||||||||||||||||||||||||.||
B:      0 AAGCTCGCCGTCATCTTAGTCATCGTTATCTCAGCTATAAATTCGGGTGCGAGCAAGCCAACTTC

*****
Read: M99999:999:000000000-AFWM1:1:1114:10890:25538
Reference: chip-651.0002_08_v1833

A:      0 AAGCTCGCCTGTATCTTAGTCAGGGTTATCTCAAGC-ATAAATTCGGGTGCGAGCAAGCCAACATC
          |||||||||||||||||||||||||||||||| ||| |||||||||||||||||||||||||||||
B:      0 AAGCTCGCCTGTATCTTAGTCAGGGTTATCTC-AGCTATAAATTCGGGTGCGAGCAAGCCAACATC

*****
Read: M99999:999:000000000-AFWM1:1:1109:9648:20113
Reference: chip-651.0002_08_v17570

A:      0 AAGCTCGCCGAGATCGCGGTCATCGTTGCATCAAGCATAATCTCGAATGCGGGCAAGCCAACATC
          |||||||||||||||||||||||||||||||||..||||||||||||||||||||||||||||||
B:      0 AAGCTCGCCGAGATCGCGGTCATCGTTGCATCATACATAATCTCGAATGCGGGCAAGCCAACATC

*****
Read: M99999:999:000000000-AFWM1:1:1110:12278:14517
Reference: chip-651.0002_08_v1223

A:      0 AAGCTCGCCTGTATCTTAGTCATCGTTATCTCAGCTATATCGTCGACAGCGGGCAAGCCAACATC
          |||||||||||||||||||||||| ||||||||||||||||||||||||||.|||||||||||||
B:      0 AAGCTCGCCTGTATCTTAGTCATC-TTATCTCAGCTATATCGTCGACAGCGAGCAAGCCAACATC

*****
Read: M99999:999:000000000-AFWM1:1:1109:16047:21829
Reference: chip-651.0002_08_v21380

A:      0 AAGCTCGCCGTCATCTTAGTCATCGTTATCTCAAGCATATCGTCGAATGCGGGCAAGCCAACATC
          |||||||||||||||||||||||||||||||||||||||||||||||||||.|||||||||||||
B:      0 AAGCTCGCCGTCATCTTAGTCATCGTTATCTCAAGCATATCGTCGAATGCGAGCAAGCCAACATC

*****
Read: M99999:999:000000000-AFWM1:1:2104:21398:10097
Reference: chip-651.0002_08_v14525

A:      0 AAGCTCGCCGAGATCGATGTCATCGTTTTCTCAGCTATAAATTCGAATGCGGGCAAGCCAACATC
          |||||||||...||||||||||||||||||||||||||||||||||||||||||||||||||.||
B:      0 AAGCTCGCCTGTATCGATGTCATCGTTTTCTCAGCTATAAATTCGAATGCGGGCAAGCCAACTTC

*****
Read: M99999:999:000000000-AFWM1:1:1105:17309:7612
Reference: chip-651.0002_08_v17901

A:      0 AAGCTCGCCGAGATCGCGGTCATCGTTTTCTCAGCTATAAATTCGAATGCGAGCAAGCCAACATC
          ||||||||||||||||..|||||||||||||||||||||||||||||||||||||||||||||||
B:      0 AAGCTCGCCGAGATCGATGTCATCGTTTTCTCAGCTATAAATTCGAATGCGAGCAAGCCAACATC

*****
Read: M99999:999:000000000-AFWM1:1:2112:6858:14383
Reference: chip-651.0002_08_v1805

A:      0 AAGCTCGCCTGTATCTTAGTCAGGGTTATCTCAAGCATATCGTCGAATGCGGGCAAGCCAACATC
          |||||||||||||||||||||||||||||||||||||||||||||||||||.|||||||||||||
B:      0 AAGCTCGCCTGTATCTTAGTCAGGGTTATCTCAAGCATATCGTCGAATGCGAGCAAGCCAACATC

*****
Read: M99999:999:000000000-AFWM1:1:1109:21838:5648
Reference: chip-651.0002_08_v24321

A:      0 AAGCTCGCCGTCATCGATGTCATCGTTGCATCAAGCATAATCTCGAATGCGAGCAAGCCAACATC
          |||||||||||||||||||||||||||||||||..|.|.||||||||||||||||||||||||||
B:      0 AAGCTCGCCGTCATCGATGTCATCGTTGCATCATACCTCATCTCGAATGCGAGCAAGCCAACATC

*****
Read: M99999:999:000000000-AFWM1:1:1102:20414:4807
Reference: chip-651.0002_08_v7208

A:      0 AAGCTCGCCTGTATCGCGGTCGGGGTTATCTCAAGCATATCGTCGACAGCGGGCAAGCCAACATC
          |||||||||||||||...|||||||||||||||||||||||||||||||||||||||||||||||
B:      0 AAGCTCGCCTGTATCTTAGTCGGGGTTATCTCAAGCATATCGTCGACAGCGGGCAAGCCAACATC

*****
Read: M99999:999:000000000-AFWM1:1:1105:22449:11686
Reference: chip-651.0002_08_v11077

A:      0 AAGCTCGCCGAGATCTTAGTCATCGTTTTCTCATACATATCGTCGACAGCGGGGAAGCCAACATC
          |||||||||||||||||||||||||||||||||||||||||||||||||||.|..||||||||||
B:      0 AAGCTCGCCGAGATCTTAGTCATCGTTTTCTCATACATATCGTCGACAGCGAGCGAGCCAACATC

*****
Read: M99999:999:000000000-AFWM1:1:1110:5316:10195
Reference: chip-651.0002_08_v1251

A:      0 AAGCTCGCCTGTATCTTAGTCATCGTTATCTCAGCTATAAATTCGAATGCGAGCAAGCCAACATC
          |||||||||||||||||||||||||||.|||||||||||||||||||||||||||||||||||||
B:      0 AAGCTCGCCTGTATCTTAGTCATCGTTTTCTCAGCTATAAATTCGAATGCGAGCAAGCCAACATC

*****
Read: M99999:999:000000000-AFWM1:1:1113:23041:23820
Reference: chip-651.0002_08_v10433

A:      0 AAGCTCGCCGAGATCTTAGTCGGGGTTTTCTCATACATAAATTCGACAGCGGGCAAGCCAACATC
          ||||||||||||||||||||||||||||||||||||||||||||||..|||||.|||||||||||
B:      0 AAGCTCGCCGAGATCTTAGTCGGGGTTTTCTCATACATAAATTCGAATGCGGGGAAGCCAACATC

*****
Read: M99999:999:000000000-AFWM1:1:2102:19315:11865
Reference: chip-651.0002_08_v4354

A:      0 AAGCTCGCCTGT-ATCGATGTCATCGTTTTCTCATACATAAATTCGAATGCGGGGAAGCCAACATC
          ||||||||| || ||||||||| |||||||||||||||||||||||||||||||||||||||||||
B:      0 AAGCTCGCC-GTCATCGATGTC-TCGTTTTCTCATACATAAATTCGAATGCGGGGAAGCCAACATC

*****
Read: M99999:999:000000000-AFWM1:1:1106:21670:20606
Reference: chip-651.0002_08_v24920

A:      0 AAGCTCGCCGTCATCGATGTCATCGTTATCTCACCCATAAATTCGAATGCGGGCAAGCCAACATC
          |||||||||||||||||||||||||||||||||..||||||||||||||||||||||||||||||
B:      0 AAGCTCGCCGTCATCGATGTCATCGTTATCTCATACATAAATTCGAATGCGGGCAAGCCAACATC

*****
Read: M99999:999:000000000-AFWM1:1:1106:29520:13478
Reference: chip-651.0002_08_v40989

A:      0 AAGCTCGCCAAAATCTTAGTCGGGGTTATCTCAAGCATAAATTCGACAGCGAGCAAGCCAACATC
          |||||||||.|.|||||||||||||||||||||||||||||||||||||||||||||||||||||
B:      0 AAGCTCGCCGAGATCTTAGTCGGGGTTATCTCAAGCATAAATTCGACAGCGAGCAAGCCAACATC

*****
Read: M99999:999:000000000-AFWM1:1:1112:10608:5740
Reference: chip-651.0002_08_v8660

A:      0 AAGCTCGCCTGTATCGCGGTCAGGGTTATCTCAGCTATAATCTCGAATGCGGGCAAGCCAACATC
          |||||||||||||||...||| |||||||||||||||||||||||||||||.|||||||||||||
B:      0 AAGCTCGCCTGTATCTTAGTC-GGGTTATCTCAGCTATAATCTCGAATGCGAGCAAGCCAACATC

*****
Read: M99999:999:000000000-AFWM1:1:2101:16425:28005
Reference: chip-651.0002_08_v558

A:      0 AAGCTCGCCTGTATCTTAGTCGGGGTTATCTCAGCTATAATCTCGGGTGCGAGCAAGCCAACATC
          |||||||||||||||||||||||||||||||||||||||||||||..||||||||||||||||||
B:      0 AAGCTCGCCTGTATCTTAGTCGGGGTTATCTCAGCTATAATCTCGAATGCGAGCAAGCCAACATC

*****
Read: M99999:999:000000000-AFWM1:1:2114:14357:5329
Reference: chip-651.0002_08_v1835

A:      0 AAGCTCGCCTGTATCTTAGTCAGGGTTATCTCAAGCATAAATTCGAATGCGGGCAAGCCAACATC
          ||||||||| |.||||||||||||||||||||||||||||||.||||||||.|||||||||||||
B:      0 AAGCTCGCC-GAATCTTAGTCAGGGTTATCTCAAGCATAAATCCGAATGCGAGCAAGCCAACATC

*****
Read: M99999:999:000000000-AFWM1:1:2106:9280:13542
Reference: chip-651.0002_08_v585

A:      0 AAGCTCGCCTGTATCTTAGTCGGGGTTATCTCAGCTATAAATTCGCCGGCGAGCAAGCCAACATC
          |||||||||| ||||||||||||||||||||||||||||||||||.|.|||||||||||||||||
B:      0 AAGCTCGCCT-TATCTTAGTCGGGGTTATCTCAGCTATAAATTCGACAGCGAGCAAGCCAACATC

*****
Read: M99999:999:000000000-AFWM1:1:2113:18929:13844
Reference: chip-651.0002_08_v23888

A:      0 AAGCTCGCCGTCATCGATGTCGGGGTTTTCTCAAGCATAAATTCGACAGCGGGCAAGCCAACATC
          ||||||||||||||||||||||||||||||||||||||||||||||..|||.|||||||||||||
B:      0 AAGCTCGCCGTCATCGATGTCGGGGTTTTCTCAAGCATAAATTCGAATGCGAGCAAGCCAACATC

*****
Read: M99999:999:000000000-AFWM1:1:1105:11435:16687
Reference: chip-651.0002_08_v31625

A:      0 AAGCTCGCCCCCATCTTAGTCATCGTTATCTCAGCTATAAATTCGAATGCGGGCAAGCCAACATC
          |||||||||..||||||||||||||||||||||||||||||||||||||||||||||||||||||
B:      0 AAGCTCGCCGTCATCTTAGTCATCGTTATCTCAGCTATAAATTCGAATGCGGGCAAGCCAACATC

*****
Read: M99999:999:000000000-AFWM1:1:1101:3062:11961
Reference: chip-651.0002_08_v1609

A:      0 AAGCTCGCCTGTATCTTAGTCAGGGTTTTCTCAAGCATAAATTCGAATGCGGGGAAGCCAACATC
          |||||||||||||||||||||||||||.|||||||||||||||||||||||||||||||||||||
B:      0 AAGCTCGCCTGTATCTTAGTCAGGGTTATCTCAAGCATAAATTCGAATGCGGGGAAGCCAACATC

*****
Read: M99999:999:000000000-AFWM1:1:1107:19702:17326
Reference: chip-651.0002_08_v21196

A:      0 AAGCTCGCCGTCATCTTAGTCATCGTTTTCTCATACATATCGTCGGGTGCGGGGAAGCCAACATC
          |||||||||||||||||||||||||||.|||||||||||||||||||||||||.|||||||||||
B:      0 AAGCTCGCCGTCATCTTAGTCATCGTTATCTCATACATATCGTCGGGTGCGGGCAAGCCAACATC

*****
Read: M99999:999:000000000-AFWM1:1:2101:15261:17094
Reference: chip-651.0002_08_v11523

A:      0 AAGCTCGCCGAGATCTTAGTCAGGGTTGCATCATACATATCGTCGGGTGCGAGCAAGCCAACATC
          |||||||||||||||||||||||||||||||||||||||||||||...|||||||||||||||||
B:      0 AAGCTCGCCGAGATCTTAGTCAGGGTTGCATCATACATATCGTCGACAGCGAGCAAGCCAACATC

*****
Read: M99999:999:000000000-AFWM1:1:2113:16121:26251
Reference: chip-651.0002_08_v11539

A:      0 AAGCTCGCCGAGATCTTAGTCAGGGTTGCATCATACATAATCTCGAATGCGGGGAAGCCAACATC
          ||||||||||||||||||||||||||||||||||||||.||||||||||||||.|||||||||||
B:      0 AAGCTCGCCGAGATCTTAGTCAGGGTTGCATCATACATCATCTCGAATGCGGGCAAGCCAACATC

*****
Read: M99999:999:000000000-AFWM1:1:1103:9328:18640
Reference: chip-651.0002_08_v681

A:      0 AAGCTCGCCTGTATCTTAGTCATCGTTGCATCAAGCATATCGTCGAATGCGAGCAAGCCAACATC
          |||||||||||||||||||||||||||||||||..||||||||||||||||||||||||||||||
B:      0 AAGCTCGCCTGTATCTTAGTCATCGTTGCATCATACATATCGTCGAATGCGAGCAAGCCAACATC

*****
Read: M99999:999:000000000-AFWM1:1:2103:5851:19931
Reference: chip-651.0002_08_v14254

A:      0 AAGCTCGCCGAGATCGATGTCATCGTTGCATCATACATAAATTCGAATGCGGGGAAGCCAACATC
          |||||||||||||||||||||||||||||||||||||||||||||||||||.|.|||||||||||
B:      0 AAGCTCGCCGAGATCGATGTCATCGTTGCATCATACATAAATTCGAATGCGAGCAAGCCAACATC

*****
Read: M99999:999:000000000-AFWM1:1:1114:17259:20620
Reference: chip-651.0002_08_v7513

A:      0 AAGCTCGCCTGTATCGCGGTCATCGTTGCATCATACATAAATTCGCCGGCGGGGAAGCCAACATC
          |||||||||||||||||||||||||||||||||||||||||||||.|.|.||||.|||| .||||
B:      0 AAGCTCGCCTGTATCGCGGTCATCGTTGCATCATACATAAATTCGACAGAGGGGTAGCC-CCATC

*****
Read: M99999:999:000000000-AFWM1:1:1114:9690:24907
Reference: chip-651.0002_08_v28131

A:      0 AAGCTCGCCGTCATCGCGGTCATCGTTATCTCAAGCATATCGTCGAATGCGAGCAAGCCAACATC
          ||||||||||..|||||||||||||||||||||||||||||||||||||||||||||||||||||
B:      0 AAGCTCGCCGAGATCGCGGTCATCGTTATCTCAAGCATATCGTCGAATGCGAGCAAGCCAACATC

*****
Read: M99999:999:000000000-AFWM1:1:1104:17976:12659
Reference: chip-651.0002_08_v24606

A:      0 AAGCTCGCCGTCATCGATGTCATCGTTTTCTCATACATAAATTCGAATGCGAGCAAGCCAACATC
          ||||||||||||||||||||||||.||.|||||||||||||||||||||||||||||||||||||
B:      0 AAGCTCGCCGTCATCGATGTCATCTTTATCTCATACATAAATTCGAATGCGAGCAAGCCAACATC

*****
Read: M99999:999:000000000-AFWM1:1:1105:14652:14894
Reference: chip-651.0002_08_v14438

A:      0 AAGCTCGCCGAGATCGATGTCATCGTTTTCTCAAGCATAAATTCGACAGCGGGCAAGCCAACATC
          |||||||||||||||||||||||||||||||||..||||||||||||||||||||||||||||||
B:      0 AAGCTCGCCGAGATCGATGTCATCGTTTTCTCATACATAAATTCGACAGCGGGCAAGCCAACATC

*****
Read: M99999:999:000000000-AFWM1:1:1101:12386:7492
Reference: chip-651.0002_08_v21020

A:      0 AAGCTCGCCGTCATCTTAGTCATCGTTGCATCAGCTATATCGTCGAATGCGGGCAAGCCAACATC
          |||||||||||||||||||||||||||||||||||||||||||||||||||||.|||||||||||
B:      0 AAGCTCGCCGTCATCTTAGTCATCGTTGCATCAGCTATATCGTCGAATGCGGGGAAGCCAACATC

*****
Read: M99999:999:000000000-AFWM1:1:2112:22199:25908
Reference: chip-651.0002_08_v11283

A:      0 AAGCTCGCCGAGATCTTAGTCATCGTTATCTCAAGCATAAATTCGGGTGCGAGCAAGCCAACATC
          |||||||||||||||||||||||||||||||| ||||||||||||||||||||||||||||||||
B:      0 AAGCTCGCCGAGATCTTAGTCATCGTTATCTC-AGCATAAATTCGGGTGCGAGCAAGCCAACATC

*****
Read: M99999:999:000000000-AFWM1:1:2112:15631:17886
Reference: chip-651.0002_08_v1433

A:      0 AAGCTCGCCTGTATCTTAGTCAGGGTTGCATCATACATAAATTCGACAGCGGGCAAGCCAACATC
          ||||||||||||||||||||||||||||||||||||||||||||||..|||||||||||||||||
B:      0 AAGCTCGCCTGTATCTTAGTCAGGGTTGCATCATACATAAATTCGAATGCGGGCAAGCCAACATC

*****
Read: M99999:999:000000000-AFWM1:1:2103:3795:10663
Reference: chip-651.0002_08_v17602

A:      0 AAGCTCGCCGAGATCGCGGTCATCGTTGCATCATACATATCGTCGACAGCGGGGAAGCCAACATC
          ||||||||||||||||..||||||||||||||||||||||||||||||||||||||||||.||||
B:      0 AAGCTCGCCGAGATCGATGTCATCGTTGCATCATACATATCGTCGACAGCGGGGAAGCCACCATC

*****
Read: M99999:999:000000000-AFWM1:1:1106:6467:19850
Reference: chip-651.0002_08_v27981

A:      0 AAGCTCGCCGTCATCGCGGTCATCGTTTTCTCATACATAAATTCGAATGCGAGCAAGCCAACATC
          ||||||||||..|||||||||||||||||||||||||||||||||||||||||||||||||||||
B:      0 AAGCTCGCCGAGATCGCGGTCATCGTTTTCTCATACATAAATTCGAATGCGAGCAAGCCAACATC

*****
Read: M99999:999:000000000-AFWM1:1:1103:10917:14201
Reference: chip-651.0002_08_v21654

A:      0 AAGCTCGCCGTCATCTTAGTCAGGGTTGCATCATACATATCGTCGACAGCGAGCAAGCCAACATC
          ||||||||.|| ||||||||||||||||||||||||||||| |||||||||||||||||||||||
B:      0 AAGCTCGCTGT-ATCTTAGTCAGGGTTGCATCATACATATC-TCGACAGCGAGCAAGCCAACATC

*****
Read: M99999:999:000000000-AFWM1:1:2110:12988:4981
Reference: chip-651.0002_08_v5228

A:      0 AAGCTCGCCTGTATCGATGTCAGGGTTATCTCATACATATCGTCGACAGCGGGCAAGCCAACATC
          |||||||||||||||||||||||||||||||||||||||||||||||||||||.|||||||||||
B:      0 AAGCTCGCCTGTATCGATGTCAGGGTTATCTCATACATATCGTCGACAGCGGGGAAGCCAACATC

*****
Read: M99999:999:000000000-AFWM1:1:2113:19975:24275
Reference: chip-651.0002_08_v20704

A:      0 AAGCTCGCCGTCATCTTAGTCGGGGTTATCTCAAGCATATCGTCGAATGCGGGGAAGCCAACATC
          |||||||||||||||||||||||||||||||||||||||||||||||||||.|.|||||||||||
B:      0 AAGCTCGCCGTCATCTTAGTCGGGGTTATCTCAAGCATATCGTCGAATGCGAGCAAGCCAACATC

*****
Read: M99999:999:000000000-AFWM1:1:1107:8239:19532
Reference: chip-651.0002_08_v8001

A:      0 AAGCTCGCCTGTATCGCGGTCATCGTTATCTCAGCTATAAATTCGAATGCGAGCAAGCCAACATC
          |||||||||||||||||||||||||||.|||||||||||||||||||||||||||||||||||||
B:      0 AAGCTCGCCTGTATCGCGGTCATCGTTTTCTCAGCTATAAATTCGAATGCGAGCAAGCCAACATC

*****
Read: M99999:999:000000000-AFWM1:1:2102:7501:24327
Reference: chip-651.0002_08_v14481

A:      0 AAGCTCGCCGAGATCGATGTCATCGTTTTCTCATACATAAATTCGAATGCGAGCAAGCCAACATC
          |||||||||||||||||||||||||||.|||||||||||||||||||||||||||||||||||||
B:      0 AAGCTCGCCGAGATCGATGTCATCGTTATCTCATACATAAATTCGAATGCGAGCAAGCCAACATC

*****
Read: M99999:999:000000000-AFWM1:1:2104:18950:9779
Reference: chip-651.0002_08_v10849

A:      0 AAGCTCGCCGAGATCTTAGTCATCGTTGCATCATACATATCGTCGAATGCGGGGAAGCCAACATC
          |||||||||||||||||||||||||||||||||||||||||||||||||||.|.|||||||||||
B:      0 AAGCTCGCCGAGATCTTAGTCATCGTTGCATCATACATATCGTCGAATGCGAGCAAGCCAACATC

*****
Read: M99999:999:000000000-AFWM1:1:2107:19535:3091
Reference: chip-651.0002_08_v21409

A:      0 AAGCTCGCC-GTCATCTTAGTCATCGTTATCTCAAGCATAAATTCGAATGCGGGGAAGCCAACATC
          ||||||||| || |||||||||||||||||||||||||||||||||||||||||||||||||||||
B:      0 AAGCTCGCCTGT-ATCTTAGTCATCGTTATCTCAAGCATAAATTCGAATGCGGGGAAGCCAACATC

*****
Read: M99999:999:000000000-AFWM1:1:2104:23276:24662
Reference: chip-651.0002_08_v15365

A:      0 AAGCTCGCCGAGATCGATGTCAGGGTTATCTCATACATAATCTCGAATGCGGGCAAGCCAACATC
          |||||||||||||||||||||||||||||||||||||||||||||||||||||.|||||||||||
B:      0 AAGCTCGCCGAGATCGATGTCAGGGTTATCTCATACATAATCTCGAATGCGGGGAAGCCAACATC

*****
Read: M99999:999:000000000-AFWM1:1:1102:17984:20915
Reference: chip-651.0002_08_v10431

A:      0 AAGCTCGCCGAGATCTTAGTCGGGGTTTTCTCATACATAAATTCGAATGCGAGCAAGCCAACATC
          |||||||||||||||||||||||||||||||||||||||||||||||||||.|||||||||||||
B:      0 AAGCTCGCCGAGATCTTAGTCGGGGTTTTCTCATACATAAATTCGAATGCGGGCAAGCCAACATC

*****
Read: M99999:999:000000000-AFWM1:1:2104:3286:16755
Reference: chip-651.0002_08_v24831

A:      0 AAGCTCGCCGTCATCGATGTCATCGTTATCTCATACATAAATTCGAATGCGAGCAAGCCAACATC
          |||||||||||||||||||||||||||||||||||||||||||||||||||.|.|||||||||||
B:      0 AAGCTCGCCGTCATCGATGTCATCGTTATCTCATACATAAATTCGAATGCGGGGAAGCCAACATC

*****
Read: M99999:999:000000000-AFWM1:1:2112:4079:19952
Reference: chip-651.0002_08_v786

A:      0 AAGCTCGCCTGTATCTTAGTCATCGTTGCATCAGCTATAATC-TCGAATGCGAGCAAGCCAACATC
          |||||||||||||||||||||||||||||||||||||| ||| |||||||||||||||||||||||
B:      0 AAGCTCGCCTGTATCTTAGTCATCGTTGCATCAGCTAT-ATCGTCGAATGCGAGCAAGCCAACATC

*****
Read: M99999:999:000000000-AFWM1:1:1105:7401:20399
Reference: chip-651.0002_08_v1595

A:      0 AAGCTCGCCTGTATCTTAGTCAGGGTTTTCTCAAGCATAATCTCGAATGCGGGCAAGCCAACATC
          ||||||||||||||||||||||||||||||||||||||||||||||..|||||||||||||||||
B:      0 AAGCTCGCCTGTATCTTAGTCAGGGTTTTCTCAAGCATAATCTCGACAGCGGGCAAGCCAACATC

*****
Read: M99999:999:000000000-AFWM1:1:2113:5189:22154
Reference: chip-651.0002_08_v11316

A:      0 AAGCTCGCCGAGATCTTAGTCATCGTTATCTCATACATAATCTCGAATGCGAGCAAGCCAACATC
          |||||||||||||||||||||||||||||||||||||||||||||||||||.|||||||||||||
B:      0 AAGCTCGCCGAGATCTTAGTCATCGTTATCTCATACATAATCTCGAATGCGGGCAAGCCAACATC

*****
Read: M99999:999:000000000-AFWM1:1:1105:8893:27465
Reference: chip-651.0002_08_v4361

A:      0 AAGCTCGCCTGTATCGATGTCATCGTTTTCTCATACATAAATTCGTTGGCGGGCAAGCCAACATC
          |||||||||||||||||||||||||||||||||||||||||||||...|||||||||||||||||
B:      0 AAGCTCGCCTGTATCGATGTCATCGTTTTCTCATACATAAATTCGAATGCGGGCAAGCCAACATC

*****
Read: M99999:999:000000000-AFWM1:1:1106:22634:19260
Reference: chip-651.0002_08_v1414

A:      0 AAGCTCGCCTGTATCTTAGTCAGGGTTGCATCATACATAATCTCGAATGCGGGGAAGCCAACATC
          ||||||||||||||||||||||||||||||||||||||||..|||||||||||||||||||||||
B:      0 AAGCTCGCCTGTATCTTAGTCAGGGTTGCATCATACATAAATTCGAATGCGGGGAAGCCAACATC

*****
Read: M99999:999:000000000-AFWM1:1:2105:9406:21253
Reference: chip-651.0002_08_v24562

A:      0 AAGCTCGCCGTCATCGATGTCATCGTTTTCTCAAGCATAAATTCGACAGCGGGGAAGCCAACATC
          ||||||||||||||||||||||||||||||||||||||||||||       ||||||||||||||
B:      0 AAGCTCGCCGTCATCGATGTCATCGTTTTCTCAAGCATAAATTC-------GGGAAGCCAACATC

*****
Read: M99999:999:000000000-AFWM1:1:1103:21253:25571
Reference: chip-651.0002_08_v7698

A:      0 AAGCTCGCCTGTATCGCGGTCATCGTTTTCTCATACATATCGTCGGGTGCGAGCAAGCCAACATC
          |||||||||||||||||||||||||||..||||||||||||||||||||||||||||||||||||
B:      0 AAGCTCGCCTGTATCGCGGTCATCGTTGCCTCATACATATCGTCGGGTGCGAGCAAGCCAACATC

*****
Read: M99999:999:000000000-AFWM1:1:2113:8396:5348
Reference: chip-651.0002_08_v14265

A:      0 AAGCTCGCCGAGATCGATGTCATCGTTGCATCATACATAAATTCGCCGGCGAGCAAGCCAACATC
          |||||||||||||||||||||||||||||||||||||||||||||...|||||||||||||||||
B:      0 AAGCTCGCCGAGATCGATGTCATCGTTGCATCATACATAAATTCGGGTGCGAGCAAGCCAACATC

*****
Read: M99999:999:000000000-AFWM1:1:1111:15036:13642
Reference: chip-651.0002_08_v21426

A:      0 AAGCTCGCCGTCATCTTAGTCATCGTTATCTCATACATATCGTCGAATGCGAGCAAGCCAACATC
          ||||||||||||||||||||||||||||||||| .||||||||||||||||||||||||||||||
B:      0 AAGCTCGCCGTCATCTTAGTCATCGTTATCTCA-GCATATCGTCGAATGCGAGCAAGCCAACATC

*****
Read: M99999:999:000000000-AFWM1:1:2113:12532:27150
Reference: chip-651.0002_08_v1009

A:      0 AAGCTCGCCTGTATCTTAGTCATCGTTTTCTCAGCTATAATC-TCGAATGCGGGGAAGCCAACATC
          |||||||||||||||||||||||||||||||||||||| ||| |||||||||||||||||||||||
B:      0 AAGCTCGCCTGTATCTTAGTCATCGTTTTCTCAGCTAT-ATCGTCGAATGCGGGGAAGCCAACATC

*****
Read: M99999:999:000000000-AFWM1:1:1103:5159:9182
Reference: chip-651.0002_08_v1170

A:      0 AAGCTCGCCTGTATCTTAGTCATCGTTATCTCAAGCATAAATTCGCCGGCGAGCAAGCCAACATC
          |||||||||||||||||||||||||||||||||||||||||||||.|.|||||||||||||||||
B:      0 AAGCTCGCCTGTATCTTAGTCATCGTTATCTCAAGCATAAATTCGACAGCGAGCAAGCCAACATC

*****
Read: M99999:999:000000000-AFWM1:1:1111:9443:17608
Reference: chip-651.0002_08_v21668

A:      0 AAGCTCGCCGTCATCTTAGTCAGGGTTGCATCATACATAATCTCGACAGCGGGCAAGCCAACATC
          ||||||||||||||||||||||||||||||||||||||||..|||||||||||||||||||||||
B:      0 AAGCTCGCCGTCATCTTAGTCAGGGTTGCATCATACATAAATTCGACAGCGGGCAAGCCAACATC

*****
Read: M99999:999:000000000-AFWM1:1:2111:9391:27306
Reference: chip-651.0002_08_v1246

A:      0 AAGCTCGCCTGTATCTTAGTCATCGTTATCTCAGCTATAAATTCGGGTGCGGGGAAGCCAACATC
          ||||||||||||||||||||||||||||||||||||||||..||||||||||||.||||||||||
B:      0 AAGCTCGCCTGTATCTTAGTCATCGTTATCTCAGCTATAATCTCGGGTGCGGGGTAGCCAACATC

*****
Read: M99999:999:000000000-AFWM1:1:2113:13591:5093
Reference: chip-651.0002_08_v935

A:      0 AAGCTCGCCTGTATCTTAGTCATCGTTTTCTCAAGCATAAATTCGAATGCGGGCAAGCCAACATC
          |||||||||||||||||||||||||||||||||||||||||||||||||||||.|||||||||||
B:      0 AAGCTCGCCTGTATCTTAGTCATCGTTTTCTCAAGCATAAATTCGAATGCGGGGAAGCCAACATC

*****
Read: M99999:999:000000000-AFWM1:1:1113:8055:8177
Reference: chip-651.0002_08_v12030

A:      0 AAGCTCGCCGAGATCTTAGTCAGGGTTATCTCAGCTATATCGTCGCCGGCGAGCAAGCCAACATC
          |||||||||||||||||||||||||||||||||||||||||||||.|.|||||||||||||||||
B:      0 AAGCTCGCCGAGATCTTAGTCAGGGTTATCTCAGCTATATCGTCGACAGCGAGCAAGCCAACATC

*****
Read: M99999:999:000000000-AFWM1:1:1106:11333:17855
Reference: chip-651.0002_08_v11122

A:      0 AAGCTCGCCGAGATCTTAGTCATCGTTTTCTCAGCTATATCGTCGACAGCGGGGAAGCCAACATC
          |||||||||||||||||||||||||||.|||||||||||||||||||||||||.|||||||||||
B:      0 AAGCTCGCCGAGATCTTAGTCATCGTTATCTCAGCTATATCGTCGACAGCGGGCAAGCCAACATC

*****
Read: M99999:999:000000000-AFWM1:1:1101:12119:21371
Reference: chip-651.0002_08_v4744

A:      0 AAGCTCGCCTGT-ATCGATGTCAGGGTTGCATCAAGCATAATCTCGAATGCGGGGAAGCCAACATC
          ||||||||| || |||||||||||||||||||||||||||||||||||||||||||||||||||||
B:      0 AAGCTCGCC-GTCATCGATGTCAGGGTTGCATCAAGCATAATCTCGAATGCGGGGAAGCCAACATC

*****
Read: M99999:999:000000000-AFWM1:1:1113:12762:18739
Reference: chip-651.0002_08_v21002

A:      0 AAGCTCGCCGTCATCTTAGTCATCGTTGCATCATACATAAATTCGGGTGCGGGCAAGCCAACATC
          |||||||||||||||||||||||||||||||||||||||||||||..||||||||||||||||||
B:      0 AAGCTCGCCGTCATCTTAGTCATCGTTGCATCATACATAAATTCGAATGCGGGCAAGCCAACATC

*****
Read: M99999:999:000000000-AFWM1:1:2107:28127:15180
Reference: chip-651.0002_08_v24547

A:      0 AAGCTCGCCGTCATCGATGTCATCGTTTTCTCAAGCATAATCTCGACAGCGGGGAAGCCAACATC
          ||||||||||||||||||||||||||||||||||||||||..|||||||||||||||||.|||||
B:      0 AAGCTCGCCGTCATCGATGTCATCGTTTTCTCAAGCATAAATTCGACAGCGGGGAAGCCCACATC

*****
Read: M99999:999:000000000-AFWM1:1:2111:18149:12250
Reference: chip-651.0002_08_v709

A:      0 AAGCTCGCCTGTATCTTAGTCATCGTTGCATCAAGCATAAATTCGAATGCGGGGAAGCCAACATC
          |||||||||||||||||||||||||||||||||||||||||||||||||||||.|||||||||||
B:      0 AAGCTCGCCTGTATCTTAGTCATCGTTGCATCAAGCATAAATTCGAATGCGGGCAAGCCAACATC

*****
Read: M99999:999:000000000-AFWM1:1:1113:10999:12043
Reference: chip-651.0002_08_v25024

A:      0 AAGCTCGCCGTCATCGATGTCAGGGTTGCATCATACATATCGTCGAATGCGGGGAAGCCAACATC
          ||||||||||| ||||||||||..|||||||||||||||||||||||||||||||||||||||||
B:      0 AAGCTCGCCGT-ATCGATGTCATCGTTGCATCATACATATCGTCGAATGCGGGGAAGCCAACATC

*****
Read: M99999:999:000000000-AFWM1:1:1113:20581:25523
Reference: chip-651.0002_08_v5179

A:      0 AAGCTCGCCTGTATCGATGTCAGGGTTATCTCAAGCATATCGTCGAATGCGGGGAAGCCAACATC
          |||||||||||||||||||||||||||||||||||||||||||||||||||||.|||||||||||
B:      0 AAGCTCGCCTGTATCGATGTCAGGGTTATCTCAAGCATATCGTCGAATGCGGGCAAGCCAACATC

*****
Read: M99999:999:000000000-AFWM1:1:1107:27691:14193
Reference: chip-651.0002_08_v4324

A:      0 AAGCTCGCCTGTATCGATGTCATCGTTTTCTCATACATATCGTCGAATGCGGGGAAGCCAACATC
          |||||||||||||||||||||||||||||||||||||||||||||||||||||.|||||||||||
B:      0 AAGCTCGCCTGTATCGATGTCATCGTTTTCTCATACATATCGTCGAATGCGGGCAAGCCAACATC

*****
Read: M99999:999:000000000-AFWM1:1:2113:23549:12686
Reference: chip-651.0002_08_v6351

A:      0 AAGCTCGCCTGTATCGATGTCCCCGTTTTCTCATACATATCGTCGAATGCGAGCAAGCCAACATC
          |||||||||||||||||||||..||||||||||||||||||||||||||||||||||||||||||
B:      0 AAGCTCGCCTGTATCGATGTCATCGTTTTCTCATACATATCGTCGAATGCGAGCAAGCCAACATC

*****
Read: M99999:999:000000000-AFWM1:1:2106:18991:10435
Reference: chip-651.0002_08_v4550

A:      0 AAGCTCGCCTGTATCGATGTCATCGTTATCTCATACATATCGTCGAATGCGGGCAAGCCAACATC
          |||||||||||||||||||||||||||||||||||||||||||||||||||.|||||||||||||
B:      0 AAGCTCGCCTGTATCGATGTCATCGTTATCTCATACATATCGTCGAATGCGAGCAAGCCAACATC

*****
Read: M99999:999:000000000-AFWM1:1:1112:19919:10234
Reference: chip-651.0002_08_v25519

A:      0 AAGCTCGCCGTCATCGATGTCAGGGTTATCTCAGCTATATCGTCGAATGCGGGGAAGCCAACATC
          ||||||||||||||||||||||..|||||||||||||||||||||||||||||||||||||||||
B:      0 AAGCTCGCCGTCATCGATGTCATCGTTATCTCAGCTATATCGTCGAATGCGGGGAAGCCAACATC

*****
Read: M99999:999:000000000-AFWM1:1:1106:9505:9035
Reference: chip-651.0002_08_v7719

A:      0 AAGCTCGCCTGTATCGC-GGTCATCGTTTTCTCATACATAATCTCGACAGCGAGCAAGCCAACATC
          ||||||||||||||||| |||||||||||||||||||||||||||||..|||||||||||||||||
B:      0 AAGCTCGCCTGTATCGCGGGTCATCGTTTTCTCATACATAATCTCGAATGCGAGCAAGCCAACATC

*****
Read: M99999:999:000000000-AFWM1:1:1107:19044:5664
Reference: chip-651.0002_08_v20375

A:      0 AAGCTCGCCGTCATCTTAGTCGGGGTTGCATCAGCTATAAATTCGAATGCGGGCAAGCCAACATC
          |||||||||||||||||||||.||| |||||||||||||||||||||||||.|||||||||||||
B:      0 AAGCTCGCCGTCATCTTAGTCAGGG-TGCATCAGCTATAAATTCGAATGCGAGCAAGCCAACATC

*****
Read: M99999:999:000000000-AFWM1:1:1106:7802:14728
Reference: chip-651.0002_08_v278

A:      0 AAGCTCGCCTGTATCTTAGTCGGGGTTTTCTCATACATATCGTCGACAGCGGGCAAGCCAACATC
          |||||||||||||||||||||||||||||||||||||||||||||||||||.|||||||||||||
B:      0 AAGCTCGCCTGTATCTTAGTCGGGGTTTTCTCATACATATCGTCGACAGCGAGCAAGCCAACATC

*****
Read: M99999:999:000000000-AFWM1:1:2111:23536:16816
Reference: chip-651.0002_08_v1440

A:      0 AAGCTCGCCTGTATCTTAGTCAGGGTTGCATCATACATAAATTCGCCGGCGAGCAAGCCAACATC
          |||||||||||||||||||||||||||||||||||||||||||||.|.|||||||||||||||||
B:      0 AAGCTCGCCTGTATCTTAGTCAGGGTTGCATCATACATAAATTCGACAGCGAGCAAGCCAACATC

*****
Read: M99999:999:000000000-AFWM1:1:2114:5464:13468
Reference: chip-651.0002_08_v1381

A:      0 AAGCTCGCCTGTATCTTAGTCAGGGTTGCATCAAGCATAAATTCGGGTGCGGGGAAGCCAACATC
          |||||||||||||||||||||||||||||||||||||||||||||..||||||||||||||||||
B:      0 AAGCTCGCCTGTATCTTAGTCAGGGTTGCATCAAGCATAAATTCGAATGCGGGGAAGCCAACATC

*****
Read: M99999:999:000000000-AFWM1:1:1106:14771:25559
Reference: chip-651.0002_08_v503

A:      0 AAGCTCGCCTGTATCTTAGTCGGGGTTATCTCATACATATCGTCGACAGCGGGCAAGCCAACATC
          |||||||||||||||||||||||||||||||||||||||||||||||||||.|||||||||||||
B:      0 AAGCTCGCCTGTATCTTAGTCGGGGTTATCTCATACATATCGTCGACAGCGAGCAAGCCAACATC

*****
Read: M99999:999:000000000-AFWM1:1:2105:19756:18717
Reference: chip-651.0002_08_v7944

A:      0 AAGCTCGCCTGTATCGCGGTCATCGTTATCTCATACATAATCTCGACAGCGAGCAAGCCAACATC
          ||||||||||||||||||||||||||||||||||||||||..|||||||||||||||||||||||
B:      0 AAGCTCGCCTGTATCGCGGTCATCGTTATCTCATACATAAATTCGACAGCGAGCAAGCCAACATC

*****
Read: M99999:999:000000000-AFWM1:1:1114:27446:19432
Reference: chip-651.0002_08_v21863

A:      0 AAGCTCGCCGTCATCTTAGTCAGGGTTTTCTCAAGCATAAATTCGACAGCGGGCAAGCCAACATC
          ||||||||||..|||||||||||||||||||||||||||||||||||||||.|||||||||||||
B:      0 AAGCTCGCCGAGATCTTAGTCAGGGTTTTCTCAAGCATAAATTCGACAGCGAGCAAGCCAACATC

*****
Read: M99999:999:000000000-AFWM1:1:2101:28108:18686
Reference: chip-651.0002_08_v25508

A:      0 AAGCTCGCCGTCATCGATGTCAGGGTTATCTCATACATAAATTCGACAGCGGGCAAGCCAACATC
          |||||||||||||||||||||||||||||||||||||||||||||||||||||.|||||||||||
B:      0 AAGCTCGCCGTCATCGATGTCAGGGTTATCTCATACATAAATTCGACAGCGGGGAAGCCAACATC

*****
Read: M99999:999:000000000-AFWM1:1:2110:18131:5358
Reference: chip-651.0002_08_v10208

A:      0 AAGCTCGCCGAGATCTTAGTCGGGGTTGCATCATACATAAATTCGACAGCGGGCAAGCCAACATC
          |||||||||||||||||||||||||||||||||||||||||||||||||||||.|||||||||||
B:      0 AAGCTCGCCGAGATCTTAGTCGGGGTTGCATCATACATAAATTCGACAGCGGGGAAGCCAACATC

*****
Read: M99999:999:000000000-AFWM1:1:2112:20145:8034
Reference: chip-651.0002_08_v531

A:      0 AAGCTCGCCTGTATCTTAGTCGGGGTTATCTCATACATAAATTCGAATGCGAGCAAGCCAACATC
          ||||||||||||||||||||||||||||||||||||||||||||||..|||||||||||||||||
B:      0 AAGCTCGCCTGTATCTTAGTCGGGGTTATCTCATACATAAATTCGACAGCGAGCAAGCCAACATC

*****
Read: M99999:999:000000000-AFWM1:1:2108:18137:18229
Reference: chip-651.0002_08_v756

A:      0 AAGCTCGCCTGTATCTTAGTCATCGTTGCATCATACATAAATTCGAATGCGAGCAAGCCAACATC
          |||||||||||||||...|||||||.|||||||||||||||||||||||||||||||||||||||
B:      0 AAGCTCGCCTGTATCGATGTCATCGATGCATCATACATAAATTCGAATGCGAGCAAGCCAACATC

*****
Read: M99999:999:000000000-AFWM1:1:1114:10935:24251
Reference: chip-651.0002_08_v3946

A:      0 AAGCTCGCCTGTATCGATGTCGGGGTTATCTCAGCTATAAATTCGGGTGCGGGGAAGCCAACATC
          |||||||||||||||||||||||||||||||||||||||||||||..||||||||||||||||||
B:      0 AAGCTCGCCTGTATCGATGTCGGGGTTATCTCAGCTATAAATTCGAATGCGGGGAAGCCAACATC

*****
Read: M99999:999:000000000-AFWM1:1:2105:8829:10161
Reference: chip-651.0002_08_v25056

A:      1 AGCTCGCCGTCATCGATGTCAGGGTTGCATCATACATAAATTCGAATGCGAGCAAGCCAACATC
          ||.|||||||||||||||||||||||||||||||||||||||||||||||||||||||||||||
B:     10 AGATCGCCGTCATCGATGTCAGGGTTGCATCATACATAAATTCGAATGCGAGCAAGCCAACATC

*****
Read: M99999:999:000000000-AFWM1:1:1110:19170:8211
Reference: chip-651.0002_08_v1226

A:      0 AAGCTCGCCTGTATCTTAGTCATCGTTATCTCAGCTATATCGTCGTTGGCGGGCAAGCCAACATC
          ||||||||||||||||||||||||||||||||||||||||||||..| |||||||||||||||||
B:      0 AAGCTCGCCTGTATCTTAGTCATCGTTATCTCAGCTATATCGTCAAT-GCGGGCAAGCCAACATC

*****
Read: M99999:999:000000000-AFWM1:1:1104:5990:9902
Reference: chip-651.0002_08_v25249

A:      0 AAGCTCGCCGTCATCGATGTCAGGGTTTTCTCATACATATCGTCGAATGCGGGGAAGCCAACATC
          |||||||||||||||||||||||||||.|||||||||||||||||||||||||||||||..||||
B:      0 AAGCTCGCCGTCATCGATGTCAGGGTTATCTCATACATATCGTCGAATGCGGGGAAGCCCCCATC

*****
Read: M99999:999:000000000-AFWM1:1:1112:23023:10696
Reference: chip-651.0002_08_v11079

A:      0 AAGCTCGCCGAGATCTTAGTCATCGTTTTCTCATACATATCGTCGACAGCGAGCAAGCCAACATC
          ||||||||||||||||||||||||||||||||||||||||||||||..|||||||||||||||||
B:      0 AAGCTCGCCGAGATCTTAGTCATCGTTTTCTCATACATATCGTCGAATGCGAGCAAGCCAACATC

*****
Read: M99999:999:000000000-AFWM1:1:1102:14366:22868
Reference: chip-651.0002_08_v17902

A:      0 AAGCTCGCCGAGATCGCGGTCATCGTTTTCTCAGCTATAAATTCGACAGCGGGGAAGCCAACATC
          ||||||||||||||||||||||||||||||||||||||||||||||..|||||||||||||||||
B:      0 AAGCTCGCCGAGATCGCGGTCATCGTTTTCTCAGCTATAAATTCGAATGCGGGGAAGCCAACATC

*****
Read: M99999:999:000000000-AFWM1:1:2105:12502:14258
Reference: chip-651.0002_08_v18260

A:      0 AAGCTCGCCGAGATCGCGGTCAGGGTTGCATCAAGCATAAATTCGAATGCGGGCAAGCCAACATC
          |||||||||||||||||||||||||||||||||||||||||||||||||||.|||||||||||||
B:      0 AAGCTCGCCGAGATCGCGGTCAGGGTTGCATCAAGCATAAATTCGAATGCGAGCAAGCCAACATC

*****
Read: M99999:999:000000000-AFWM1:1:1108:6649:10809
Reference: chip-651.0002_08_v21950

A:      0 AAGCTCGCCGTCATCTTAGTCAGGGTTTTCTCAGCTATAAATTCGAATGCGGGCAAGCCAACATC
          |||||||||||||||||||||||||||||||||||||||||||||||||||||.|||||||||||
B:      0 AAGCTCGCCGTCATCTTAGTCAGGGTTTTCTCAGCTATAAATTCGAATGCGGGGAAGCCAACATC

*****
Read: M99999:999:000000000-AFWM1:1:2109:11636:20852
Reference: chip-651.0002_08_v40763

A:      0 AAGCTCGCCAAAATCTTAGTCGGGGTTTTCTCAAGCATAAATTCGACAGCGGGCAAGCCAACATC
          |||||||||.|.|||||||||||||||||||||||||||||||||||||||||||||||||||||
B:      0 AAGCTCGCCGAGATCTTAGTCGGGGTTTTCTCAAGCATAAATTCGACAGCGGGCAAGCCAACATC

*****
Read: M99999:999:000000000-AFWM1:1:2109:12410:11496
Reference: chip-651.0002_08_v21007

A:      0 AAGCTCGCCGTCATCTTAGTCATCGTTGCATCATACATAAATTCGACAGCGGGGAAGCCAACATC
          ||||||||||..|||||||||||||||||||||||||||||||||||||||||||||||||||||
B:      0 AAGCTCGCCGAGATCTTAGTCATCGTTGCATCATACATAAATTCGACAGCGGGGAAGCCAACATC

*****
Read: M99999:999:000000000-AFWM1:1:1110:24988:13990
Reference: chip-651.0002_08_v1410

A:      1 AGCTCGCCTGTATCTTAGTCAGGGTTGCATCATACATATCGTCGCCGGCGAGCAAGCCAACATC
          |.||||||||||||||||||||||||||||||||||||||||||.|.|||||||.|||||||||
B:      1 ATCTCGCCTGTATCTTAGTCAGGGTTGCATCATACATATCGTCGACAGCGAGCACGCCAACATC

*****
Read: M99999:999:000000000-AFWM1:1:1109:12198:2940
Reference: chip-651.0002_08_v1291

A:      0 AAGCTCGCCTGTATCTTAGTCATCGTTATCTCACCCATAAATTCGGGTGCGGGGAAGCCAACATC
          |||||||||||||||||||||||||||||||||..||||||||||||||||||||||||||||||
B:      0 AAGCTCGCCTGTATCTTAGTCATCGTTATCTCATACATAAATTCGGGTGCGGGGAAGCCAACATC

*****
Read: M99999:999:000000000-AFWM1:1:1111:17380:18224
Reference: chip-651.0002_08_v21860

A:      0 AAGCTCGCCGTCATCTTAGTCAGGGTTTTCTCAAGCATAAATTCGAATGCGGGCAAGCCAACATC
          |||||||||||||||||||||||||||||||||||||||||||||||||||.|||||||||||||
B:      0 AAGCTCGCCGTCATCTTAGTCAGGGTTTTCTCAAGCATAAATTCGAATGCGAGCAAGCCAACATC

*****
Read: M99999:999:000000000-AFWM1:1:1102:26897:21635
Reference: chip-651.0002_08_v1899

A:      0 AAGCTCGCCTGTATCTTAGTCAGGGTTATCTC-AGCTATATCGTCGACAGCGAGCAAGCCAACATC
          |||||||||||||||||||||||||||||||| ||| ||.|.||||||||||||||||||||||||
B:      0 AAGCTCGCCTGTATCTTAGTCAGGGTTATCTCTAGC-ATCTAGTCGACAGCGAGCAAGCCAACATC

*****
Read: M99999:999:000000000-AFWM1:1:1113:19729:6589
Reference: chip-651.0002_08_v3249

A:      0 AAGCTCGCCTGTATCTTAGTCCCCGTTATCTCAGCTATATCGTCGACAGCGAGCAAGCCAACATC
          |||||||||||||||||||||..||||.|||||||||||||||||||||||||||||||||||||
B:      0 AAGCTCGCCTGTATCTTAGTCATCGTTTTCTCAGCTATATCGTCGACAGCGAGCAAGCCAACATC

*****
Read: M99999:999:000000000-AFWM1:1:2104:26539:19335
Reference: chip-651.0002_08_v1159

A:      0 AAGCTCGCCTGTATCTTAGTCATCGTTATCTCAAGCATAAATTCGAATGCGGGGAAGCCAACATC
          |||||||||||||||||||.|||||||.|||||||||||||||||||||||||||||||||||||
B:      0 AAGCTCGCCTGTATCTTAGGCATCGTTTTCTCAAGCATAAATTCGAATGCGGGGAAGCCAACATC

*****
Read: M99999:999:000000000-AFWM1:1:2101:14659:17001
Reference: chip-651.0002_08_v172

A:      0 AAGCTCGCCTGTATCTTAGTCGGGGTTGCATCACCCATAAATTCGACAGCGGGGAAGCCAACATC
          ||||||||||||||||||||||..|.||||||...||||||.|||||||||||||||||||||||
B:      0 AAGCTCGCCTGTATCTTAGTCGTCGATGCATCCTACATAAAATCGACAGCGGGGAAGCCAACATC

*****
Read: M99999:999:000000000-AFWM1:1:1103:25796:16459
Reference: chip-651.0002_08_v11167

A:      0 AAGCTCGCCGAGATCTTAGTCATCGTTTTCTCACCCATATCGTCGACAGCGGGGAAGCCAACATC
          |||||||||||||||||||||||||||||||||..||||||||||||||||||||||||||||||
B:      0 AAGCTCGCCGAGATCTTAGTCATCGTTTTCTCAAGCATATCGTCGACAGCGGGGAAGCCAACATC

*****
Read: M99999:999:000000000-AFWM1:1:2106:21618:11873
Reference: chip-651.0002_08_v10848

A:      0 AAGCTCGCCGAGATCTTAGTCATCGTTGCATCATACATATCGTCGGGTGCGAGCAAGCCAACATC
          ||||||||||||||||||||||||||||||||||||||||||.||..||||.|.|||||||||||
B:      0 AAGCTCGCCGAGATCTTAGTCATCGTTGCATCATACATATCGGCGAATGCGGGGAAGCCAACATC

*****
Read: M99999:999:000000000-AFWM1:1:2113:18690:1977
Reference: chip-651.0002_08_v10849

A:      0 AAGCTCGCCGAGATCTTAGTCATCGTTGCATCATACATATCGTCGAATGCGGGGAAGCCAACATC
          ||||||||||||||||||||||..|||||||||||||||||||||||||||||||||||||||||
B:      0 AAGCTCGCCGAGATCTTAGTCAGGGTTGCATCATACATATCGTCGAATGCGGGGAAGCCAACATC

*****
Read: M99999:999:000000000-AFWM1:1:1111:20998:18938
Reference: chip-651.0002_08_v690

A:      0 AAGCTCGCCTGTATCTTAGTCATCGTTGCATCAAGCATATCGTCGCCGGCGAGCAAGCCAACATC
          |||||||||||||||||||||||||||||||||||||||||||||.|.|||||||||||||||||
B:      0 AAGCTCGCCTGTATCTTAGTCATCGTTGCATCAAGCATATCGTCGACAGCGAGCAAGCCAACATC

*****
Read: M99999:999:000000000-AFWM1:1:1103:15716:3869
Reference: chip-651.0002_08_v1896

A:      0 AAGCTCGCCTGTATCTTAGTCAGGGTTATCTCAGCTATATCGTCGAATGCGAGCAAGCCAACATC
          |||||||||||||||||||||||||||||||||||||||||||||||||||.|||||||||||||
B:      0 AAGCTCGCCTGTATCTTAGTCAGGGTTATCTCAGCTATATCGTCGAATGCGGGCAAGCCAACATC

*****
Read: M99999:999:000000000-AFWM1:1:1103:22483:25751
Reference: chip-651.0002_08_v20423

A:      0 AAGCTCGCCGTCATCTTAGTCGGGGTTGCATCACCCATAAATTCGACAGCGGGCAAGCCAACATC
          |||||||||||||||||||||||||||||||||..||||||||||||||||||||||||||||||
B:      0 AAGCTCGCCGTCATCTTAGTCGGGGTTGCATCATACATAAATTCGACAGCGGGCAAGCCAACATC

*****
Read: M99999:999:000000000-AFWM1:1:2111:14492:19222
Reference: chip-651.0002_08_v7715

A:      0 AAGCTCGCCTGTATCGCGGTCATCGTTTTCTCATACATAATCTCGAATGCGGGCAAGCCAACATC
          ||||||||||||||||..|||||||||||||||||||||||||||||||||||||||||||||||
B:      0 AAGCTCGCCTGTATCGATGTCATCGTTTTCTCATACATAATCTCGAATGCGGGCAAGCCAACATC

*****
Read: M99999:999:000000000-AFWM1:1:1113:10075:24275
Reference: chip-651.0002_08_v4807

A:      0 AAGCTCGCCTGTATCGATGTCAGGGTTGCATCATACATAAATTCGACAGCGGGGAAGCCAACATC
          ||||||||||||||||||||||||||||||.||||||||||||||||||||.|.|||||||||||
B:      0 AAGCTCGCCTGTATCGATGTCAGGGTTGCACCATACATAAATTCGACAGCGAGCAAGCCAACATC

*****
Read: M99999:999:000000000-AFWM1:1:1102:21856:15040
Reference: chip-651.0002_08_v44632

A:      0 AAGCTCGCCAAAATCGATGTCATCGTTGCATCATACATAAATTCGACAGCGGGGAAGCCAACATC
          |||||||||.|.|||||||||||||||||||||||||||||||||||||||||||||||||||||
B:      0 AAGCTCGCCGAGATCGATGTCATCGTTGCATCATACATAAATTCGACAGCGGGGAAGCCAACATC

*****
Read: M99999:999:000000000-AFWM1:1:2111:27434:14521
Reference: chip-651.0002_08_v23013

A:      0 AAGCTCGCCGTCATCTTAGTCCCCGTTGCATCATACATAATCTCGGGTGCGAGCAAGCCAACATC
          |||||||||||||||||||||..||||||||||||||||||||||||||||||||||||||||||
B:      0 AAGCTCGCCGTCATCTTAGTCATCGTTGCATCATACATAATCTCGGGTGCGAGCAAGCCAACATC

*****
Read: M99999:999:000000000-AFWM1:1:1113:20156:12988
Reference: chip-651.0002_08_v11113

A:      0 AAGCTCGCCGAGATCTTAGTCATCGTTTTCTCATACATAAATTCGCCGGCGGGGAAGCCAACATC
          |||||||||||||||||||||||||||||||||||||||||||||...|||||||||||||||||
B:      0 AAGCTCGCCGAGATCTTAGTCATCGTTTTCTCATACATAAATTCGAATGCGGGGAAGCCAACATC

*****
Read: M99999:999:000000000-AFWM1:1:2101:9430:13640
Reference: chip-651.0002_08_v11525

A:      0 AAGCTCGCCGAGATCTTAGTCAGGGTTGCATCATACATATCGTCGAATGCGGGCAAGCCAACATC
          |||||||||||||||||||||||||||||||||||||||||||||||||||.|||||||||||||
B:      0 AAGCTCGCCGAGATCTTAGTCAGGGTTGCATCATACATATCGTCGAATGCGAGCAAGCCAACATC

*****
Read: M99999:999:000000000-AFWM1:1:2113:13407:9864
Reference: chip-651.0002_08_v11075

A:      0 AAGCTCGCCGAGATCTTAGTCATCGTTTTCTCATACATATCGTCGAATGCGGGCAAGCCAACATC
          |||||||||||||||||||||||||||||||||||||||||||||||||||.|||||||||||||
B:      0 AAGCTCGCCGAGATCTTAGTCATCGTTTTCTCATACATATCGTCGAATGCGAGCAAGCCAACATC

*****
Read: M99999:999:000000000-AFWM1:1:2110:28446:14046
Reference: chip-651.0002_08_v12054

A:      0 AAGCTCGCCGAGATCTTAGTCAGGGTTATCTCAGCTATAAATTCGACAGCGAGCAAGCCAACATC
          ||||||||||||||||||||||||||||||||||||||||||||||||||| |.|||||||||||
B:      0 AAGCTCGCCGAGATCTTAGTCAGGGTTATCTCAGCTATAAATTCGACAGCG-GGAAGCCAACATC

*****
Read: M99999:999:000000000-AFWM1:1:2114:18845:24141
Reference: chip-651.0002_08_v26857

A:      0 AAGCTCGCCGTCATCGATGTCCCCGTTATCTCATACATAAATTCGACAGCGGGGAAGCCAACATC
          |||||||||||||||||||||..||||||||||||||||||||||||||||||||||||||||||
B:     22 AAGCTCGCCGTCATCGATGTCATCGTTATCTCATACATAAATTCGACAGCGGGGAAGCCAACATC

*****
Read: M99999:999:000000000-AFWM1:1:1111:10967:13423
Reference: chip-651.0002_08_v11040

A:      0 AAGCTCGCCGAGATCTTAGTCATCGTTTTCTCAAGCATATCGTCGCCGGCGAGCAAGCCAACATC
          |||||||||||||||||||||||||||||||||||||||||||||...|||||||||||||||||
B:      0 AAGCTCGCCGAGATCTTAGTCATCGTTTTCTCAAGCATATCGTCGAATGCGAGCAAGCCAACATC

*****
Read: M99999:999:000000000-AFWM1:1:1102:21260:9686
Reference: chip-651.0002_08_v15125

A:      0 AAGCTCGCCGAGATCGATGTCAGGGTTTTCTCATACATATCGTCGAATGCGGGCAAGCCAACATC
          |||||||||||||||||||||||||||||||||||||||||||||||||||.|||||||||||||
B:      0 AAGCTCGCCGAGATCGATGTCAGGGTTTTCTCATACATATCGTCGAATGCGAGCAAGCCAACATC

*****
Read: M99999:999:000000000-AFWM1:1:2104:20227:14192
Reference: chip-651.0002_08_v1213

A:      0 AAGCTCGCCTGTATCTTAGTCATCGTTATCTCATACATAAATTCGCCGGCGGGGAAGCCAACATC
          |||||||||||||||||||||||||||||||||||||||||||||...|||||||||||||||||
B:      0 AAGCTCGCCTGTATCTTAGTCATCGTTATCTCATACATAAATTCGGGTGCGGGGAAGCCAACATC

*****
Read: M99999:999:000000000-AFWM1:1:2103:3936:13519
Reference: chip-651.0002_08_v7954

A:      0 AAGCTCGCCTGTATCGCGGTCATCGTTATCTCATACATAAATTCGAATGCGGGGAAGCCAACATC
          |||||||||||||||||||||||||||||||||||||||||||||||||||||.|||||||||||
B:      0 AAGCTCGCCTGTATCGCGGTCATCGTTATCTCATACATAAATTCGAATGCGGGCAAGCCAACATC

*****
Read: M99999:999:000000000-AFWM1:1:2112:20012:4945
Reference: chip-651.0002_08_v7779

A:      0 AAGCTCGCCTGTATCGCGGTCATCGTTTTCTCAGCTATAAATTCGACAGCGAGCAAGCCAACATC
          ||||||||||||||||||||||||||||||||||||||||||||||..|.|||||||||||||||
B:      0 AAGCTCGCCTGTATCGCGGTCATCGTTTTCTCAGCTATAAATTCGAATGGGAGCAAGCCAACATC

*****
Read: M99999:999:000000000-AFWM1:1:2105:10761:9194
Reference: chip-651.0002_08_v804

A:      0 AAGCTCGCCTGTATCTTAGTCATCGTTGCATCAGCTATAAATTCGACAGCGAGCAAGCCAACATC
          ||.||||||||||||||||||||||||||||||||||||||||||||||||.|.|| |||.||||
B:      0 AATCTCGCCTGTATCTTAGTCATCGTTGCATCAGCTATAAATTCGACAGCGGGGAA-CCACCATC

*****
Read: M99999:999:000000000-AFWM1:1:2111:20229:23755
Reference: chip-651.0002_08_v42334

A:      0 AAGCTCGCCAAAATCTTAGTCAGGGTTATCTCAAGCATAAATTCGAATGCGGGGAAGCCAACATC
          |||||||||.|.|||||||||||||||||||||||||||||||||||||||||||||||||||||
B:      0 AAGCTCGCCGAGATCTTAGTCAGGGTTATCTCAAGCATAAATTCGAATGCGGGGAAGCCAACATC

*****
Read: M99999:999:000000000-AFWM1:1:1110:8942:19831
Reference: chip-651.0002_08_v14525

A:      0 AAGCTCGCCGAGATCGATGTCATCGTTTTCTCAGCTATAAATTCGAATGCGGGCAAGCCAACATC
          |||||||||||||||||||||||||||||||||||||||||||||||||||.|||||||||||||
B:      0 AAGCTCGCCGAGATCGATGTCATCGTTTTCTCAGCTATAAATTCGAATGCGAGCAAGCCAACATC

*****
Read: M99999:999:000000000-AFWM1:1:1106:8297:7605
Reference: chip-651.0002_08_v20919

A:      0 AAGCTCGCCGTCATCTTAGTCGGGGTTATCTCACTAATAAATTCGACAGCGAGCAAGCCAACATC
          ||||||||||..|||||||.|||||||||||.|..||||||||||||||||||||||||||||||
B:      0 AAGCTCGCCGAGATCTTAGACGGGGTTATCTAATAAATAAATTCGACAGCGAGCAAGCCAACATC

*****
Read: M99999:999:000000000-AFWM1:1:1102:17984:24324
Reference: chip-651.0002_08_v11121

A:      0 AAGCTCGCCGAGATCTTAGTCATCGTTTTCTCAGCTATATCGTCGAATGCGAGCAAGCCAACATC
          ||||||||||..|||||||||||||||||||||||||||||||||||||||||||||||||||||
B:      0 AAGCTCGCCGTCATCTTAGTCATCGTTTTCTCAGCTATATCGTCGAATGCGAGCAAGCCAACATC

*****
Read: M99999:999:000000000-AFWM1:1:1103:15213:8498
Reference: chip-651.0002_08_v21381

A:      0 AAGCTCGCCGTCATCTTAGTCATCGTTATCTCAAGCATATCGTCGAATGCGAGCAAGCCAACATC
          |||||||||||||||||||||||||||||||||||||||||||||||||||.|||||||||||||
B:      0 AAGCTCGCCGTCATCTTAGTCATCGTTATCTCAAGCATATCGTCGAATGCGGGCAAGCCAACATC

*****
Read: M99999:999:000000000-AFWM1:1:1102:4475:22859
Reference: chip-651.0002_08_v10628

A:      0 AAGCTCGCCGAGATCTTAGTCGGGGTTATCTCATACATATCGTCGACAGCGGGCAAGCCAACATC
          |||||||||||||||||||||||||||.|||||||||||||||||||||||||||||||||||||
B:      0 AAGCTCGCCGAGATCTTAGTCGGGGTTTTCTCATACATATCGTCGACAGCGGGCAAGCCAACATC

*****
Read: M99999:999:000000000-AFWM1:1:1106:23836:8792
Reference: chip-651.0002_08_v21428

A:      0 AAGCTCGCCGTCATCTTAGTCATCGTTATCTCATACATATCGTCGACAGCGGGCAAGCCAACATC
          |||||||||||||||||||||||||||||||||||||||...|||||||||||||||||||||||
B:      0 AAGCTCGCCGTCATCTTAGTCATCGTTATCTCATACATAAATTCGACAGCGGGCAAGCCAACATC

*****
Read: M99999:999:000000000-AFWM1:1:2103:19015:10245
Reference: chip-651.0002_08_v11193

A:      0 AAGCTCGCCGAGATCTTAGTCATCGTTTTCTCACCCATAAATTCGGGTGCGAGCAAGCCAACATC
          ||||||||||||||||||||||||||||||||| .||||||||||||||||||||||||||||||
B:      0 AAGCTCGCCGAGATCTTAGTCATCGTTTTCTCA-ACATAAATTCGGGTGCGAGCAAGCCAACATC

*****
Read: M99999:999:000000000-AFWM1:1:2107:11050:21440
Reference: chip-651.0002_08_v34506

A:      0 AAGCTCGCCCCCATCGATGTCATCGTTGCATCATACATAAATTCGAATGCGAGCAAGCCAACATC
          |||||||||..||||||||||||||||||||||||||||||||||||||||||||||||||||||
B:      0 AAGCTCGCCGTCATCGATGTCATCGTTGCATCATACATAAATTCGAATGCGAGCAAGCCAACATC

*****
Read: M99999:999:000000000-AFWM1:1:2101:15735:5706
Reference: chip-651.0002_08_v720

A:      0 AAGCTCGCCTGTATCTTAGTCATCGTTGCATCAAGCATAAATTCGCCGGCGAGCAAGCCAACATC
          |||||||||||||||||||||||||||||||||||||||||||||.|.|||||||||||||||||
B:      0 AAGCTCGCCTGTATCTTAGTCATCGTTGCATCAAGCATAAATTCGACAGCGAGCAAGCCAACATC

*****
Read: M99999:999:000000000-AFWM1:1:2107:8650:18711
Reference: chip-651.0002_08_v27740

A:      0 AAGCTCGCCGTCATCGCGGTCATCGTTGCATCATACATAATCTCGAATGCGGGCAAGCCAACATC
          ||||||||||||||||||||||||||||||||||||||||..|||||||||||||||||||||||
B:      0 AAGCTCGCCGTCATCGCGGTCATCGTTGCATCATACATAAATTCGAATGCGGGCAAGCCAACATC

*****
Read: M99999:999:000000000-AFWM1:1:1105:16759:20808
Reference: chip-651.0002_08_v24845

A:      0 AAGCTCGCC-GTCATCGATGTCATCGTTATCTCAGCTATATCGTCGAATGCGGGCAAGCCAACATC
          ||||||||| || |||||||||||||||||||||||||||||||||||||||||||||||||||||
B:      0 AAGCTCGCCTGT-ATCGATGTCATCGTTATCTCAGCTATATCGTCGAATGCGGGCAAGCCAACATC

*****
Read: M99999:999:000000000-AFWM1:1:1109:17705:22453
Reference: chip-651.0002_08_v24381

A:      0 AAGCTCGCCGTCATCGATGTCATCGTTGCATCATACATAAATTCGAATGCGAGCAAGCCAACATC
          ||||||||||..|||||||||||||||||||||||||||||||||||||||||||||||||||||
B:      0 AAGCTCGCCGAGATCGATGTCATCGTTGCATCATACATAAATTCGAATGCGAGCAAGCCAACATC

*****
Read: M99999:999:000000000-AFWM1:1:2104:20894:9098
Reference: chip-651.0002_08_v936

A:      0 AAGCTCGCCTGTATCTTAGTCATCGTTTTCTCAAGCATAAATTCGAATGCGAGCAAGCCAACATC
          |||||||||||||||||||||||||||||||||||||||||||||||||||.|.|||||||||||
B:      0 AAGCTCGCCTGTATCTTAGTCATCGTTTTCTCAAGCATAAATTCGAATGCGGGGAAGCCAACATC

*****
Read: M99999:999:000000000-AFWM1:1:1112:15024:23754
Reference: chip-651.0002_08_v4159

A:      0 AAGCTCGCCTGTATCGATGTCATCGTTGCATCAGCTATAATCTCGAATGCGGGGAAGCCAACATC
          |||||||||||||||||||||||||||||||||||||||||||||||||||.|.|||||||||||
B:      0 AAGCTCGCCTGTATCGATGTCATCGTTGCATCAGCTATAATCTCGAATGCGAGCAAGCCAACATC

*****
Read: M99999:999:000000000-AFWM1:1:1108:16453:27481
Reference: chip-651.0002_08_v4326

A:      0 AAGCTCGCCTGT-ATCGATGTCATCGTTTTCTCATACATATCGTCGAATGCGAGCAAGCCAACATC
          ||||||||| || |||||||||||||||||||||||||||||||||||||||||||||||||||||
B:      0 AAGCTCGCC-GTCATCGATGTCATCGTTTTCTCATACATATCGTCGAATGCGAGCAAGCCAACATC

*****
Read: M99999:999:000000000-AFWM1:1:1108:9313:19190
Reference: chip-651.0002_08_v3261

A:      0 AAGCTCGCCTGTATCTTAGTCCCCGTTATCTCAGCTATAATCTCGAATGCGAGCAAGCCAACATC
          |||||||||||||||||||||..||||||||||||||||||||||||||||||||||||||||||
B:      0 AAGCTCGCCTGTATCTTAGTCATCGTTATCTCAGCTATAATCTCGAATGCGAGCAAGCCAACATC

*****
Read: M99999:999:000000000-AFWM1:1:1113:20437:14121
Reference: chip-651.0002_08_v740

A:      0 AAGCTCGCCTGTATCTTAGTCATCGTTGCATCATACATAATCTCGAATGCGGGCAAGCCAACATC
          |||||||||||||||||||||||||||||||||||||||||||||||||||||.|||||||||||
B:      0 AAGCTCGCCTGTATCTTAGTCATCGTTGCATCATACATAATCTCGAATGCGGGGAAGCCAACATC

*****
Read: M99999:999:000000000-AFWM1:1:2112:10931:18118
Reference: chip-651.0002_08_v34444

A:      0 AAGCTCGCCCCCATCGATGTCATCGTTGCATCAAGCATAATCTCGAATGCGGGGAAGCCAACATC
          |||||||||...||||||||||||||||||||||||||.||||||||||||||||||||||||||
B:      0 AAGCTCGCCGAGATCGATGTCATCGTTGCATCAAGCATCATCTCGAATGCGGGGAAGCCAACATC

*****
Read: M99999:999:000000000-AFWM1:1:1109:15647:16639
Reference: chip-651.0002_08_v5011

A:      0 AAGCTCGCCTGTATCGATGTCAGGGTTTTCTCATACATAATCTCGGGTGCGGGGAAGCCAACATC
          |||||||||||||||||||||||||||||||||||||||||||||..||||||||||||||||||
B:      0 AAGCTCGCCTGTATCGATGTCAGGGTTTTCTCATACATAATCTCGAATGCGGGGAAGCCAACATC

*****
Read: M99999:999:000000000-AFWM1:1:1107:21190:28202
Reference: chip-651.0002_08_v24422

A:      0 AAGCTCGCCGTCATCGATGTCATCGTTGCATCAGCTATAAATTCGGGTGCGGGCAAGCCAACATC
          |||||||||||||||||||||||||||||||||||||.|..|||||.||||.|||||||||||||
B:      0 AAGCTCGCCGTCATCGATGTCATCGTTGCATCAGCTAGATCTTCGGATGCGAGCAAGCCAACATC

*****
Read: M99999:999:000000000-AFWM1:1:1110:9421:13029
Reference: chip-651.0002_08_v14498

A:      0 AAGCTCGCCGAGATCGATGTCATCGTTTTCTCAGCTATATCGTCGACAGCGGGCAAGCCAACATC
          ||||||||||||||||||||||||||||||||||.||||||||||||.|||||.||||||||.||
B:      0 AAGCTCGCCGAGATCGATGTCATCGTTTTCTCAGATATATCGTCGACCGCGGGGAAGCCAACCTC

*****
Read: M99999:999:000000000-AFWM1:1:1107:9785:9411
Reference: chip-651.0002_08_v11078

A:      0 AAGCTCGCCGAGATCTTAGTCATCGTTTTCTCATACATATCGTCGACAGCGGGCAAGCCAACATC
          |||||||||||||||||||||||||||||||||||||||||||||||||||||.|||||||||||
B:      0 AAGCTCGCCGAGATCTTAGTCATCGTTTTCTCATACATATCGTCGACAGCGGGGAAGCCAACATC

*****
Read: M99999:999:000000000-AFWM1:1:2107:12936:5422
Reference: chip-651.0002_08_v527

A:      0 AAGCTCGCCTGTATCTTAGTCGGGGTTATCTCATACATAAATTCGGGTGCGGGCAAGCCAACATC
          ||||||| |||||||||||||||||||||||||||||||||||||||||||||.|||||||||||
B:      0 AAGCTCG-CTGTATCTTAGTCGGGGTTATCTCATACATAAATTCGGGTGCGGGGAAGCCAACATC

*****
Read: M99999:999:000000000-AFWM1:1:2114:12829:13790
Reference: chip-651.0002_08_v3864

A:      0 AAGCTCGCCTGTATCGATGTCGGGGTTATCTCAAGCATAAATTCGACAGCGAGCAAGCCAACATC
          |||||||||||||||||||||.|||||||||||||||||||||||||||||||||||||||||||
B:      0 AAGCTCGCCTGTATCGATGTCAGGGTTATCTCAAGCATAAATTCGACAGCGAGCAAGCCAACATC

*****
Read: M99999:999:000000000-AFWM1:1:1106:26395:7087
Reference: chip-651.0002_08_v21497

A:      0 AAGCTCGCCGTCATCTTAGTCATCGTTATCTCAGCTATAAATTCGGGTGCGGGCAAGCCAACATC
          |||||||||||||||||||||||||||||||||||||||||||||||||||.|||||||||||||
B:      0 AAGCTCGCCGTCATCTTAGTCATCGTTATCTCAGCTATAAATTCGGGTGCGAGCAAGCCAACATC

*****
Read: M99999:999:000000000-AFWM1:1:1114:14684:24276
Reference: chip-651.0002_08_v21473

A:      0 AAGCTCGCCGTCATCTTAGTCATCGTTATCTCAGCTATATCGTCGACAGCGGGCAAGCCAACATC
          ||||||||||..|||||||||||||||||||||||||||||||||||||||||||||||||||||
B:      0 AAGCTCGCCGAGATCTTAGTCATCGTTATCTCAGCTATATCGTCGACAGCGGGCAAGCCAACATC

*****
Read: M99999:999:000000000-AFWM1:1:1109:16867:11994
Reference: chip-651.0002_08_v18997

A:      0 AAGCTCGCCGAGATCGCGGTCTATGTTGCATCAGCTATATCGTCGACAGCGGGGAAGCCAACATC
          ||||||||||||||||..|||| .|||||||||||||||||||||||||||||||||||||||||
B:      0 AAGCTCGCCGAGATCGATGTCT-CGTTGCATCAGCTATATCGTCGACAGCGGGGAAGCCAACATC

*****
Read: M99999:999:000000000-AFWM1:1:1106:28171:15440
Reference: chip-651.0002_08_v305

A:      0 AAGCTCGCCTGTATCTTAGTCGGGGTTTTCTCATACATAAATTCGAATGCGGGCAAGCCAACATC
          |||||||||||||||||||||||||||||||||||||||...|||||||||||||||||||||||
B:      0 AAGCTCGCCTGTATCTTAGTCGGGGTTTTCTCATACATATCGTCGAATGCGGGCAAGCCAACATC

*****
Read: M99999:999:000000000-AFWM1:1:2107:10922:13345
Reference: chip-651.0002_08_v27904

A:      0 AAGCTCGCCGTCATCGCGGTCATCGTTTTCTCAAGCATATCGTCGAATGCGGGGAAGCCAACATC
          |||||||||||||||||||||||||||||||||||||||||||||||||||.|.|||||||||||
B:      0 AAGCTCGCCGTCATCGCGGTCATCGTTTTCTCAAGCATATCGTCGAATGCGAGCAAGCCAACATC

*****
Read: M99999:999:000000000-AFWM1:1:1108:9100:7628
Reference: chip-651.0002_08_v12054

A:      0 AAGCTCGCCGAGATCTTAGTCAGGGTTATCTCAGCTATAAATTCGACAGCGAGCAAGCCAACATC
          |||||||||||||||||||||||||||||||||||||||||||||||||||.|.||| |||||||
B:      0 AAGCTCGCCGAGATCTTAGTCAGGGTTATCTCAGCTATAAATTCGACAGCGGGGAAG-CAACATC

*****
Read: M99999:999:000000000-AFWM1:1:2109:21824:18690
Reference: chip-651.0002_08_v4984

A:      0 AAGCTCGCCTGTATCGATGTCAGGGTTTTCTCAAGCATAAATTCGAATGCGGGGAAGCCAACATC
          |||||||||||||||||||||||||||||||||||||||||||||||||||.|.|||||||||||
B:      0 AAGCTCGCCTGTATCGATGTCAGGGTTTTCTCAAGCATAAATTCGAATGCGAGCAAGCCAACATC

*****
Read: M99999:999:000000000-AFWM1:1:1109:20500:16445
Reference: chip-651.0002_08_v4583

A:      0 AAGCTCGCCTGTATCGATGTCATCGTTATCTCATACATAAATTCGACAGCGGGCAAGCCAACATC
          |||||||||||||||||||||||||||||||||||||||||||||||||||||.|||||||||||
B:      0 AAGCTCGCCTGTATCGATGTCATCGTTATCTCATACATAAATTCGACAGCGGGGAAGCCAACATC

*****
Read: M99999:999:000000000-AFWM1:1:1113:3361:9302
Reference: chip-651.0002_08_v20934

A:      0 AAGCTCGCCGTCATCTTAGTCATCGTTGCATCAAGCATATCGTCGACAGCGAGCAAGCCAACATC
          |||||||||||||||||||||||||||||||||||||||||||||||||||.|.|||||||||||
B:      0 AAGCTCGCCGTCATCTTAGTCATCGTTGCATCAAGCATATCGTCGACAGCGGGGAAGCCAACATC

*****
Read: M99999:999:000000000-AFWM1:1:1113:20177:8910
Reference: chip-651.0002_08_v21624

A:      0 AAGCTCGCCGTCATCTTAGTCAGGGTTGCATCAAGCATAATCTCGACAGCGAGCAAGCCAACATC
          |||||||||||||||||||||||||||||||||||||||||||||||||||.|.|||||||||||
B:      0 AAGCTCGCCGTCATCTTAGTCAGGGTTGCATCAAGCATAATCTCGACAGCGGGGAAGCCAACATC

*****
Read: M99999:999:000000000-AFWM1:1:2114:17617:28030
Reference: chip-651.0002_08_v933

A:      0 AAGCTCGCCTGTATCTTAGTCATCGTTTTCTCAAGCATAAATTCGGGTGCGAGCAAGCCAACATC
          |||||||||||||||||||||||||||||||||||||||||||||||||||.|.|||||||||||
B:      0 AAGCTCGCCTGTATCTTAGTCATCGTTTTCTCAAGCATAAATTCGGGTGCGGGGAAGCCAACATC

*****
Read: M99999:999:000000000-AFWM1:1:1105:17760:23877
Reference: chip-651.0002_08_v1665

A:      0 AAGCTCGCCTGTATCTTAGTCAGGGTTTTCTCATACATAAATTCGCCGGCGAGCAAGCCAACATC
          |||||||||||||||||||||||||||||||||||||||||||||.|.|||||||||||||||||
B:      0 AAGCTCGCCTGTATCTTAGTCAGGGTTTTCTCATACATAAATTCGACAGCGAGCAAGCCAACATC

*****
Read: M99999:999:000000000-AFWM1:1:1102:14467:8783
Reference: chip-651.0002_08_v18082

A:      0 AAGCTCGCCGAGATCGCGGTCATCGTTATCTCATACATAAATTCGACAGCGGGGAAGCCAACATC
          |||||||||||||||||||||||||||||||||||||||||||||||||||||.|||||||||||
B:      0 AAGCTCGCCGAGATCGCGGTCATCGTTATCTCATACATAAATTCGACAGCGGGCAAGCCAACATC

*****
Read: M99999:999:000000000-AFWM1:1:1106:7252:13227
Reference: chip-651.0002_08_v1157

A:      0 AAGCTCGCCTGTATCTTAGTCATCGTTATCTCAAGCATAAATTCGGGTGCGGGCAAGCCAACATC
          |||||||||||||||||||||.||||||||||||||||||||||||..|||||.|||||||||||
B:      0 AAGCTCGCCTGTATCTTAGTCGTCGTTATCTCAAGCATAAATTCGGCAGCGGGGAAGCCAACATC

*****
Read: M99999:999:000000000-AFWM1:1:1102:13209:1922
Reference: chip-651.0002_08_v24132

A:      0 AAGCTCGCCGTCATCGATGTCGGGGTTATCTCATACATATCGTCGTTGGCGAGCAAGCCAACATC
          |||||||||||||||||||||||||||||||||||||||||||||...|||||||||||||||||
B:      0 AAGCTCGCCGTCATCGATGTCGGGGTTATCTCATACATATCGTCGAATGCGAGCAAGCCAACATC

*****
Read: M99999:999:000000000-AFWM1:1:1109:12006:21490
Reference: chip-651.0002_08_v15380

A:      0 AAGCTCGCCGAGATCGATGTCAGGGTTATCTCATACATAAATTCGAATGCGGGCAAGCCAACATC
          |||||||||||||||||||||||||||||||||||||||||||||||| ||||.|||||||||||
B:      0 AAGCTCGCCGAGATCGATGTCAGGGTTATCTCATACATAAATTCGAAT-CGGGGAAGCCAACATC

*****
Read: M99999:999:000000000-AFWM1:1:2107:10959:22540
Reference: chip-651.0002_08_v28189

A:      0 AAGCTCGCCGTCATCGCGGTCATCGTTATCTCATACATAATCTCGAATGCGGGGAAGCCAACATC
          |||||||||||||||||||||||||||||||||||||||...|||||||||||||||||||||||
B:      0 AAGCTCGCCGTCATCGCGGTCATCGTTATCTCATACATAGCGTCGAATGCGGGGAAGCCAACATC

*****
Read: M99999:999:000000000-AFWM1:1:1108:10633:20428
Reference: chip-651.0002_08_v579

A:      0 AAGCTCGCCTGTATCTTAGTCGGGGTTATCTCAGCTATAAATTCGACAGCGAGCAAGCCAACATC
          |||||||||||||||||||||||||||.|||||||||||||||||||||||||||||||||||||
B:      0 AAGCTCGCCTGTATCTTAGTCGGGGTTTTCTCAGCTATAAATTCGACAGCGAGCAAGCCAACATC

*****
Read: M99999:999:000000000-AFWM1:1:1102:27355:12911
Reference: chip-651.0002_08_v1928

A:      0 AAGCTCGCCTGTATCTTAGTCAGGGTTATCTCAGCTATAAATTCGACAGCGGGCAAGCCAACATC
          ||||||||||||||||||||||||||||||||||||||||||||| |||||.|| ||||||||||
B:      0 AAGCTCGCCTGTATCTTAGTCAGGGTTATCTCAGCTATAAATTCG-CAGCGAGC-AGCCAACATC

*****
Read: M99999:999:000000000-AFWM1:1:1102:6965:7340
Reference: chip-651.0002_08_v11983

A:      0 AAGCTCGCCGAGATCTTAGTCAGGGTTATCTCATACATATCGTCGCCGGCGGGGAAGCCAACATC
          |||||||||||||||||||||||||||||||||||||||||||||...|||||||||||||||||
B:      0 AAGCTCGCCGAGATCTTAGTCAGGGTTATCTCATACATATCGTCGAATGCGGGGAAGCCAACATC

*****
Read: M99999:999:000000000-AFWM1:1:2113:8139:10830
Reference: chip-651.0002_08_v7700

A:      0 AAGCTCGCCTGTATCGCGGTCATCGTTTTCTCATACATATCGTCGAATGCGGGCAAGCCAACATC
          |||||||||||||||||||||||||||||||||||||||||||||||||||||.|||||||||||
B:      0 AAGCTCGCCTGTATCGCGGTCATCGTTTTCTCATACATATCGTCGAATGCGGGGAAGCCAACATC

*****
Read: M99999:999:000000000-AFWM1:1:2107:6223:17639
Reference: chip-651.0002_08_v1672

A:      0 AAGCTCGCCTGTATCTTAGTCAGGGTTTTCTCAGCTATATCGTCGACAGCGGGGAAGCCAACATC
          |||||| ||||||||||||||||||||.|||||||||||||||||||||||||||||||||||||
B:      0 AAGCTC-CCTGTATCTTAGTCAGGGTTATCTCAGCTATATCGTCGACAGCGGGGAAGCCAACATC

*****
Read: M99999:999:000000000-AFWM1:1:2108:15058:14689
Reference: chip-651.0002_08_v1200

A:      0 AAGCTCGCCTGTATCTTAGTCATCGTTATCTCATACATAATCTCGCCGGCGAGCAAGCCAACATC
          ||||||||||||||||||||||||||||||||||||||.||||||.|.|||||||||||||||||
B:      0 AAGCTCGCCTGTATCTTAGTCATCGTTATCTCATACATCATCTCGACAGCGAGCAAGCCAACATC

*****
Read: M99999:999:000000000-AFWM1:1:1109:17602:3204
Reference: chip-651.0002_08_v788

A:      0 AAGCTCGCCTGTATCTTAGTCATCGTTGCATCAGCTATAATCTCGACAGCGGGCAAGCCAACATC
          |||||||||||||||||||||||||||||||||||||||||||||||||||.|||||||||||||
B:      0 AAGCTCGCCTGTATCTTAGTCATCGTTGCATCAGCTATAATCTCGACAGCGAGCAAGCCAACATC

*****
Read: M99999:999:000000000-AFWM1:1:2104:15735:18732
Reference: chip-651.0002_08_v1206

A:      0 AAGCTCGCCTGTATCTTAGTCATCGTTATCTCATACATAAATTCGAATGCGAGCAAGCCAACATC
          |||||||||||||||||||||||||||||||||||||||||||||||||||.|||||||||||||
B:      0 AAGCTCGCCTGTATCTTAGTCATCGTTATCTCATACATAAATTCGAATGCGGGCAAGCCAACATC

*****
Read: M99999:999:000000000-AFWM1:1:2104:17177:4378
Reference: chip-651.0002_08_v31358

A:      0 AAGCTCGCCCCCATCTTAGTCATCGTTTTCTCATACATAAATTCGACAGCGGGCAAGCCAACATC
          |||||||||..|||||||||||||||..|||||||||||||||||||||||||||||||||||||
B:      0 AAGCTCGCCGTCATCTTAGTCATCGTAATCTCATACATAAATTCGACAGCGGGCAAGCCAACATC

*****
Read: M99999:999:000000000-AFWM1:1:1111:18916:9312
Reference: chip-651.0002_08_v1656

A:      0 AAGCTCGCCTGTATCTTAGTCAGGGTTTTCTCATACATAAATTCGAATGCGAGCAAGCCAACATC
          |||||||||||||||||||||||||||||||||||||||||||||||||||.|||||||||||||
B:      0 AAGCTCGCCTGTATCTTAGTCAGGGTTTTCTCATACATAAATTCGAATGCGGGCAAGCCAACATC

*****
Read: M99999:999:000000000-AFWM1:1:1101:6838:4541
Reference: chip-651.0002_08_v7491

A:      0 AAGCTCGCCTGTATCGCGGTCATCGTTGCATCATACATAATCTCGAATGCGAGCAAGCCAACATC
          |||||||||||||||||||||||||||||||||||||||||||||||||||.|||||||||||||
B:      0 AAGCTCGCCTGTATCGCGGTCATCGTTGCATCATACATAATCTCGAATGCGGGCAAGCCAACATC

*****
Read: M99999:999:000000000-AFWM1:1:1111:7195:14162
Reference: chip-651.0002_08_v11146

A:      0 AAGCTCGCCGAGATCTTAGTCATCGTTTTCTCAGCTATAAATTCGGGTGCGGGGAAGCCAACATC
          |||||||||||||||||||||||||||||||||||||||||||||||||||.|.|||||||||||
B:      0 AAGCTCGCCGAGATCTTAGTCATCGTTTTCTCAGCTATAAATTCGGGTGCGAGCAAGCCAACATC

*****
Read: M99999:999:000000000-AFWM1:1:2103:18532:8010
Reference: chip-651.0002_08_v1141

A:      0 AAGCTCGCCTGTATCTTAGTCATCGTTATCTCAAGCATAATCTCGGGTGCGGGGAAGCCAACATC
          |||||||||||||||||||||||||||||||||||||||||||||||||||||.|||||||||||
B:      0 AAGCTCGCCTGTATCTTAGTCATCGTTATCTCAAGCATAATCTCGGGTGCGGGCAAGCCAACATC

*****
Read: M99999:999:000000000-AFWM1:1:2114:10839:6091
Reference: chip-651.0002_08_v11379

A:      0 AAGCTCGCCGAGATCTTAGTCATCGTTATCTCAGCTATAAATTCGACAGCGAGCAAGCCAACATC
          ||||||||||||||||||||||||||||||||||||||||||||||..|||||||||||||||||
B:      0 AAGCTCGCCGAGATCTTAGTCATCGTTATCTCAGCTATAAATTCGAATGCGAGCAAGCCAACATC

*****
Read: M99999:999:000000000-AFWM1:1:2109:16700:24470
Reference: chip-651.0002_08_v1850

A:      0 AAGCTCGCCTGTATCTTAGTCAGGGTTATCTCATACATATCGTCGAATGCGGGCAAGCCAACATC
          |||||||||||||||||||||||||||||||||||||||||||||||||||||.|||||||||||
B:      0 AAGCTCGCCTGTATCTTAGTCAGGGTTATCTCATACATATCGTCGAATGCGGGGAAGCCAACATC

*****
Read: M99999:999:000000000-AFWM1:1:1103:16727:5848
Reference: chip-651.0002_08_v7685

A:      0 AAGCTCGCCTGTATCGCGGTCATCGTTTTCTCAAGCATAAATTCGAATGCGGGCAAGCCAACATC
          ||||||||||||||||||||||||| |||||||||||||||||||||||||.|||||||||||||
B:      0 AAGCTCGCCTGTATCGCGGTCATCG-TTTCTCAAGCATAAATTCGAATGCGAGCAAGCCAACATC

*****
Read: M99999:999:000000000-AFWM1:1:2106:4737:19011
Reference: chip-651.0002_08_v13764

A:      0 AAGCTCGCCGAGATCGATGTCGGGGTTTTCTCAAGCATAAATTCGACAGCGAGCAAGCCAACATC
          |||||||||||||||||||||.|||||||||||||||||||||||||||||||||||||||||||
B:      0 AAGCTCGCCGAGATCGATGTCAGGGTTTTCTCAAGCATAAATTCGACAGCGAGCAAGCCAACATC

*****
Read: M99999:999:000000000-AFWM1:1:1110:9618:21312
Reference: chip-651.0002_08_v25250

A:      0 AAGCTCGCCGTCATCGATGTCAGGGTTTTCTCATACATATCGTCGAATGCGGGCAAGCCAACATC
          ||||||||||..|||||||||||||||||||||||||||||||||||||||||||||||||||||
B:      0 AAGCTCGCCGAGATCGATGTCAGGGTTTTCTCATACATATCGTCGAATGCGGGCAAGCCAACATC

*****
Read: M99999:999:000000000-AFWM1:1:1111:26490:14506
Reference: chip-651.0002_08_v21234

A:      0 AAGCTCGCCGTCATCTTAGTCATCGTTTTCTCATACATAAATTCGACAGCGAGCAAGCCAACATC
          |||||||||||||||||||||||||||.|||||||||||||||||||||||||||||||||||||
B:      0 AAGCTCGCCGTCATCTTAGTCATCGTTATCTCATACATAAATTCGACAGCGAGCAAGCCAACATC

*****
Read: M99999:999:000000000-AFWM1:1:2112:15811:2803
Reference: chip-651.0002_08_v694

A:      0 AAGCTCGCCTGTATCTTAGTCATCGTTGCATCAAGCATAATCTCGAATGCGGGGAAGCCAACATC
          ||||||||||||||||||||||||||||||||||||||||||||||..|||||||||||||.|||
B:      0 AAGCTCGCCTGTATCTTAGTCATCGTTGCATCAAGCATAATCTCGACAGCGGGGAAGCCAAAATC

*****
Read: M99999:999:000000000-AFWM1:1:1102:20974:6786
Reference: chip-651.0002_08_v1893

A:      0 AAGCTCGCCTGTATCTTAGTCAGGGTTATCTCAGCTATATCGTCGGGTGCGAGCAAGCCAACATC
          |||||||||||||||||||||||||||||||||||||||||||||..||||||||||||||||||
B:      0 AAGCTCGCCTGTATCTTAGTCAGGGTTATCTCAGCTATATCGTCGAATGCGAGCAAGCCAACATC

*****
Read: M99999:999:000000000-AFWM1:1:1107:29283:13912
Reference: chip-651.0002_08_v42338

A:      0 AAGCTCGCCAAAATCTTAGTCAGGGTTATCTCAAGCATAAATTCGACAGCGGGCAAGCCAACATC
          |||||||||...|||||||||||||||||||||||||||||||||||||||||||||||||||||
B:      0 AAGCTCGCCTGTATCTTAGTCAGGGTTATCTCAAGCATAAATTCGACAGCGGGCAAGCCAACATC

*****
Read: M99999:999:000000000-AFWM1:1:1104:20103:6220
Reference: chip-651.0002_08_v12009

A:      0 AAGCTCGCCGAGATCTTAGTCAGGGTTATCTCATACATAAATTCGACAGCGAGCAAGCCAACATC
          |||||||||||||||||||||||||||||||||||||||||||||||||||.|.|||||||||||
B:      0 AAGCTCGCCGAGATCTTAGTCAGGGTTATCTCATACATAAATTCGACAGCGGGGAAGCCAACATC

*****
Read: M99999:999:000000000-AFWM1:1:1112:9896:3798
Reference: chip-651.0002_08_v17780

A:      0 AAGCTCGCCGAGATCGCGGTCATCGTTTTCTCAAGCATATCGTCGAATGCGGGCAAGCCAACATC
          |||||||||||||||| .||||||||||||||||||||||||||||||||||||||||||||.||
B:      0 AAGCTCGCCGAGATCG-TGTCATCGTTTTCTCAAGCATATCGTCGAATGCGGGCAAGCCAACCTC

*****
Read: M99999:999:000000000-AFWM1:1:1106:19898:10638
Reference: chip-651.0002_08_v31370

A:      0 AAGCTCGCCCCCATCTTAGTCATCGTTTTCTCAGCTATATCGTCGAATGCGGGCAAGCCAACATC
          |||||||||...|||||||||||||||||||||||||||||||||||||||||||||||||||||
B:      0 AAGCTCGCCTGTATCTTAGTCATCGTTTTCTCAGCTATATCGTCGAATGCGGGCAAGCCAACATC

*****
Read: M99999:999:000000000-AFWM1:1:2112:12006:25784
Reference: chip-651.0002_08_v15122

A:      0 AAGCTCGCCGAGATCGATGTCAGGGTTTTCTCATACATATCGTCGGGTGCGGGCAAGCCAACATC
          ||||||||||||||| |||||||||||||||||||||||||||||..||||||||||||||||||
B:      0 AAGCTCGCCGAGATC-ATGTCAGGGTTTTCTCATACATATCGTCGAATGCGGGCAAGCCAACATC

*****
Read: M99999:999:000000000-AFWM1:1:1104:10343:9113
Reference: chip-651.0002_08_v526

A:      0 AAGCTCGCCTGTATCTTAGTCGGGGTTATCTCATACATAAATTCGGGTGCGGGGAAGCCAACATC
          |||||||||||||||||||||||||||||||||||||||||||||..||||||||||||||||||
B:      0 AAGCTCGCCTGTATCTTAGTCGGGGTTATCTCATACATAAATTCGAATGCGGGGAAGCCAACATC

*****
Read: M99999:999:000000000-AFWM1:1:1108:13023:16481
Reference: chip-651.0002_08_v38104

A:      0 AAGCTCGCCCCCATCGCGGTCATCGTTTTCTCATACATAAATTCGAATGCGGGGAAGCCAACATC
          |||||||||..||||||||||||||||||||||||||||||||||||||||||||||||||||||
B:      0 AAGCTCGCCGTCATCGCGGTCATCGTTTTCTCATACATAAATTCGAATGCGGGGAAGCCAACATC

*****
Read: M99999:999:000000000-AFWM1:1:1114:3935:9905
Reference: chip-651.0002_08_v24607

A:      0 AAGCTCGCCGTCATCGATGTCATCGTTTTCTCATACATAAATTCGACAGCGGGGAAGCCAACATC
          |||||||||||||||||||||||||||.|||||||||||||||||||||||||||||||||||||
B:      0 AAGCTCGCCGTCATCGATGTCATCGTTATCTCATACATAAATTCGACAGCGGGGAAGCCAACATC

*****
Read: M99999:999:000000000-AFWM1:1:1109:9137:20496
Reference: chip-651.0002_08_v27994

A:      0 AAGCTCGCCGTCATCGCGGTCATCGTTTTCTCAGCTATATCGTCGAATGCGGGGAAGCCAACATC
          ||||||||||..|||||||||||||||||||||||||||||||||||||||||||||||||||||
B:      0 AAGCTCGCCGAGATCGCGGTCATCGTTTTCTCAGCTATATCGTCGAATGCGGGGAAGCCAACATC

*****
Read: M99999:999:000000000-AFWM1:1:2114:12364:13957
Reference: chip-651.0002_08_v260

A:      0 AAGCTCGCCTGTATCTTAGTCGGGGTTTTCTCAAGCATAAATTCGAATGCGGGCAAGCCAACATC
          |||||||||||||||||||||||||||||||||||||||||||||||||||||.|||||||||||
B:      0 AAGCTCGCCTGTATCTTAGTCGGGGTTTTCTCAAGCATAAATTCGAATGCGGGGAAGCCAACATC

*****
Read: M99999:999:000000000-AFWM1:1:2105:16228:12667
Reference: chip-651.0002_08_v2571

A:      0 AAGCTCGCCTGTATCTTAGTCTAT-GTTATCTCAGCTATATCGTCGAATGCGAGCAAGCCAACATC
          ||||||||||||||||||||| || |||||||||||||||||||||||||||||||||||||||||
B:      0 AAGCTCGCCTGTATCTTAGTC-ATCGTTATCTCAGCTATATCGTCGAATGCGAGCAAGCCAACATC

*****
Read: M99999:999:000000000-AFWM1:1:1109:16248:3772
Reference: chip-651.0002_08_v10909

A:      0 AAGCTCGCCGAGATCTTAGTCATCGTTGCATCAGCTATAATCTCGAATGCGGGGAAGCCAACATC
          |||||||||||||||||||||||||||||||||||||||||||||||||||||.|||||||||||
B:      0 AAGCTCGCCGAGATCTTAGTCATCGTTGCATCAGCTATAATCTCGAATGCGGGCAAGCCAACATC

*****
Read: M99999:999:000000000-AFWM1:1:2106:11082:17978
Reference: chip-651.0002_08_v6633

A:      0 AAGCTCGCCTGTATCGATGTCCCCGTTATCTCAGCTATAATCTCGGGTGCGAGCAAGCCAACATC
          |||||||||||||||||||||..||||||||||||||||||||||||||||||||||||||||||
B:      0 AAGCTCGCCTGTATCGATGTCATCGTTATCTCAGCTATAATCTCGGGTGCGAGCAAGCCAACATC

*****
Read: M99999:999:000000000-AFWM1:1:2103:10676:12791
Reference: chip-651.0002_08_v11031

A:      0 AAGCTCGCCGAGATCTTAGTCATCGTTTTCTCAAGCATATCGTCGAATGCGAGCAAGCCAACATC
          |||||||||||||||||||||||||||||||||||||||||||||||||||.|.|||||||||||
B:      0 AAGCTCGCCGAGATCTTAGTCATCGTTTTCTCAAGCATATCGTCGAATGCGGGGAAGCCAACATC

*****
Read: M99999:999:000000000-AFWM1:1:1113:27476:10446
Reference: chip-651.0002_08_v17586

A:      0 AAGCTCGCCGAGATCGCGGTCATCGTTGCATCAAGCATAAATTCGAATGCGAGCAAGCCAACATC
          |||||||||||||||||||||||||||||||||||||||||||||||||||.|||||||||||||
B:      0 AAGCTCGCCGAGATCGCGGTCATCGTTGCATCAAGCATAAATTCGAATGCGGGCAAGCCAACATC

*****
Read: M99999:999:000000000-AFWM1:1:1104:12948:7825
Reference: chip-651.0002_08_v4507

A:      0 AAGCTCGCCTGTATCGATGTCATCGTTATCTCAAGCATATCGTCGACAGCGGGGAAGCCAACATC
          ||||||||||||||||||||||||||||||||||||||||||||||..|||||||||||||||||
B:      0 AAGCTCGCCTGTATCGATGTCATCGTTATCTCAAGCATATCGTCGAATGCGGGGAAGCCAACATC

*****
Read: M99999:999:000000000-AFWM1:1:2104:12500:14020
Reference: chip-651.0002_08_v14241

A:      0 AAGCTCGCCGAGATCGATGTCATCGTTGCATCATACATAATCTCGAATGCGAGCAAGCCAACATC
          |||||||||||||||||||||||||||||||||||||||||||||||||||.|.|||||||||||
B:      0 AAGCTCGCCGAGATCGATGTCATCGTTGCATCATACATAATCTCGAATGCGGGGAAGCCAACATC

*****
Read: M99999:999:000000000-AFWM1:1:2111:15380:5072
Reference: chip-651.0002_08_v1839

A:      0 AAGCTCGCCTGTATCTTAGTCAGGGTTATCTCAAGCATAAATTCGACAGCGAGCAAGCCAACATC
          ||||||||||||||||||||||||||||||||||||||||||||||..|||||||||||||||||
B:      0 AAGCTCGCCTGTATCTTAGTCAGGGTTATCTCAAGCATAAATTCGAATGCGAGCAAGCCAACATC

*****
Read: M99999:999:000000000-AFWM1:1:1110:12756:24752
Reference: chip-651.0002_08_v7659

A:      0 AAGCTCGCCTGTATCGCGGTCATCGTTTTCTCAAGCATATCGTCGACAGCGAGCAAGCCAACATC
          ||||||||||||||||||||||||||||||||||||||||||||||..|||||||||||||||||
B:      0 AAGCTCGCCTGTATCGCGGTCATCGTTTTCTCAAGCATATCGTCGAATGCGAGCAAGCCAACATC

*****
Read: M99999:999:000000000-AFWM1:1:1110:15267:27611
Reference: chip-651.0002_08_v939

A:      0 AAGCTCGCCTGTATCTTAGTCATCGTTTTCTCAAGCATAAATTCGACAGCGAGCAAGCCAACATC
          |||||||||||||||||||||||||||||||||||||||||||||||||||.|||||||||||||
B:      0 AAGCTCGCCTGTATCTTAGTCATCGTTTTCTCAAGCATAAATTCGACAGCGGGCAAGCCAACATC

*****
Read: M99999:999:000000000-AFWM1:1:1108:4960:9148
Reference: chip-651.0002_08_v17841

A:      0 AAGCTCGCCGAGATCGCGGTCATCGTTTTCTCATACATAATCTCGAATGCGAGCAAGCCAACATC
          ||||||||||||||||||||||||||||||||||||||||..|||||||||||||||||||||||
B:      0 AAGCTCGCCGAGATCGCGGTCATCGTTTTCTCATACATAAATTCGAATGCGAGCAAGCCAACATC

*****
Read: M99999:999:000000000-AFWM1:1:2102:11550:8440
Reference: chip-651.0002_08_v1584

A:      0 AAGCTCGCCTGTATCTTAGTCAGGGTTTTCTCAAGCAT-ATCGTCGACAGCGAGCAAGCCAACATC
          |||||||||||||||||||||||||||||||||||||| ||| |||||||||||||||||||||||
B:      0 AAGCTCGCCTGTATCTTAGTCAGGGTTTTCTCAAGCATAATC-TCGACAGCGAGCAAGCCAACATC

*****
Read: M99999:999:000000000-AFWM1:1:2101:10782:13961
Reference: chip-651.0002_08_v24379

A:      0 AAGCTCGCCGTCATCGATGTCATCGTTGCATCATACATAAATTCGAATGCGGGGAAGCCAACATC
          |||||||||||||||||||||||||||||||||||||||||||||||||||||.|||||||||||
B:      0 AAGCTCGCCGTCATCGATGTCATCGTTGCATCATACATAAATTCGAATGCGGGCAAGCCAACATC

*****
Read: M99999:999:000000000-AFWM1:1:2108:4645:9283
Reference: chip-651.0002_08_v29779

A:      0 AAGCTCGCCGTCATCGCGGTCCCCGTTGCATCATACATAAATTCGAATGCGGGGAAGCCAACATC
          |||||||||||||||||||||..||||||||||||||||||||||||||||||||||||||||||
B:      0 AAGCTCGCCGTCATCGCGGTCATCGTTGCATCATACATAAATTCGAATGCGGGGAAGCCAACATC

*****
Read: M99999:999:000000000-AFWM1:1:2114:16129:9487
Reference: chip-651.0002_08_v573

A:      0 AAGCTCGCCTGTATCTTAGTCGGGGTTATCTCAGCTATAAATTCGGGTGCGAGCAAGCCAACATC
          |||||||||||||||||||||||||||||||||||||||||||||..||||||||||||||||||
B:      0 AAGCTCGCCTGTATCTTAGTCGGGGTTATCTCAGCTATAAATTCGAATGCGAGCAAGCCAACATC

*****
Read: M99999:999:000000000-AFWM1:1:1114:6352:6886
Reference: chip-651.0002_08_v41223

A:      0 AAGCTCGCCAAAATCTTAGTCATCGTTGCATCATACATATCGTCGGGTGCGAGCAAGCCAACATC
          |||||||||.|.|||||||||||||||||||||||||||||||||||||||||||||||||||||
B:      0 AAGCTCGCCGAGATCTTAGTCATCGTTGCATCATACATATCGTCGGGTGCGAGCAAGCCAACATC

*****
Read: M99999:999:000000000-AFWM1:1:2111:7951:25795
Reference: chip-651.0002_08_v20301

A:      0 AAGCTCGCCGTCATCTTAGTCGGGGTTGCATCATACATATCGTCGAATGCGAGCAAGCCAACATC
          ||||||||||..|||||||||||||||||||||||||||||||||||||||||||||||||||||
B:      0 AAGCTCGCCGAGATCTTAGTCGGGGTTGCATCATACATATCGTCGAATGCGAGCAAGCCAACATC

*****
Read: M99999:999:000000000-AFWM1:1:1114:19871:8923
Reference: chip-651.0002_08_v4594

A:      0 AAGCTCGCCTGT-ATCGATGTCATCGTTATCTCAGCTATATCGTCGAATGCGGGGAAGCCAACATC
          ||||||||| || |||||||||||||||||||||||||||||||||||||||||||||||||||||
B:      0 AAGCTCGCC-GTCATCGATGTCATCGTTATCTCAGCTATATCGTCGAATGCGGGGAAGCCAACATC

*****
Read: M99999:999:000000000-AFWM1:1:2112:22099:18859
Reference: chip-651.0002_08_v711

A:      0 AAGCTCGCCTGTATCTTAGTCATCGTTGCATCAAGCATAAATTCGAATGCGAGCAAGCCAACATC
          |||||||||||||||||||||||||||||||||||||||||||||||||||.|||||||||||||
B:      0 AAGCTCGCCTGTATCTTAGTCATCGTTGCATCAAGCATAAATTCGAATGCGGGCAAGCCAACATC

*****
Read: M99999:999:000000000-AFWM1:1:1103:20369:20627
Reference: chip-651.0002_08_v556

A:      0 AAGCTCGCCTGTATCTTAGTCGGGGTTATCTCAGCTATAATCTCGGGTGCGGGGAAGCCAACATC
          ||||||||||||||||||||||||||||||||||||||||..|||||||||||||||||||||||
B:      0 AAGCTCGCCTGTATCTTAGTCGGGGTTATCTCAGCTATAAATTCGGGTGCGGGGAAGCCAACATC

*****
Read: M99999:999:000000000-AFWM1:1:2105:15232:18282
Reference: chip-651.0002_08_v44856

A:      0 AAGCTCGCCAAAATCGATGTCATCGTTTTCTCATACATAAATTCGAATGCGAGCAAGCCAACATC
          |||||||||...|||||||||||||||||||||||||||||||||||||||||||||||||||||
B:      0 AAGCTCGCCTGTATCGATGTCATCGTTTTCTCATACATAAATTCGAATGCGAGCAAGCCAACATC

*****
Read: M99999:999:000000000-AFWM1:1:2102:26282:19895
Reference: chip-651.0002_08_v10866

A:      0 AAGCTCGCCGAGATCTTAGTCATCGTTGCATCATACATAATCTCGAATGCGAGCAAGCCAACATC
          |||||||||||||||||||||||||||||||||||||||||||||||||||.|.|||||||||||
B:      0 AAGCTCGCCGAGATCTTAGTCATCGTTGCATCATACATAATCTCGAATGCGGGGAAGCCAACATC

*****
Read: M99999:999:000000000-AFWM1:1:1113:14988:16770
Reference: chip-651.0002_08_v10170

A:      0 AAGCTCGCCGAGATCTTAGTCGGGGTTGCATCAAGCATAAATTCGCCGGCGAGCAAGCCAACATC
          |||||||||||||||||||||||||||||||||||||||||||||.|.|||||||||||||||||
B:      0 AAGCTCGCCGAGATCTTAGTCGGGGTTGCATCAAGCATAAATTCGACAGCGAGCAAGCCAACATC

*****
Read: M99999:999:000000000-AFWM1:1:2111:17910:3133
Reference: chip-651.0002_08_v76

A:      0 AAGCTCGCCTGTATCTTAGTCGGGGTTGCATCATACATAAATTCGGGTGCGGGGAAGCCAACATC
          |||||||||||||||||||||||||||||||||||||||||||||..||||||||||||||||||
B:      0 AAGCTCGCCTGTATCTTAGTCGGGGTTGCATCATACATAAATTCGAATGCGGGGAAGCCAACATC

*****
Read: M99999:999:000000000-AFWM1:1:2109:27475:15825
Reference: chip-651.0002_08_v231

A:      0 AAGCTCGCCTGTATCTTAGTCGGGGTTTTCTCAAGCATATCGTCGAATGCGAGCAAGCCAACATC
          |||||||||||||||||||||||||||.|||||||||||||||||||||||||||||||||||||
B:      0 AAGCTCGCCTGTATCTTAGTCGGGGTTATCTCAAGCATATCGTCGAATGCGAGCAAGCCAACATC

*****
Read: M99999:999:000000000-AFWM1:1:2114:11044:6762
Reference: chip-651.0002_08_v14752

A:      0 AAGCTCGCCGAGATCGATGTCATCGTTATCTCAGCTATAAATTCGACAGCGGGGAAGCCAACATC
          |||||||||||||||||||||||||||.|||||||||||||||||||||||||||||||||||||
B:      0 AAGCTCGCCGAGATCGATGTCATCGTTTTCTCAGCTATAAATTCGACAGCGGGGAAGCCAACATC

*****
Read: M99999:999:000000000-AFWM1:1:1109:22754:11174
Reference: chip-651.0002_08_v4354

A:      0 AAGCTCGCCTGTATCGATGTCATCGTTTTCTCATACATAAATTCGAATGCGGGGAAGCCAACATC
          |||||||||||||||||||||||||||||||||||||||||||||||||||||.|||||||||||
B:      0 AAGCTCGCCTGTATCGATGTCATCGTTTTCTCATACATAAATTCGAATGCGGGCAAGCCAACATC

*****
Read: M99999:999:000000000-AFWM1:1:2112:11419:27619
Reference: chip-651.0002_08_v4609

A:      0 AAGCTCGCCTGTATCGATGTCATCGTTATCTCAGCTATAATCTCGAATGCGGGGAAGCCAACATC
          ||||| .||||||||||||||||||||||||||||||| |||..|||||||||.|||||||||||
B:      0 AAGCT-TCCTGTATCGATGTCATCGTTATCTCAGCTAT-ATCGTGAATGCGGGCAAGCCAACATC

*****
Read: M99999:999:000000000-AFWM1:1:1105:8631:20247
Reference: chip-651.0002_08_v3888

A:      0 AAGCTCGCCTGTATCGATGTCGGGGTTATCTCATACATAATCTCGGGTGCGAGCAAGCCAACATC
          |||||||||||||||||||||||||||||||||||||||||||||..||||||||||||||||||
B:      0 AAGCTCGCCTGTATCGATGTCGGGGTTATCTCATACATAATCTCGAATGCGAGCAAGCCAACATC

*****
Read: M99999:999:000000000-AFWM1:1:1101:2841:14717
Reference: chip-651.0002_08_v4150

A:      0 AAGCTCGCCTGTATCGATGTCATCGTTGCATCAGCTATATCGTCGTTGGCGGGGAAGCCAACATC
          |||||||||||||||||||||||||||||||||||||||||||||...|||||||||||||||||
B:      0 AAGCTCGCCTGTATCGATGTCATCGTTGCATCAGCTATATCGTCGAATGCGGGGAAGCCAACATC

*****
Read: M99999:999:000000000-AFWM1:1:1103:10307:4341
Reference: chip-651.0002_08_v937

A:      0 AAGCTCGCCTGTATCTTAGTCATCGTTTTCTCAAGCATAAATTCGACAGCGGGGAAGCCAACATC
          |||||||||||||||||||||||||||||||||||||||||||||||||||||.|||||||||||
B:      0 AAGCTCGCCTGTATCTTAGTCATCGTTTTCTCAAGCATAAATTCGACAGCGGGCAAGCCAACATC

*****
Read: M99999:999:000000000-AFWM1:1:2103:12750:20421
Reference: chip-651.0002_08_v21623

A:      0 AAGCTCGCCGTCATCTTAGTCAGGGTTGCATCAAGCATAATCTCGACAGCGGGCAAGCCAACATC
          |||||||||||||||||||||||||||||||||||||||||||||||||||||.|||||||||||
B:      0 AAGCTCGCCGTCATCTTAGTCAGGGTTGCATCAAGCATAATCTCGACAGCGGGGAAGCCAACATC

*****
Read: M99999:999:000000000-AFWM1:1:1107:6600:20469
Reference: chip-651.0002_08_v1399

A:      0 AAGCTCGCCTGTATCTTAGTCAGGGTTGCATCATACATATCGTCGAATGCGGGGAAGCCAACATC
          |||||||||||||||||||||||||||||||||||||||||||||||||||||.|||||||||||
B:      0 AAGCTCGCCTGTATCTTAGTCAGGGTTGCATCATACATATCGTCGAATGCGGGCAAGCCAACATC

*****
Read: M99999:999:000000000-AFWM1:1:2113:21807:22230
Reference: chip-651.0002_08_v20841

A:      0 AAGCTCGCCGTCATCTTAGTCGGGGTTATCTCACCCATATCGTCGAATGCGAGCAAGCCAACATC
          |.|||||||||||||||||||||||||||||||..||||||||||||||||||||.|||||||||
B:     27 ACGCTCGCCGTCATCTTAGTCGGGGTTATCTCAAGCATATCGTCGAATGCGAGCACGCCAACATC

*****
Read: M99999:999:000000000-AFWM1:1:2113:10015:5466
Reference: chip-651.0002_08_v24334

A:      0 AAGCTCGCCGTCATCGATGTCATCGTTGCATCAAGCATAAATTCGAATGCGGGGAAGCCAACATC
          ||||||||||..|||||||||||||||||||||||||||||||||||||||||||||||||||||
B:      0 AAGCTCGCCGAGATCGATGTCATCGTTGCATCAAGCATAAATTCGAATGCGGGGAAGCCAACATC

*****
Read: M99999:999:000000000-AFWM1:1:1106:17927:2319
Reference: chip-651.0002_08_v5018

A:      0 AAGCTCGCCTGTATCGATGTCAGGGTTTTCTCATACATAATCTCGACAGCGGGCAAGCCAACATC
          |||||||||||||||||||||||||||||||||||||||||||||||||||||.|||||||||||
B:      0 AAGCTCGCCTGTATCGATGTCAGGGTTTTCTCATACATAATCTCGACAGCGGGGAAGCCAACATC

*****
Read: M99999:999:000000000-AFWM1:1:2105:16939:16466
Reference: chip-651.0002_08_v24831

A:      0 AAGCTCGCCGTCATCGATGTCATCGTTATCTCATACATAAATTCGAATGCGAGCAAGCCAACATC
          |||||||||||||||||||||||||||||||||||||||||||||||||||.|||||||||||||
B:      0 AAGCTCGCCGTCATCGATGTCATCGTTATCTCATACATAAATTCGAATGCGGGCAAGCCAACATC

*****
Read: M99999:999:000000000-AFWM1:1:1103:25676:12079
Reference: chip-651.0002_08_v5208

A:      0 AAGCTCGCCTGTATCGATGTCAGGGTTATCTCAAGCATAAATTCGGGTGCGAGCAAGCCAACATC
          |||||||||||||||||||||||||||||||||||||||||||||...|||||||||||||||||
B:      0 AAGCTCGCCTGTATCGATGTCAGGGTTATCTCAAGCATAAATTCGACAGCGAGCAAGCCAACATC

*****
Read: M99999:999:000000000-AFWM1:1:1114:17880:11578
Reference: chip-651.0002_08_v21678

A:      0 AAGCTCGCCGTCATCTTAGTCAGGGTTGCATCATACATAAATTCGGGTGCGAGCAAGCCAACATC
          ||||||||||||||||||||||..|||||||||||||||||||||||||||||||||||||||||
B:      0 AAGCTCGCCGTCATCTTAGTCATCGTTGCATCATACATAAATTCGGGTGCGAGCAAGCCAACATC

*****
Read: M99999:999:000000000-AFWM1:1:2107:8695:7350
Reference: chip-651.0002_08_v20301

A:      0 AAGCTCGCCGTCATCTTAGTCGGGGTTGCATCATACATATCGTCGAATGCGAGCAAGCCAACATC
          |||||||||||||||||||||.|||||||||||||||||||||||||||||||||||||||||||
B:      0 AAGCTCGCCGTCATCTTAGTCAGGGTTGCATCATACATATCGTCGAATGCGAGCAAGCCAACATC

*****
Read: M99999:999:000000000-AFWM1:1:1114:18973:8010
Reference: chip-651.0002_08_v7909

A:      0 AAGCTCGCCTGTATCGCGGTCATCGTTATCTCAAGCATAAATTCGAATGCGGGGAAGCCAACATC
          |||||||||||||||...||||||||||||| |||||||||||||||||||||||||||||||||
B:      0 AAGCTCGCCTGTATCTTCGTCATCGTTATCT-AAGCATAAATTCGAATGCGGGGAAGCCAACATC

*****
Read: M99999:999:000000000-AFWM1:1:1102:13053:24862
Reference: chip-651.0002_08_v16431

A:      0 AAGCTCGCCGAGATCGATGTCCCCGTTTTCTCAAGCATATCGTCGAATGCGAGCAAGCCAACATC
          |||||||||||||||||||||..||||||||||||||||||||||||||||||||||||||||||
B:      0 AAGCTCGCCGAGATCGATGTCATCGTTTTCTCAAGCATATCGTCGAATGCGAGCAAGCCAACATC

*****
Read: M99999:999:000000000-AFWM1:1:2104:9176:13287
Reference: chip-651.0002_08_v12413

A:      0 AAGCTCGCCGAGATCTTAGTCTATGTTTTCTCAAGCATAAATTCGACAGCGGGCAAGCCAACATC
          |||||||||||||||||||||...|||.|||||||||||||||||||||||||||||||||||||
B:      0 AAGCTCGCCGAGATCTTAGTCCGGGTTATCTCAAGCATAAATTCGACAGCGGGCAAGCCAACATC

*****
Read: M99999:999:000000000-AFWM1:1:2110:5775:14605
Reference: chip-651.0002_08_v726

A:      0 AAGCTCGCCTGTATCTTAGTCATCGTTGCATCATACATATCGTCGAATGCGAGCAAGCCAACATC
          |||||||||||||||||||||||||||||||||||||||||||||||||||.|.|||||||||||
B:      0 AAGCTCGCCTGTATCTTAGTCATCGTTGCATCATACATATCGTCGAATGCGGGGAAGCCAACATC

*****
Read: M99999:999:000000000-AFWM1:1:1110:11546:14445
Reference: chip-651.0002_08_v23708

A:      0 AAGCTCGCCGTCATCGATGTCGGGGTTGCATCATACATAAATTCGACAGCGGGCAAGCCAACATC
          |||||||||||||||...|||||||||||||||||||||||||||||||||||||||||||||||
B:      0 AAGCTCGCCGTCATCTTAGTCGGGGTTGCATCATACATAAATTCGACAGCGGGCAAGCCAACATC

*****
Read: M99999:999:000000000-AFWM1:1:1104:5058:7167
Reference: chip-651.0002_08_v831

A:      0 AAGCTCGCCTGTATCTTAGTCATCGTTGCATCACCCATAATCTCGAATGCGAGCAAGCCAACATC
          |||||||||||||||||||||||||||||||||..||||||||||||||||||||||||||||||
B:      0 AAGCTCGCCTGTATCTTAGTCATCGTTGCATCAAGCATAATCTCGAATGCGAGCAAGCCAACATC

*****
Read: M99999:999:000000000-AFWM1:1:2113:14807:18907
Reference: chip-651.0002_08_v10883

A:      0 AAGCTCGCCGAGATCTTAGTCATCGTTGCATCATACATAAATTCGACAGCGGGCAAGCCAACATC
          |||||||||||||||||||||||||||||||||||||| ||||||||||||||||||||||||||
B:      0 AAGCTCGCCGAGATCTTAGTCATCGTTGCATCATACAT-AATTCGACAGCGGGCAAGCCAACATC

*****
Read: M99999:999:000000000-AFWM1:1:1109:14981:4236
Reference: chip-651.0002_08_v1179

A:      0 AAGCTCGCCTGTATCTTAGTCATCGTTATCTCATACATATCGTCGACAGCGAGCAAGCCAACATC
          |||||||||||||||||||||||||||||||||||||||||||||||||||.|.|||||||||||
B:      0 AAGCTCGCCTGTATCTTAGTCATCGTTATCTCATACATATCGTCGACAGCGGGGAAGCCAACATC

*****
Read: M99999:999:000000000-AFWM1:1:2114:26353:17796
Reference: chip-651.0002_08_v27712

A:      0 AAGCTCGCC-GTCATCGCGGTCATCGTTGCATCAAGCATAAATTCGACAGCGGGGAAGCCAACATC
          ||||||||| || |||||||||||||||| ||||||||||||||||||||||||||||||||||||
B:      0 AAGCTCGCCTGT-ATCGCGGTCATCGTTG-ATCAAGCATAAATTCGACAGCGGGGAAGCCAACATC

*****
Read: M99999:999:000000000-AFWM1:1:1112:27198:20297
Reference: chip-651.0002_08_v27531

A:      0 AAGCTCGCCGTCATCGCGGTCGGGGTTATCTCATACATAAATTCGAATGCGAGCAAGCCAACATC
          ||||||||||||||||..|||||||||||||||||||||||||||||||||||||||||||||||
B:      0 AAGCTCGCCGTCATCGATGTCGGGGTTATCTCATACATAAATTCGAATGCGAGCAAGCCAACATC

*****
Read: M99999:999:000000000-AFWM1:1:1113:7388:18936
Reference: chip-651.0002_08_v3889

A:      0 AAGCTCGCCTGTATCGATGTCGGGGTTATCTCATACATAATCTCGAATGCGGGGAAGCCAACATC
          |||||||||||||||||||||||||||||||||||||||||||||||||||.|.|||||||||||
B:      0 AAGCTCGCCTGTATCGATGTCGGGGTTATCTCATACATAATCTCGAATGCGAGCAAGCCAACATC

*****
Read: M99999:999:000000000-AFWM1:1:1111:20071:18091
Reference: chip-651.0002_08_v21217

A:      0 AAGCTCGCCGTCATCTTAGTCATCGTTTTCTCATACATAATCTCGACAGCGGGGAAGCCAACATC
          ||||||||||||||||||||||||||||||||||||||||..|||||||||||||||||||||||
B:      0 AAGCTCGCCGTCATCTTAGTCATCGTTTTCTCATACATAAATTCGACAGCGGGGAAGCCAACATC

*****
Read: M99999:999:000000000-AFWM1:1:1114:21604:8032
Reference: chip-651.0002_08_v10835

A:      0 AAGCTCGCCGAGATCTTAGTCATCGTTGCATCAAGCATAAATTCGAATGCGGGCAAGCCAACATC
          ||||||||||..|||||||||||||||||||||||||||||||||||||||||||||||||||||
B:      0 AAGCTCGCCGTCATCTTAGTCATCGTTGCATCAAGCATAAATTCGAATGCGGGCAAGCCAACATC

*****
Read: M99999:999:000000000-AFWM1:1:2110:12287:5496
Reference: chip-651.0002_08_v10404

A:      0 AAGCTCGCCGAGATCTTAGTCGGGGTTTTCTCATACATATCGTCGACAGCGAGCAAGCCAACATC
          ||||||||||||||||||||||||||||||||||||||||||||||..|||||||||||||||||
B:      0 AAGCTCGCCGAGATCTTAGTCGGGGTTTTCTCATACATATCGTCGAATGCGAGCAAGCCAACATC

*****
Read: M99999:999:000000000-AFWM1:1:1109:10989:17414
Reference: chip-651.0002_08_v20993

A:      0 AAGCTCGCCGTCATCTTAGTCATCGTTGCATCATACATAATCTCGACAGCGGGCAAGCCAACATC
          |||||||||||||||||||||||||||||||||||||||||||||||||||.|||||||||||||
B:      0 AAGCTCGCCGTCATCTTAGTCATCGTTGCATCATACATAATCTCGACAGCGAGCAAGCCAACATC

*****
Read: M99999:999:000000000-AFWM1:1:2110:19072:8594
Reference: chip-651.0002_08_v5226

A:      0 AAGCTCGCCTGTATCGATGTCAGGGTTATCTCATACATATCGTCGAATGCGAGCAAGCCAACATC
          |||||||||||||||||||||||||||||||||||||||||||||||||||.|||||||||||||
B:      0 AAGCTCGCCTGTATCGATGTCAGGGTTATCTCATACATATCGTCGAATGCGGGCAAGCCAACATC

*****
Read: M99999:999:000000000-AFWM1:1:1107:18930:2651
Reference: chip-651.0002_08_v1807

A:      0 AAGCTCGCCTGTATCTTAGTCAGGGTTATCTCAAGCATATCGTCGACAGCGGGGAAGCCAACATC
          |.|||||||||||||||||||||||||.|||||||||||||||||||||||||||||||||||||
B:      0 ACGCTCGCCTGTATCTTAGTCAGGGTTTTCTCAAGCATATCGTCGACAGCGGGGAAGCCAACATC

*****
Read: M99999:999:000000000-AFWM1:1:1108:7519:18316
Reference: chip-651.0002_08_v11349

A:      0 AAGCTCGCCGAGATCTTAGTCATCGTTATCTCAGCTATATCGTCGACAGCGAGCAAGCCAACATC
          ||||||||||||||||||||||..|||||||||||||||||||||||||||||||||||||||||
B:      0 AAGCTCGCCGAGATCTTAGTCAGGGTTATCTCAGCTATATCGTCGACAGCGAGCAAGCCAACATC

*****
Read: M99999:999:000000000-AFWM1:1:1114:16465:29075
Reference: chip-651.0002_08_v11565

A:      0 AAGCTCGCCGAGATCTTAGTCAGGGTTGCATCATACATAAATTCGCCGGCGAGCAAGCCAACATC
          |||||||||||||||||||||||||||||||||||||||||||||.|.||||||.||||||||||
B:      0 AAGCTCGCCGAGATCTTAGTCAGGGTTGCATCATACATAAATTCGACAGCGAGCTAGCCAACATC

*****
Read: M99999:999:000000000-AFWM1:1:1105:11631:8616
Reference: chip-651.0002_08_v4404

A:      0 AAGCTCGCCTGTATCGATGTCATCGTTTTCTCAGCTATAAATTCGACAGCGAGCAAGCCAACATC
          |||||||||||||||||||||||||||.|||||||||||||||||||||||||||||||||||||
B:      0 AAGCTCGCCTGTATCGATGTCATCGTTATCTCAGCTATAAATTCGACAGCGAGCAAGCCAACATC

*****
Read: M99999:999:000000000-AFWM1:1:2107:14067:7358
Reference: chip-651.0002_08_v10489

A:      0 AAGCTCGCCGAGATCTTAGTCGGGGTTTTCTCACCCATATCGTCGAATGCGGGGAAGCCAACATC
          |||||||||||||||||||||||||||||||||..||||||||||||||||||.|||||||||||
B:      0 AAGCTCGCCGAGATCTTAGTCGGGGTTTTCTCATACATATCGTCGAATGCGGGCAAGCCAACATC

*****
Read: M99999:999:000000000-AFWM1:1:2114:6270:10666
Reference: chip-651.0002_08_v952

A:      0 AAGCTCGCCTGTATCTTAGTCATCGTTTTCTCATACATATCGTCGACAGCGGGGAAGCCAACATC
          |||||||||||||||||||||||||||||||||..|||.||||||||||||||||||||||||||
B:      0 AAGCTCGCCTGTATCTTAGTCATCGTTTTCTCAAGCATCTCGTCGACAGCGGGGAAGCCAACATC

*****
Read: M99999:999:000000000-AFWM1:1:1113:17570:12397
Reference: chip-651.0002_08_v24831

A:      0 AAGCTCGCCGTCATCGATGTCATCGTTATCTCATACATAAATTCGAATGCGAGCAAGCCAACATC
          ||||||||||||||||..|||||||||||||||||||||||||||||||||||||||||||||||
B:      0 AAGCTCGCCGTCATCGCGGTCATCGTTATCTCATACATAAATTCGAATGCGAGCAAGCCAACATC

*****
Read: M99999:999:000000000-AFWM1:1:1110:2495:16645
Reference: chip-651.0002_08_v4989

A:      0 AAGCTCGCCTGTATCGATGTCAGGGTTTTCTCAAGCATAAATTCGACAGCGAGCAAGCCAACATC
          ||||||||||||||||||||||||||||||||||||||||||||||..|||||||||||||||||
B:      0 AAGCTCGCCTGTATCGATGTCAGGGTTTTCTCAAGCATAAATTCGAATGCGAGCAAGCCAACATC

*****
Read: M99999:999:000000000-AFWM1:1:1110:7773:14853
Reference: chip-651.0002_08_v15321

A:      0 AAGCTCGCCGAGATCGATGTCAGGGTTATCTCAAGCATAATCTCGAATGCGAGCAAGCCAACATC
          ||||||||||||||||||||||||||||||||||||||||..|||||||||.|||||||||||||
B:      0 AAGCTCGCCGAGATCGATGTCAGGGTTATCTCAAGCATAAATTCGAATGCGGGCAAGCCAACATC

*****
Read: M99999:999:000000000-AFWM1:1:1111:16386:9899
Reference: chip-651.0002_08_v24383

A:      0 AAGCTCGCCGTCATCGATGTCATCGTTGCATCATACATAAATTCGACAGCGGGCAAGCCAACATC
          |||||||||||||||||||||||||||||||||||||||||||||||||||||.|||||||||||
B:      0 AAGCTCGCCGTCATCGATGTCATCGTTGCATCATACATAAATTCGACAGCGGGGAAGCCAACATC

*****
Read: M99999:999:000000000-AFWM1:1:1103:8556:15705
Reference: chip-651.0002_08_v938

A:      0 AAGCTCGCCTGTATCTTAGTCATCGTTTTCTCAAGCATAAATTCGACAGCGGGCAAGCCAACATC
          |||||||||||||||||||||||||||||||||||||||||||||||||||.|||||||||||||
B:      0 AAGCTCGCCTGTATCTTAGTCATCGTTTTCTCAAGCATAAATTCGACAGCGAGCAAGCCAACATC

*****
Read: M99999:999:000000000-AFWM1:1:2104:8444:11256
Reference: chip-651.0002_08_v579

A:      0 AAGCTCGCCTGTATCTTAGTCGGGGTTATCTCAGCTATAAATTCGACAGCGAGCAAGCCAACATC
          ||||||||||||||||||||||||||||||||||||||||||||||..|||||||||||||||||
B:      0 AAGCTCGCCTGTATCTTAGTCGGGGTTATCTCAGCTATAAATTCGAATGCGAGCAAGCCAACATC

*****
Read: M99999:999:000000000-AFWM1:1:1112:24897:14035
Reference: chip-651.0002_08_v14664

A:      0 AAGCTCGCCGAGATCGATGTCATCGTTATCTCAAGCATAAATTCGACAGCGAGCAAGCCAACATC
          |||||||||||||||||||||||||||.|||||||||||||||||||||||||||||||||||||
B:      0 AAGCTCGCCGAGATCGATGTCATCGTTTTCTCAAGCATAAATTCGACAGCGAGCAAGCCAACATC

*****
Read: M99999:999:000000000-AFWM1:1:1110:6587:20548
Reference: chip-651.0002_08_v4117

A:      0 AAGCTCGCCTGTATCGATGTCATCGTTGCATCATACATAATCTCGACAGCGGGGAAGCCAACATC
          |||||||||||||||||||||||||||||||||||||||||||||||||||.|.|||||||||||
B:      0 AAGCTCGCCTGTATCGATGTCATCGTTGCATCATACATAATCTCGACAGCGAGCAAGCCAACATC

*****
Read: M99999:999:000000000-AFWM1:1:1107:26205:7921
Reference: chip-651.0002_08_v10806

A:      0 AAGCTCGCCGAGATCTTAGTCATCGTTGCATCAAGCATATCGTCGAATGCGAGCAAGCCAACATC
          |||||||||||||||||||||||||||||||||||||||...|||||||||||||||||||||||
B:      0 AAGCTCGCCGAGATCTTAGTCATCGTTGCATCAAGCATAAATTCGAATGCGAGCAAGCCAACATC

*****
Read: M99999:999:000000000-AFWM1:1:2109:20059:5325
Reference: chip-651.0002_08_v15365

A:      0 AAGCTCGCCGAGATCGATGTCAGGGTTATCTCATACATAATCTCGAATGCGGGCAAGCCAACATC
          |||||||||||||||||||||||||||||||||||||||||||||||||||||.|||||||||||
B:      0 AAGCTCGCCGAGATCGATGTCAGGGTTATCTCATACATAATCTCGAATGCGGGGAAGCCAACATC

*****
Read: M99999:999:000000000-AFWM1:1:1111:23521:25679
Reference: chip-651.0002_08_v1598

A:      0 AAGCTCGCCTGTATCTTAGTCAGGGTTTTCTCAAGCATAATCTCGACAGCGGGCAAGCCAACATC
          |||||||||||||||||||||||||.|||||||||||||||||||||||||||.|||||||||||
B:      0 AAGCTCGCCTGTATCTTAGTCAGGGGTTTCTCAAGCATAATCTCGACAGCGGGGAAGCCAACATC

*****
Read: M99999:999:000000000-AFWM1:1:1104:29073:15574
Reference: chip-651.0002_08_v10923

A:      0 AAGCTCGCCGAGATCTTAGTCATCGTTGCATCAGCTATAAATTCGGGTGCGAGCAAGCCAACATC
          |||||||||||||||||||||||||||||||||||||||||||||..||||||||||||||||||
B:      0 AAGCTCGCCGAGATCTTAGTCATCGTTGCATCAGCTATAAATTCGAATGCGAGCAAGCCAACATC

*****
Read: M99999:999:000000000-AFWM1:1:2114:23592:8332
Reference: chip-651.0002_08_v11061

A:      0 AAGCTCGCCGAGATCTTAGTCATCGTTTTCTCAAGCATAAATTCGAATGCGAGCAAGCCAACATC
          ||||||||||||||||||||||||||||||||||||||||||||||..|||||||||||||||||
B:      0 AAGCTCGCCGAGATCTTAGTCATCGTTTTCTCAAGCATAAATTCGACAGCGAGCAAGCCAACATC

*****
Read: M99999:999:000000000-AFWM1:1:1106:23321:18534
Reference: chip-651.0002_08_v981

A:      0 AAGCTCGCCTGTATCTTAGTCATCGTTTTCTCATACATAAATTCGAATGCGAGCAAGCCAACATC
          |||||||||||||||||||||||||||||||||..||||||||||||||||||||||||||||||
B:      0 AAGCTCGCCTGTATCTTAGTCATCGTTTTCTCAAGCATAAATTCGAATGCGAGCAAGCCAACATC

*****
Read: M99999:999:000000000-AFWM1:1:1108:11449:13338
Reference: chip-651.0002_08_v21213

A:      0 AAGCTCGCCGTCATCTTAGTCATCGTTTTCTCATACATAATCTCGGGTGCGAGCAAGCCAACATC
          |||||||||||||||||||||||||||||||||||||||||||||..||||||||||||||||||
B:      0 AAGCTCGCCGTCATCTTAGTCATCGTTTTCTCATACATAATCTCGAATGCGAGCAAGCCAACATC

*****
Read: M99999:999:000000000-AFWM1:1:2104:18890:4988
Reference: chip-651.0002_08_v6786

A:      0 AAGCTCGCCTGTATCGCGGTCGGGGTTGCATCAAGCATAAATTCGAATGCGAGCAAGCCAACATC
          ||||||||||||||||..|||.|||||||||||||||||||||||||||||||||||||||||||
B:      0 AAGCTCGCCTGTATCGATGTCAGGGTTGCATCAAGCATAAATTCGAATGCGAGCAAGCCAACATC

*****
Read: M99999:999:000000000-AFWM1:1:2105:16941:25037
Reference: chip-651.0002_08_v754

A:      0 AAGCTCGCCTGTATCTTAGTCATCGTTGCATCATACATAAATTCGAATGCGGGGAAGCCAACATC
          ||||||||||||||||||||||||||||||||||||||||||||||..|||||||||||||||||
B:      0 AAGCTCGCCTGTATCTTAGTCATCGTTGCATCATACATAAATTCGACAGCGGGGAAGCCAACATC

*****
Read: M99999:999:000000000-AFWM1:1:2110:4808:11363
Reference: chip-651.0002_08_v11253

A:      0 AAGCTCGCCGAGATCTTAGTCATCGTTATCTCAAGCATATCGTCGGGTGCGAGCAAGCCAACATC
          |||||||||||||||||||||||||||||||||||||||||||||..||||||||||||||||||
B:      0 AAGCTCGCCGAGATCTTAGTCATCGTTATCTCAAGCATATCGTCGAATGCGAGCAAGCCAACATC

*****
Read: M99999:999:000000000-AFWM1:1:2103:16579:4042
Reference: chip-651.0002_08_v10208

A:      0 AAGCTCGCCGAGATCTTAGTCGGGGTTGCATCATACATAAATTCGACAGCGGGCAAGCCAACATC
          |||||||||||||||||||||||||||||||||||||||||||||||||||.|||||||||||||
B:      0 AAGCTCGCCGAGATCTTAGTCGGGGTTGCATCATACATAAATTCGACAGCGAGCAAGCCAACATC

*****
Read: M99999:999:000000000-AFWM1:1:2105:8250:7789
Reference: chip-651.0002_08_v10449

A:      0 AAGCTCGCCGAGATCTTAGTCGGGGTTTTCTCAGCTATATCGTCGACAGCGAGCAAGCCAACATC
          ||||||||||||||||||||||||||||||||||||||||||||||..|||||||||||||||||
B:      0 AAGCTCGCCGAGATCTTAGTCGGGGTTTTCTCAGCTATATCGTCGAATGCGAGCAAGCCAACATC

*****
Read: M99999:999:000000000-AFWM1:1:1113:23330:12175
Reference: chip-651.0002_08_v796

A:      0 AAGCTCGCCTGTATCTTAGTCATCGTTGCATCAGCTATAAATTCGGGTGCGGGGAAGCCAACATC
          |||||||||||||||||||||||||||||||||||||||||||||||.|||.|.|||||||||||
B:      0 AAGCTCGCCTGTATCTTAGTCATCGTTGCATCAGCTATAAATTCGGGAGCGAGCAAGCCAACATC

*****
Read: M99999:999:000000000-AFWM1:1:1113:20802:8661
Reference: chip-651.0002_08_v11960

A:      0 AAGCTCGCCGAGATCTTAGTCAGGGTTATCTCAAGCATAAATTCGAATGCGGGCAAGCCAACATC
          |||||||||||||||||||||||||||||||||||||||||||||||||||||.|||||||||||
B:      0 AAGCTCGCCGAGATCTTAGTCAGGGTTATCTCAAGCATAAATTCGAATGCGGGGAAGCCAACATC

*****
Read: M99999:999:000000000-AFWM1:1:2109:19950:27230
Reference: chip-651.0002_08_v20604

A:      0 AAGCTCGCC-GTCATCTTAGTCGGGGTTTTCTCAGCTATAAATTCGACAGCGAGCAAGCCAACATC
          ||||||||| || |||||||||||||||||||||||||||||||||||||||||||||||||||||
B:      0 AAGCTCGCCTGT-ATCTTAGTCGGGGTTTTCTCAGCTATAAATTCGACAGCGAGCAAGCCAACATC

*****
Read: M99999:999:000000000-AFWM1:1:1111:8353:15649
Reference: chip-651.0002_08_v1401

A:      0 AAGCTCGCCTGTATCTTAGTCAGGGTTGCATCATACATATCGTCGAATGCGAGCAAGCCAACATC
          |||||||||||||||||||||||||||||||||||||||||||||||||||.|||||||||||||
B:      0 AAGCTCGCCTGTATCTTAGTCAGGGTTGCATCATACATATCGTCGAATGCGGGCAAGCCAACATC

*****
Read: M99999:999:000000000-AFWM1:1:2109:26012:17189
Reference: chip-651.0002_08_v18306

A:      0 AAGCTCGCCGAGATCGCGGTCAGGGTTGCATCATACATAAATTCGAATGCGAGCAAGCCAACATC
          ||||||||||||||||..|||||||||||||||||||||||||||||||||||||||||||||||
B:      0 AAGCTCGCCGAGATCGATGTCAGGGTTGCATCATACATAAATTCGAATGCGAGCAAGCCAACATC

*****
Read: M99999:999:000000000-AFWM1:1:1106:8079:15442
Reference: chip-651.0002_08_v44901

A:      0 AAGCTCGCCAAAATCGATGTCATCGTTTTCTCAGCTATAAATTCGAATGCGAGCAAGCCAACATC
          |||||||||.|.|||||||||||||||||||||||||||||||||||||||||||||||||||||
B:      0 AAGCTCGCCGAGATCGATGTCATCGTTTTCTCAGCTATAAATTCGAATGCGAGCAAGCCAACATC

*****
Read: M99999:999:000000000-AFWM1:1:1105:26399:12346
Reference: chip-651.0002_08_v25239

A:      0 AAGCTCGCCGTCATCGATGTCAGGGTTTTCTCAAGCATAAATTCGACAGCGAGCAAGCCAACATC
          ||||||||||..|||||||||||||||||||||||||||||||||||||||||||||||||||||
B:      0 AAGCTCGCCGAGATCGATGTCAGGGTTTTCTCAAGCATAAATTCGACAGCGAGCAAGCCAACATC

*****
Read: M99999:999:000000000-AFWM1:1:1106:11527:25620
Reference: chip-651.0002_08_v24379

A:      0 AAGCTCGCCGTCATCGATGTCATCGTTGCATCATACATAAATTCGAATGCGGGGAAGCCAACATC
          ||||||||||||||||||||||||||||||.|||||||||||||||..|||||.|||||||||||
B:      0 AAGCTCGCCGTCATCGATGTCATCGTTGCAGCATACATAAATTCGACAGCGGGCAAGCCAACATC

*****
Read: M99999:999:000000000-AFWM1:1:2109:20364:23898
Reference: chip-651.0002_08_v4969

A:      0 AAGCTCGCCTGTATCGATGTCAGGGTTTTCTCAAGCATAATCTCGAATGCGGGGAAGCCAACATC
          |||||||||||||||||||||||||||||||||..||||||||| |||||||.||||||||||||
B:     23 AAGCTCGCCTGTATCGATGTCAGGGTTTTCTCATACATAATCTC-AATGCGGTGAAGCCAACATC

*****
Read: M99999:999:000000000-AFWM1:1:2103:21740:17724
Reference: chip-651.0002_08_v18529

A:      0 AAGCTCGCCGAGATCGCGGTCAGGGTTTTCTCATACATAAATTCGAATGCGGGGAAGCCAACATC
          ||||||||||..|||||||||||||||||||||||||||||||||||||||||||||||||||||
B:      0 AAGCTCGCCGTCATCGCGGTCAGGGTTTTCTCATACATAAATTCGAATGCGGGGAAGCCAACATC

*****
Read: M99999:999:000000000-AFWM1:1:1112:15450:12907
Reference: chip-651.0002_08_v709

A:      0 AAGCTCGCCTGTATCTTAGTCATCGTTGCATCAAGCATAAATTCGAATGCGGGGAAGCCAACATC
          |||||||||||||||||||||||||||||||||||||||||||||||||||.|.|||||||||||
B:      0 AAGCTCGCCTGTATCTTAGTCATCGTTGCATCAAGCATAAATTCGAATGCGAGCAAGCCAACATC

*****
Read: M99999:999:000000000-AFWM1:1:2112:8085:15731
Reference: chip-651.0002_08_v11063

A:      0 AAGCTCGCCGAGATCTTAGTCATCGTTTTCTCAAGCATAAATTCGACAGCGGGCAAGCCAACATC
          |||||||||||||||||||||||||||||||||||||||||||||||||||.|||||||||||||
B:      0 AAGCTCGCCGAGATCTTAGTCATCGTTTTCTCAAGCATAAATTCGACAGCGAGCAAGCCAACATC

*****
Read: M99999:999:000000000-AFWM1:1:2107:10000:18392
Reference: chip-651.0002_08_v14298

A:      0 AAGCTCGCCGAGATCGATGTCATCGTTGCATCAGCTATAAATTCGGGTGCGAGCAAGCCAACATC
          ||||||||||..|||||||||||||||||||||||||||||||||||||||||||||||||||||
B:      0 AAGCTCGCCGTCATCGATGTCATCGTTGCATCAGCTATAAATTCGGGTGCGAGCAAGCCAACATC

*****
Read: M99999:999:000000000-AFWM1:1:2105:5664:6327
Reference: chip-651.0002_08_v14030

A:      0 AAGCTCGCCGAGATCGATGTCGGGGTTATCTCATACATAAATTCGAATGCGGGCAAGCCAACATC
          |||||||||||||||||||||||||||||||||||||||||||||||||||||.|||||||||||
B:      0 AAGCTCGCCGAGATCGATGTCGGGGTTATCTCATACATAAATTCGAATGCGGGGAAGCCAACATC

*****
Read: M99999:999:000000000-AFWM1:1:2105:7772:6041
Reference: chip-651.0002_08_v19404

A:      0 AAGCTCGCCGAGATCGCGGTCTAT-GTTATCTCATACATATCGTCGACAGCGAGCAAGCCAACATC
          |||||||||||||||||||| ||| |||||||||||||||||||||||||||||||||||||||||
B:      0 AAGCTCGCCGAGATCGCGGT-TATCGTTATCTCATACATATCGTCGACAGCGAGCAAGCCAACATC

*****
Read: M99999:999:000000000-AFWM1:1:1109:8259:4868
Reference: chip-651.0002_08_v17587

A:      0 AAGCTCGCCGAGATCGCGGTCATCGTTGCATCAAGCATAAATTCGACAGCGGGGAAGCCAACATC
          ||||||||||..|||||||||||||||||||||||||||||||||||||||||||||||||||||
B:      0 AAGCTCGCCGTCATCGCGGTCATCGTTGCATCAAGCATAAATTCGACAGCGGGGAAGCCAACATC

*****
Read: M99999:999:000000000-AFWM1:1:2101:20134:11404
Reference: chip-651.0002_08_v1221

A:      0 AAGCTCGCCTGTATCTTAGTCATCGTTATCTCAGCTATATCGTCGAATGCGAGCAAGCCAACATC
          ||||||||||||||||||||||..|||||||||||||||||||||||||||||||||||||||||
B:      0 AAGCTCGCCTGTATCTTAGTCAGGGTTATCTCAGCTATATCGTCGAATGCGAGCAAGCCAACATC

*****
Read: M99999:999:000000000-AFWM1:1:2104:9922:7490
Reference: chip-651.0002_08_v15125

A:      0 AAGCTCGCCGAGATCGATGTCAGGGTTTTCTCATACATATCGTCGAATGCGGGCAAGCCAACATC
          ||||||||||||||||||||||..|||||||||||||||||||||||||||||||||||||||||
B:      0 AAGCTCGCCGAGATCGATGTCATCGTTTTCTCATACATATCGTCGAATGCGGGCAAGCCAACATC

*****
Read: M99999:999:000000000-AFWM1:1:1113:2291:14023
Reference: chip-651.0002_08_v8675

A:      0 AAGCTCGCCTGTATCGCGGTCAGGGTTATCTCAGCTATAAATTCGAATGCGGGCAAGCCAACATC
          ||||||||||||||||||||||.|           .|||||||| ||||||||||||||||||||
B:      0 AAGCTCGCCTGTATCGCGGTCATG-----------CATAAATTC-AATGCGGGCAAGCCAACATC

*****
Read: M99999:999:000000000-AFWM1:1:1109:16863:3198
Reference: chip-651.0002_08_v12650

A:      0 AAGCTCGCCGAGATCTTAGTCTATGTTATCTCATACATATCGTCGAATGCGGGCAAGCCAACATC
          ||||||||||.|||||||||| ||.||||||||||||||||||||||||||.|||||||||||||
B:      0 AAGCTCGCCGGGATCTTAGTC-ATCTTATCTCATACATATCGTCGAATGCGAGCAAGCCAACATC

*****
Read: M99999:999:000000000-AFWM1:1:1113:9152:12650
Reference: chip-651.0002_08_v577

A:      0 AAGCTCGCCTGTATCTTAGTCGGGGTTATCTCAGCTATAAATTCGACAGCGGGGAAGCCAACATC
          |||||||||||||||||||||||||||||||||||||||||||||||||||.|.|||||||||||
B:      0 AAGCTCGCCTGTATCTTAGTCGGGGTTATCTCAGCTATAAATTCGACAGCGAGCAAGCCAACATC

*****
Read: M99999:999:000000000-AFWM1:1:1110:16044:21395
Reference: chip-651.0002_08_v560

A:      0 AAGCTCGCCTGTATCTTAGTCGGGGTTATCTCAGCTATAATCTCGAATGCGGGCAAGCCAACATC
          |||||||||||||||||||||||||||||||||||||||||||||||||||.|||||||||||||
B:      0 AAGCTCGCCTGTATCTTAGTCGGGGTTATCTCAGCTATAATCTCGAATGCGAGCAAGCCAACATC

*****
Read: M99999:999:000000000-AFWM1:1:2107:12373:24077
Reference: chip-651.0002_08_v694

A:      0 AAGCTCGCCTGTATCTTAGTCATCGTTGCATCAAGCATAATCTCGAATGCGGGGAAGCCAACATC
          ||||||||||||||||||||||||||||||||||||||||||||||..|||||||||||||||||
B:      0 AAGCTCGCCTGTATCTTAGTCATCGTTGCATCAAGCATAATCTCGACAGCGGGGAAGCCAACATC

*****
Read: M99999:999:000000000-AFWM1:1:1106:4758:9922
Reference: chip-651.0002_08_v21727

A:      0 AAGCTCGCCGTCATCTTAGTCAGGGTTGCATCAGCTATAAATTCGACAGCGGGGAAGCCAACATC
          ||.||||||||||||||||||||||||...|||||||||||||||||||||||||||||||||||
B:      0 AATCTCGCCGTCATCTTAGTCAGGGTTATCTCAGCTATAAATTCGACAGCGGGGAAGCCAACATC

*****
Read: M99999:999:000000000-AFWM1:1:2114:7356:20234
Reference: chip-651.0002_08_v1239

A:      0 AAGCTCGCCTGTATCTTAGTCATCGTTATCTCAGCTATAATCTCGACAGCGAGCAAGCCAACATC
          |||||||||||||||||||||||||||||||||||||||||||||||||||.|||||||||||||
B:      0 AAGCTCGCCTGTATCTTAGTCATCGTTATCTCAGCTATAATCTCGACAGCGGGCAAGCCAACATC

*****
Read: M99999:999:000000000-AFWM1:1:1112:3567:15689
Reference: chip-651.0002_08_v32182

A:      0 AAGCTCGCCCCCATCTTAGTCAGGGTTATCTCAAGCATATCGTCGACAGCGGGGAAGCCAACATC
          |||||||||..||||||||||||||||||||||||||||||||||||||||||||||||||||||
B:      0 AAGCTCGCCGTCATCTTAGTCAGGGTTATCTCAAGCATATCGTCGACAGCGGGGAAGCCAACATC

*****
Read: M99999:999:000000000-AFWM1:1:2104:23608:5121
Reference: chip-651.0002_08_v10824

A:      0 AAGCTCGCCGAGATCTTAGTCATCGTTGCATCAAGCATAATCTCGACAGCGAGCAAGCCAACATC
          |||||||||||||||||||||||||||||||||| ||||||||||||||||.|||||||||||||
B:      0 AAGCTCGCCGAGATCTTAGTCATCGTTGCATCAA-CATAATCTCGACAGCGGGCAAGCCAACATC

*****
Read: M99999:999:000000000-AFWM1:1:2108:15155:6883
Reference: chip-651.0002_08_v1430

A:      0 AAGCTCGCCTGTATCTTAGTCAGGGTTGCATCATACATAAATTCGAATGCGGGCAAGCCAACATC
          |||||||||    .|||||||||||||||||||||||||||||||||||||||.|||||||||||
B:      0 AAGCTCGCC----GCTTAGTCAGGGTTGCATCATACATAAATTCGAATGCGGGGAAGCCAACATC

*****
Read: M99999:999:000000000-AFWM1:1:1105:14640:13216
Reference: chip-651.0002_08_v4329

A:      0 AAGCTCGCCTGTATCGATGTCATCGTTTTCTCATACATATCGTCGACAGCGAGCAAGCCAACATC
          ||||||||||||||||||||||||||||||||||||||||||||||..|||.|||||||||||||
B:      0 AAGCTCGCCTGTATCGATGTCATCGTTTTCTCATACATATCGTCGAATGCGGGCAAGCCAACATC

*****
Read: M99999:999:000000000-AFWM1:1:1101:17678:20348
Reference: chip-651.0002_08_v21516

A:      0 AAGCTCGCCGTCATCTTAGTCATCGTTATCTCACCCATATCGTCGAATGCGAGCAAGCCAACATC
          ||||||||||||||||||||||||||||||||| .||||||||||||||||||||||||||||||
B:      0 AAGCTCGCCGTCATCTTAGTCATCGTTATCTCA-ACATATCGTCGAATGCGAGCAAGCCAACATC

*****
Read: M99999:999:000000000-AFWM1:1:2113:9706:21063
Reference: chip-651.0002_08_v10449

A:      0 AAGCTCGCCGAGATCTTAGTCGGGGTTTTCTCAGCTATATCGTCGACAGCGAGCAAGCCAACATC
          |||||||||||||||||||||.|||||||||||||||||||||||||||||||||||||||||||
B:      0 AAGCTCGCCGAGATCTTAGTCAGGGTTTTCTCAGCTATATCGTCGACAGCGAGCAAGCCAACATC

*****
Read: M99999:999:000000000-AFWM1:1:1106:25671:12253
Reference: chip-651.0002_08_v4328

A:      0 AAGCTCGCCTGTATCGATGTCATCGTTTTCTCATACATATCGTCGACAGCGGGCAAGCCAACATC
          |||||||||||||||||||||||||||||||||||||||||||||||||||||.|||||||||||
B:      0 AAGCTCGCCTGTATCGATGTCATCGTTTTCTCATACATATCGTCGACAGCGGGGAAGCCAACATC

*****
Read: M99999:999:000000000-AFWM1:1:1101:15283:7890
Reference: chip-651.0002_08_v21484

A:      0 AAGCTCGCCGTCATCTTAGTCATCGTTATCTCAGCTATAATCTCGAATGCGGGGAAGCCAACATC
          |||||||||||||||||||||||||||||||||||||||||||||||||||||.|||||||||||
B:      0 AAGCTCGCCGTCATCTTAGTCATCGTTATCTCAGCTATAATCTCGAATGCGGGCAAGCCAACATC

*****
Read: M99999:999:000000000-AFWM1:1:2108:22096:3795
Reference: chip-651.0002_08_v10175

A:      0 AAGCTCGCCGAGATCTTAGTCGGGGTTGCATCATACATATCGTCGAATGCGGGCAAGCCAACATC
          |||||||||||||||||||||...|||||||||||||||||||||||||||||||||||||||||
B:      0 AAGCTCGCCGAGATCTTAGTCATCGTTGCATCATACATATCGTCGAATGCGGGCAAGCCAACATC

*****
Read: M99999:999:000000000-AFWM1:1:1107:7493:22634
Reference: chip-651.0002_08_v262

A:      0 AAGCTCGCCTGTATCTTAGTCGGGGTTTTCTCAAGCATAAATTCGACAGCGGGGAAGCCAACATC
          ||||||||||||||| |||| .|||||||||||||||||||||||||||||||||||||||||||
B:      0 AAGCTCGCCTGTATC-TAGT-AGGGTTTTCTCAAGCATAAATTCGACAGCGGGGAAGCCAACATC

*****
Read: M99999:999:000000000-AFWM1:1:1114:18000:15193
Reference: chip-651.0002_08_v24351

A:      0 AAGCTCGCCGTCATCGATGTCATCGTTGCATCATACATATCGTCGAATGCGAGCAAGCCAACATC
          |||||||||||||||||||||||||||||||||||||||||||||||||||.|.|||||||||||
B:      0 AAGCTCGCCGTCATCGATGTCATCGTTGCATCATACATATCGTCGAATGCGGGGAAGCCAACATC

*****
Read: M99999:999:000000000-AFWM1:1:2107:9319:8147
Reference: chip-651.0002_08_v11167

A:      0 AAGCTCGCCGAGATCTTAGTCATCGTTTTCTCACCCATATCGTCGACAGCGGGGAAGCCAACATC
          |||||||||||||||||||||||||||||||||.|.|||||||||||||||||||||||||||||
B:      0 AAGCTCGCCGAGATCTTAGTCATCGTTTTCTCAGCTATATCGTCGACAGCGGGGAAGCCAACATC

*****
Read: M99999:999:000000000-AFWM1:1:1105:11493:24629
Reference: chip-651.0002_08_v741

A:      0 AAGCTCGCCTGTATCTTAGTCATCGTTGCATCATACATAATCTCGAATGCGAGCAAGCCAACATC
          ||||||||||||||||||||||||||||||||||||||||..|||||||||||||||||||||||
B:      0 AAGCTCGCCTGTATCTTAGTCATCGTTGCATCATACATAAATTCGAATGCGAGCAAGCCAACATC

*****
Read: M99999:999:000000000-AFWM1:1:1101:7450:7723
Reference: chip-651.0002_08_v6396

A:      0 AAGCTCGCCTGTATCGATGTCCCCGTTTTCTCAGCTATATCGTCGAATGCGAGCAAGCCAACATC
          |||||||||||||||||||||..||||||||||||||||||||||||||||||||||||||||||
B:      0 AAGCTCGCCTGTATCGATGTCATCGTTTTCTCAGCTATATCGTCGAATGCGAGCAAGCCAACATC

*****
Read: M99999:999:000000000-AFWM1:1:2111:12759:12934
Reference: chip-651.0002_08_v14499

A:      0 AAGCTCGCCGAGATCGATGTCATCGTTTTCTCAGCTATATCGTCGACAGCGAGCAAGCCAACATC
          ||||||||||||||||||||||||||||||||||||||||||||  |||||.|||||||||||||
B:      0 AAGCTCGCCGAGATCGATGTCATCGTTTTCTCAGCTATATCGTC--CAGCGGGCAAGCCAACATC

*****
Read: M99999:999:000000000-AFWM1:1:2110:14164:19475
Reference: chip-651.0002_08_v10403

A:      0 AAGCTCGCCGAGATCTTAGTCGGGGTTTTCTCATACATATCGTCGACAGCGGGCAAGCCAACATC
          |||||||||||||||||||||||||||||||||||||||||||||||||||.|||||||||||||
B:      0 AAGCTCGCCGAGATCTTAGTCGGGGTTTTCTCATACATATCGTCGACAGCGAGCAAGCCAACATC

*****
Read: M99999:999:000000000-AFWM1:1:2103:7712:22357
Reference: chip-651.0002_08_v21395

A:      0 AAGCTCGCCGTCATCTTAGTCATCGTTATCTCAAGCATAATCTCGAATGCGGGCAAGCCAACATC
          |||||||||||||||||||||||||||||||||||||||||||||||||||||.|||||||||||
B:      0 AAGCTCGCCGTCATCTTAGTCATCGTTATCTCAAGCATAATCTCGAATGCGGGGAAGCCAACATC

*****
Read: M99999:999:000000000-AFWM1:1:2101:17885:5879
Reference: chip-651.0002_08_v24425

A:      0 AAGCTCGCCGTCATCGATGTCATCGTTGCATCAGCTATAAATTCGAATGCGGGCAAGCCAACATC
          |||||||||||||||||||||||||||||||||||||||||||||||||||||.||||| |||||
B:      0 AAGCTCGCCGTCATCGATGTCATCGTTGCATCAGCTATAAATTCGAATGCGGGGAAGCC-ACATC

*****
Read: M99999:999:000000000-AFWM1:1:1102:13957:9827
Reference: chip-651.0002_08_v7597

A:      0 AAGCTCGCCTGTATCGCGGTCATCGTTGCATCACCCATAAATTCGACAGCGGGGAAGCCAACATC
          |||||||||||||||||||||||||||||||||..||||||||||||||||||||||||||||||
B:      0 AAGCTCGCCTGTATCGCGGTCATCGTTGCATCATACATAAATTCGACAGCGGGGAAGCCAACATC

*****
Read: M99999:999:000000000-AFWM1:1:1106:14551:21282
Reference: chip-651.0002_08_v44872

A:      0 AAGCTCGCCAAAATCGATGTCATCGTTTTCTCAGCTATATCGTCGACAGCGGGGAAGCCAACATC
          |||||||||.|.||||||||||||||||||||||| |||||||||||||||||||||||||||||
B:      0 AAGCTCGCCGAGATCGATGTCATCGTTTTCTCAGC-ATATCGTCGACAGCGGGGAAGCCAACATC

*****
Read: M99999:999:000000000-AFWM1:1:1106:2604:17443
Reference: chip-651.0002_08_v1130

A:      0 AAGCTCGCCTGTATCTTAGTCATCGTTATCTCAAGCATATCGTCGAATGCGGGCAAGCCAACATC
          |||||||||||||||||||||||||||||||||||||||||||||||||||.|||||||||||||
B:      0 AAGCTCGCCTGTATCTTAGTCATCGTTATCTCAAGCATATCGTCGAATGCGAGCAAGCCAACATC

*****
Read: M99999:999:000000000-AFWM1:1:2105:10813:17960
Reference: chip-651.0002_08_v21485

A:      0 AAGCTCGCCGTCATCTTAGTCATCGTTATCTCAGCTATAATCTCGAATGCGGGCAAGCCAACATC
          |||||||||||| ||||||||||||||||||||||||||||||||||||||||.|||||||||||
B:      0 AAGCTCGCCGTC-TCTTAGTCATCGTTATCTCAGCTATAATCTCGAATGCGGGGAAGCCAACATC

*****
Read: M99999:999:000000000-AFWM1:1:2114:11178:7207
Reference: chip-651.0002_08_v21876

A:      0 AAGCTCGCC-GTCATCTTAGTCAGGGTTTTCTCATACATATCGTCGAATGCGAGCAAGCCAACATC
          ||||||||| || |||||||||||||||||||||||||||||||||||||||||||||||||||||
B:      0 AAGCTCGCCTGT-ATCTTAGTCAGGGTTTTCTCATACATATCGTCGAATGCGAGCAAGCCAACATC

*****
Read: M99999:999:000000000-AFWM1:1:1106:16666:7836
Reference: chip-651.0002_08_v21429

A:      0 AAGCTCGCCGTCATCTTAGTCATCGTTATCTCATACATATCGTCGACAGCGAGCAAGCCAACATC
          |||||||||||||||||||||||||||||||||||||||||||||||||||.|||||||||||||
B:      0 AAGCTCGCCGTCATCTTAGTCATCGTTATCTCATACATATCGTCGACAGCGGGCAAGCCAACATC

*****
Read: M99999:999:000000000-AFWM1:1:1110:14920:15098
Reference: chip-651.0002_08_v10161

A:      0 AAGCTCGCCGAGATCTTAGTCGGGGTTGCATCAAGCATAAATTCGAATGCGAGCAAGCCAACATC
          ||||||||||||||||||||||||||||||||||||||||||||||..|||||||||||||||||
B:      0 AAGCTCGCCGAGATCTTAGTCGGGGTTGCATCAAGCATAAATTCGACAGCGAGCAAGCCAACATC

*****
Read: M99999:999:000000000-AFWM1:1:1111:23986:12061
Reference: chip-651.0002_08_v24584

A:      0 AAGCTCGCCGTCATCGATGTCATCGTTTTCTCATACATATCGTCGCCGGCGGGCAAGCCAACATC
          |||||||||||||||||||||||||||||||||||||||||||||.|.|||||||||||||||||
B:      0 AAGCTCGCCGTCATCGATGTCATCGTTTTCTCATACATATCGTCGACAGCGGGCAAGCCAACATC

*****
Read: M99999:999:000000000-AFWM1:1:2113:18546:13843
Reference: chip-651.0002_08_v22072

A:      0 AAGCTCGCCGTCATCTTAGTCAGGGTTATCTCAAGCATAATCTCGACAGCGGGGAAGCCAACATC
          ||||||||||||||||||||||||||||||||||||||||..|||||||||||||||||||||||
B:      0 AAGCTCGCCGTCATCTTAGTCAGGGTTATCTCAAGCATAAATTCGACAGCGGGGAAGCCAACATC

*****
Read: M99999:999:000000000-AFWM1:1:1113:17832:26873
Reference: chip-651.0002_08_v24651

A:      0 AAGCTCGCCGTCATCGATGTCATCGTTTTCTCAGCTATAAATTCGAATGCGAGCAAGCCAACATC
          |||||||||||||||||||||||||||.|||||||||||||||||||||||||||||||||||||
B:      0 AAGCTCGCCGTCATCGATGTCATCGTTATCTCAGCTATAAATTCGAATGCGAGCAAGCCAACATC

*****
Read: M99999:999:000000000-AFWM1:1:2111:16711:23600
Reference: chip-651.0002_08_v1178

A:      0 AAGCTCGCCTGTATCTTAGTCATCGTTATCTCATACATATCGTCGACAGCGGGCAAGCCAACATC
          |||||||||||||||||||||||||||||||||||||||||||||||||||||.|||||||||||
B:      0 AAGCTCGCCTGTATCTTAGTCATCGTTATCTCATACATATCGTCGACAGCGGGGAAGCCAACATC

*****
Read: M99999:999:000000000-AFWM1:1:2106:15467:8352
Reference: chip-651.0002_08_v742

A:      0 AAGCTCGCCTGTATCTTAGTCATCGTTGCATCATACATAATCTCGACAGCGGGGAAGCCAACATC
          ||||||||||||||||||||||||||||||||||||||||||||||..|||||||||||||||||
B:      0 AAGCTCGCCTGTATCTTAGTCATCGTTGCATCATACATAATCTCGAATGCGGGGAAGCCAACATC

*****
Read: M99999:999:000000000-AFWM1:1:1107:21290:9635
Reference: chip-651.0002_08_v54

A:      0 AAGCTCGCCTGTATCTTAGTCGGGGTTGCATCATACATATCGTCGACAGCGAGCAAGCCAACATC
          |||||||||||||||||||||.|||||||||||||||||||||||||||||||||||||||||||
B:      0 AAGCTCGCCTGTATCTTAGTCAGGGTTGCATCATACATATCGTCGACAGCGAGCAAGCCAACATC

*****
Read: M99999:999:000000000-AFWM1:1:1112:13286:24573
Reference: chip-651.0002_08_v21456

A:      0 AAGCTCGCCGTCATCTTAGTCATCGTTATCTCATACATAAATTCGAATGCGAGCAAGCCAACATC
          |||||||||||||||||||||||||||||||||||||||||||||||||||.|.|||||||||||
B:      0 AAGCTCGCCGTCATCTTAGTCATCGTTATCTCATACATAAATTCGAATGCGGGGAAGCCAACATC

*****
Read: M99999:999:000000000-AFWM1:1:2112:3750:18260
Reference: chip-651.0002_08_v229

A:      0 AAGCTCGCCTGTATCTTAGTCGGGGTTTTCTCAAGCATATCGTCGAATGCGGGGAAGCCAACATC
          |||||||||||||||||||||||||||.|||||||||||||||||||||||||.|||||||||||
B:      0 AAGCTCGCCTGTATCTTAGTCGGGGTTATCTCAAGCATATCGTCGAATGCGGGCAAGCCAACATC

*****
Read: M99999:999:000000000-AFWM1:1:1110:14642:22896
Reference: chip-651.0002_08_v27983

A:      0 AAGCTCGCC-GTCATCGCGGTCATCGTTTTCTCATACATAAATTCGACAGCGGGCAAGCCAACATC
          ||||||||| || |||||||||||||||||||||||||||||||||||||||||||||||||||||
B:      0 AAGCTCGCCTGT-ATCGCGGTCATCGTTTTCTCATACATAAATTCGACAGCGGGCAAGCCAACATC

*****
Read: M99999:999:000000000-AFWM1:1:2109:16257:15100
Reference: chip-651.0002_08_v20993

A:      0 AAGCTCGCCGTCATCTTAGTCATCGTTGCATCATACATAATCTCGACAGCGGGCAAGCCAACATC
          |||||||||||||||||||||||||||||||||||||||||||||||||||.|||||||||||||
B:      0 AAGCTCGCCGTCATCTTAGTCATCGTTGCATCATACATAATCTCGACAGCGAGCAAGCCAACATC

*****
Read: M99999:999:000000000-AFWM1:1:2101:25504:14596
Reference: chip-651.0002_08_v10209

A:      0 AAGCTCGCCGAGATCTTAGTCGGGGTTGCATCATACATAAATTCGACAGCGAGCAAGCCAACATC
          |||||||||||||||||||||||||||||||||||||||||||||||||||.|||||||||||||
B:      0 AAGCTCGCCGAGATCTTAGTCGGGGTTGCATCATACATAAATTCGACAGCGGGCAAGCCAACATC

*****
Read: M99999:999:000000000-AFWM1:1:2103:7801:15585
Reference: chip-651.0002_08_v6186

A:      0 AAGCTCGCCTGTATCGATGTCCCCGTTGCATCAGCTATAATCTCGAATGCGAGCAAGCCAACATC
          |||||||||||||||||||||..||||||||||||||||||||||||||||||||||||||||||
B:      0 AAGCTCGCCTGTATCGATGTCATCGTTGCATCAGCTATAATCTCGAATGCGAGCAAGCCAACATC

*****
Read: M99999:999:000000000-AFWM1:1:2106:17944:6641
Reference: chip-651.0002_08_v8497

A:      0 AAGCTCGCCTGTATCGCGGTCAGGGTTTTCTCACCCATAAATTCGACAGCGGGGAAGCCAACATC
          |||||||||||||||||||||||||||||||||..||||||||||||||||||||||||||||||
B:      0 AAGCTCGCCTGTATCGCGGTCAGGGTTTTCTCATACATAAATTCGACAGCGGGGAAGCCAACATC

*****
Read: M99999:999:000000000-AFWM1:1:1109:26297:20651
Reference: chip-651.0002_08_v1835

A:      0 AAGCTCGCCTGTATCTTAGTCAGGGTTATCTCAAGCATAAATTCGAATGCGGGCAAGCCAACATC
          |||||||||||||||||||||||||||||||||||||||||||||||||||.|||||||||||||
B:      0 AAGCTCGCCTGTATCTTAGTCAGGGTTATCTCAAGCATAAATTCGAATGCGAGCAAGCCAACATC

*****
Read: M99999:999:000000000-AFWM1:1:2103:18639:3609
Reference: chip-651.0002_08_v25058

A:      0 AAGCTCGCCGTCATCGATGTCAGGGTTGCATCATACATAAATTCGACAGCGGGCAAGCCAACATC
          |||||||||||||||||||||||||||||||||||||||||||||||||||||.|||||||||||
B:      0 AAGCTCGCCGTCATCGATGTCAGGGTTGCATCATACATAAATTCGACAGCGGGGAAGCCAACATC

*****
Read: M99999:999:000000000-AFWM1:1:2103:24169:17885
Reference: chip-651.0002_08_v10610

A:      0 AAGCTCGCCGAGATCTTAGTCGGGGTTATCTCAAGCATAAATTCGAATGCGGGCAAGCCAACATC
          |||||||||||||||||||||||||||||||||||||||||||||||||||.|||||||||||||
B:      0 AAGCTCGCCGAGATCTTAGTCGGGGTTATCTCAAGCATAAATTCGAATGCGAGCAAGCCAACATC

*****
Read: M99999:999:000000000-AFWM1:1:1108:8369:10455
Reference: chip-651.0002_08_v1453

A:      0 AAGCTCGCCTGTATCTTAGTCAGGGTTGCATCAGCTATATCGTCGCCGGCGGGGAAGCCAACATC
          |||||||||||||||||||||||||||||||||||||||||||||.|.|||||||||||||||||
B:      0 AAGCTCGCCTGTATCTTAGTCAGGGTTGCATCAGCTATATCGTCGACAGCGGGGAAGCCAACATC

*****
Read: M99999:999:000000000-AFWM1:1:2101:7197:18951
Reference: chip-651.0002_08_v7824

A:      0 AAGCTCGCCTGTATCGCGGTCATCGTTTTCTCACCCATAAATTCGACAGCGAGCAAGCCAACATC
          |||||||||||||||||||||||||||||||||..||||||||||||||||||||||||||||||
B:      0 AAGCTCGCCTGTATCGCGGTCATCGTTTTCTCATACATAAATTCGACAGCGAGCAAGCCAACATC

*****
Read: M99999:999:000000000-AFWM1:1:1105:7709:21361
Reference: chip-651.0002_08_v529

A:      0 AAGCTCGCCTGTATCTTAGTCGGGGTTATCTCATACATAAATTCGAATGCGGGGAAGCCAACATC
          |||||||||||||||||||||.|||||||||||||||||||||||||||||||.|||||||||||
B:      0 AAGCTCGCCTGTATCTTAGTCAGGGTTATCTCATACATAAATTCGAATGCGGGCAAGCCAACATC

*****
Read: M99999:999:000000000-AFWM1:1:2101:10606:15619
Reference: chip-651.0002_08_v467

A:      0 AAGCTCGCCTGTATCTTAGTCGGGGTTATCT---CAAGCATAATCTCGGGTGCGGGCAAGCCAACATC
          ||||||||||||||||||||||.||.|||||   |||.||.|   |||||||||||.|||||||||||
B:      0 AAGCTCGCCTGTATCTTAGTCGAGGATATCTTTGCAAACACA---TCGGGTGCGGGGAAGCCAACATC

*****
Read: M99999:999:000000000-AFWM1:1:1108:16668:9630
Reference: chip-651.0002_08_v5058

A:      0 AAGCTCGCCTGTATCGATGTCAGGGTTTTCTCAGCTATAATCTCGGGTGCGAGCAAGCCAACATC
          |||||||||| ||||||||||||||||||||||||||||||||||..||||||||||||||||||
B:      0 AAGCTCGCCT-TATCGATGTCAGGGTTTTCTCAGCTATAATCTCGAATGCGAGCAAGCCAACATC

*****
Read: M99999:999:000000000-AFWM1:1:1109:18538:15628
Reference: chip-651.0002_08_v10655

A:      3 CTCGCCGAGATCTTAGTCGGGGTTATCTCATACATAAATTCGAATGCGGGCAAGCCAACATC
          ||||||||||||||||||||||||||||||||||||||||||||||||||.|||||||||||
B:      3 CTCGCCGAGATCTTAGTCGGGGTTATCTCATACATAAATTCGAATGCGGGGAAGCCAACATC

*****
Read: M99999:999:000000000-AFWM1:1:1113:14295:5299
Reference: chip-651.0002_08_v4588

A:      0 AAGCTCGCCTGTATCGATGTCATCGTTATCTCATACATAAATTCGCCGGCGGGGAAGCCAACATC
          |||||||||||||||||||||||||||||||||||||||||||||.|.|||||||||||||||||
B:      0 AAGCTCGCCTGTATCGATGTCATCGTTATCTCATACATAAATTCGACAGCGGGGAAGCCAACATC

*****
Read: M99999:999:000000000-AFWM1:1:1109:12784:23078
Reference: chip-651.0002_08_v714

A:      0 AAGCTCGCCTGTATCTTAGTCATCGTTGCATCAAGCATAAATTCGACAGCGAGCAAGCCAACATC
          ||||||||||||||||||||||||||||||||||||||||||||||..|||||||||||||||||
B:      0 AAGCTCGCCTGTATCTTAGTCATCGTTGCATCAAGCATAAATTCGAATGCGAGCAAGCCAACATC

*****
Read: M99999:999:000000000-AFWM1:1:1110:17550:22114
Reference: chip-651.0002_08_v12215

A:      0 AAGCTCGCCGAGATCTTAGTCTAT-GTTGCATCATACATAATCTCGAATGCGGGCAAGCCAACATC
          ||||||||||||||||||||| || |||||||||||||||||||||||||||||||||||||||||
B:      0 AAGCTCGCCGAGATCTTAGTC-ATCGTTGCATCATACATAATCTCGAATGCGGGCAAGCCAACATC

*****
Read: M99999:999:000000000-AFWM1:1:1102:26181:10707
Reference: chip-651.0002_08_v28193

A:      0 AAGCTCGCCGTCATCGCGGTCATCGTTATCTCATACATAATCTCGACAGCGGGCAAGCCAACATC
          |||||||||||||||||||||||||||||||||||||||||||||||||||||.|||||||||||
B:      0 AAGCTCGCCGTCATCGCGGTCATCGTTATCTCATACATAATCTCGACAGCGGGGAAGCCAACATC

*****
Read: M99999:999:000000000-AFWM1:1:1114:29526:15492
Reference: chip-651.0002_08_v8555

A:      0 AAGCTCGCCTGTATCGCGGTCAGGGTTATCTCAAGCATATCGTCGAATGCGGGCAAGCCAACATC
          |||||||||||||||...|||||||||||||||||||||||||||||||||||||||||||||||
B:      0 AAGCTCGCCTGTATCTTAGTCAGGGTTATCTCAAGCATATCGTCGAATGCGGGCAAGCCAACATC

*****
Read: M99999:999:000000000-AFWM1:1:1103:10152:22105
Reference: chip-651.0002_08_v784

A:      0 AAGCTCGCCTGTATCTTAGTCATCGTTGCATCAGCTATAATC-TCGAATGCGGGGAAGCCAACATC
          |||||||||||||||||||||||||||||||||||||| ||| |||||||||||||||||||||||
B:      0 AAGCTCGCCTGTATCTTAGTCATCGTTGCATCAGCTAT-ATCGTCGAATGCGGGGAAGCCAACATC

*****
Read: M99999:999:000000000-AFWM1:1:1108:12645:18006
Reference: chip-651.0002_08_v4564

A:      0 AAGCTCGCCTGTATCGATGTCATCGTTATCTCATACATAATCTCGAATGCGGGGAAGCCAACATC
          ||||||||||||||||||||||||||||||||||||||||||||||..|||||||||||||||||
B:      0 AAGCTCGCCTGTATCGATGTCATCGTTATCTCATACATAATCTCGACAGCGGGGAAGCCAACATC

*****
Read: M99999:999:000000000-AFWM1:1:1102:13863:11025
Reference: chip-651.0002_08_v20958

A:      0 AAGCTCGCCGTCATCTTAGTCATCGTTGCATCAAGCATAAATTCGGGTGCGAGCAAGCCAACATC
          |||||||||||||||||||||||||||||||||..||||||||||||||||||||||||||||||
B:      0 AAGCTCGCCGTCATCTTAGTCATCGTTGCATCATACATAAATTCGGGTGCGAGCAAGCCAACATC

*****
Read: M99999:999:000000000-AFWM1:1:1101:8553:3908
Reference: chip-651.0002_08_v7521

A:      0 AAGCTCGCCTGTATCGCGGTCATCGTTGCATCAGCTATATCGTCGAATGCGAGCAAGCCAACATC
          |||||||||||||||...|||||||||||||||||||||||||||||||||||||||||||||||
B:      0 AAGCTCGCCTGTATCTTAGTCATCGTTGCATCAGCTATATCGTCGAATGCGAGCAAGCCAACATC

*****
Read: M99999:999:000000000-AFWM1:1:2108:11711:11504
Reference: chip-651.0002_08_v2829

A:      0 AAGCTCGCCTGTATCTTAGTCCCCGTTGCATCAGCTATAAATTCGACAGCGAGCAAGCCAACATC
          |||||||||||||||||||||...||||.||||||||||||||||||||||||||||||||||||
B:      0 AAGCTCGCCTGTATCTTAGTCAGGGTTGAATCAGCTATAAATTCGACAGCGAGCAAGCCAACATC

*****
Read: M99999:999:000000000-AFWM1:1:1108:13465:6930
Reference: chip-651.0002_08_v11060

A:      0 AAGCTCGCCGAGATCTTAGTCATCGTTTTCTCAAGCATAAATTCGAATGCGGGCAAGCCAACATC
          |||||||||||||||||||||||||||||||||||||||||||||||||||.|||||||||||||
B:      0 AAGCTCGCCGAGATCTTAGTCATCGTTTTCTCAAGCATAAATTCGAATGCGAGCAAGCCAACATC

*****
Read: M99999:999:000000000-AFWM1:1:1111:11237:6402
Reference: chip-651.0002_08_v31808

A:      0 AAGCTCGCCCCCATCTTAGTCAGGGTTGCATCATACATAAATTCGACAGCGGGCAAGCCAACATC
          |||||||||..||||||||||||||||||||||||||||||||||||||.|||||||||||||||
B:      0 AAGCTCGCCGTCATCTTAGTCAGGGTTGCATCATACATAAATTCGACAGTGGGCAAGCCAACATC

*****
Read: M99999:999:000000000-AFWM1:1:1106:21563:11649
Reference: chip-651.0002_08_v10882

A:      0 AAGCTCGCCGAGATCTTAGTCATCGTTGCATCATACATAAATTCGACAGCGGGGAAGCCAACATC
          ||||||||||..|||||||||||||||||||||||||||||||||||||||||||||||||||||
B:      0 AAGCTCGCCGTCATCTTAGTCATCGTTGCATCATACATAAATTCGACAGCGGGGAAGCCAACATC

*****
Read: M99999:999:000000000-AFWM1:1:1102:7699:8181
Reference: chip-651.0002_08_v1895

A:      0 AAGCTCGCCTGTATCTTAGTCAGGGTTATCTCAGCTATATCGTCGAATGCGGGCAAGCCAACATC
          |||||||||||||||||||||||||||||||||||||||||||||||||||||.|||||||||||
B:      0 AAGCTCGCCTGTATCTTAGTCAGGGTTATCTCAGCTATATCGTCGAATGCGGGGAAGCCAACATC

*****
Read: M99999:999:000000000-AFWM1:1:2104:18979:27572
Reference: chip-651.0002_08_v24889

A:      0 AAGCTCGCCGTCATCGATGTCATCGTTATCTCACCCATATCGTCGAATGCGGGGAAGCCAACATC
          |||||||||||||||||||||||||||||||||.|.|||||||||||||||||||||||||||||
B:      0 AAGCTCGCCGTCATCGATGTCATCGTTATCTCAGCTATATCGTCGAATGCGGGGAAGCCAACATC

*****
Read: M99999:999:000000000-AFWM1:1:1111:25957:16239
Reference: chip-651.0002_08_v5030

A:      0 AAGCTCGCCTGTATCGATGTCAGGGTTTTCTCATACATAAATTCGAATGCGGGCAAGCCAACATC
          |||||||||||||||||||||||||||||||||||||||||||||||||||.|||||||||||||
B:      0 AAGCTCGCCTGTATCGATGTCAGGGTTTTCTCATACATAAATTCGAATGCGAGCAAGCCAACATC

*****
Read: M99999:999:000000000-AFWM1:1:2103:15818:4563
Reference: chip-651.0002_08_v20319

A:      0 AAGCTCGCCGTCATCTTAGTCGGGGTTGCATCATACATAATCTCGACAGCGAGCAAGCCAACATC
          |||||||||||||||||||||||||||||||||||||||||||||||||||.|.|||||||||||
B:      0 AAGCTCGCCGTCATCTTAGTCGGGGTTGCATCATACATAATCTCGACAGCGGGGAAGCCAACATC

*****
Read: M99999:999:000000000-AFWM1:1:1114:4555:18453
Reference: chip-651.0002_08_v4987

A:      0 AAGCTCGCCTGTATCGATGTCAGGGTTTTCTCAAGCATAAATTCGACAGCGGGGAAGCCAACATC
          ||||||||||||||||| ||||..|||||||||||||||||||||||||||||||||||||||||
B:      0 AAGCTCGCCTGTATCGA-GTCATCGTTTTCTCAAGCATAAATTCGACAGCGGGGAAGCCAACATC

*****
Read: M99999:999:000000000-AFWM1:1:1111:25970:11531
Reference: chip-651.0002_08_v41298

A:      0 AAGCTCGCCAAAATCTTAGTCATCGTTGCATCAGCTATAAATTCGGGTGCGAGCAAGCCAACATC
          |||||||||    |.||||||||||||||||||||||||||||||||||||||||||||||||||
B:      0 AAGCTCGCC----TGTTAGTCATCGTTGCATCAGCTATAAATTCGGGTGCGAGCAAGCCAACATC

*****
Read: M99999:999:000000000-AFWM1:1:2110:20443:6044
Reference: chip-651.0002_08_v21021

A:      0 AAGCTCGCCGTCATCTTAGTCATCGTTGCATCAGCTATATCGTCGAATGCGAGCAAGCCAACATC
          ||||||||||..|||||||||||||||||||||||||||||||||||||||||||||||||||||
B:      0 AAGCTCGCCGAGATCTTAGTCATCGTTGCATCAGCTATATCGTCGAATGCGAGCAAGCCAACATC

*****
Read: M99999:999:000000000-AFWM1:1:1111:17027:8038
Reference: chip-651.0002_08_v25474

A:      0 AAGCTCGCCGTCATCGATGTCAGGGTTATCTCATACATATCGTCGAATGCGGGGAAGCCAACATC
          |||||||||||||||| .||||..|||||||||||||||||||||||||||||||||||||||||
B:      0 AAGCTCGCCGTCATCG-CGTCATCGTTATCTCATACATATCGTCGAATGCGGGGAAGCCAACATC

*****
Read: M99999:999:000000000-AFWM1:1:1102:10414:9387
Reference: chip-651.0002_08_v10822

A:      1 AGCTCGCCGAGATCTTAGTCATCGTTGCATCAAGCATAATCTCGACAGCGGGGAAGCCAACATC
          |||||||||||||||||||||||||||||||||||||||||||||..||||||||||||||.||
B:      1 AGCTCGCCGAGATCTTAGTCATCGTTGCATCAAGCATAATCTCGAATGCGGGGAAGCCAACCTC

*****
Read: M99999:999:000000000-AFWM1:1:2102:8633:16381
Reference: chip-651.0002_08_v32184

A:      0 AAGCTCGCCCCCATCTTAGTCAGGGTTATCTCAAGCATATCGTCGACAGCGAGCAAGCCAACATC
          |||||||||..||||||||||||||||||||||||||||||||||||||||||||||||||||||
B:      0 AAGCTCGCCGTCATCTTAGTCAGGGTTATCTCAAGCATATCGTCGACAGCGAGCAAGCCAACATC

*****
Read: M99999:999:000000000-AFWM1:1:1102:9489:5771
Reference: chip-651.0002_08_v263

A:      0 AAGCTCGCCTGTATCTTAGTCGGGGTTT-TCTCAAGCATAAATTCGACAGCGGGCAAGCCAACATC
          |||||||||||||||||||||||||||| |||||||||||||||||||||||||||||||||||||
B:      0 AAGCTCGCCTGTATCTTAGTCGGGGTTTATCTCAAGCATAAATTCGACAGCGGGCAAGCCAACATC

*****
Read: M99999:999:000000000-AFWM1:1:1113:23762:17716
Reference: chip-651.0002_08_v24579

A:      0 AAGCTCGCCGTCATCGATGTCATCGTTTTCTCATACATATCGTCGACAGCGAGCAAGCCAACATC
          |||||||||||||||||||||||||||||||||||||||||||||||||||.|.|||||||||||
B:      0 AAGCTCGCCGTCATCGATGTCATCGTTTTCTCATACATATCGTCGACAGCGGGGAAGCCAACATC

*****
Read: M99999:999:000000000-AFWM1:1:2113:10209:16258
Reference: chip-651.0002_08_v38256

A:      0 AAGCTCGCCCCCATCGCGGTCATCGTTATCTCAAGCATATCGTCGAATGCGAGCAAGCCAACATC
          |||||||||..||||||||||||||||||||||||||||||||||||||||||||||||||||||
B:      0 AAGCTCGCCGTCATCGCGGTCATCGTTATCTCAAGCATATCGTCGAATGCGAGCAAGCCAACATC

*****
Read: M99999:999:000000000-AFWM1:1:2113:6627:20230
Reference: chip-651.0002_08_v11978

A:      0 AAGCTCGCCGAGATCTTAGTCAGGGTTATCTCATACATATCGTCGACAGCGGGCAAGCCAACATC
          |||||||||||||||||||||||||||||||||||||||||||||||||||.|||||||||||||
B:      0 AAGCTCGCCGAGATCTTAGTCAGGGTTATCTCATACATATCGTCGACAGCGAGCAAGCCAACATC

*****
Read: M99999:999:000000000-AFWM1:1:1109:7526:22599
Reference: chip-651.0002_08_v4552

A:      0 AAGCTCGCCTGTATCGATGTCATCGTTATCTCATACATATCGTCGACAGCGGGGAAGCCAACATC
          |||||||||||||||||||||||||||.|||||||||||||||||||||||||||||||||||||
B:      0 AAGCTCGCCTGTATCGATGTCATCGTTTTCTCATACATATCGTCGACAGCGGGGAAGCCAACATC

*****
Read: M99999:999:000000000-AFWM1:1:1104:10070:6907
Reference: chip-651.0002_08_v11334

A:      0 AAGCTCGCCGAGATCTTAGTCATCGTTATCTCATACATAAATTCGACAGCGAGCAAGCCAACATC
          |||||||||||||||||||||||||||||||||||||||||||||||||||.|||||||||||||
B:      0 AAGCTCGCCGAGATCTTAGTCATCGTTATCTCATACATAAATTCGACAGCGGGCAAGCCAACATC

*****
Read: M99999:999:000000000-AFWM1:1:2114:2605:12327
Reference: chip-651.0002_08_v11314

A:      0 AAGCTCGCCGAGATCTTAGTCATCGTTATCTCATACATAATCTCGAATGCGGGGAAGCCAACATC
          |||||||||||||||||||||||||||||||||||||||||||||||||||||.||||||.||||
B:      0 AAGCTCGCCGAGATCTTAGTCATCGTTATCTCATACATAATCTCGAATGCGGGCAAGCCACCATC

*****
Read: M99999:999:000000000-AFWM1:1:1106:17343:11803
Reference: chip-651.0002_08_v27711

A:      0 AAGCTCGCCGTCATCGCGGTCATCGTTGCATCAAGCATAAATTCGAATGCGAGCAAGCCAACATC
          ||||||||||..||||||||||||.||||||||||||||||||||||||||||||||||||||||
B:      0 AAGCTCGCCGAGATCGCGGTCATCCTTGCATCAAGCATAAATTCGAATGCGAGCAAGCCAACATC

*****
Read: M99999:999:000000000-AFWM1:1:1110:7934:10215
Reference: chip-651.0002_08_v3021

A:      0 AAGCTCGCCTGTATCTTAGTCCCCGTTTTCTCAGCTATATCGTCGAATGCGAGCAAGCCAACATC
          ||.||||||||||||||||||..||||||||||||||||||||||||||||||||||||||||||
B:      0 AATCTCGCCTGTATCTTAGTCATCGTTTTCTCAGCTATATCGTCGAATGCGAGCAAGCCAACATC

*****
Read: M99999:999:000000000-AFWM1:1:2107:16578:25674
Reference: chip-651.0002_08_v1878

A:      0 AAGCTCGCCTGTATCTTAGTCAGGGTTATCTCATACATAAATTCGGGTGCGAGCAAGCCAACATC
          |||||||||||||||||||||||||||||||||||||||||||||..||||||||||||||||||
B:      0 AAGCTCGCCTGTATCTTAGTCAGGGTTATCTCATACATAAATTCGAATGCGAGCAAGCCAACATC

*****
Read: M99999:999:000000000-AFWM1:1:1103:23826:6126
Reference: chip-651.0002_08_v21185

A:      0 AAGCTCGCCGTCATCTTAGTCATCGTTTTCTCAAGCATAAATTCGAATGCGGGCAAGCCAACATC
          |||||||||||||| ||||||||||.|.|||||||||||||||||||||||||||||||||||||
B:      0 AAGCTCGCCGTCAT-TTAGTCATCGGTATCTCAAGCATAAATTCGAATGCGGGCAAGCCAACATC

*****
Read: M99999:999:000000000-AFWM1:1:2109:13962:2046
Reference: chip-651.0002_08_v4325

A:      0 AAGCTCGCCTGTATCGATGTCATCGTTTTCTCATACAT-ATCGTCGAATGCGGGCAAGCCAACATC
          |||||||||||||||||||||||||||||||||||||| ||| ||||||||||||.||||||||||
B:      0 AAGCTCGCCTGTATCGATGTCATCGTTTTCTCATACATAATC-TCGAATGCGGGCCAGCCAACATC

*****
Read: M99999:999:000000000-AFWM1:1:1103:11473:17096
Reference: chip-651.0002_08_v1626

A:      0 AAGCTCGCCTGTATCTTAGTCAGGGTTTTCTCATACATATCGTCGAATGCGAGCAAGCCAACATC
          |||||||||||||||||||||||||||||||||||||||||||||||||||.|||||||||||||
B:      0 AAGCTCGCCTGTATCTTAGTCAGGGTTTTCTCATACATATCGTCGAATGCGGGCAAGCCAACATC

*****
Read: M99999:999:000000000-AFWM1:1:1114:19570:22139
Reference: chip-651.0002_08_v1852

A:      0 AAGCTCGCCTGTATCTTAGTCAGGGTTATCTCATACATATCGTCGACAGCGGGGAAGCCAACATC
          ||||||||||||||||||||||||||||||||||||||| |||||||||||.|.|||||||||||
B:      0 AAGCTCGCCTGTATCTTAGTCAGGGTTATCTCATACATA-CGTCGACAGCGAGCAAGCCAACATC

*****
Read: M99999:999:000000000-AFWM1:1:1102:2934:20009
Reference: chip-651.0002_08_v22112

A:      0 AAGCTCGCCGTCATCTTAGTCAGGGTTATCTCATACATAATCTCGGGTGCGGGCAAGCCAACATC
          |||||||||||||||||||||||||||||||||||||||||||||||||||.|||||||||||||
B:      0 AAGCTCGCCGTCATCTTAGTCAGGGTTATCTCATACATAATCTCGGGTGCGAGCAAGCCAACATC

*****
Read: M99999:999:000000000-AFWM1:1:1101:16837:17417
Reference: chip-651.0002_08_v10806

A:      0 AAGCTCGCCGAGATCTTAGTCATCGTTGCATCAAGCATATCGTCGAATGCGAGCAAGCCAACATC
          |||||||||||||||||||||||||||...|||||||||||||||||||||||||||||||||||
B:      0 AAGCTCGCCGAGATCTTAGTCATCGTTATCTCAAGCATATCGTCGAATGCGAGCAAGCCAACATC

*****
Read: M99999:999:000000000-AFWM1:1:2113:23166:15889
Reference: chip-651.0002_08_v1263

A:      0 AAGCTCGCCTGTATCTTAGTCATCGTTATCTCACCCATATCGTCGGGTGCGAGCAAGCCAACATC
          ||||||||||||||||||||||||.||||||||..||||||||||||||||||||||||||||||
B:      0 AAGCTCGCCTGTATCTTAGTCATCTTTATCTCATACATATCGTCGGGTGCGAGCAAGCCAACATC

*****
Read: M99999:999:000000000-AFWM1:1:1113:12731:18028
Reference: chip-651.0002_08_v41243

A:      0 AAGCTCGCCAAAATCTTAGTCATCGTTGCATCATACATAATCTCGACAGCGGGCAAGCCAACATC
          |||||||||.|.|||||||||||||||||||||||||||||||||||||||||.|||||||||||
B:      0 AAGCTCGCCGAGATCTTAGTCATCGTTGCATCATACATAATCTCGACAGCGGGGAAGCCAACATC

*****
Read: M99999:999:000000000-AFWM1:1:1102:17427:15755
Reference: chip-651.0002_08_v28884

A:      0 AAGCTCGCCGTCATCGCGGTCAGGGTTATCTCATACATAAATTCGACAGCGAGCAAGCCAACATC
          |||||||||||||||||||||||||||||||||||||||||||||||||||.|||||||||||||
B:      0 AAGCTCGCCGTCATCGCGGTCAGGGTTATCTCATACATAAATTCGACAGCGGGCAAGCCAACATC

*****
Read: M99999:999:000000000-AFWM1:1:1112:3225:15886
Reference: chip-651.0002_08_v28203

A:      0 AAGCTCGCCGTCATCGCGGTCATCGTTATCTCATACATAAATTCGGGTGCGAGCAAGCCAACATC
          ||||||||||..|||||.|||||||||||||||||||||||||||||||||||||||||||||||
B:      0 AAGCTCGCCGAGATCGCTGTCATCGTTATCTCATACATAAATTCGGGTGCGAGCAAGCCAACATC

*****
Read: M99999:999:000000000-AFWM1:1:2106:14839:10180
Reference: chip-651.0002_08_v1627

A:      0 AAGCTCGCCTGTATCTTAGTCAGGGTTTTCTCATACATATCGTCGACAGCGGGGAAGCCAACATC
          ||.||||||||||||||||||||||||||||||||||||||||||||||||||.||||||||.||
B:      0 AATCTCGCCTGTATCTTAGTCAGGGTTTTCTCATACATATCGTCGACAGCGGGCAAGCCAACCTC

*****
Read: M99999:999:000000000-AFWM1:1:1110:17258:24251
Reference: chip-651.0002_08_v24605

A:      0 AAGCTCGCCGTCATCGATGTCATCGTTTTCTCATACATAAATTCGAATGCGGGCAAGCCAACATC
          |||||||||||||||||||||||||||||||||||||||||||||||||||.|||||||||||||
B:      0 AAGCTCGCCGTCATCGATGTCATCGTTTTCTCATACATAAATTCGAATGCGAGCAAGCCAACATC

*****
Read: M99999:999:000000000-AFWM1:1:1113:13869:6775
Reference: chip-651.0002_08_v9546

A:      0 AAGCTCGCCTGTATCGCGGTCCCCGTTGCATCA-GCTATATCGTCGAATGCGAGCAAGCCAACATC
          |||||||||||||||||||||..|||||||||| ||||||||||||||||||||||||||||||||
B:      0 AAGCTCGCCTGTATCGCGGTCATCGTTGCATCAGGCTATATCGTCGAATGCGAGCAAGCCAACATC

*****
Read: M99999:999:000000000-AFWM1:1:1107:17132:24154
Reference: chip-651.0002_08_v11254

A:      0 AAGCTCGCCGAGATCTTAGTCATCGTTATCTCAAGCATATCGTCGAATGCGGGGAAGCCAACATC
          ||||||||||..|||||||||||||||||||||||||||||||||||||||||.|||||||||||
B:      0 AAGCTCGCCGTCATCTTAGTCATCGTTATCTCAAGCATATCGTCGAATGCGGGCAAGCCAACATC

*****
Read: M99999:999:000000000-AFWM1:1:2104:24187:20647
Reference: chip-651.0002_08_v1430

A:      0 AAGCTCGCCTGTATCTTAGTCAGGGTTGCATCATACATAAATTCGAATGCGGGCAAGCCAACATC
          |||||||||||||||||||||||||||||||||||||||||||||||||||||.|||||||||||
B:      0 AAGCTCGCCTGTATCTTAGTCAGGGTTGCATCATACATAAATTCGAATGCGGGGAAGCCAACATC

*****
Read: M99999:999:000000000-AFWM1:1:1102:26064:9727
Reference: chip-651.0002_08_v23675

A:      0 AAGCTCGCCGTCATCGATGTCGGGGTTGCATCATACATATCGTCGAATGCGGGCAAGCCAACATC
          |||||||||||||||||||||.|||||||||||||||||||||||||||||||.|||||||||||
B:      0 AAGCTCGCCGTCATCGATGTCAGGGTTGCATCATACATATCGTCGAATGCGGGGAAGCCAACATC

*****
Read: M99999:999:000000000-AFWM1:1:1114:16626:22305
Reference: chip-651.0002_08_v1214

A:      0 AAGCTCGCCTGTATCTTAGTCATCGTTATCTCATACATAAATTCGCCGGCGGGCAAGCCAACATC
          |||||||||||||||||||||||||||||||||||||||||||||.|.|||||.|||||||||||
B:      0 AAGCTCGCCTGTATCTTAGTCATCGTTATCTCATACATAAATTCGACAGCGGGGAAGCCAACATC

*****
Read: M99999:999:000000000-AFWM1:1:1108:22256:17276
Reference: chip-651.0002_08_v5466

A:      0 AAGCTCGCCTGTATCGATGTCTATGTTGCATCATACATAATCTCGAATGCGAGCAAGCCAACATC
          |||||||||||||||||||||...|||||||||||||||||||||||||||||||||||||||||
B:      0 AAGCTCGCCTGTATCGATGTCGGGGTTGCATCATACATAATCTCGAATGCGAGCAAGCCAACATC

*****
Read: M99999:999:000000000-AFWM1:1:1104:16019:12691
Reference: chip-651.0002_08_v4104

A:      0 AAGCTCGCCTGTATCGATGTCATCGTTGCATCATACATATCGTCGACAGCGAGCAAGCCAACATC
          |||||||||||||||||||||||||||||||||||||||||||||||||||.|.|||||||||||
B:      0 AAGCTCGCCTGTATCGATGTCATCGTTGCATCATACATATCGTCGACAGCGGGGAAGCCAACATC

*****
Read: M99999:999:000000000-AFWM1:1:2112:21893:15988
Reference: chip-651.0002_08_v22055

A:      0 AAGCTCGCCGTCATCTTAGTCAGGGTTATCTCAAGCATATCGTCGAATGCGGGCAAGCCAACATC
          |||||||||||||||||||||||||||||||||||||||||||||||||||||.|||||||||||
B:      0 AAGCTCGCCGTCATCTTAGTCAGGGTTATCTCAAGCATATCGTCGAATGCGGGGAAGCCAACATC

*****
Read: M99999:999:000000000-AFWM1:1:1111:26945:9135
Reference: chip-651.0002_08_v1162

A:      0 AAGCTCGCCTGTATCTTAGTCATCGTTATCTCAAGCATAAATTCGACAGCGGGGAAGCCAACATC
          |||||||||||| ||||||||||||||.|||||||||||||||||||||||||||||||||||||
B:      0 AAGCTCGCCTGT-TCTTAGTCATCGTTTTCTCAAGCATAAATTCGACAGCGGGGAAGCCAACATC

*****
Read: M99999:999:000000000-AFWM1:1:1107:10590:26082
Reference: chip-651.0002_08_v24874

A:      0 AAGCTCGCCGTCATCGATGTCATCGTTATCTCAGCTATAAATTCGAATGCGGGGAAGCCAACATC
          |||||||||||||||||||||||||||||||| ||||||||||||||||||.|.|.|||||||||
B:      0 AAGCTCGCCGTCATCGATGTCATCGTTATCTC-GCTATAAATTCGAATGCGAGCATGCCAACATC

*****
Read: M99999:999:000000000-AFWM1:1:2101:12555:27542
Reference: chip-651.0002_08_v24397

A:      0 AAGCTCGCCGTCATCGATGTCATCGTTGCATCAGCTATATCGTCGACAGCGGGGAAGCCAACATC
          ||.|||||||..|||||||||||||||||||||||||||||||||||||||||||||||||||||
B:      0 AATCTCGCCGAGATCGATGTCATCGTTGCATCAGCTATATCGTCGACAGCGGGGAAGCCAACATC

*****
Read: M99999:999:000000000-AFWM1:1:2107:12771:4534
Reference: chip-651.0002_08_v1232

A:      0 AAGCTCGCCTGTATCTTAGTCATCGTTATCTCAGCTATAATCTCGGGTGCGGGCAAGCCAACATC
          |||||||||||||||||||||||||||||||||||||||||||||||||||||.|||||||||||
B:      0 AAGCTCGCCTGTATCTTAGTCATCGTTATCTCAGCTATAATCTCGGGTGCGGGGAAGCCAACATC

*****
Read: M99999:999:000000000-AFWM1:1:1103:19075:8307
Reference: chip-651.0002_08_v1914

A:      0 AAGCTCGCCTGTATCTTAGTCAGGGTTATCTCAGCTATAATCTCGACAGCGAGCAAGCCAACATC
          ||||||||||||||||||||||||||||||||||||||||||||||..|||||||||||||||||
B:      0 AAGCTCGCCTGTATCTTAGTCAGGGTTATCTCAGCTATAATCTCGAATGCGAGCAAGCCAACATC

*****
Read: M99999:999:000000000-AFWM1:1:1107:7987:16264
Reference: chip-651.0002_08_v290

A:      0 AAGCTCGCCTGTATCTTAGTCGGGGTTTTCTCATACATAATCTCGAATGCGGGCAAGCCAACATC
          |||||||||||||||||||||||||||||||||||||||||||||||||||.|||||||||||||
B:      0 AAGCTCGCCTGTATCTTAGTCGGGGTTTTCTCATACATAATCTCGAATGCGAGCAAGCCAACATC

*****
Read: M99999:999:000000000-AFWM1:1:1112:16562:7383
Reference: chip-651.0002_08_v2301

A:      0 AAGCTCGCCTGTATCTTAGTCTAT-GTTTTCTCATACATATCGTCGAATGCGAGCAAGCCAACATC
          ||||||||||||||||||||| || |||||||||||||||||||||||||||||||||||||||||
B:      0 AAGCTCGCCTGTATCTTAGTC-ATCGTTTTCTCATACATATCGTCGAATGCGAGCAAGCCAACATC

*****
Read: M99999:999:000000000-AFWM1:1:1110:17908:12367
Reference: chip-651.0002_08_v27713

A:      0 AAGCTCGCCGTCATCGCGGTCATCGTTGCATCAAGCATAAATTCGACAGCGGGCAAGCCAACATC
          |||||||||||||||||||||||||||||||||||||||||||||||||||||.|||||||||||
B:      0 AAGCTCGCCGTCATCGCGGTCATCGTTGCATCAAGCATAAATTCGACAGCGGGGAAGCCAACATC

*****
Read: M99999:999:000000000-AFWM1:1:2109:10498:6946
Reference: chip-651.0002_08_v41719

A:      0 AAGCTCGCCAAAATCTTAGTCATCGTTATCTCAGCTATATCGTCGAATGCGGGGAAGCCAACATC
          |||||||||.|.|||||||||||||||||||||||||||||||||||||||||||||||||||||
B:      0 AAGCTCGCCGAGATCTTAGTCATCGTTATCTCAGCTATATCGTCGAATGCGGGGAAGCCAACATC

*****
Read: M99999:999:000000000-AFWM1:1:2111:19846:23071
Reference: chip-651.0002_08_v4386

A:      0 AAGCTCGCCTGTATCGATGTCATCGTTTTCTCAGCTATAATCTCGAATGCGAGCAAGCCAACATC
          ||||||||||||||||||||||||||||||||||||||||..|||||||||||||||||||||||
B:      0 AAGCTCGCCTGTATCGATGTCATCGTTTTCTCAGCTATAAATTCGAATGCGAGCAAGCCAACATC

*****
Read: M99999:999:000000000-AFWM1:1:2108:20154:17032
Reference: chip-651.0002_08_v28160

A:      0 AAGCTCGCCGTCATCGCGGTCATCGTTATCTCAAGCATAAATTCGAATGCGGGCAAGCCAACATC
          ||||||||.|| |||||||||||||||||||||||||||||||||||||||||||||||||||||
B:      0 AAGCTCGCTGT-ATCGCGGTCATCGTTATCTCAAGCATAAATTCGAATGCGGGCAAGCCAACATC

*****
Read: M99999:999:000000000-AFWM1:1:1107:9522:10977
Reference: chip-651.0002_08_v1864

A:      0 AAGCTCGCCTGTATCTTAGTCAGGGTTATCTCATACATAATCTCGAATGCGGGGAAGCCAACATC
          |||||||||||||||||||||||||||||||||||||||||||||||||||.|.|||||||||||
B:      0 AAGCTCGCCTGTATCTTAGTCAGGGTTATCTCATACATAATCTCGAATGCGAGCAAGCCAACATC

*****
Read: M99999:999:000000000-AFWM1:1:1112:12860:19124
Reference: chip-651.0002_08_v13789

A:      0 AAGCTCGCCGAGATCGATGTCGGGGTTTTCTCATACATAATCTCGAATGCGGGGAAGCCAACATC
          ||||||||||||||||||||||||||||||||||||||||..|||||||||||||||||||||||
B:      0 AAGCTCGCCGAGATCGATGTCGGGGTTTTCTCATACATAAATTCGAATGCGGGGAAGCCAACATC

*****
Read: M99999:999:000000000-AFWM1:1:2102:5936:13609
Reference: chip-651.0002_08_v1624

A:      0 AAGCTCGCCTGTATCTTAGTCAGGGTTTTCTCATACATATCGTCGAATGCGGGGAAGCCAACATC
          ||||||||||||||||||||||||||||||||||||||||||||||..|||||||||||||||||
B:      0 AAGCTCGCCTGTATCTTAGTCAGGGTTTTCTCATACATATCGTCGACAGCGGGGAAGCCAACATC

*****
Read: M99999:999:000000000-AFWM1:1:2102:14104:25715
Reference: chip-651.0002_08_v20934

A:      0 AAGCTCGCCGTCATCTTAGTCATCGTTGCATCAAGCATATCGTCGACAGCGAGCAAGCCAACATC
          |||||||||||||||||||||||||||||||||..|||||||||||||||||||||||||.||||
B:      0 AAGCTCGCCGTCATCTTAGTCATCGTTGCATCATACATATCGTCGACAGCGAGCAAGCCACCATC

*****
[truncated: 1,903,739 more chars]
