# Supplementary material for: Determination of a Screening Metric for High Diversity DNA Libraries
Source: PLoS One. 2016 Dec 8;11(12):e0167088. doi: 10.1371/journal.pone.0167088 (PMC5145166; doi:10.1371/journal.pone.0167088)
Supplement: S3 Text — Alignment text illustration files which show alignments for reads where the graphaligner and bowtie 2 called the reads as mapping to differing references. The alignments here are Smith-Waterman re-alignments of each read to the reference called by the graphaligner. (TXT) [file pone.0167088.s005.txt]

*****
Read: M99999:999:000000000-AFWM1:1:1105:20791:20338
Reference: chip-651.0002_08_v1659

A:      0 AAGCTCGCCTGTATCTTAGTCAGGGTTTTCTCATACATAAATTCGACAGCGAGCAAGCCAACATC
          ||||||||||||||||||||||||||||||||||||||||||||||||||||||||||| |||||
B:      0 AAGCTCGCCTGTATCTTAGTCAGGGTTTTCTCATACATAAATTCGACAGCGAGCAAGCC-ACATC

*****
Read: M99999:999:000000000-AFWM1:1:2107:19081:18827
Reference: chip-651.0002_08_v10881

A:      0 AAGCTCGCCGAGATCTTAGTCATCGTTGCATCATACATAAATTCGAATGCGAGCAAGCCAACATC
          |||||||||||||||||||||||||||||||||||||||||||||||||||||||||||||||||
B:      0 AAGCTCGCCGAGATCTTAGTCATCGTTGCATCATACATAAATTCGAATGCGAGCAAGCCAACATC

*****
Read: M99999:999:000000000-AFWM1:1:1113:19876:7502
Reference: chip-651.0002_08_v4089

A:      0 AAGCTCGCCTGTATCGATGTCATCGTTGCATCAAGCATAAATTCGACAGCGAGCAAGCCAACATC
          |||||||||||||||||||||||||||||||||||||||||||||||||||||||||||||||||
B:      0 AAGCTCGCCTGTATCGATGTCATCGTTGCATCAAGCATAAATTCGACAGCGAGCAAGCCAACATC

*****
Read: M99999:999:000000000-AFWM1:1:1106:9125:20048
Reference: chip-651.0002_08_v7971

A:      0 AAGCTCGCCTGTATCGCGGTCATCGTTATCTCAGCTATATCGTCGAATGCGAGCAAGCCAACATC
          |||||||||||||||||||||||||||||||||||||||||||||||||||||||||||||||||
B:      0 AAGCTCGCCTGTATCGCGGTCATCGTTATCTCAGCTATATCGTCGAATGCGAGCAAGCCAACATC

*****
Read: M99999:999:000000000-AFWM1:1:1102:17953:15622
Reference: chip-651.0002_08_v1464

A:      0 AAGCTCGCCTGTATCTTAGTCAGGGTTGCATCAGCTATAATCTCGACAGCGAGCAAGCCAACATC
          |||||||||||||||||||||||||||||||||||||||||||||||||||||||||||||||||
B:      0 AAGCTCGCCTGTATCTTAGTCAGGGTTGCATCAGCTATAATCTCGACAGCGAGCAAGCCAACATC

*****
Read: M99999:999:000000000-AFWM1:1:1106:14216:24385
Reference: chip-651.0002_08_v20944

A:      0 AAGCTCGCCGTCATCTTAGTCATCGTTGCATCAAGCATAATCTCGAATGCGGGGAAGCCAACATC
          |||||||||||||||||||||||||||||||||||||||||||||||||||||||||||||||||
B:      0 AAGCTCGCCGTCATCTTAGTCATCGTTGCATCAAGCATAATCTCGAATGCGGGGAAGCCAACATC

*****
Read: M99999:999:000000000-AFWM1:1:2107:2460:13329
Reference: chip-651.0002_08_v21892

A:      0 AAGCTCGCCGTCATCTTAGTCAGGGTTTTCTCATACATAATCTCGACAGCGGGGAAGCCAACATC
          |||||||||||||||||||||||||||||||||||||||||||||||||||||||||||.|||||
B:      0 AAGCTCGCCGTCATCTTAGTCAGGGTTTTCTCATACATAATCTCGACAGCGGGGAAGCCTACATC

*****
Read: M99999:999:000000000-AFWM1:1:1113:19785:5296
Reference: chip-651.0002_08_v1674

A:      0 AAGCTCGCCTGTATCTTAGTCAGGGTTTTCTCAGCTATATCGTCGACAGCGAGCAAGCCAACATC
          |||||||||||||||||||||||||||||||||||||||||||||||||||||||||||||||||
B:      0 AAGCTCGCCTGTATCTTAGTCAGGGTTTTCTCAGCTATATCGTCGACAGCGAGCAAGCCAACATC

*****
Read: M99999:999:000000000-AFWM1:1:2107:19311:11459
Reference: chip-651.0002_08_v1851

A:      0 AAGCTCGCCTGTATCTTAGTCAGGGTTATCTCATACATATCGTCGAATGCGAGCAAGCCAACATC
          ||||||||||||.||||||||||||||||||||||||||||||||||||||||||||||||||||
B:      0 AAGCTCGCCTGTCTCTTAGTCAGGGTTATCTCATACATATCGTCGAATGCGAGCAAGCCAACATC

*****
Read: M99999:999:000000000-AFWM1:1:1110:5583:10223
Reference: chip-651.0002_08_v11961

A:      0 AAGCTCGCCGAGATCTTAGTCAGGGTTATCTCAAGCATAAATTCGAATGCGAGCAAGCCAACATC
          |||||||||||||||||||||||||||||||||||||||||||||||||||||||||||||||||
B:      0 AAGCTCGCCGAGATCTTAGTCAGGGTTATCTCAAGCATAAATTCGAATGCGAGCAAGCCAACATC

*****
Read: M99999:999:000000000-AFWM1:1:1112:14671:22532
Reference: chip-651.0002_08_v18081

A:      0 AAGCTCGCCGAGATCGCGGTCATCGTTATCTCATACATAAATTCGAATGCGAGCAAGCCAACATC
          |||||||||||||||||||||||||||||||||||||||||||||||||||||||||||||||||
B:      0 AAGCTCGCCGAGATCGCGGTCATCGTTATCTCATACATAAATTCGAATGCGAGCAAGCCAACATC

*****
Read: M99999:999:000000000-AFWM1:1:1112:15993:25716
Reference: chip-651.0002_08_v1896

A:      0 AAGCTCGCCTGTATCTTAGTCAGGGTTATCTCAGCTATATCGTCGAATGCGAGCAAGCCAACATC
          |||||||||||||||||||||||||||||||||||||||||||||||||||||||||||||||||
B:      0 AAGCTCGCCTGTATCTTAGTCAGGGTTATCTCAGCTATATCGTCGAATGCGAGCAAGCCAACATC

*****
Read: M99999:999:000000000-AFWM1:1:2113:9742:26380
Reference: chip-651.0002_08_v21452

A:      0 AAGCTCGCCGTCATCTTAGTCATCGTTATCTCATACATAAATTCGGGTGCGGGCAAGCCAACATC
          |||||||||||||||||||||||||||||||||||||||||||||||||||||||||||||||||
B:      0 AAGCTCGCCGTCATCTTAGTCATCGTTATCTCATACATAAATTCGGGTGCGGGCAAGCCAACATC

*****
Read: M99999:999:000000000-AFWM1:1:1106:4740:15029
Reference: chip-651.0002_08_v1583

A:      0 AAGCTCGCCTGTATCTTAGTCAGGGTTTTCTCAAGCATATCGTCGACAGCGGGCAAGCCAACATC
          |||||||||||||||||||||||||||||||||||||||||||||||||||||||||||||||||
B:      0 AAGCTCGCCTGTATCTTAGTCAGGGTTTTCTCAAGCATATCGTCGACAGCGGGCAAGCCAACATC

*****
Read: M99999:999:000000000-AFWM1:1:2102:7761:6660
Reference: chip-651.0002_08_v738

A:      0 AAGCTCGCCTGTATCTTAGTCATCGTTGCATCATACATAATCTCGGGTGCGAGCAAGCCAACATC
          ||||||||||||||||||||||||||||||||||||||||||||||||||| |||||||||||||
B:      0 AAGCTCGCCTGTATCTTAGTCATCGTTGCATCATACATAATCTCGGGTGCG-GCAAGCCAACATC

*****
Read: M99999:999:000000000-AFWM1:1:2111:20603:16795
Reference: chip-651.0002_08_v20974

A:      0 AAGCTCGCCGTCATCTTAGTCATCGTTGCATCATACATATCGTCGAATGCGGGGAAGCCAACATC
          ||||||||||||||||||||||||| |||||||||||||||||||||||||||||||||||||||
B:      0 AAGCTCGCCGTCATCTTAGTCATCG-TGCATCATACATATCGTCGAATGCGGGGAAGCCAACATC

*****
Read: M99999:999:000000000-AFWM1:1:1107:20686:5236
Reference: chip-651.0002_08_v24653

A:      0 AAGCTCGCCGTCATCGATGTCATCGTTTTCTCAGCTATAAATTCGACAGCGGGCAAGCCAACATC
          |||||||||||||||||||||||||||||||||||||||||||||||||||||||||||||||||
B:      0 AAGCTCGCCGTCATCGATGTCATCGTTTTCTCAGCTATAAATTCGACAGCGGGCAAGCCAACATC

*****
Read: M99999:999:000000000-AFWM1:1:1109:19193:23492
Reference: chip-651.0002_08_v24378

A:      0 AAGCTCGCCGTCATCGATGTCATCGTTGCATCATACATAAATTCGGGTGCGAGCAAGCCAACATC
          ||||||||||||| |||||||||||||||||||||||||||||||||||||||||||||||||||
B:      0 AAGCTCGCCGTCA-CGATGTCATCGTTGCATCATACATAAATTCGGGTGCGAGCAAGCCAACATC

*****
Read: M99999:999:000000000-AFWM1:1:1111:8097:23800
Reference: chip-651.0002_08_v4599

A:      0 AAGCTCGCCTGTATCGATGTCATCGTTATCTCAGCTATATCGTCGACAGCGAGCAAGCCAACATC
          |||||||||||||||||||||||||||||||||||||||||||||||||||||||||||||||||
B:      0 AAGCTCGCCTGTATCGATGTCATCGTTATCTCAGCTATATCGTCGACAGCGAGCAAGCCAACATC

*****
Read: M99999:999:000000000-AFWM1:1:1105:17737:13687
Reference: chip-651.0002_08_v84

A:      0 AAGCTCGCCTGTATCTTAGTCGGGGTTGCATCATACATAAATTCGACAGCGAGCAAGCCAACATC
          |||||||||||||||||||||||||||||||||||||||||||||||||||||||||||||||||
B:      0 AAGCTCGCCTGTATCTTAGTCGGGGTTGCATCATACATAAATTCGACAGCGAGCAAGCCAACATC

*****
Read: M99999:999:000000000-AFWM1:1:1105:27253:22893
Reference: chip-651.0002_08_v49

A:      0 AAGCTCGCCTGTATCTTAGTCGGGGTTGCATCATACATATCGTCGAATGCGGGGAAGCCAACATC
          |||||||||||||||||||||||||||||||||||||||||||||||||||||||||||||||||
B:      0 AAGCTCGCCTGTATCTTAGTCGGGGTTGCATCATACATATCGTCGAATGCGGGGAAGCCAACATC

*****
Read: M99999:999:000000000-AFWM1:1:2105:19249:15831
Reference: chip-651.0002_08_v708

A:      0 AAGCTCGCCTGTATCTTAGTCATCGTTGCATCAAGCATAAATTCGGGTGCGAGCAAGCCAACATC
          |||||||||||||||||||||||||||||||||||||||||||||||||||||||||||||||||
B:      0 AAGCTCGCCTGTATCTTAGTCATCGTTGCATCAAGCATAAATTCGGGTGCGAGCAAGCCAACATC

*****
Read: M99999:999:000000000-AFWM1:1:1101:17638:3996
Reference: chip-651.0002_08_v5224

A:      0 AAGCTCGCCTGTATCGATGTCAGGGTTATCTCATACATATCGTCGAATGCGGGGAAGCCAACATC
          |||||||||||||||||||||||||||||||||||||||||||||||||||||||||||||||||
B:      0 AAGCTCGCCTGTATCGATGTCAGGGTTATCTCATACATATCGTCGAATGCGGGGAAGCCAACATC

*****
Read: M99999:999:000000000-AFWM1:1:2105:8181:17489
Reference: chip-651.0002_08_v1473

A:      0 AAGCTCGCCTGTATCTTAGTCAGGGTTGCATCAGCTATAAATTCGGGTGCGAGCAAGCCAACATC
          |||||||||||||||||||||||||||||||||||||||||||||||||||||||||||||||||
B:      0 AAGCTCGCCTGTATCTTAGTCAGGGTTGCATCAGCTATAAATTCGGGTGCGAGCAAGCCAACATC

*****
Read: M99999:999:000000000-AFWM1:1:1103:7135:24650
Reference: chip-651.0002_08_v11288

A:      0 AAGCTCGCCGAGATCTTAGTCATCGTTATCTCAAGCATAAATTCGACAGCGGGCAAGCCAACATC
          |||||||||||||||||||||||||||||||||||||||||||||||||||||||||||||||||
B:      0 AAGCTCGCCGAGATCTTAGTCATCGTTATCTCAAGCATAAATTCGACAGCGGGCAAGCCAACATC

*****
Read: M99999:999:000000000-AFWM1:1:1106:22078:3243
Reference: chip-651.0002_08_v21396

A:      0 AAGCTCGCCGTCATCTTAGTCATCGTTATCTCAAGCATAATCTCGAATGCGAGCAAGCCAACATC
          |||||||||||||||||||||||||||||||||||||||||||||||||||||||||||||||||
B:      0 AAGCTCGCCGTCATCTTAGTCATCGTTATCTCAAGCATAATCTCGAATGCGAGCAAGCCAACATC

*****
Read: M99999:999:000000000-AFWM1:1:1107:28767:14153
Reference: chip-651.0002_08_v21411

A:      0 AAGCTCGCCGTCATCTTAGTCATCGTTATCTCAAGCATAAATTCGAATGCGAGCAAGCCAACATC
          |||||||||||||||||||||||||||||||||||||||||||||||||||||||||||||||||
B:      0 AAGCTCGCCGTCATCTTAGTCATCGTTATCTCAAGCATAAATTCGAATGCGAGCAAGCCAACATC

*****
Read: M99999:999:000000000-AFWM1:1:2110:25468:16121
Reference: chip-651.0002_08_v7686

A:      0 AAGCTCGCCTGTATCGCGGTCATCGTTTTCTCAAGCATAAATTCGAATGCGAGCAAGCCAACATC
          |||||||||||||||||||||||||||||||||||||||||||||||| ||||||||||||||||
B:      0 AAGCTCGCCTGTATCGCGGTCATCGTTTTCTCAAGCATAAATTCGAAT-CGAGCAAGCCAACATC

*****
Read: M99999:999:000000000-AFWM1:1:2105:24366:20277
Reference: chip-651.0002_08_v4131

A:      0 AAGCTCGCCTGTATCGATGTCATCGTTGCATCATACATAAATTCGAATGCGAGCAAGCCAACATC
          |||||||||||||||||||||||||||||||||||||||||||||||||||||||||||||||||
B:      0 AAGCTCGCCTGTATCGATGTCATCGTTGCATCATACATAAATTCGAATGCGAGCAAGCCAACATC

*****
Read: M99999:999:000000000-AFWM1:1:1111:22109:22287
Reference: chip-651.0002_08_v20301

A:      0 AAGCTCGCCGTCATCTTAGTCGGGGTTGCATCATACATATCGTCGAATGCGAGCAAGCCAACATC
          |||||||||||||||||||||||||||||||||||||||||||||||||||||||||||||||||
B:      0 AAGCTCGCCGTCATCTTAGTCGGGGTTGCATCATACATATCGTCGAATGCGAGCAAGCCAACATC

*****
Read: M99999:999:000000000-AFWM1:1:2114:2881:13993
Reference: chip-651.0002_08_v7462

A:      0 AAGCTCGCCTGTATCGCGGTCATCGTTGCATCAAGCATAAATTCGACAGCGGGGAAGCCAACATC
          |||||||||||||||||||||||||||||||||||||||||||||||||||||||||||||||||
B:      0 AAGCTCGCCTGTATCGCGGTCATCGTTGCATCAAGCATAAATTCGACAGCGGGGAAGCCAACATC

*****
Read: M99999:999:000000000-AFWM1:1:2108:9947:4400
Reference: chip-651.0002_08_v770

A:      0 AAGCTCGCCTGTATCTTAGTCATCGTTGCATCAGCTATATCGTCGAATGCGGGCAAGCCAACATC
          |||||||||||||||||||||||||||||||||||||||||||||||||||||||||||||||||
B:      0 AAGCTCGCCTGTATCTTAGTCATCGTTGCATCAGCTATATCGTCGAATGCGGGCAAGCCAACATC

*****
Read: M99999:999:000000000-AFWM1:1:2113:11739:22716
Reference: chip-651.0002_08_v948

A:      0 AAGCTCGCCTGTATCTTAGTCATCGTTTTCTCATACATATCGTCGGGTGCGAGCAAGCCAACATC
          |||||||||||||||||||||||||||||||||||||||||||||||||||||||||||||||||
B:      0 AAGCTCGCCTGTATCTTAGTCATCGTTTTCTCATACATATCGTCGGGTGCGAGCAAGCCAACATC

*****
Read: M99999:999:000000000-AFWM1:1:1106:22891:8520
Reference: chip-651.0002_08_v786

A:      0 AAGCTCGCCTGTATCTTAGTCATCGTTGCATCAGCTATAATCTCGAATGCGAGCAAGCCAACATC
          |||||||||||||||||||||||||||||||||||||||||||||||||||||||||||||||||
B:      0 AAGCTCGCCTGTATCTTAGTCATCGTTGCATCAGCTATAATCTCGAATGCGAGCAAGCCAACATC

*****
Read: M99999:999:000000000-AFWM1:1:2108:8574:19658
Reference: chip-651.0002_08_v5255

A:      0 AAGCTCGCCTGTATCGATGTCAGGGTTATCTCATACATAAATTCGAATGCGGGCAAGCCAACATC
          |||||||||||||||||||||||||||||||||||||||||||||||||||||||||||||||||
B:      0 AAGCTCGCCTGTATCGATGTCAGGGTTATCTCATACATAAATTCGAATGCGGGCAAGCCAACATC

*****
Read: M99999:999:000000000-AFWM1:1:1111:5928:16443
Reference: chip-651.0002_08_v11303

A:      0 AAGCTCGCCGAGATCTTAGTCATCGTTATCTCATACATATCGTCGACAGCGGGCAAGCCAACATC
          ||||||||||||||||||||||||||||||||||||||||||||||||||||| |||||||||||
B:      0 AAGCTCGCCGAGATCTTAGTCATCGTTATCTCATACATATCGTCGACAGCGGG-AAGCCAACATC

*****
Read: M99999:999:000000000-AFWM1:1:1101:12930:28520
Reference: chip-651.0002_08_v3831

A:      0 AAGCTCGCCTGTATCGATGTCGGGGTTATCTCAAGCATATCGTCGAATGCGAGCAAGCCAACATC
          |||||||||||||||||||||||||||||||||||||||||||||||||||||||||||||||||
B:      0 AAGCTCGCCTGTATCGATGTCGGGGTTATCTCAAGCATATCGTCGAATGCGAGCAAGCCAACATC

*****
Read: M99999:999:000000000-AFWM1:1:2108:4827:12532
Reference: chip-651.0002_08_v21421

A:      0 AAGCTCGCCGTCATCTTAGTCATCGTTATCTCATACATATCGTCGGGTGCGGGGAAGCCAACATC
          |||||||||||||||||||||||||||||||||||||||||||||||||||||||||||||||||
B:      0 AAGCTCGCCGTCATCTTAGTCATCGTTATCTCATACATATCGTCGGGTGCGGGGAAGCCAACATC

*****
Read: M99999:999:000000000-AFWM1:1:2103:20613:12832
Reference: chip-651.0002_08_v1809

A:      0 AAGCTCGCCTGTATCTTAGTCAGGGTTATCTCAAGCATATCGTCGACAGCGAGCAAGCCAACATC
          |||||||||||||||||||||||||||||||||||||||||||||||||||||||||||||||||
B:      0 AAGCTCGCCTGTATCTTAGTCAGGGTTATCTCAAGCATATCGTCGACAGCGAGCAAGCCAACATC

*****
Read: M99999:999:000000000-AFWM1:1:2101:27208:12388
Reference: chip-651.0002_08_v1205

A:      0 AAGCTCGCCTGTATCTTAGTCATCGTTATCTCATACATAAATTCGAATGCGGGCAAGCCAACATC
          |||||||||||||||||||||||||||||||||||||||||||||||||||||||||||||||||
B:      0 AAGCTCGCCTGTATCTTAGTCATCGTTATCTCATACATAAATTCGAATGCGGGCAAGCCAACATC

*****
Read: M99999:999:000000000-AFWM1:1:1104:14327:12662
Reference: chip-651.0002_08_v1415

A:      0 AAGCTCGCCTGTATCTTAGTCAGGGTTGCATCATACATAATCTCGAATGCGGGCAAGCCAACATC
          |||||||||||||||||||||||||||||||||||||||||||||||||||||||||||||||||
B:      0 AAGCTCGCCTGTATCTTAGTCAGGGTTGCATCATACATAATCTCGAATGCGGGCAAGCCAACATC

*****
Read: M99999:999:000000000-AFWM1:1:1111:22720:26588
Reference: chip-651.0002_08_v10851

A:      0 AAGCTCGCCGAGATCTTAGTCATCGTTGCATCATACATATCGTCGAATGCGAGCAAGCCAACATC
          |||||||||||||||||||||||||||||||||||||||||||||||||||||||||||||||||
B:      0 AAGCTCGCCGAGATCTTAGTCATCGTTGCATCATACATATCGTCGAATGCGAGCAAGCCAACATC

*****
Read: M99999:999:000000000-AFWM1:1:2106:24748:24497
Reference: chip-651.0002_08_v21424

A:      0 AAGCTCGCCGTCATCTTAGTCATCGTTATCTCATACATATCGTCGAATGCGGGGAAGCCAACATC
          |||||||||||||||||||||||||||||||||||||||||||||||||||||||||||||||||
B:      0 AAGCTCGCCGTCATCTTAGTCATCGTTATCTCATACATATCGTCGAATGCGGGGAAGCCAACATC

*****
Read: M99999:999:000000000-AFWM1:1:1105:7531:24869
Reference: chip-651.0002_08_v10867

A:      0 AAGCTCGCCGAGATCTTAGTCATCGTTGCATCATACATAATCTCGACAGCGGGGAAGCCAACATC
          |||||||||||||||||||||||||||||||||||||||||||||||||||||||||||||||||
B:      0 AAGCTCGCCGAGATCTTAGTCATCGTTGCATCATACATAATCTCGACAGCGGGGAAGCCAACATC

*****
Read: M99999:999:000000000-AFWM1:1:1111:27611:9881
Reference: chip-651.0002_08_v4071

A:      0 AAGCTCGCCTGTATCGATGTCATCGTTGCATCAAGCATAATCTCGAATGCGAGCAAGCCAACATC
          |||||||||||||||||||||||||||||||||||||||||||||||||||||||||||||||||
B:      0 AAGCTCGCCTGTATCGATGTCATCGTTGCATCAAGCATAATCTCGAATGCGAGCAAGCCAACATC

*****
Read: M99999:999:000000000-AFWM1:1:1114:10868:5879
Reference: chip-651.0002_08_v7774

A:      0 AAGCTCGCCTGTATCGCGGTCATCGTTTTCTCAGCTATAAATTCGAATGCGGGGAAGCCAACATC
          |||||||||||||||||||||| ||||||||||||||||||||||||||||||||||||||||||
B:      0 AAGCTCGCCTGTATCGCGGTCA-CGTTTTCTCAGCTATAAATTCGAATGCGGGGAAGCCAACATC

*****
Read: M99999:999:000000000-AFWM1:1:1108:24451:17707
Reference: chip-651.0002_08_v20960

A:      0 AAGCTCGCCGTCATCTTAGTCATCGTTGCATCAAGCATAAATTCGAATGCGGGCAAGCCAACATC
          |||||||||||||||||||||||||||||||||||||||||||||||||||||||||||||||||
B:      0 AAGCTCGCCGTCATCTTAGTCATCGTTGCATCAAGCATAAATTCGAATGCGGGCAAGCCAACATC

*****
Read: M99999:999:000000000-AFWM1:1:1107:7718:15516
Reference: chip-651.0002_08_v3604

A:      0 AAGCTCGCCTGTATCGATGTCGGGGTTTTCTCAAGCATATCGTCGAATGCGGGGAAGCCAACATC
          |||||||||||||||||||||||||||||||||||||||||||||||||||||||||||||||||
B:      0 AAGCTCGCCTGTATCGATGTCGGGGTTTTCTCAAGCATATCGTCGAATGCGGGGAAGCCAACATC

*****
Read: M99999:999:000000000-AFWM1:1:2110:14723:16068
Reference: chip-651.0002_08_v17869

A:      0 AAGCTCGCCGAGATCGCGGTCATCGTTTTCTCAGCTATATCGTCGAATGCGGGGAAGCCAACATC
          |||||||||||||||||||||||||||||||||||||||||||||||||||||||||||||||||
B:      0 AAGCTCGCCGAGATCGCGGTCATCGTTTTCTCAGCTATATCGTCGAATGCGGGGAAGCCAACATC

*****
Read: M99999:999:000000000-AFWM1:1:1112:27824:15172
Reference: chip-651.0002_08_v21472

A:      0 AAGCTCGCCGTCATCTTAGTCATCGTTATCTCAGCTATATCGTCGACAGCGGGGAAGCCAACATC
          |||||||||||||||||||||||||||||||||||||||||||||||||||||||||||||||||
B:      0 AAGCTCGCCGTCATCTTAGTCATCGTTATCTCAGCTATATCGTCGACAGCGGGGAAGCCAACATC

*****
Read: M99999:999:000000000-AFWM1:1:2109:16607:4802
Reference: chip-651.0002_08_v20944

A:      0 AAGCTCGCCGTCATCTTAGTCATCGTTGCATCAAGCATAATCTCGAATGCGGGGAAGCCAACATC
          ||||||||||||||||||||||||||||||||||||||||||||||||||||||||||||.||||
B:      0 AAGCTCGCCGTCATCTTAGTCATCGTTGCATCAAGCATAATCTCGAATGCGGGGAAGCCACCATC

*****
Read: M99999:999:000000000-AFWM1:1:2106:15493:18387
Reference: chip-651.0002_08_v20706

A:      0 AAGCTCGCCGTCATCTTAGTCGGGGTTATCTCAAGCATATCGTCGAATGCGAGCAAGCCAACATC
          |||||||||||||||||||||||||||||||||||||||||||||||||||||||||||||||||
B:      0 AAGCTCGCCGTCATCTTAGTCGGGGTTATCTCAAGCATATCGTCGAATGCGAGCAAGCCAACATC

*****
Read: M99999:999:000000000-AFWM1:1:2113:25516:7602
Reference: chip-651.0002_08_v489

A:      0 AAGCTCGCCTGTATCTTAGTCGGGGTTATCTCAAGCATAAATTCGACAGCGAGCAAGCCAACATC
          |||||||||||||||||||||||||||||||||||.|||||||||||||||||||||||||||||
B:      0 AAGCTCGCCTGTATCTTAGTCGGGGTTATCTCAAGTATAAATTCGACAGCGAGCAAGCCAACATC

*****
Read: M99999:999:000000000-AFWM1:1:2109:18725:8776
Reference: chip-651.0002_08_v11256

A:      0 AAGCTCGCCGAGATCTTAGTCATCGTTATCTCAAGCATATCGTCGAATGCGAGCAAGCCAACATC
          ||||||||||||||||||||||||||||||||||||||||| |||||||||||| ||||||||||
B:      0 AAGCTCGCCGAGATCTTAGTCATCGTTATCTCAAGCATATC-TCGAATGCGAGC-AGCCAACATC

*****
Read: M99999:999:000000000-AFWM1:1:1110:25819:13362
Reference: chip-651.0002_08_v936

A:      0 AAGCTCGCCTGTATCTTAGTCATCGTTTTCTCAAGCATAAATTCGAATGCGAGCAAGCCAACATC
          |||||||||||||||||||||||||||||||||||||||||||||||||||||||||||||||||
B:      0 AAGCTCGCCTGTATCTTAGTCATCGTTTTCTCAAGCATAAATTCGAATGCGAGCAAGCCAACATC

*****
Read: M99999:999:000000000-AFWM1:1:1108:3845:20397
Reference: chip-651.0002_08_v321

A:      0 AAGCTCGCCTGTATCTTAGTCGGGGTTTTCTCAGCTATATCGTCGAATGCGAGCAAGCCAACATC
          |||||||||||||||||||||||||||||||||||||||||||||||||||||||||||||||||
B:      0 AAGCTCGCCTGTATCTTAGTCGGGGTTTTCTCAGCTATATCGTCGAATGCGAGCAAGCCAACATC

*****
Read: M99999:999:000000000-AFWM1:1:1103:22226:4571
Reference: chip-651.0002_08_v20974

A:      0 AAGCTCGCCGTCATCTTAGTCATCGTTGCATCATACATATCGTCGAATGCGGGGAAGCCAACATC
          |||||||||||||||||||||||||||||||||||||||||||||||||||||||||||||||||
B:      0 AAGCTCGCCGTCATCTTAGTCATCGTTGCATCATACATATCGTCGAATGCGGGGAAGCCAACATC

*****
Read: M99999:999:000000000-AFWM1:1:1112:11076:15083
Reference: chip-651.0002_08_v14405

A:      0 AAGCTCGCCGAGATCGATGTCATCGTTTTCTCAAGCATATCGTCGAATGCGGGCAAGCCAACATC
          |||||||||||||||||||||||||||||||||||||||||||||||||||||||||||||||||
B:      0 AAGCTCGCCGAGATCGATGTCATCGTTTTCTCAAGCATATCGTCGAATGCGGGCAAGCCAACATC

*****
Read: M99999:999:000000000-AFWM1:1:1104:18589:18828
Reference: chip-651.0002_08_v533

A:      0 AAGCTCGCCTGTATCTTAGTCGGGGTTATCTCATACATAAATTCGACAGCGGGCAAGCCAACATC
          |||||||||||||||||||||||||||||||||||||||||||||||||||||||||||||||||
B:      0 AAGCTCGCCTGTATCTTAGTCGGGGTTATCTCATACATAAATTCGACAGCGGGCAAGCCAACATC

*****
Read: M99999:999:000000000-AFWM1:1:1104:5410:14735
Reference: chip-651.0002_08_v21202

A:      0 AAGCTCGCCGTCATCTTAGTCATCGTTTTCTCATACATATCGTCGACAGCGGGGAAGCCAACATC
          |||||||||||||||||||||||||||||||||||||||||||||||||||||||||||||||||
B:      0 AAGCTCGCCGTCATCTTAGTCATCGTTTTCTCATACATATCGTCGACAGCGGGGAAGCCAACATC

*****
Read: M99999:999:000000000-AFWM1:1:1103:28633:14042
Reference: chip-651.0002_08_v4550

A:      0 AAGCTCGCCTGTATCGATGTCATCGTTATCTCATACATATCGTCGAATGCGGGCAAGCCAACATC
          |||||||||||||||||||||||||||||||||||||||||||||||||||||||||||||||||
B:      0 AAGCTCGCCTGTATCGATGTCATCGTTATCTCATACATATCGTCGAATGCGGGCAAGCCAACATC

*****
Read: M99999:999:000000000-AFWM1:1:1102:23651:4384
Reference: chip-651.0002_08_v20736

A:      0 AAGCTCGCCGTCATCTTAGTCGGGGTTATCTCAAGCATAAATTCGAATGCGAGCAAGCCAACATC
          |||||||||||||||||||||||||||||||||||||||||||||||||||||||||||||||||
B:      0 AAGCTCGCCGTCATCTTAGTCGGGGTTATCTCAAGCATAAATTCGAATGCGAGCAAGCCAACATC

*****
Read: M99999:999:000000000-AFWM1:1:2113:28230:9627
Reference: chip-651.0002_08_v21230

A:      0 AAGCTCGCCGTCATCTTAGTCATCGTTTTCTCATACATAAATTCGAATGCGGGCAAGCCAACATC
          ||||||||||||| |||||||||||||||||||||||||||||||||||||||||||||||||||
B:      0 AAGCTCGCCGTCA-CTTAGTCATCGTTTTCTCATACATAAATTCGAATGCGGGCAAGCCAACATC

*****
Read: M99999:999:000000000-AFWM1:1:1106:11417:2600
Reference: chip-651.0002_08_v21678

A:      0 AAGCTCGCCGTCATCTTAGTCAGGGTTGCATCATACATAAATTCGGGTGCGAGCAAGCCAACATC
          ||||||||||||||||||||||||||||||||||||||.||||||||||||||||||||||||||
B:      0 AAGCTCGCCGTCATCTTAGTCAGGGTTGCATCATACATCAATTCGGGTGCGAGCAAGCCAACATC

*****
Read: M99999:999:000000000-AFWM1:1:1114:17078:19323
Reference: chip-651.0002_08_v230

A:      0 AAGCTCGCCTGTATCTTAGTCGGGGTTTTCTCAAGCATATCGTCGAATGCGGGCAAGCCAACATC
          |||||||||||||||||||||||||||||||||||||||||||||||||||||||||||||||||
B:      0 AAGCTCGCCTGTATCTTAGTCGGGGTTTTCTCAAGCATATCGTCGAATGCGGGCAAGCCAACATC

*****
Read: M99999:999:000000000-AFWM1:1:1109:12770:15546
Reference: chip-651.0002_08_v5274

A:      0 AAGCTCGCCTGTATCGATGTCAGGGTTATCTCAGCTATATCGTCGACAGCGAGCAAGCCAACATC
          |||||||||||||||||||||||||||||||||||||||||||||||||||||||||||||||||
B:      0 AAGCTCGCCTGTATCGATGTCAGGGTTATCTCAGCTATATCGTCGACAGCGAGCAAGCCAACATC

*****
Read: M99999:999:000000000-AFWM1:1:1108:22542:5641
Reference: chip-651.0002_08_v4144

A:      0 AAGCTCGCCTGTATCGATGTCATCGTTGCATCAGCTATATCGTCGAATGCGGGGAAGCCAACATC
          |||||||||||||||||||||||||||||||||||||||||||||||||||||||||||||||||
B:      0 AAGCTCGCCTGTATCGATGTCATCGTTGCATCAGCTATATCGTCGAATGCGGGGAAGCCAACATC

*****
Read: M99999:999:000000000-AFWM1:1:1107:14385:5339
Reference: chip-651.0002_08_v64

A:      0 AAGCTCGCCTGTATCTTAGTCGGGGTTGCATCATACATAATCTCGAATGCGGGGAAGCCAACATC
          |||||||||||||||||||||||||||||||||||||||||||||||||||||||||||||||||
B:      0 AAGCTCGCCTGTATCTTAGTCGGGGTTGCATCATACATAATCTCGAATGCGGGGAAGCCAACATC

*****
Read: M99999:999:000000000-AFWM1:1:1101:6466:19351
Reference: chip-651.0002_08_v64

A:      0 AAGCTCGCCTGTATCTTAGTCGGGGTTGCATCATACATAATCTCGAATGCGGGGAAGCCAACATC
          |||||||||||||||||||||||||||||||||||||||||||||||||||||||||||||||||
B:      0 AAGCTCGCCTGTATCTTAGTCGGGGTTGCATCATACATAATCTCGAATGCGGGGAAGCCAACATC

*****
Read: M99999:999:000000000-AFWM1:1:1101:22669:9417
Reference: chip-651.0002_08_v79

A:      0 AAGCTCGCCTGTATCTTAGTCGGGGTTGCATCATACATAAATTCGAATGCGGGGAAGCCAACATC
          |||||||||||||||||||||||||||||||||||||||||||||||||||||||||||||||||
B:      0 AAGCTCGCCTGTATCTTAGTCGGGGTTGCATCATACATAAATTCGAATGCGGGGAAGCCAACATC

*****
Read: M99999:999:000000000-AFWM1:1:2101:16123:16464
Reference: chip-651.0002_08_v21382

A:      0 AAGCTCGCCGTCATCTTAGTCATCGTTATCTCAAGCATATCGTCGACAGCGGGGAAGCCAACATC
          |||||||||||||||||||||||||||||||||||||||||||||||||||||||||||||||||
B:      0 AAGCTCGCCGTCATCTTAGTCATCGTTATCTCAAGCATATCGTCGACAGCGGGGAAGCCAACATC

*****
Read: M99999:999:000000000-AFWM1:1:2111:18182:20772
Reference: chip-651.0002_08_v486

A:      0 AAGCTCGCCTGTATCTTAGTCGGGGTTATCTCAAGCATAAATTCGAATGCGAGCAAGCCAACATC
          |||||||||||||||||||||||||||||||||||||||||||||||||||||||||||||||||
B:      0 AAGCTCGCCTGTATCTTAGTCGGGGTTATCTCAAGCATAAATTCGAATGCGAGCAAGCCAACATC

*****
Read: M99999:999:000000000-AFWM1:1:1114:16931:12025
Reference: chip-651.0002_08_v13851

A:      0 AAGCTCGCCGAGATCGATGTCGGGGTTTTCTCAGCTATAAATTCGAATGCGAGCAAGCCAACATC
          |||||||||||||||||||||||||||||||||||||||||||||||||||||||||||||||||
B:      0 AAGCTCGCCGAGATCGATGTCGGGGTTTTCTCAGCTATAAATTCGAATGCGAGCAAGCCAACATC

*****
Read: M99999:999:000000000-AFWM1:1:1112:10338:25892
Reference: chip-651.0002_08_v533

A:      0 AAGCTCGCCTGTATCTTAGTCGGGGTTATCTCATACATAAATTCGACAGCGGGCAAGCCAACATC
          |||||||||||||||||||||||||||||||||||||||||||||||||||||||||||||||||
B:      0 AAGCTCGCCTGTATCTTAGTCGGGGTTATCTCATACATAAATTCGACAGCGGGCAAGCCAACATC

*****
Read: M99999:999:000000000-AFWM1:1:1114:5683:20294
Reference: chip-651.0002_08_v11289

A:      0 AAGCTCGCCGAGATCTTAGTCATCGTTATCTCAAGCATAAATTCGACAGCGAGCAAGCCAACATC
          |||||||||.|||||||||||||||||||||||||||||||||||||||||||||||||||||||
B:      0 AAGCTCGCCTAGATCTTAGTCATCGTTATCTCAAGCATAAATTCGACAGCGAGCAAGCCAACATC

*****
Read: M99999:999:000000000-AFWM1:1:2107:22755:11511
Reference: chip-651.0002_08_v23886

A:      0 AAGCTCGCCGTCATCGATGTCGGGGTTTTCTCAAGCATAAATTCGAATGCGAGCAAGCCAACATC
          |||||||||||||||||||||||||||||||||||||||||||||||||||||||||||||||||
B:      0 AAGCTCGCCGTCATCGATGTCGGGGTTTTCTCAAGCATAAATTCGAATGCGAGCAAGCCAACATC

*****
Read: M99999:999:000000000-AFWM1:1:1105:27995:9403
Reference: chip-651.0002_08_v7699

A:      0 AAGCTCGCCTGTATCGCGGTCATCGTTTTCTCATACATATCGTCGAATGCGGGGAAGCCAACATC
          |||||||||||||||||||||||||||||||||||||||||||||||||||||||||||||||||
B:      0 AAGCTCGCCTGTATCGCGGTCATCGTTTTCTCATACATATCGTCGAATGCGGGGAAGCCAACATC

*****
Read: M99999:999:000000000-AFWM1:1:1111:16019:10650
Reference: chip-651.0002_08_v10388

A:      0 AAGCTCGCCGAGATCTTAGTCGGGGTTTTCTCAAGCATAAATTCGACAGCGGGCAAGCCAACATC
          |||||||||||||||||||||||||||||||||||||||||||||||||||||||||||||||||
B:      0 AAGCTCGCCGAGATCTTAGTCGGGGTTTTCTCAAGCATAAATTCGACAGCGGGCAAGCCAACATC

*****
Read: M99999:999:000000000-AFWM1:1:2113:16381:18851
Reference: chip-651.0002_08_v1178

A:      1 AGCTCGCCTGTATCTTAGTCATCGTTATCTCATACATATCGTCGACAGCGGGCAAGCCAACATC
          |.|||||||||||||||||||||||||.|||||||||||||||||||||||||||||||.||||
B:      1 ATCTCGCCTGTATCTTAGTCATCGTTACCTCATACATATCGTCGACAGCGGGCAAGCCACCATC

*****
Read: M99999:999:000000000-AFWM1:1:2113:8163:13453
Reference: chip-651.0002_08_v1389

A:      0 AAGCTCGCCTGTATCTTAGTCAGGGTTGCATCAAGCATAAATTCGACAGCGAGCAAGCCAACATC
          |||||||||||||||||||||||||||||||||||||||||||||||| ||||||||||||||||
B:      0 AAGCTCGCCTGTATCTTAGTCAGGGTTGCATCAAGCATAAATTCGACA-CGAGCAAGCCAACATC

*****
Read: M99999:999:000000000-AFWM1:1:1113:15507:9251
Reference: chip-651.0002_08_v259

A:      0 AAGCTCGCCTGTATCTTAGTCGGGGTTTTCTCAAGCATAAATTCGAATGCGGGGAAGCCAACATC
          |||||||||||||||||||||||||||||||||||||||||||||||||||||||||||||||||
B:      0 AAGCTCGCCTGTATCTTAGTCGGGGTTTTCTCAAGCATAAATTCGAATGCGGGGAAGCCAACATC

*****
Read: M99999:999:000000000-AFWM1:1:2101:13318:2682
Reference: chip-651.0002_08_v10819

A:      0 AAGCTCGCCGAGATCTTAGTCATCGTTGCATCAAGCATAATCTCGAATGCGGGGAAGCCAACATC
          |||||||||||||||||||||||||||||||||||||||||||||||||||||||||||||||||
B:      0 AAGCTCGCCGAGATCTTAGTCATCGTTGCATCAAGCATAATCTCGAATGCGGGGAAGCCAACATC

*****
Read: M99999:999:000000000-AFWM1:1:1114:12016:12774
Reference: chip-651.0002_08_v21004

A:      0 AAGCTCGCCGTCATCTTAGTCATCGTTGCATCATACATAAATTCGAATGCGGGGAAGCCAACATC
          |||||||||||||||||||||||||||||||||||||||||||||||||||||||||||||||||
B:      0 AAGCTCGCCGTCATCTTAGTCATCGTTGCATCATACATAAATTCGAATGCGGGGAAGCCAACATC

*****
Read: M99999:999:000000000-AFWM1:1:2101:28547:11697
Reference: chip-651.0002_08_v27979

A:      0 AAGCTCGCCGTCATCGCGGTCATCGTTTTCTCATACATAAATTCGAATGCGGGGAAGCCAACATC
          ||||||||||||||||||||||||||||||||||||||||||||||||||||||||||||.||||
B:      0 AAGCTCGCCGTCATCGCGGTCATCGTTTTCTCATACATAAATTCGAATGCGGGGAAGCCATCATC

*****
Read: M99999:999:000000000-AFWM1:1:2113:8720:20798
Reference: chip-651.0002_08_v804

A:      0 AAGCTCGCCTGTATCTTAGTCATCGTTGCATCAGCTATAAATTCGACAGCGAGCAAGCCAACATC
          |||||||||||||||||||||||||||||||||||||||||||||||||||||||||||||||||
B:      0 AAGCTCGCCTGTATCTTAGTCATCGTTGCATCAGCTATAAATTCGACAGCGAGCAAGCCAACATC

*****
Read: M99999:999:000000000-AFWM1:1:2106:22272:5718
Reference: chip-651.0002_08_v14226

A:      0 AAGCTCGCCGAGATCGATGTCATCGTTGCATCATACATATCGTCGAATGCGAGCAAGCCAACATC
          |||||||||||||||||||||||||||||||||||||||||||||||||||||||||||||||||
B:      0 AAGCTCGCCGAGATCGATGTCATCGTTGCATCATACATATCGTCGAATGCGAGCAAGCCAACATC

*****
Read: M99999:999:000000000-AFWM1:1:2102:13204:19604
Reference: chip-651.0002_08_v20556

A:      0 AAGCTCGCCGTCATCTTAGTCGGGGTTTTCTCATACATAAATTCGAATGCGAGCAAGCCAACATC
          |||||||||||||||||||||||||||||||||||||||||||||||||||||||||||||||||
B:      0 AAGCTCGCCGTCATCTTAGTCGGGGTTTTCTCATACATAAATTCGAATGCGAGCAAGCCAACATC

*****
Read: M99999:999:000000000-AFWM1:1:1106:9094:10037
Reference: chip-651.0002_08_v21228

A:      0 AAGCTCGCCGTCATCTTAGTCATCGTTTTCTCATACATAAATTCGGGTGCGAGCAAGCCAACATC
          |||||||||||||||||||||||||||||||||||||||||||||||||||||||||||||||||
B:      0 AAGCTCGCCGTCATCTTAGTCATCGTTTTCTCATACATAAATTCGGGTGCGAGCAAGCCAACATC

*****
Read: M99999:999:000000000-AFWM1:1:2114:23098:17569
Reference: chip-651.0002_08_v21413

A:      0 AAGCTCGCCGTCATCTTAGTCATCGTTATCTCAAGCATAAATTCGACAGCGGGCAAGCCAACATC
          |||||||||||||||||||||||||||||||||||||||||||||||||||||||||||||||||
B:      0 AAGCTCGCCGTCATCTTAGTCATCGTTATCTCAAGCATAAATTCGACAGCGGGCAAGCCAACATC

*****
Read: M99999:999:000000000-AFWM1:1:1106:5642:23842
Reference: chip-651.0002_08_v10189

A:      0 AAGCTCGCCGAGATCTTAGTCGGGGTTGCATCATACATAATCTCGAATGCGGGGAAGCCAACATC
          |||||||||||||||||||||||||||||||||||||||||||||||||||||||||||||||||
B:      0 AAGCTCGCCGAGATCTTAGTCGGGGTTGCATCATACATAATCTCGAATGCGGGGAAGCCAACATC

*****
Read: M99999:999:000000000-AFWM1:1:1103:11238:11405
Reference: chip-651.0002_08_v4371

A:      0 AAGCTCGCCTGTATCGATGTCATCGTTTTCTCAGCTATATCGTCGAATGCGAGCAAGCCAACATC
          |||||||||||||||||||||||||||||||||||||||||||||||||||||||||||||||||
B:      0 AAGCTCGCCTGTATCGATGTCATCGTTTTCTCAGCTATATCGTCGAATGCGAGCAAGCCAACATC

*****
Read: M99999:999:000000000-AFWM1:1:2106:20119:2173
Reference: chip-651.0002_08_v21414

A:      0 AAGCTCGCCGTCATCTTAGTCATCGTTATCTCAAGCATAAATTCGACAGCGAGCAAGCCAACATC
          |||||||||||||||||||||||||||||||||||||||||||||||||||||||||||||||||
B:      0 AAGCTCGCCGTCATCTTAGTCATCGTTATCTCAAGCATAAATTCGACAGCGAGCAAGCCAACATC

*****
Read: M99999:999:000000000-AFWM1:1:1104:7878:25064
Reference: chip-651.0002_08_v14484

A:      0 AAGCTCGCCGAGATCGATGTCATCGTTTTCTCATACATAAATTCGACAGCGAGCAAGCCAACATC
          |||||||||||||||||||||||||||||||||||||||||||||||||||||||||||||||||
B:      0 AAGCTCGCCGAGATCGATGTCATCGTTTTCTCATACATAAATTCGACAGCGAGCAAGCCAACATC

*****
Read: M99999:999:000000000-AFWM1:1:2103:20748:5833
Reference: chip-651.0002_08_v12021

A:      0 AAGCTCGCCGAGATCTTAGTCAGGGTTATCTCAGCTATATCGTCGAATGCGAGCAAGCCAACATC
          |||||||||||||||||||||||||||||||||||||||||||||||||||||||||||||||||
B:      0 AAGCTCGCCGAGATCTTAGTCAGGGTTATCTCAGCTATATCGTCGAATGCGAGCAAGCCAACATC

*****
Read: M99999:999:000000000-AFWM1:1:2113:8722:24060
Reference: chip-651.0002_08_v4369

A:      0 AAGCTCGCCTGTATCGATGTCATCGTTTTCTCAGCTATATCGTCGAATGCGGGGAAGCCAACATC
          |.|||||||||||||||||||||||||||||||||||||||||||||||||||||||||||||||
B:      0 ACGCTCGCCTGTATCGATGTCATCGTTTTCTCAGCTATATCGTCGAATGCGGGGAAGCCAACATC

*****
Read: M99999:999:000000000-AFWM1:1:1101:19126:20626
Reference: chip-651.0002_08_v682

A:      0 AAGCTCGCCTGTATCTTAGTCATCGTTGCATCAAGCATATCGTCGACAGCGGGGAAGCCAACATC
          |||||||||||||||||||||||||||||||||||||||||||||||||||||||||||||||||
B:      0 AAGCTCGCCTGTATCTTAGTCATCGTTGCATCAAGCATATCGTCGACAGCGGGGAAGCCAACATC

*****
Read: M99999:999:000000000-AFWM1:1:1106:28651:19423
Reference: chip-651.0002_08_v291

A:      0 AAGCTCGCCTGTATCTTAGTCGGGGTTTTCTCATACATAATCTCGAATGCGAGCAAGCCAACATC
          ||||||||||||||||||||||||||||||||||||.||||||||||||||||||||||||||||
B:      0 AAGCTCGCCTGTATCTTAGTCGGGGTTTTCTCATACGTAATCTCGAATGCGAGCAAGCCAACATC

*****
Read: M99999:999:000000000-AFWM1:1:2102:19659:13346
Reference: chip-651.0002_08_v25475

A:      0 AAGCTCGCCGTCATCGATGTCAGGGTTATCTCATACATATCGTCGAATGCGGGCAAGCCAACATC
          |||||||||||||||||||||||||||||||||||||||||||||||||||||||||||||||||
B:      0 AAGCTCGCCGTCATCGATGTCAGGGTTATCTCATACATATCGTCGAATGCGGGCAAGCCAACATC

*****
Read: M99999:999:000000000-AFWM1:1:1104:16212:2887
Reference: chip-651.0002_08_v4146

A:      0 AAGCTCGCCTGTATCGATGTCATCGTTGCATCAGCTATATCGTCGAATGCGAGCAAGCCAACATC
          |||||||||||||||||||||||||||||||||||||||||||||||||||||||||||||||||
B:      0 AAGCTCGCCTGTATCGATGTCATCGTTGCATCAGCTATATCGTCGAATGCGAGCAAGCCAACATC

*****
Read: M99999:999:000000000-AFWM1:1:1102:12126:18108
Reference: chip-651.0002_08_v11931

A:      0 AAGCTCGCCGAGATCTTAGTCAGGGTTATCTCAAGCATATCGTCGAATGCGAGCAAGCCAACATC
          |||||||||||||||||||||||||||||||||||||||||||||||||||||||||||||||||
B:      0 AAGCTCGCCGAGATCTTAGTCAGGGTTATCTCAAGCATATCGTCGAATGCGAGCAAGCCAACATC

*****
Read: M99999:999:000000000-AFWM1:1:2107:26995:21030
Reference: chip-651.0002_08_v11104

A:      0 AAGCTCGCCGAGATCTTAGTCATCGTTTTCTCATACATAAATTCGAATGCGGGGAAGCCAACATC
          ||||||||||||||| |||||||||||||||||||||||||||||||||||||||||||||||||
B:      0 AAGCTCGCCGAGATC-TAGTCATCGTTTTCTCATACATAAATTCGAATGCGGGGAAGCCAACATC

*****
Read: M99999:999:000000000-AFWM1:1:1107:15757:14689
Reference: chip-651.0002_08_v11572

A:      0 AAGCTCGCCGAGATCTTAGTCAGGGTTGCATCAGCTATATCGTCGACAGCGGGGAAGCCAACATC
          ||||||||||||||||||||||||||||||||||||| |||||||||||||||||||||||||||
B:      0 AAGCTCGCCGAGATCTTAGTCAGGGTTGCATCAGCTA-ATCGTCGACAGCGGGGAAGCCAACATC

*****
Read: M99999:999:000000000-AFWM1:1:2106:11328:23801
Reference: chip-651.0002_08_v4104

A:      0 AAGCTCGCCTGTATCGATGTCATCGTTGCATCATACATATCGTCGACAGCGAGCAAGCCAACATC
          |||||||||||||||||||||||||||||||||||||||||||||||||||||||||||||||||
B:      0 AAGCTCGCCTGTATCGATGTCATCGTTGCATCATACATATCGTCGACAGCGAGCAAGCCAACATC

*****
Read: M99999:999:000000000-AFWM1:1:1108:5217:23623
Reference: chip-651.0002_08_v7881

A:      0 AAGCTCGCCTGTATCGCGGTCATCGTTATCTCAAGCATATCGTCGAATGCGAGCAAGCCAACATC
          |||||||||||||||||||||||||||||||||||||||||||||||||||||||||||||||||
B:      0 AAGCTCGCCTGTATCGCGGTCATCGTTATCTCAAGCATATCGTCGAATGCGAGCAAGCCAACATC

*****
Read: M99999:999:000000000-AFWM1:1:1110:20032:27776
Reference: chip-651.0002_08_v10878

A:      0 AAGCTCGCCGAGATCTTAGTCATCGTTGCATCATACATAAATTCGGGTGCGAGCAAGCCAACATC
          |||||||||||||||||||||||||||||||||||||||||||||||||||||||||||||||||
B:      0 AAGCTCGCCGAGATCTTAGTCATCGTTGCATCATACATAAATTCGGGTGCGAGCAAGCCAACATC

*****
Read: M99999:999:000000000-AFWM1:1:2107:24693:7727
Reference: chip-651.0002_08_v27754

A:      0 AAGCTCGCCGTCATCGCGGTCATCGTTGCATCATACATAAATTCGAATGCGGGGAAGCCAACATC
          |||||||||||||||||||||||||||||||||||||||||||||||||||||||||||||||||
B:      0 AAGCTCGCCGTCATCGCGGTCATCGTTGCATCATACATAAATTCGAATGCGGGGAAGCCAACATC

*****
Read: M99999:999:000000000-AFWM1:1:1106:22134:16552
Reference: chip-651.0002_08_v14272

A:      0 AAGCTCGCCGAGATCGATGTCATCGTTGCATCAGCTATATCGTCGACAGCGGGGAAGCCAACATC
          ||||||||||||||||||||||||||||||||.||||||||||||||||||||||||||||||||
B:      0 AAGCTCGCCGAGATCGATGTCATCGTTGCATCGGCTATATCGTCGACAGCGGGGAAGCCAACATC

*****
Read: M99999:999:000000000-AFWM1:1:2101:19484:18800
Reference: chip-651.0002_08_v20932

A:      0 AAGCTCGCCGTCATCTTAGTCATCGTTGCATCAAGCATATCGTCGACAGCGGGGAAGCCAACATC
          |||||||||||||||||||||||||||||||||||||||||||||||||||||||||||||||||
B:      0 AAGCTCGCCGTCATCTTAGTCATCGTTGCATCAAGCATATCGTCGACAGCGGGGAAGCCAACATC

*****
Read: M99999:999:000000000-AFWM1:1:2111:25055:21997
Reference: chip-651.0002_08_v14676

A:      0 AAGCTCGCCGAGATCGATGTCATCGTTATCTCATACATATCGTCGAATGCGAGCAAGCCAACATC
          |||||||||||||||||||||||||||||||||||||||||||||||||||||||||||||||||
B:      0 AAGCTCGCCGAGATCGATGTCATCGTTATCTCATACATATCGTCGAATGCGAGCAAGCCAACATC

*****
Read: M99999:999:000000000-AFWM1:1:2101:19333:14163
Reference: chip-651.0002_08_v534

A:      0 AAGCTCGCCTGTATCTTAGTCGGGGTTATCTCATACATAAATTCGACAGCGAGCAAGCCAACATC
          |||||||||||||||||||||||||||||||||||||||||||||||||||||||||||||||||
B:      0 AAGCTCGCCTGTATCTTAGTCGGGGTTATCTCATACATAAATTCGACAGCGAGCAAGCCAACATC

*****
Read: M99999:999:000000000-AFWM1:1:1105:21353:18787
Reference: chip-651.0002_08_v4144

A:      0 AAGCTCGCCTGTATCGATGTCATCGTTGCATCAGCTATATCGTCGAATGCGGGGAAGCCAACATC
          |||||||||||||||||||||||||||||||||||||||||||||||||||||||||||||||||
B:      0 AAGCTCGCCTGTATCGATGTCATCGTTGCATCAGCTATATCGTCGAATGCGGGGAAGCCAACATC

*****
Read: M99999:999:000000000-AFWM1:1:1106:13212:13678
Reference: chip-651.0002_08_v11257

A:      0 AAGCTCGCCGAGATCTTAGTCATCGTTATCTCAAGCATATCGTCGACAGCGGGGAAGCCAACATC
          |||||||||||||||||||||||||||||||||||||||||||||||||||||||||||||||||
B:      0 AAGCTCGCCGAGATCTTAGTCATCGTTATCTCAAGCATATCGTCGACAGCGGGGAAGCCAACATC

*****
Read: M99999:999:000000000-AFWM1:1:2111:2334:18499
Reference: chip-651.0002_08_v10808

A:      0 AAGCTCGCCGAGATCTTAGTCATCGTTGCATCAAGCATATCGTCGACAGCGGGCAAGCCAACATC
          |||||||||||||||||||||||||||||||||||||||||||||||||||||||||||||||||
B:      0 AAGCTCGCCGAGATCTTAGTCATCGTTGCATCAAGCATATCGTCGACAGCGGGCAAGCCAACATC

*****
Read: M99999:999:000000000-AFWM1:1:2110:12429:14435
Reference: chip-651.0002_08_v4505

A:      0 AAGCTCGCCTGTATCGATGTCATCGTTATCTCAAGCATATCGTCGAATGCGGGCAAGCCAACATC
          |||||||||||||||||||||||||||||||||||||| ||||||||||||||||||||||||||
B:      0 AAGCTCGCCTGTATCGATGTCATCGTTATCTCAAGCAT-TCGTCGAATGCGGGCAAGCCAACATC

*****
Read: M99999:999:000000000-AFWM1:1:1111:17173:15062
Reference: chip-651.0002_08_v11257

A:      1 AGCTCGCCGAGATCTTAGTCATCGTTATCTCAAGCATATCGTCGACAGCGGGGAAGCCAACATC
          ||||||||||||||||||||||| ||||||||||||||||||||||||||||||||||||||||
B:      1 AGCTCGCCGAGATCTTAGTCATC-TTATCTCAAGCATATCGTCGACAGCGGGGAAGCCAACATC

*****
Read: M99999:999:000000000-AFWM1:1:1103:14919:26329
Reference: chip-651.0002_08_v24801

A:      0 AAGCTCGCCGTCATCGATGTCATCGTTATCTCATACATATCGTCGAATGCGAGCAAGCCAACATC
          ||||||||||||||||||||||||||||| ||||||||||||||||||||||||||||||||.||
B:      0 AAGCTCGCCGTCATCGATGTCATCGTTAT-TCATACATATCGTCGAATGCGAGCAAGCCAACCTC

*****
Read: M99999:999:000000000-AFWM1:1:1105:13645:20256
Reference: chip-651.0002_08_v21486

A:      0 AAGCTCGCCGTCATCTTAGTCATCGTTATCTCAGCTATAATCTCGAATGCGAGCAAGCCAACATC
          |||||||||||||||||||||||||||||||||||||||||||||||||||||||||||||||||
B:      0 AAGCTCGCCGTCATCTTAGTCATCGTTATCTCAGCTATAATCTCGAATGCGAGCAAGCCAACATC

*****
Read: M99999:999:000000000-AFWM1:1:2114:12754:4597
Reference: chip-651.0002_08_v455

A:      0 AAGCTCGCCTGTATCTTAGTCGGGGTTATCTCAAGCATATCGTCGAATGCGGGCAAGCCAACATC
          ||||||||||| |||||||||||||||||||||||| ||||||||||||||||||||||||||||
B:      0 AAGCTCGCCTG-ATCTTAGTCGGGGTTATCTCAAGC-TATCGTCGAATGCGGGCAAGCCAACATC

*****
Read: M99999:999:000000000-AFWM1:1:1102:14508:15705
Reference: chip-651.0002_08_v1156

A:      0 AAGCTCGCCTGTATCTTAGTCATCGTTATCTCAAGCATAAATTCGGGTGCGGGGAAGCCAACATC
          |||||||||||||||||||||||||||||||||||||||||||||||||||||||||||||||||
B:      0 AAGCTCGCCTGTATCTTAGTCATCGTTATCTCAAGCATAAATTCGGGTGCGGGGAAGCCAACATC

*****
Read: M99999:999:000000000-AFWM1:1:2111:19092:19920
Reference: chip-651.0002_08_v534

A:      0 AAGCTCGCCTGTATCTTAGTCGGGGTTATCTCATACATAAATTCGACAGCGAGCAAGCCAACATC
          ||||||||||||||||||||||||||||||||||||||||||||||||||||||||||.||||||
B:      0 AAGCTCGCCTGTATCTTAGTCGGGGTTATCTCATACATAAATTCGACAGCGAGCAAGCAAACATC

*****
Read: M99999:999:000000000-AFWM1:1:1110:24847:21958
Reference: chip-651.0002_08_v27726

A:      0 AAGCTCGCCGTCATCGCGGTCATCGTTGCATCATACATATCGTCGAATGCGAGCAAGCCAACATC
          |||||||||||||||||||||||||||||||||||||||||||||||||||||||||||||||||
B:      0 AAGCTCGCCGTCATCGCGGTCATCGTTGCATCATACATATCGTCGAATGCGAGCAAGCCAACATC

*****
Read: M99999:999:000000000-AFWM1:1:1112:17597:12687
Reference: chip-651.0002_08_v21502

A:      0 AAGCTCGCCGTCATCTTAGTCATCGTTATCTCAGCTATAAATTCGACAGCGGGGAAGCCAACATC
          |||||||||||||||||||||||||||||||||||||||||||||||||||||||||||||||||
B:      0 AAGCTCGCCGTCATCTTAGTCATCGTTATCTCAGCTATAAATTCGACAGCGGGGAAGCCAACATC

*****
Read: M99999:999:000000000-AFWM1:1:2112:17917:4681
Reference: chip-651.0002_08_v21877

A:      0 AAGCTCGCCGTCATCTTAGTCAGGGTTTTCTCATACATATCGTCGACAGCGGGGAAGCCAACATC
          |||||||||||||||||||||||||||||||||||||||||||||||||||||||||||||||||
B:      0 AAGCTCGCCGTCATCTTAGTCAGGGTTTTCTCATACATATCGTCGACAGCGGGGAAGCCAACATC

*****
Read: M99999:999:000000000-AFWM1:1:2107:12187:3918
Reference: chip-651.0002_08_v3681

A:      0 AAGCTCGCCTGTATCGATGTCGGGGTTTTCTCATACATAAATTCGAATGCGAGCAAGCCAACATC
          ||||||||||||||||||||||||||||||||||||||||||||||||||||||||||||||.||
B:      0 AAGCTCGCCTGTATCGATGTCGGGGTTTTCTCATACATAAATTCGAATGCGAGCAAGCCAACCTC

*****
Read: M99999:999:000000000-AFWM1:1:2109:16389:26281
Reference: chip-651.0002_08_v27741

A:      0 AAGCTCGCCGTCATCGCGGTCATCGTTGCATCATACATAATCTCGAATGCGAGCAAGCCAACATC
          |||||||||||||||||||||||||||||||||||||||||||||||||||||||||||||||||
B:      0 AAGCTCGCCGTCATCGCGGTCATCGTTGCATCATACATAATCTCGAATGCGAGCAAGCCAACATC

*****
Read: M99999:999:000000000-AFWM1:1:1111:16642:18932
Reference: chip-651.0002_08_v14253

A:      0 AAGCTCGCCGAGATCGATGTCATCGTTGCATCATACATAAATTCGGGTGCGAGCAAGCCAACATC
          |||||||||||||||||||||||||||||||||||||||||||||||||||||||||||||||||
B:      0 AAGCTCGCCGAGATCGATGTCATCGTTGCATCATACATAAATTCGGGTGCGAGCAAGCCAACATC

*****
Read: M99999:999:000000000-AFWM1:1:1106:20319:21634
Reference: chip-651.0002_08_v7911

A:      0 AAGCTCGCCTGTATCGCGGTCATCGTTATCTCAAGCATAAATTCGAATGCGAGCAAGCCAACATC
          |||||||||||||||||||||||||||||||||||||||||||||||||||||||||||||||||
B:      0 AAGCTCGCCTGTATCGCGGTCATCGTTATCTCAAGCATAAATTCGAATGCGAGCAAGCCAACATC

*****
Read: M99999:999:000000000-AFWM1:1:1105:14052:19458
Reference: chip-651.0002_08_v78

A:      0 AAGCTCGCCTGTATCTTAGTCGGGGTTGCATCATACATAAATTCGGGTGCGAGCAAGCCAACATC
          |||||||||||||||||||||||||||||||||||||||||||||||||||||||||||||||||
B:      0 AAGCTCGCCTGTATCTTAGTCGGGGTTGCATCATACATAAATTCGGGTGCGAGCAAGCCAACATC

*****
Read: M99999:999:000000000-AFWM1:1:2112:27886:14995
Reference: chip-651.0002_08_v485

A:      0 AAGCTCGCCTGTATCTTAGTCGGGGTTATCTCAAGCATAAATTCGAATGCGGGCAAGCCAACATC
          |||||||||||||||||||||||||||||||||||||||||||||||||||||||||||||||||
B:      0 AAGCTCGCCTGTATCTTAGTCGGGGTTATCTCAAGCATAAATTCGAATGCGGGCAAGCCAACATC

*****
Read: M99999:999:000000000-AFWM1:1:1109:11631:19904
Reference: chip-651.0002_08_v996

A:      0 AAGCTCGCCTGTATCTTAGTCATCGTTTTCTCAGCTATATCGTCGAATGCGAGCAAGCCAACATC
          |||||||||||||||||||||||||||||||||||||||||||||||||| ||||||||||||||
B:      0 AAGCTCGCCTGTATCTTAGTCATCGTTTTCTCAGCTATATCGTCGAATGC-AGCAAGCCAACATC

*****
Read: M99999:999:000000000-AFWM1:1:2111:15586:13766
Reference: chip-651.0002_08_v769

A:      0 AAGCTCGCCTGTATCTTAGTCATCGTTGCATCAGCTATATCGTCGAATGCGGGGAAGCCAACATC
          |||||||||||||||||||||||||||||||||||||||||||||||||||||||||||||||||
B:      0 AAGCTCGCCTGTATCTTAGTCATCGTTGCATCAGCTATATCGTCGAATGCGGGGAAGCCAACATC

*****
Read: M99999:999:000000000-AFWM1:1:2102:9713:18489
Reference: chip-651.0002_08_v21048

A:      0 AAGCTCGCCGTCATCTTAGTCATCGTTGCATCAGCTATAAATTCGGGTGCGAGCAAGCCAACATC
          |||||||||||||||||||||||||||||||||||||||||||||||||||||||||||||||||
B:      0 AAGCTCGCCGTCATCTTAGTCATCGTTGCATCAGCTATAAATTCGGGTGCGAGCAAGCCAACATC

*****
Read: M99999:999:000000000-AFWM1:1:1108:19168:18040
Reference: chip-651.0002_08_v14439

A:      0 AAGCTCGCCGAGATCGATGTCATCGTTTTCTCAAGCATAAATTCGACAGCGAGCAAGCCAACATC
          |||||||||||||||||||||||||||||||||||||||||||||||||||||||||||||||||
B:      0 AAGCTCGCCGAGATCGATGTCATCGTTTTCTCAAGCATAAATTCGACAGCGAGCAAGCCAACATC

*****
Read: M99999:999:000000000-AFWM1:1:2114:14618:14017
Reference: chip-651.0002_08_v7716

A:      0 AAGCTCGCCTGTATCGCGGTCATCGTTTTCTCATACATAATCTCGAATGCGAGCAAGCCAACATC
          |||||||||||||||||||||||||||||||||||||||||||||||||||||||||||||||||
B:      0 AAGCTCGCCTGTATCGCGGTCATCGTTTTCTCATACATAATCTCGAATGCGAGCAAGCCAACATC

*****
Read: M99999:999:000000000-AFWM1:1:2107:17543:26762
Reference: chip-651.0002_08_v24396

A:      0 AAGCTCGCCGTCATCGATGTCATCGTTGCATCAGCTATATCGTCGAATGCGAGCAAGCCAACATC
          |||||||||||||||||| ||||||||||||||||||||||||||||||||||||||||||||||
B:      0 AAGCTCGCCGTCATCGAT-TCATCGTTGCATCAGCTATATCGTCGAATGCGAGCAAGCCAACATC

*****
Read: M99999:999:000000000-AFWM1:1:1104:16569:14791
Reference: chip-651.0002_08_v27712

A:      0 AAGCTCGCCGTCATCGCGGTCATCGTTGCATCAAGCATAAATTCGACAGCGGGGAAGCCAACATC
          |||||||||||||||||||||||||||||||||||||||||||||||||||||||||||||||||
B:      0 AAGCTCGCCGTCATCGCGGTCATCGTTGCATCAAGCATAAATTCGACAGCGGGGAAGCCAACATC

*****
Read: M99999:999:000000000-AFWM1:1:2102:19542:9797
Reference: chip-651.0002_08_v7507

A:      0 AAGCTCGCCTGTATCGCGGTCATCGTTGCATCATACATAAATTCGACAGCGGGGAAGCCAACATC
          |||||||||||||||||||||||||||||||||||||||||||||||||||||||||||||||||
B:      0 AAGCTCGCCTGTATCGCGGTCATCGTTGCATCATACATAAATTCGACAGCGGGGAAGCCAACATC

*****
Read: M99999:999:000000000-AFWM1:1:2103:27932:17913
Reference: chip-651.0002_08_v484

A:      0 AAGCTCGCCTGTATCTTAGTCGGGGTTATCTCAAGCATAAATTCGAATGCGGGGAAGCCAACATC
          |||||||||||||||||||||||||||||||||||||||||||||||||||||||||||||||||
B:      0 AAGCTCGCCTGTATCTTAGTCGGGGTTATCTCAAGCATAAATTCGAATGCGGGGAAGCCAACATC

*****
Read: M99999:999:000000000-AFWM1:1:2113:20144:28080
Reference: chip-651.0002_08_v15426

A:      0 AAGCTCGCCGAGATCGATGTCAGGGTTATCTCAGCTATAAATTCGAATGCGAGCAAGCCAACATC
          |||||||||||||||||||||||||||||||||||||||||||||||||||||||||||||||||
B:      0 AAGCTCGCCGAGATCGATGTCAGGGTTATCTCAGCTATAAATTCGAATGCGAGCAAGCCAACATC

*****
Read: M99999:999:000000000-AFWM1:1:2110:23325:14636
Reference: chip-651.0002_08_v1398

A:      0 AAGCTCGCCTGTATCTTAGTCAGGGTTGCATCATACATATCGTCGGGTGCGAGCAAGCCAACATC
          |||||||||||||||||||||||||||||||||||||||||||||||||||||||||||||||||
B:      0 AAGCTCGCCTGTATCTTAGTCAGGGTTGCATCATACATATCGTCGGGTGCGAGCAAGCCAACATC

*****
Read: M99999:999:000000000-AFWM1:1:1110:24279:9935
Reference: chip-651.0002_08_v496

A:      0 AAGCTCGCCTGTATCTTAGTCGGGGTTATCT---CATACATATCGTCGGGTGCGGGGAAGCCAACATC
          |||||||||||||||||||||||||..||||   ||.|||   |.|||||||||||||||||||||||
B:      0 AAGCTCGCCTGTATCTTAGTCGGGGCAATCTTTGCAAACA---CATCGGGTGCGGGGAAGCCAACATC

*****
Read: M99999:999:000000000-AFWM1:1:1106:9153:26823
Reference: chip-651.0002_08_v256

A:      0 AAGCTCGCCTGTATCTTAGTCGGGGTTTTCTCAAGCATAAATTCGGGTGCGGGGAAGCCAACATC
          |||||||||||||||||||||||||||||||||||||||||||||||||||||||||||||||||
B:      0 AAGCTCGCCTGTATCTTAGTCGGGGTTTTCTCAAGCATAAATTCGGGTGCGGGGAAGCCAACATC

*****
Read: M99999:999:000000000-AFWM1:1:2113:18388:21219
Reference: chip-651.0002_08_v1897

A:      0 AAGCTCGCCTGTATCTTAGTCAGGGTTATCTCAGCTATATCGTCGACAGCGGGGAAGCCAACATC
          |||||||||||||||||||||||||||||||||||||||||||||||||||||||||||||||||
B:      0 AAGCTCGCCTGTATCTTAGTCAGGGTTATCTCAGCTATATCGTCGACAGCGGGGAAGCCAACATC

*****
Read: M99999:999:000000000-AFWM1:1:1112:15005:2340
Reference: chip-651.0002_08_v980

A:      0 AAGCTCGCCTGTATCTTAGTCATCGTTTTCTCATACATAAATTCGAATGCGGGCAAGCCAACATC
          |||||||||||||||||||||||||||||||||||||||||||||||||||||||||||||||||
B:      0 AAGCTCGCCTGTATCTTAGTCATCGTTTTCTCATACATAAATTCGAATGCGGGCAAGCCAACATC

*****
Read: M99999:999:000000000-AFWM1:1:2107:8058:22975
Reference: chip-651.0002_08_v11753

A:      0 AAGCTCGCCGAGATCTTAGTCAGGGTTTTCTCATACATATCGTCGACAGCGGGCAAGCCAACATC
          |||||||||||||||||||||||||||||||||||||||||||||||||||||||||||||||||
B:      0 AAGCTCGCCGAGATCTTAGTCAGGGTTTTCTCATACATATCGTCGACAGCGGGCAAGCCAACATC

*****
Read: M99999:999:000000000-AFWM1:1:1105:12617:19129
Reference: chip-651.0002_08_v11344

A:      0 AAGCTCGCCGAGATCTTAGTCATCGTTATCTCAGCTATATCGTCGAATGCGGGGAAGCCAACATC
          ||||||||||||||||||||||||||||||||||| |||||||||||||||||||||||||||||
B:      0 AAGCTCGCCGAGATCTTAGTCATCGTTATCTCAGC-ATATCGTCGAATGCGGGGAAGCCAACATC

*****
Read: M99999:999:000000000-AFWM1:1:1114:10044:22318
Reference: chip-651.0002_08_v305

A:      0 AAGCTCGCCTGTATCTTAGTCGGGGTTTTCTCATACATAAATTCGAATGCGGGCAAGCCAACATC
          |||||||||||||| ||||||||||||||||||||||||||||||||||||||||||||||||||
B:      0 AAGCTCGCCTGTAT-TTAGTCGGGGTTTTCTCATACATAAATTCGAATGCGGGCAAGCCAACATC

*****
Read: M99999:999:000000000-AFWM1:1:2114:9603:6240
Reference: chip-651.0002_08_v17826

A:      0 AAGCTCGCCGAGATCGCGGTCATCGTTTTCTCATACATATCGTCGAATGCGAGCAAGCCAACATC
          ||||||||||||||||||||||||||||||||||||||||||||||||||||||||| |||||||
B:      0 AAGCTCGCCGAGATCGCGGTCATCGTTTTCTCATACATATCGTCGAATGCGAGCAAG-CAACATC

*****
Read: M99999:999:000000000-AFWM1:1:1104:23649:20480
Reference: chip-651.0002_08_v1642

A:      0 AAGCTCGCCTGTATCTTAGTCAGGGTTTTCTCATACATAATCTCGACAGCGGGGAAGCCAACATC
          |||||||||||||||||||||||||||||||||||||||||||||||||||||||||||||||||
B:      0 AAGCTCGCCTGTATCTTAGTCAGGGTTTTCTCATACATAATCTCGACAGCGGGGAAGCCAACATC

*****
Read: M99999:999:000000000-AFWM1:1:2102:15927:23938
Reference: chip-651.0002_08_v10384

A:      0 AAGCTCGCCGAGATCTTAGTCGGGGTTTTCTCAAGCATAAATTCGAATGCGGGGAAGCCAACATC
          |||||||||||||||||||||||||||||||||||||||||||||||||||||||||||||||||
B:      0 AAGCTCGCCGAGATCTTAGTCGGGGTTTTCTCAAGCATAAATTCGAATGCGGGGAAGCCAACATC

*****
Read: M99999:999:000000000-AFWM1:1:1106:24848:15656
Reference: chip-651.0002_08_v18054

A:      0 AAGCTCGCCGAGATCGCGGTCATCGTTATCTCATACATATCGTCGACAGCGAGCAAGCCAACATC
          |||||||||||||||||||||||||||||||||||||||||||||||||||||||||||||||||
B:      0 AAGCTCGCCGAGATCGCGGTCATCGTTATCTCATACATATCGTCGACAGCGAGCAAGCCAACATC

*****
Read: M99999:999:000000000-AFWM1:1:2105:25444:21288
Reference: chip-651.0002_08_v3636

A:      0 AAGCTCGCCTGTATCGATGTCGGGGTTTTCTCAAGCATAAATTCGAATGCGAGCAAGCCAACATC
          ||||||||||||||||||||||||||||||||||||||.||||||||||||||||||||||||||
B:      0 AAGCTCGCCTGTATCGATGTCGGGGTTTTCTCAAGCATCAATTCGAATGCGAGCAAGCCAACATC

*****
Read: M99999:999:000000000-AFWM1:1:1114:10801:25914
Reference: chip-651.0002_08_v10883

A:      0 AAGCTCGCCGAGATCTTAGTCATCGTTGCATCATACATAAATTCGACAGCGGGCAAGCCAACATC
          |||||||||||||||||||||||||||||||||||||||||||||||||||||||||||||||||
B:      0 AAGCTCGCCGAGATCTTAGTCATCGTTGCATCATACATAAATTCGACAGCGGGCAAGCCAACATC

*****
Read: M99999:999:000000000-AFWM1:1:1101:27861:10296
Reference: chip-651.0002_08_v15336

A:      0 AAGCTCGCCGAGATCGATGTCAGGGTTATCTCAAGCATAAATTCGAATGCGAGCAAGCCAACATC
          |||||||||||||||||||||||||||||||||||||||||||||||||||||||||||||||||
B:      0 AAGCTCGCCGAGATCGATGTCAGGGTTATCTCAAGCATAAATTCGAATGCGAGCAAGCCAACATC

*****
Read: M99999:999:000000000-AFWM1:1:2107:22867:5301
Reference: chip-651.0002_08_v125

A:      0 AAGCTCGCCTGTATCTTAGTCGGGGTTGCATCAGCTATAAATTCGAATGCGGGCAAGCCAACATC
          |||||||||||||||||||||||||||||||||||||||||||||||||||||||||||||||||
B:      0 AAGCTCGCCTGTATCTTAGTCGGGGTTGCATCAGCTATAAATTCGAATGCGGGCAAGCCAACATC

*****
Read: M99999:999:000000000-AFWM1:1:1110:7722:12561
Reference: chip-651.0002_08_v10385

A:      0 AAGCTCGCCGAGATCTTAGTCGGGGTTTTCTCAAGCATAAATTCGAATGCGGGCAAGCCAACATC
          |||||||||||||||||||||||||||||||||||||||||||||||||||||||||||||||||
B:      0 AAGCTCGCCGAGATCTTAGTCGGGGTTTTCTCAAGCATAAATTCGAATGCGGGCAAGCCAACATC

*****
Read: M99999:999:000000000-AFWM1:1:2108:16122:25215
Reference: chip-651.0002_08_v5214

A:      0 AAGCTCGCCTGTATCGATGTCAGGGTTATCTCAAGCATAAATTCGACAGCGAGCAAGCCAACATC
          |||||||||||||||||||||||||||||||||||||||||||||||||||||||||||||||||
B:      0 AAGCTCGCCTGTATCGATGTCAGGGTTATCTCAAGCATAAATTCGACAGCGAGCAAGCCAACATC

*****
Read: M99999:999:000000000-AFWM1:1:2112:5345:21569
Reference: chip-651.0002_08_v909

A:      0 AAGCTCGCCTGTATCTTAGTCATCGTTTTCTCAAGCATATCGTCGACAGCGAGCAAGCCAACATC
          |||||||||||||||||||||||||||||||||||||||||||||||||||||||||||||||||
B:      0 AAGCTCGCCTGTATCTTAGTCATCGTTTTCTCAAGCATATCGTCGACAGCGAGCAAGCCAACATC

*****
Read: M99999:999:000000000-AFWM1:1:2101:12401:2152
Reference: chip-651.0002_08_v1398

A:      0 AAGCTCGCCTGTATCTTAGTCAGGGTTGCATCATACATATCGTCGGGTGCGAGCAAGCCAACATC
          |||||||||||||||||||||||||||||||||||||||||||||||||||||||||||||||||
B:      0 AAGCTCGCCTGTATCTTAGTCAGGGTTGCATCATACATATCGTCGGGTGCGAGCAAGCCAACATC

*****
Read: M99999:999:000000000-AFWM1:1:2108:20595:19426
Reference: chip-651.0002_08_v15126

A:      0 AAGCTCGCCGAGATCGATGTCAGGGTTTTCTCATACATATCGTCGAATGCGAGCAAGCCAACATC
          |||||||||||||||||||||||||||||||||||||||||||||||||||||||||||||||||
B:      0 AAGCTCGCCGAGATCGATGTCAGGGTTTTCTCATACATATCGTCGAATGCGAGCAAGCCAACATC

*****
Read: M99999:999:000000000-AFWM1:1:2114:27663:8141
Reference: chip-651.0002_08_v1625

A:      0 AAGCTCGCCTGTATCTTAGTCAGGGTTTTCTCATACATATCGTCGAATGCGGGCAAGCCAACATC
          |||||||||||||||||||||||||||||||||||||||||||||||||||||||||||||||||
B:      0 AAGCTCGCCTGTATCTTAGTCAGGGTTTTCTCATACATATCGTCGAATGCGGGCAAGCCAACATC

*****
Read: M99999:999:000000000-AFWM1:1:2111:4949:16490
Reference: chip-651.0002_08_v721

A:      0 AAGCTCGCCTGTATCTTAGTCATCGTTGCATCATACATATCGTCGGGTGCGGGGAAGCCAACATC
          ||||||||||||||||||||||||||||||||||||||||||||||||| |||||||||||||||
B:      0 AAGCTCGCCTGTATCTTAGTCATCGTTGCATCATACATATCGTCGGGTG-GGGGAAGCCAACATC

*****
Read: M99999:999:000000000-AFWM1:1:2106:9323:7044
Reference: chip-651.0002_08_v24814

A:      0 AAGCTCGCCGTCATCGATGTCATCGTTATCTCATACATAATCTCGAATGCGGGGAAGCCAACATC
          |||||||||||||||||||||||||||||||||||||||||||||||||||||||||||||||||
B:      0 AAGCTCGCCGTCATCGATGTCATCGTTATCTCATACATAATCTCGAATGCGGGGAAGCCAACATC

*****
Read: M99999:999:000000000-AFWM1:1:1108:5425:9253
Reference: chip-651.0002_08_v21054

A:      0 AAGCTCGCCGTCATCTTAGTCATCGTTGCATCAGCTATAAATTCGACAGCGAGCAAGCCAACATC
          |||||||||||||||||||||||||||||||||||||||||||||||||||||||||||||||||
B:      0 AAGCTCGCCGTCATCTTAGTCATCGTTGCATCAGCTATAAATTCGACAGCGAGCAAGCCAACATC

*****
Read: M99999:999:000000000-AFWM1:1:1103:8229:10353
Reference: chip-651.0002_08_v1128

A:      0 AAGCTCGCCTGTATCTTAGTCATCGTTATCTCAAGCATATCGTCGGGTGCGAGCAAGCCAACATC
          |||||||||||||||||||||||||||||||||||||||||||||||.|||||||||||||||||
B:      0 AAGCTCGCCTGTATCTTAGTCATCGTTATCTCAAGCATATCGTCGGGGGCGAGCAAGCCAACATC

*****
Read: M99999:999:000000000-AFWM1:1:2112:17395:12188
Reference: chip-651.0002_08_v11077

A:      0 AAGCTCGCCGAGATCTTAGTCATCGTTTTCTCATACATATCGTCGACAGCGGGGAAGCCAACATC
          |||||||||||||||||||||||||||||||||||||||||||||||||||||||||||||||||
B:      0 AAGCTCGCCGAGATCTTAGTCATCGTTTTCTCATACATATCGTCGACAGCGGGGAAGCCAACATC

*****
Read: M99999:999:000000000-AFWM1:1:2103:25341:14146
Reference: chip-651.0002_08_v967

A:      0 AAGCTCGCCTGTATCTTAGTCATCGTTTTCTCATACATAATCTCGACAGCGGGGAAGCCAACATC
          |||||||||||||||||||||||||||||||||||||||||||||.|||||||||||||||||||
B:      0 AAGCTCGCCTGTATCTTAGTCATCGTTTTCTCATACATAATCTCGGCAGCGGGGAAGCCAACATC

*****
Read: M99999:999:000000000-AFWM1:1:2114:16097:10539
Reference: chip-651.0002_08_v1894

A:      0 AAGCTCGCCTGTATCTTAGTCAGGGTTATCTCAGCTATATCGTCGAATGCGGGGAAGCCAACATC
          |||||||||||||||||||||||||||||||||||||||||||||||||||||||||||||||||
B:      0 AAGCTCGCCTGTATCTTAGTCAGGGTTATCTCAGCTATATCGTCGAATGCGGGGAAGCCAACATC

*****
Read: M99999:999:000000000-AFWM1:1:2109:21062:19307
Reference: chip-651.0002_08_v24799

A:      0 AAGCTCGCCGTCATCGATGTCATCGTTATCTCATACATATCGTCGAATGCGGGGAAGCCAACATC
          |||||||||||||||||||||||||||||||||||||||||||||.|||||||||||||||||||
B:      0 AAGCTCGCCGTCATCGATGTCATCGTTATCTCATACATATCGTCGCATGCGGGGAAGCCAACATC

*****
Read: M99999:999:000000000-AFWM1:1:2101:12587:3136
Reference: chip-651.0002_08_v17825

A:      0 AAGCTCGCCGAGATCGCGGTCATCGTTTTCTCATACATATCGTCGAATGCGGGCAAGCCAACATC
          |||||||||||||||||||||||||||||||||||||||||||||||||||||||||||||||||
B:      0 AAGCTCGCCGAGATCGCGGTCATCGTTTTCTCATACATATCGTCGAATGCGGGCAAGCCAACATC

*****
Read: M99999:999:000000000-AFWM1:1:2110:26482:8580
Reference: chip-651.0002_08_v18083

A:      0 AAGCTCGCCGAGATCGCGGTCATCGTTATCTCATACATAAATTCGACAGCGGGCAAGCCAACATC
          |||||||||||||||||||||||||||||||||||||||||||||||||||||||||||||||||
B:      0 AAGCTCGCCGAGATCGCGGTCATCGTTATCTCATACATAAATTCGACAGCGGGCAAGCCAACATC

*****
Read: M99999:999:000000000-AFWM1:1:1101:15993:10943
Reference: chip-651.0002_08_v7957

A:      0 AAGCTCGCCTGTATCGCGGTCATCGTTATCTCATACATAAATTCGACAGCGGGGAAGCCAACATC
          |||||||||||||||||||||||||||||||||||||||||||||||||||||||||||||||||
B:      0 AAGCTCGCCTGTATCGCGGTCATCGTTATCTCATACATAAATTCGACAGCGGGGAAGCCAACATC

*****
Read: M99999:999:000000000-AFWM1:1:1112:6989:15433
Reference: chip-651.0002_08_v3635

A:      0 AAGCTCGCCTGTATCGATGTCGGGGTTTTCTCAAGCATAAATTCGAATGCGGGCAAGCCAACATC
          |||||||||||||||||||||||||||||||||||||||||||||||||||||||||||||||||
B:      0 AAGCTCGCCTGTATCGATGTCGGGGTTTTCTCAAGCATAAATTCGAATGCGGGCAAGCCAACATC

*****
Read: M99999:999:000000000-AFWM1:1:2108:18585:23185
Reference: chip-651.0002_08_v18006

A:      0 AAGCTCGCCGAGATCGCGGTCATCGTTATCTCAAGCATATCGTCGAATGCGAGCAAGCCAACATC
          |||||||||||||||||||||||||||||||||||||||||||||||||||||||||||||||||
B:      0 AAGCTCGCCGAGATCGCGGTCATCGTTATCTCAAGCATATCGTCGAATGCGAGCAAGCCAACATC

*****
Read: M99999:999:000000000-AFWM1:1:2104:17289:6226
Reference: chip-651.0002_08_v5045

A:      0 AAGCTCGCCTGTATCGATGTCAGGGTTTTCTCAGCTATATCGTCGAATGCGGGCAAGCCAACATC
          |||||||||||||||||||||||||||||||||||||||||||||||||||||||||||||||||
B:      0 AAGCTCGCCTGTATCGATGTCAGGGTTTTCTCAGCTATATCGTCGAATGCGGGCAAGCCAACATC

*****
Read: M99999:999:000000000-AFWM1:1:2109:25703:13396
Reference: chip-651.0002_08_v21019

A:      0 AAGCTCGCCGTCATCTTAGTCATCGTTGCATCAGCTATATCGTCGAATGCGGGGAAGCCAACATC
          |||||||||||||||||||||||||||||||||||||||||||||||||||||||||||||||||
B:      0 AAGCTCGCCGTCATCTTAGTCATCGTTGCATCAGCTATATCGTCGAATGCGGGGAAGCCAACATC

*****
Read: M99999:999:000000000-AFWM1:1:2112:13742:26238
Reference: chip-651.0002_08_v936

A:      0 AAGCTCGCCTGTATCTTAGTCATCGTTTTCTCAAGCATAAATTCGAATGCGAGCAAGCCAACATC
          |||||||||||||||||||||||||||||||||||||||||||||||||||||||||||||||||
B:      0 AAGCTCGCCTGTATCTTAGTCATCGTTTTCTCAAGCATAAATTCGAATGCGAGCAAGCCAACATC

*****
Read: M99999:999:000000000-AFWM1:1:2101:11978:7206
Reference: chip-651.0002_08_v504

A:      0 AAGCTCGCCTGTATCTTAGTCGGGGTTATCTCATACATATCGTCGACAGCGAGCAAGCCAACATC
          |||||||||||||||||||||||||||||||||||||||||||||||||||||||||||||||||
B:      0 AAGCTCGCCTGTATCTTAGTCGGGGTTATCTCATACATATCGTCGACAGCGAGCAAGCCAACATC

*****
Read: M99999:999:000000000-AFWM1:1:1105:5072:12184
Reference: chip-651.0002_08_v4629

A:      0 AAGCTCGCCTGTATCGATGTCATCGTTATCTCAGCTATAAATTCGACAGCGAGCAAGCCAACATC
          |||||||||||||||||||||||||||||||||||||||||||||||||||||||||||||||||
B:      0 AAGCTCGCCTGTATCGATGTCATCGTTATCTCAGCTATAAATTCGACAGCGAGCAAGCCAACATC

*****
Read: M99999:999:000000000-AFWM1:1:1108:7182:15465
Reference: chip-651.0002_08_v11119

A:      0 AAGCTCGCCGAGATCTTAGTCATCGTTTTCTCAGCTATATCGTCGAATGCGGGGAAGCCAACATC
          |||||||||||||||||||||||||||||||||||||||||||||||||||||||||||||||||
B:      0 AAGCTCGCCGAGATCTTAGTCATCGTTTTCTCAGCTATATCGTCGAATGCGGGGAAGCCAACATC

*****
Read: M99999:999:000000000-AFWM1:1:2109:6587:8806
Reference: chip-651.0002_08_v11709

A:      0 AAGCTCGCCGAGATCTTAGTCAGGGTTTTCTCAAGCATATCGTCGACAGCGAGCAAGCCAACATC
          |||||||||||||||||||||||||||||||||||||||||||||||||||||||||||||||||
B:      0 AAGCTCGCCGAGATCTTAGTCAGGGTTTTCTCAAGCATATCGTCGACAGCGAGCAAGCCAACATC

*****
Read: M99999:999:000000000-AFWM1:1:2104:14077:3590
Reference: chip-651.0002_08_v1899

A:      0 AAGCTCGCCTGTATCTTAGTCAGGGTTATCTCAGCTATATCGTCGACAGCGAGCAAGCCAACATC
          |||||||||||||||||||||||||||||||||||||||||||||||||||||||||||||||||
B:      0 AAGCTCGCCTGTATCTTAGTCAGGGTTATCTCAGCTATATCGTCGACAGCGAGCAAGCCAACATC

*****
Read: M99999:999:000000000-AFWM1:1:1108:11525:19580
Reference: chip-651.0002_08_v14484

A:      0 AAGCTCGCCGAGATCGATGTCATCGTTTTCTCATACATAAATTCGACAGCGAGCAAGCCAACATC
          |||||||||||||||||||||||||||||||||||||||||||||||||||||||||||||||||
B:      0 AAGCTCGCCGAGATCGATGTCATCGTTTTCTCATACATAAATTCGACAGCGAGCAAGCCAACATC

*****
Read: M99999:999:000000000-AFWM1:1:1109:23897:9109
Reference: chip-651.0002_08_v4506

A:      0 AAGCTCGCCTGTATCGATGTCATCGTTATCTCAAGCATATCGTCGAATGCGAGCAAGCCAACATC
          |||||||||||||||||||||||||||||||||||||||||||||||||||||||||||||||||
B:      0 AAGCTCGCCTGTATCGATGTCATCGTTATCTCAAGCATATCGTCGAATGCGAGCAAGCCAACATC

*****
Read: M99999:999:000000000-AFWM1:1:1114:9462:17877
Reference: chip-651.0002_08_v501

A:      0 AAGCTCGCCTGTATCTTAGTCGGGGTTATCTCATACATATCGTCGAATGCGAGCAAGCCAACATC
          |||||||||||||||||||||||||||||||||||||||||||||||||||||||||||||||||
B:      0 AAGCTCGCCTGTATCTTAGTCGGGGTTATCTCATACATATCGTCGAATGCGAGCAAGCCAACATC

*****
Read: M99999:999:000000000-AFWM1:1:1106:10546:14961
Reference: chip-651.0002_08_v12054

A:      0 AAGCTCGCCGAGATCTTAGTCAGGGTTATCTCAGCTATAAATTCGACAGCGAGCAAGCCAACATC
          ||||||||||||||||||||||||||||||||.||||||||||||||||||||||||||||||||
B:      0 AAGCTCGCCGAGATCTTAGTCAGGGTTATCTCCGCTATAAATTCGACAGCGAGCAAGCCAACATC

*****
Read: M99999:999:000000000-AFWM1:1:1109:12706:4086
Reference: chip-651.0002_08_v1428

A:      0 AAGCTCGCCTGTATCTTAGTCAGGGTTGCATCATACATAAATTCGGGTGCGAGCAAGCCAACATC
          |||||||||||||||||||||||||||||||||||||||||||||||||||||||||||||||||
B:      0 AAGCTCGCCTGTATCTTAGTCAGGGTTGCATCATACATAAATTCGGGTGCGAGCAAGCCAACATC

*****
Read: M99999:999:000000000-AFWM1:1:2112:18540:6961
Reference: chip-651.0002_08_v11154

A:      0 AAGCTCGCCGAGATCTTAGTCATCGTTTTCTCAGCTATAAATTCGACAGCGAGCAAGCCAACATC
          |||||||||||||||||||||||||||||||||||||||||||||||||||||||||||||||||
B:      0 AAGCTCGCCGAGATCTTAGTCATCGTTTTCTCAGCTATAAATTCGACAGCGAGCAAGCCAACATC

*****
Read: M99999:999:000000000-AFWM1:1:1107:3349:13532
Reference: chip-651.0002_08_v28206

A:      0 AAGCTCGCCGTCATCGCGGTCATCGTTATCTCATACATAAATTCGAATGCGAGCAAGCCAACATC
          |||||||||||||||||||||||||||||||||||||||||||||||||||||||||||||||||
B:      0 AAGCTCGCCGTCATCGCGGTCATCGTTATCTCATACATAAATTCGAATGCGAGCAAGCCAACATC

*****
Read: M99999:999:000000000-AFWM1:1:2108:17850:13107
Reference: chip-651.0002_08_v4386

A:      0 AAGCTCGCCTGTATCGATGTCATCGTTTTCTCAGCTATAATCTCGAATGCGAGCAAGCCAACATC
          |||||||||||||||||||||||||||||||||||||||||||||||||||||||||||||||||
B:      0 AAGCTCGCCTGTATCGATGTCATCGTTTTCTCAGCTATAATCTCGAATGCGAGCAAGCCAACATC

*****
Read: M99999:999:000000000-AFWM1:1:1107:14469:11756
Reference: chip-651.0002_08_v21438

A:      0 AAGCTCGCCGTCATCTTAGTCATCGTTATCTCATACATAATCTCGGGTGCGAGCAAGCCAACATC
          |||||||||||||||||||||||||||||||||||||||||||||||||||||||||||||||||
B:      0 AAGCTCGCCGTCATCTTAGTCATCGTTATCTCATACATAATCTCGGGTGCGAGCAAGCCAACATC

*****
Read: M99999:999:000000000-AFWM1:1:1107:25019:14051
Reference: chip-651.0002_08_v1881

A:      0 AAGCTCGCCTGTATCTTAGTCAGGGTTATCTCATACATAAATTCGAATGCGAGCAAGCCAACATC
          |||||||||||||||||||||||||||||||||||||||||||||||||||||||||||||||||
B:      0 AAGCTCGCCTGTATCTTAGTCAGGGTTATCTCATACATAAATTCGAATGCGAGCAAGCCAACATC

*****
Read: M99999:999:000000000-AFWM1:1:1101:21388:25680
Reference: chip-651.0002_08_v15156

A:      0 AAGCTCGCCGAGATCGATGTCAGGGTTTTCTCATACATAAATTCGAATGCGAGCAAGCCAACATC
          |||||||||||||||||||||||||||||||||||||||||||||||||||||||||||||||||
B:      0 AAGCTCGCCGAGATCGATGTCAGGGTTTTCTCATACATAAATTCGAATGCGAGCAAGCCAACATC

*****
Read: M99999:999:000000000-AFWM1:1:2106:8981:11755
Reference: chip-651.0002_08_v1628

A:      0 AAGCTCGCCTGTATCTTAGTCAGGGTTTTCTCATACATATCGTCGACAGCGGGCAAGCCAACATC
          |||||||||||||||||||||||||||||||||||||||||||||||||||||||||||||||||
B:      0 AAGCTCGCCTGTATCTTAGTCAGGGTTTTCTCATACATATCGTCGACAGCGGGCAAGCCAACATC

*****
Read: M99999:999:000000000-AFWM1:1:2105:10828:19432
Reference: chip-651.0002_08_v11301

A:      0 AAGCTCGCCGAGATCTTAGTCATCGTTATCTCATACATATCGTCGAATGCGAGCAAGCCAACATC
          |||||||||||||||||||||||||||||||||||||||||||||||||||||||||||||||||
B:      0 AAGCTCGCCGAGATCTTAGTCATCGTTATCTCATACATATCGTCGAATGCGAGCAAGCCAACATC

*****
Read: M99999:999:000000000-AFWM1:1:1104:2268:18516
Reference: chip-651.0002_08_v1805

A:      0 AAGCTCGCCTGTATCTTAGTCAGGGTTATCTCAAGCATATCGTCGAATGCGGGCAAGCCAACATC
          |||||||||||||||||||||||||||||||||||||||||||||||||||||||||||||||||
B:      0 AAGCTCGCCTGTATCTTAGTCAGGGTTATCTCAAGCATATCGTCGAATGCGGGCAAGCCAACATC

*****
Read: M99999:999:000000000-AFWM1:1:2109:11228:8267
Reference: chip-651.0002_08_v11559

A:      0 AAGCTCGCCGAGATCTTAGTCAGGGTTGCATCATACATAAATTCGACAGCGAGCAAGCCAACATC
          |||||||||||||||||||||||||||||||||||||||||||||||||||||||||||||||||
B:      0 AAGCTCGCCGAGATCTTAGTCAGGGTTGCATCATACATAAATTCGACAGCGAGCAAGCCAACATC

*****
Read: M99999:999:000000000-AFWM1:1:2107:24753:16969
Reference: chip-651.0002_08_v3889

A:      0 AAGCTCGCCTGTATCGATGTCGGGGTTATCTCATACATAATCTCGAATGCGGGGAAGCCAACATC
          |||||||||||||||||||||||||||||||||||||||||||||||||||||||||||||||||
B:      0 AAGCTCGCCTGTATCGATGTCGGGGTTATCTCATACATAATCTCGAATGCGGGGAAGCCAACATC

*****
Read: M99999:999:000000000-AFWM1:1:2107:7840:14753
Reference: chip-651.0002_08_v4342

A:      0 AAGCTCGCCTGTATCGATGTCATCGTTTTCTCATACATAATCTCGACAGCGGGGAAGCCAACATC
          |||||||||||||||||||||||||||||||||||||||||||||||||||||||||||||||||
B:      0 AAGCTCGCCTGTATCGATGTCATCGTTTTCTCATACATAATCTCGACAGCGGGGAAGCCAACATC

*****
Read: M99999:999:000000000-AFWM1:1:1104:10641:22665
Reference: chip-651.0002_08_v14301

A:      0 AAGCTCGCCGAGATCGATGTCATCGTTGCATCAGCTATAAATTCGAATGCGAGCAAGCCAACATC
          |||||||||||||||||||||||||||||||||||||||||||||||||||||||||||||||||
B:      0 AAGCTCGCCGAGATCGATGTCATCGTTGCATCAGCTATAAATTCGAATGCGAGCAAGCCAACATC

*****
Read: M99999:999:000000000-AFWM1:1:1108:5733:16942
Reference: chip-651.0002_08_v14498

A:      0 AAGCTCGCCGAGATCGATGTCATCGTTTTCTCAGCTATATCGTCGACAGCGGGCAAGCCAACATC
          ||||||||||||||||||||||||||||||||||||||||||||||||||||||||.||||||||
B:      0 AAGCTCGCCGAGATCGATGTCATCGTTTTCTCAGCTATATCGTCGACAGCGGGCAAACCAACATC

*****
Read: M99999:999:000000000-AFWM1:1:1105:13711:7172
Reference: chip-651.0002_08_v1851

A:      0 AAGCTCGCCTGTATCTTAGTCAGGGTTATCTCATACATATCGTCGAATGCGAGCAAGCCAACATC
          |||||||||||||||||||||||||||||||||||||||||||||||||||||||||||||||||
B:      0 AAGCTCGCCTGTATCTTAGTCAGGGTTATCTCATACATATCGTCGAATGCGAGCAAGCCAACATC

*****
Read: M99999:999:000000000-AFWM1:1:1106:23691:20380
Reference: chip-651.0002_08_v526

A:      0 AAGCTCGCCTGTATCTTAGTCGGGGTTATCTCATACATAAATTCGGGTGCGGGGAAGCCAACATC
          ||||||||||||||||||||||||||||||||||||||||.||||||||||||||||||||||||
B:      0 AAGCTCGCCTGTATCTTAGTCGGGGTTATCTCATACATAACTTCGGGTGCGGGGAAGCCAACATC

*****
Read: M99999:999:000000000-AFWM1:1:2111:27220:7564
Reference: chip-651.0002_08_v27754

A:      0 AAGCTCGCCGTCATCGCGGTCATCGTTGCATCATACATAAATTCGAATGCGGGGAAGCCAACATC
          |||||||||||||||||||||||||||||||||||||||||||||||||||||| ||||||||||
B:      0 AAGCTCGCCGTCATCGCGGTCATCGTTGCATCATACATAAATTCGAATGCGGGG-AGCCAACATC

*****
Read: M99999:999:000000000-AFWM1:1:2112:22816:4143
Reference: chip-651.0002_08_v14677

A:      0 AAGCTCGCCGAGATCGATGTCATCGTTATCTCATACATATCGTCGACAGCGGGGAAGCCAACATC
          |||||||||||||||||||||||||||||||||||||||||||||||||||||||||||||||||
B:      0 AAGCTCGCCGAGATCGATGTCATCGTTATCTCATACATATCGTCGACAGCGGGGAAGCCAACATC

*****
Read: M99999:999:000000000-AFWM1:1:1110:14442:22285
Reference: chip-651.0002_08_v20930

A:      0 AAGCTCGCCGTCATCTTAGTCATCGTTGCATCAAGCATATCGTCGAATGCGGGCAAGCCAACATC
          |||||||||||||||||||||||||||||||||||||||||||||||||||||||||||||||||
B:      0 AAGCTCGCCGTCATCTTAGTCATCGTTGCATCAAGCATATCGTCGAATGCGGGCAAGCCAACATC

*****
Read: M99999:999:000000000-AFWM1:1:2110:24483:8664
Reference: chip-651.0002_08_v18083

A:      0 AAGCTCGCCGAGATCGCGGTCATCGTTATCTCATACATAAATTCGACAGCGGGCAAGCCAACATC
          |||||||||||||||||||||||||||||||||||||||||||||||||||||||||||||||||
B:      0 AAGCTCGCCGAGATCGCGGTCATCGTTATCTCATACATAAATTCGACAGCGGGCAAGCCAACATC

*****
Read: M99999:999:000000000-AFWM1:1:2102:18333:15851
Reference: chip-651.0002_08_v3906

A:      0 AAGCTCGCCTGTATCGATGTCGGGGTTATCTCATACATAAATTCGAATGCGAGCAAGCCAACATC
          |||||||||||||||||||||||||||||||||||||||||||||||||||||||||||||||||
B:      0 AAGCTCGCCTGTATCGATGTCGGGGTTATCTCATACATAAATTCGAATGCGAGCAAGCCAACATC

*****
Read: M99999:999:000000000-AFWM1:1:1110:12168:22846
Reference: chip-651.0002_08_v11346

A:      0 AAGCTCGCCGAGATCTTAGTCATCGTTATCTCAGCTATATCGTCGAATGCGAGCAAGCCAACATC
          |||||||||||||||||||||||||||||||||||||||||||||||||||||||||||||||||
B:      0 AAGCTCGCCGAGATCTTAGTCATCGTTATCTCAGCTATATCGTCGAATGCGAGCAAGCCAACATC

*****
Read: M99999:999:000000000-AFWM1:1:1105:24416:12704
Reference: chip-651.0002_08_v11734

A:      0 AAGCTCGCCGAGATCTTAGTCAGGGTTTTCTCAAGCATAAATTCGAATGCGGGGAAGCCAACATC
          |||||||||||||||||||||||||||||||||||||||||||||||||||||||||||||||||
B:      0 AAGCTCGCCGAGATCTTAGTCAGGGTTTTCTCAAGCATAAATTCGAATGCGGGGAAGCCAACATC

*****
Read: M99999:999:000000000-AFWM1:1:1102:2626:15924
Reference: chip-651.0002_08_v1929

A:      0 AAGCTCGCCTGTATCTTAGTCAGGGTTATCTCAGCTATAAATTCGACAGCGAGCAAGCCAACATC
          |||||||||||||||||||||||||||||||||||||||||||||||||||||||||||||||||
B:      0 AAGCTCGCCTGTATCTTAGTCAGGGTTATCTCAGCTATAAATTCGACAGCGAGCAAGCCAACATC

*****
Read: M99999:999:000000000-AFWM1:1:2109:23709:16546
Reference: chip-651.0002_08_v11151

A:      0 AAGCTCGCCGAGATCTTAGTCATCGTTTTCTCAGCTATAAATTCGAATGCGAGCAAGCCAACATC
          ||||||||||||||||||||||||||||||||||||||||| |||||||||||||||||||||||
B:      0 AAGCTCGCCGAGATCTTAGTCATCGTTTTCTCAGCTATAAA-TCGAATGCGAGCAAGCCAACATC

*****
Read: M99999:999:000000000-AFWM1:1:1102:25761:5765
Reference: chip-651.0002_08_v9

A:      0 AAGCTCGCCTGTATCTTAGTCGGGGTTGCATCAAGCATATCGTCGACAGCGAGCAAGCCAACATC
          |||||||||||||||||||||||||||||||||||||||||||||||||||||||||||||||||
B:      0 AAGCTCGCCTGTATCTTAGTCGGGGTTGCATCAAGCATATCGTCGACAGCGAGCAAGCCAACATC

*****
Read: M99999:999:000000000-AFWM1:1:1114:11340:16532
Reference: chip-651.0002_08_v28161

A:      0 AAGCTCGCCGTCATCGCGGTCATCGTTATCTCAAGCATAAATTCGAATGCGAGCAAGCCAACATC
          |||||||||||||||||||||||||||||||||||||||||||||||||||||||||||||||||
B:      0 AAGCTCGCCGTCATCGCGGTCATCGTTATCTCAAGCATAAATTCGAATGCGAGCAAGCCAACATC

*****
Read: M99999:999:000000000-AFWM1:1:1112:23215:26462
Reference: chip-651.0002_08_v14257

A:      0 AAGCTCGCCGAGATCGATGTCATCGTTGCATCATACATAAATTCGACAGCGGGGAAGCCAACATC
          ||||||||||||||||||||||||||||||||||||||||.||||||||||||||||||||||||
B:      0 AAGCTCGCCGAGATCGATGTCATCGTTGCATCATACATAACTTCGACAGCGGGGAAGCCAACATC

*****
Read: M99999:999:000000000-AFWM1:1:2106:12427:11527
Reference: chip-651.0002_08_v291

A:      0 AAGCTCGCCTGTATCTTAGTCGGGGTTTTCTCATACATAATCTCGAATGCGAGCAAGCCAACATC
          |||||||||||||||||||||||||||||||||||||||||||||||||||||||||||||||||
B:      0 AAGCTCGCCTGTATCTTAGTCGGGGTTTTCTCATACATAATCTCGAATGCGAGCAAGCCAACATC

*****
Read: M99999:999:000000000-AFWM1:1:2110:7023:16267
Reference: chip-651.0002_08_v10823

A:      0 AAGCTCGCCGAGATCTTAGTCATCGTTGCATCAAGCATAATCTCGACAGCGGGCAAGCCAACATC
          |||||||||||||||||||||||||||||||||||||||||||||||||||||||||||||||||
B:      0 AAGCTCGCCGAGATCTTAGTCATCGTTGCATCAAGCATAATCTCGACAGCGGGCAAGCCAACATC

*****
Read: M99999:999:000000000-AFWM1:1:1106:4239:21712
Reference: chip-651.0002_08_v14439

A:      0 AAGCTCGCCGAGATCGATGTCATCGTTTTCTCAAGCATAAATTCGACAGCGAGCAAGCCAACATC
          |||||||||||||||||||||||||||||||||||||||||||||||||||||||||||||||||
B:      0 AAGCTCGCCGAGATCGATGTCATCGTTTTCTCAAGCATAAATTCGACAGCGAGCAAGCCAACATC

*****
Read: M99999:999:000000000-AFWM1:1:1103:20075:7009
Reference: chip-651.0002_08_v4099

A:      0 AAGCTCGCCTGTATCGATGTCATCGTTGCATCATACATATCGTCGAATGCGGGGAAGCCAACATC
          |||||||||||||||||||||||||||||||||||||||||||||||||||||||||||||||||
B:      0 AAGCTCGCCTGTATCGATGTCATCGTTGCATCATACATATCGTCGAATGCGGGGAAGCCAACATC

*****
Read: M99999:999:000000000-AFWM1:1:2111:22047:14094
Reference: chip-651.0002_08_v995

A:      0 AAGCTCGCCTGTATCTTAGTCATCGTTTTCTCAGCTATATCGTCGAATGCGGGCAAGCCAACATC
          |||||||||||||||||||||||||||||||||||||||||||||||||||||||||||||||||
B:      0 AAGCTCGCCTGTATCTTAGTCATCGTTTTCTCAGCTATATCGTCGAATGCGGGCAAGCCAACATC

*****
Read: M99999:999:000000000-AFWM1:1:2112:12700:9018
Reference: chip-651.0002_08_v21949

A:      0 AAGCTCGCCGTCATCTTAGTCAGGGTTTTCTCAGCTATAAATTCGAATGCGGGGAAGCCAACATC
          |||||||||||||||||||||||||.|||||||||||||||||||.|||||||||||||||||||
B:      0 AAGCTCGCCGTCATCTTAGTCAGGGCTTTCTCAGCTATAAATTCGGATGCGGGGAAGCCAACATC

*****
Read: M99999:999:000000000-AFWM1:1:2108:15337:27756
Reference: chip-651.0002_08_v1852

A:      0 AAGCTCGCCTGTATCTTAGTCAGGGTTATCTCATACATATCGTCGACAGCGGGGAAGCCAACATC
          |||||||||||||||||||||||||||||||||||||||||||||||||||||||||||||||||
B:      0 AAGCTCGCCTGTATCTTAGTCAGGGTTATCTCATACATATCGTCGACAGCGGGGAAGCCAACATC

*****
Read: M99999:999:000000000-AFWM1:1:2109:13072:14750
Reference: chip-651.0002_08_v10614

A:      0 AAGCTCGCCGAGATCTTAGTCGGGGTTATCTCAAGCATAAATTCGACAGCGAGCAAGCCAACATC
          |||||||||||||||||||||||||||||||||||||||||||||||||||||||||||||||||
B:      0 AAGCTCGCCGAGATCTTAGTCGGGGTTATCTCAAGCATAAATTCGACAGCGAGCAAGCCAACATC

*****
Read: M99999:999:000000000-AFWM1:1:2103:24794:15751
Reference: chip-651.0002_08_v5031

A:      0 AAGCTCGCCTGTATCGATGTCAGGGTTTTCTCATACATAAATTCGAATGCGAGCAAGCCAACATC
          |||||||||||||||||||||||||||||||||||||||||||||||||||||||||||||||||
B:      0 AAGCTCGCCTGTATCGATGTCAGGGTTTTCTCATACATAAATTCGAATGCGAGCAAGCCAACATC

*****
Read: M99999:999:000000000-AFWM1:1:2102:23777:14744
Reference: chip-651.0002_08_v11797

A:      0 AAGCTCGCCGAGATCTTAGTCAGGGTTTTCTCAGCTATATCGTCGACAGCGGGGAAGCCAACATC
          |||||||||||||||||.||||||||||||||||||||||.||||||||||||||||||||||||
B:      0 AAGCTCGCCGAGATCTTGGTCAGGGTTTTCTCAGCTATATTGTCGACAGCGGGGAAGCCAACATC

*****
Read: M99999:999:000000000-AFWM1:1:2111:17219:25713
Reference: chip-651.0002_08_v10839

A:      0 AAGCTCGCCGAGATCTTAGTCATCGTTGCATCAAGCATAAATTCGACAGCGAGCAAGCCAACATC
          |||||||||||||||||||||||||||||||||||||||||||||||||||||||||||||||||
B:      0 AAGCTCGCCGAGATCTTAGTCATCGTTGCATCAAGCATAAATTCGACAGCGAGCAAGCCAACATC

*****
Read: M99999:999:000000000-AFWM1:1:2108:26199:11534
Reference: chip-651.0002_08_v13776

A:      0 AAGCTCGCCGAGATCGATGTCGGGGTTTTCTCATACATATCGTCGAATGCGAGCAAGCCAACATC
          |||||||||||||||||||||||||||||||||||||||||||||||||||||||||||||||||
B:      0 AAGCTCGCCGAGATCGATGTCGGGGTTTTCTCATACATATCGTCGAATGCGAGCAAGCCAACATC

*****
Read: M99999:999:000000000-AFWM1:1:2109:2881:18282
Reference: chip-651.0002_08_v11754

A:      0 AAGCTCGCCGAGATCTTAGTCAGGGTTTTCTCATACATATCGTCGACAGCGAGCAAGCCAACATC
          |||||||||||||||||||||||||||||||||||||||||||||||||||||||||||||||||
B:      0 AAGCTCGCCGAGATCTTAGTCAGGGTTTTCTCATACATATCGTCGACAGCGAGCAAGCCAACATC

*****
Read: M99999:999:000000000-AFWM1:1:1112:2620:19381
Reference: chip-651.0002_08_v5214

A:      0 AAGCTCGCCTGTATCGATGTCAGGGTTATCTCAAGCATAAATTCGACAGCGAGCAAGCCAACATC
          |||||||||||||||||||||||||||||||||||||||||||||||||||||||||||||||||
B:      0 AAGCTCGCCTGTATCGATGTCAGGGTTATCTCAAGCATAAATTCGACAGCGAGCAAGCCAACATC

*****
Read: M99999:999:000000000-AFWM1:1:1111:26985:8096
Reference: chip-651.0002_08_v11377

A:      0 AAGCTCGCCGAGATCTTAGTCATCGTTATCTCAGCTATAAATTCGACAGCGGGGAAGCCAACATC
          |||||||||||||||||||||||||||||||||||||||||||||||||||||||||||||||||
B:      0 AAGCTCGCCGAGATCTTAGTCATCGTTATCTCAGCTATAAATTCGACAGCGGGGAAGCCAACATC

*****
Read: M99999:999:000000000-AFWM1:1:2111:11905:11099
Reference: chip-651.0002_08_v10403

A:      0 AAGCTCGCCGAGATCTTAGTCGGGGTTTTCTCATACATATCGTCGACAGCGGGCAAGCCAACATC
          |||||||||||||||||||||||||||||||||||||||||||||||||||||||||||||||||
B:      0 AAGCTCGCCGAGATCTTAGTCGGGGTTTTCTCATACATATCGTCGACAGCGGGCAAGCCAACATC

*****
Read: M99999:999:000000000-AFWM1:1:1111:4763:21718
Reference: chip-651.0002_08_v8616

A:      0 AAGCTCGCCTGTATCGCGGTCAGGGTTATCTCATACATAATCTCGAATGCGAGCAAGCCAACATC
          ||||||.||||||||||||||||||.|||||||||||||||||||||||||||||||||||||||
B:      0 AAGCTCTCCTGTATCGCGGTCAGGGATATCTCATACATAATCTCGAATGCGAGCAAGCCAACATC

*****
Read: M99999:999:000000000-AFWM1:1:1103:8494:10192
Reference: chip-651.0002_08_v24532

A:      0 AAGCTCGCCGTCATCGATGTCATCGTTTTCTCAAGCATATCGTCGACAGCGGGGAAGCCAACATC
          |||||||||||||||||||||||||||||||||||||||||||||||||||||| ||||||||||
B:      0 AAGCTCGCCGTCATCGATGTCATCGTTTTCTCAAGCATATCGTCGACAGCGGGG-AGCCAACATC

*****
Read: M99999:999:000000000-AFWM1:1:2108:15515:26346
Reference: chip-651.0002_08_v21456

A:      0 AAGCTCGCCGTCATCTTAGTCATCGTTATCTCATACATAAATTCGAATGCGAGCAAGCCAACATC
          |||||||||||||||||||||||||||||||||||||||||||||||||||||||||||||||||
B:      0 AAGCTCGCCGTCATCTTAGTCATCGTTATCTCATACATAAATTCGAATGCGAGCAAGCCAACATC

*****
Read: M99999:999:000000000-AFWM1:1:1114:12906:15749
Reference: chip-651.0002_08_v11149

A:      1 AGCTCGCCGAGATCTTAGTCATCGTTTTCTCAGCTATAAATTCGAATGCGGGGAAGCCAACATC
          ||||||||||||||||||||||||||||||||||||||||||||||||||||||||||||..||
B:      1 AGCTCGCCGAGATCTTAGTCATCGTTTTCTCAGCTATAAATTCGAATGCGGGGAAGCCAAATTC

*****
Read: M99999:999:000000000-AFWM1:1:1102:26235:19906
Reference: chip-651.0002_08_v232

A:      0 AAGCTCGCCTGTATCTTAGTCGGGGTTTTCTCAAGCATATCGTCGACAGCGGGGAAGCCAACATC
          |||||||||||||||||||||||||||||||||||||||||||||||||||||||||||||||||
B:      0 AAGCTCGCCTGTATCTTAGTCGGGGTTTTCTCAAGCATATCGTCGACAGCGGGGAAGCCAACATC

*****
Read: M99999:999:000000000-AFWM1:1:1111:17423:8220
Reference: chip-651.0002_08_v11524

A:      0 AAGCTCGCCGAGATCTTAGTCAGGGTTGCATCATACATATCGTCGAATGCGGGGAAGCCAACATC
          |||||||||||||||||||||||||||||||||| ||||||||||||||||||||||||||||||
B:      0 AAGCTCGCCGAGATCTTAGTCAGGGTTGCATCAT-CATATCGTCGAATGCGGGGAAGCCAACATC

*****
Read: M99999:999:000000000-AFWM1:1:1114:28085:14232
Reference: chip-651.0002_08_v246

A:      0 AAGCTCGCCTGTATCTTAGTCGGGGTTTTCTCAAGCATAATCTCGAATGCGAGCAAGCCAACATC
          |||||||||||||||||||||||||||||||||||||||||||||||||||||||||||||||||
B:      0 AAGCTCGCCTGTATCTTAGTCGGGGTTTTCTCAAGCATAATCTCGAATGCGAGCAAGCCAACATC

*****
Read: M99999:999:000000000-AFWM1:1:2106:5520:13924
Reference: chip-651.0002_08_v1175

A:      0 AAGCTCGCCTGTATCTTAGTCATCGTTATCTCATACATATCGTCGAATGCGGGCAAGCCAACATC
          |||||||||||||||||||||||||||||||||||||||||||||||||||||||||||||||||
B:      0 AAGCTCGCCTGTATCTTAGTCATCGTTATCTCATACATATCGTCGAATGCGGGCAAGCCAACATC

*****
Read: M99999:999:000000000-AFWM1:1:2109:14161:19419
Reference: chip-651.0002_08_v12008

A:      0 AAGCTCGCCGAGATCTTAGTCAGGGTTATCTCATACATAAATTCGACAGCGGGCAAGCCAACATC
          |||||||||||||||||||||||||||||||||||||||||||||||||||||||||||||||||
B:      0 AAGCTCGCCGAGATCTTAGTCAGGGTTATCTCATACATAAATTCGACAGCGGGCAAGCCAACATC

*****
Read: M99999:999:000000000-AFWM1:1:2101:15863:12148
Reference: chip-651.0002_08_v11976

A:      0 AAGCTCGCCGAGATCTTAGTCAGGGTTATCTCATACATATCGTCGAATGCGAGCAAGCCAACATC
          |||||||||||||||||||||||||||||||||||||||||||||||||||||||||||||||||
B:      0 AAGCTCGCCGAGATCTTAGTCAGGGTTATCTCATACATATCGTCGAATGCGAGCAAGCCAACATC

*****
Read: M99999:999:000000000-AFWM1:1:1104:11979:11240
Reference: chip-651.0002_08_v10823

A:      0 AAGCTCGCCGAGATCTTAGTCATCGTTGCATCAAGCATAATCTCGACAGCGGGCAAGCCAACATC
          ||||||||||||||||||||||||||||||||||||||||||   ||||||||||||||||||||
B:      0 AAGCTCGCCGAGATCTTAGTCATCGTTGCATCAAGCATAATC---ACAGCGGGCAAGCCAACATC

*****
Read: M99999:999:000000000-AFWM1:1:1109:5739:20353
Reference: chip-651.0002_08_v14481

A:      0 AAGCTCGCCGAGATCGATGTCATCGTTTTCTCATACATAAATTCGAATGCGAGCAAGCCAACATC
          |||||||||||||||||||||||||||||||||||||||||||||||||||||||||||||||||
B:      0 AAGCTCGCCGAGATCGATGTCATCGTTTTCTCATACATAAATTCGAATGCGAGCAAGCCAACATC

*****
Read: M99999:999:000000000-AFWM1:1:2111:15888:23465
Reference: chip-651.0002_08_v20494

A:      0 AAGCTCGCCGTCATCTTAGTCGGGGTTTTCTCAAGCATAATCTCGAATGCGGGGAAGCCAACATC
          ||||||||||||||||||||||||||||||||.||||||||||||||||||||||||||||||||
B:      0 AAGCTCGCCGTCATCTTAGTCGGGGTTTTCTCCAGCATAATCTCGAATGCGGGGAAGCCAACATC

*****
Read: M99999:999:000000000-AFWM1:1:1114:24513:24776
Reference: chip-651.0002_08_v4549

A:      0 AAGCTCGCCTGTATCGATGTCATCGTTATCTCATACATATCGTCGAATGCGGGGAAGCCAACATC
          |||||||||||||||||||||||||||||||||||||||||||||||||||||||||||||||||
B:      0 AAGCTCGCCTGTATCGATGTCATCGTTATCTCATACATATCGTCGAATGCGGGGAAGCCAACATC

*****
Read: M99999:999:000000000-AFWM1:1:2111:24252:12064
Reference: chip-651.0002_08_v10674

A:      0 AAGCTCGCCGAGATCTTAGTCGGGGTTATCTCAGCTATATCGTCGACAGCGAGCAAGCCAACATC
          |||||||||||||||||||||||||||||||||||||||||||||||||||||||||||||||||
B:      0 AAGCTCGCCGAGATCTTAGTCGGGGTTATCTCAGCTATATCGTCGACAGCGAGCAAGCCAACATC

*****
Read: M99999:999:000000000-AFWM1:1:1102:19619:12642
Reference: chip-651.0002_08_v24365

A:      0 AAGCTCGCCGTCATCGATGTCATCGTTGCATCATACATAATCTCGAATGCGGGCAAGCCAACATC
          |||||||||||||||||||||||||||||||||||||||||||||||||||||||||||||||||
B:      0 AAGCTCGCCGTCATCGATGTCATCGTTGCATCATACATAATCTCGAATGCGGGCAAGCCAACATC

*****
Read: M99999:999:000000000-AFWM1:1:1110:26966:11736
Reference: chip-651.0002_08_v279

A:      0 AAGCTCGCCTGTATCTTAGTCGGGGTTTTCTCATACATATCGTCGACAGCGAGCAAGCCAACATC
          |||||||||||||||||||||||||||||||||||||||||||||||||||||||||||||||||
B:      0 AAGCTCGCCTGTATCTTAGTCGGGGTTTTCTCATACATATCGTCGACAGCGAGCAAGCCAACATC

*****
Read: M99999:999:000000000-AFWM1:1:1101:15927:9875
Reference: chip-651.0002_08_v4104

A:      0 AAGCTCGCCTGTATCGATGTCATCGTTGCATCATACATATCGTCGACAGCGAGCAAGCCAACATC
          |||||||||||||||||||||||||||||||||||||||||||||||||||||||||||||||||
B:      0 AAGCTCGCCTGTATCGATGTCATCGTTGCATCATACATATCGTCGACAGCGAGCAAGCCAACATC

*****
Read: M99999:999:000000000-AFWM1:1:1108:20846:20255
Reference: chip-651.0002_08_v11332

A:      0 AAGCTCGCCGAGATCTTAGTCATCGTTATCTCATACATAAATTCGACAGCGGGGAAGCCAACATC
          |||||||||||||||||||||||||||||||||||||||||||||||||||||||||||||||||
B:      0 AAGCTCGCCGAGATCTTAGTCATCGTTATCTCATACATAAATTCGACAGCGGGGAAGCCAACATC

*****
Read: M99999:999:000000000-AFWM1:1:1101:19301:26316
Reference: chip-651.0002_08_v259

A:      0 AAGCTCGCCTGTATCTTAGTCGGGGTTTTCTCAAGCATAAATTCGAATGCGGGGAAGCCAACATC
          ||||||||||||||||||||| ||||||||||||||||||||||||||.||||||||||||||||
B:      0 AAGCTCGCCTGTATCTTAGTC-GGGTTTTCTCAAGCATAAATTCGAATTCGGGGAAGCCAACATC

*****
Read: M99999:999:000000000-AFWM1:1:1112:6730:4686
Reference: chip-651.0002_08_v4351

A:      0 AAGCTCGCCTGTATCGATGTCATCGTTTTCTCATACATAAATTCGGGTGCGGGGAAGCCAACATC
          |||||||||||||||||||||||||||||||||||||||||||||||||||||||||||||||||
B:      0 AAGCTCGCCTGTATCGATGTCATCGTTTTCTCATACATAAATTCGGGTGCGGGGAAGCCAACATC

*****
Read: M99999:999:000000000-AFWM1:1:1114:18254:5130
Reference: chip-651.0002_08_v14436

A:      0 AAGCTCGCCGAGATCGATGTCATCGTTTTCTCAAGCATAAATTCGAATGCGAGCAAGCCAACATC
          |||||||||||||||||||||||||||||||||||||||||||||||||||||||||||||||||
B:      0 AAGCTCGCCGAGATCGATGTCATCGTTTTCTCAAGCATAAATTCGAATGCGAGCAAGCCAACATC

*****
Read: M99999:999:000000000-AFWM1:1:1109:21003:8621
Reference: chip-651.0002_08_v1416

A:      0 AAGCTCGCCTGTATCTTAGTCAGGGTTGCATCATACATAATCTCGAATGCGAGCAAGCCAACATC
          |||||||||||||||||||||||||||||||||||||||||||||||||||||||||||||||||
B:      0 AAGCTCGCCTGTATCTTAGTCAGGGTTGCATCATACATAATCTCGAATGCGAGCAAGCCAACATC

*****
Read: M99999:999:000000000-AFWM1:1:2103:24733:6216
Reference: chip-651.0002_08_v1476

A:      0 AAGCTCGCCTGTATCTTAGTCAGGGTTGCATCAGCTATAAATTCGAATGCGAGCAAGCCAACATC
          |||||||||||||||||||||||||||||||||||||||||||||||||||||||||||||||||
B:      0 AAGCTCGCCTGTATCTTAGTCAGGGTTGCATCAGCTATAAATTCGAATGCGAGCAAGCCAACATC

*****
Read: M99999:999:000000000-AFWM1:1:2114:12384:2275
Reference: chip-651.0002_08_v1142

A:      0 AAGCTCGCCTGTATCTTAGTCATCGTTATCTCAAGCATAATCTCGGGTGCGGGCAAGCCAACATC
          |||||||||||||||||||||||||||||||||||||||||||||||||||||||||||||||||
B:      0 AAGCTCGCCTGTATCTTAGTCATCGTTATCTCAAGCATAATCTCGGGTGCGGGCAAGCCAACATC

*****
Read: M99999:999:000000000-AFWM1:1:2109:9422:9210
Reference: chip-651.0002_08_v21410

A:      0 AAGCTCGCCGTCATCTTAGTCATCGTTATCTCAAGCATAAATTCGAATGCGGGCAAGCCAACATC
          |||||||||||||||||||||||||||||||||||||||||||||||||||||||||||||||||
B:      0 AAGCTCGCCGTCATCTTAGTCATCGTTATCTCAAGCATAAATTCGAATGCGGGCAAGCCAACATC

*****
Read: M99999:999:000000000-AFWM1:1:2102:11481:22216
Reference: chip-651.0002_08_v20317

A:      0 AAGCTCGCCGTCATCTTAGTCGGGGTTGCATCATACATAATCTCGACAGCGGGGAAGCCAACATC
          |||||||||||||||||||||||||||||||||||||||||||||||||||||||||||||||||
B:      0 AAGCTCGCCGTCATCTTAGTCGGGGTTGCATCATACATAATCTCGACAGCGGGGAAGCCAACATC

*****
Read: M99999:999:000000000-AFWM1:1:1103:20387:11229
Reference: chip-651.0002_08_v78

A:      0 AAGCTCGCCTGTATCTTAGTCGGGGTTGCATCATACATAAATTCGGGTGCGAGCAAGCCAACATC
          |||||||||||||||||||||||||||||||||||||||||||||||||||||||||||||||||
B:      0 AAGCTCGCCTGTATCTTAGTCGGGGTTGCATCATACATAAATTCGGGTGCGAGCAAGCCAACATC

*****
Read: M99999:999:000000000-AFWM1:1:2103:24791:8518
Reference: chip-651.0002_08_v4056

A:      0 AAGCTCGCCTGTATCGATGTCATCGTTGCATCAAGCATATCGTCGAATGCGAGCAAGCCAACATC
          |||||||||||||||||||||||||||||||||||||||||||||||||||||||||||||||||
B:      0 AAGCTCGCCTGTATCGATGTCATCGTTGCATCAAGCATATCGTCGAATGCGAGCAAGCCAACATC

*****
Read: M99999:999:000000000-AFWM1:1:2101:8990:25733
Reference: chip-651.0002_08_v4085

A:      0 AAGCTCGCCTGTATCGATGTCATCGTTGCATCAAGCATAAATTCGAATGCGGGCAAGCCAACATC
          ||.|||||||||||||||||||||||||||||||||||||||||||||||||||||.||||||||
B:      0 AATCTCGCCTGTATCGATGTCATCGTTGCATCAAGCATAAATTCGAATGCGGGCAAACCAACATC

*****
Read: M99999:999:000000000-AFWM1:1:2109:9781:10572
Reference: chip-651.0002_08_v11782

A:      0 AAGCTCGCCGAGATCTTAGTCAGGGTTTTCTCATACATAAATTCGACAGCGGGGAAGCCAACATC
          |||||||||||||||||||||||||||||||||||||||||||||||||||||||||||||||||
B:      0 AAGCTCGCCGAGATCTTAGTCAGGGTTTTCTCATACATAAATTCGACAGCGGGGAAGCCAACATC

*****
Read: M99999:999:000000000-AFWM1:1:1114:17479:13622
Reference: chip-651.0002_08_v24378

A:      0 AAGCTCGCCGTCATCGATGTCATCGTTGCATCATACATAAATTCGGGTGCGAGCAAGCCAACATC
          |||||||||||||||||||||||||||||||||||||||||||||||||||||||||||||||||
B:      0 AAGCTCGCCGTCATCGATGTCATCGTTGCATCATACATAAATTCGGGTGCGAGCAAGCCAACATC

*****
Read: M99999:999:000000000-AFWM1:1:2102:20425:25644
Reference: chip-651.0002_08_v308

A:      0 AAGCTCGCCTGTATCTTAGTCGGGGTTTTCTCATACATAAATTCGACAGCGGGCAAGCCAACATC
          |||||||||||||||||||||||||||||||||||||||||||||||||||||||||||||||||
B:      0 AAGCTCGCCTGTATCTTAGTCGGGGTTTTCTCATACATAAATTCGACAGCGGGCAAGCCAACATC

*****
Read: M99999:999:000000000-AFWM1:1:1104:16365:18773
Reference: chip-651.0002_08_v24829

A:      0 AAGCTCGCCGTCATCGATGTCATCGTTATCTCATACATAAATTCGAATGCGGGGAAGCCAACATC
          |||||||||||||||||||||||||||||||||||||||||||||||||||||||||||||||||
B:      0 AAGCTCGCCGTCATCGATGTCATCGTTATCTCATACATAAATTCGAATGCGGGGAAGCCAACATC

*****
Read: M99999:999:000000000-AFWM1:1:1106:8812:20193
Reference: chip-651.0002_08_v1161

A:      0 AAGCTCGCCTGTATCTTAGTCATCGTTATCTCAAGCATAAATTCGAATGCGAGCAAGCCAACATC
          |||||||||||.|||||||||||||||||||||||||||||.|||||||||||||||||||||||
B:      0 AAGCTCGCCTGCATCTTAGTCATCGTTATCTCAAGCATAAACTCGAATGCGAGCAAGCCAACATC

*****
Read: M99999:999:000000000-AFWM1:1:1105:17131:18049
Reference: chip-651.0002_08_v20736

A:      0 AAGCTCGCCGTCATCTTAGTCGGGGTTATCTCAAGCATAAATTCGAATGCGAGCAAGCCAACATC
          ||||||||||||||||||||||||||||||||||||||.||||||||||||||||||||||||||
B:      0 AAGCTCGCCGTCATCTTAGTCGGGGTTATCTCAAGCATCAATTCGAATGCGAGCAAGCCAACATC

*****
Read: M99999:999:000000000-AFWM1:1:1113:5993:15251
Reference: chip-651.0002_08_v7507

A:      0 AAGCTCGCCTGTATCGCGGTCATCGTTGCATCATACATAAATTCGACAGCGGGGAAGCCAACATC
          |||||||||||||||||||||||||||||||||||||||||||||||||||||||||||||||||
B:      0 AAGCTCGCCTGTATCGCGGTCATCGTTGCATCATACATAAATTCGACAGCGGGGAAGCCAACATC

*****
Read: M99999:999:000000000-AFWM1:1:2108:4061:17635
Reference: chip-651.0002_08_v576

A:      0 AAGCTCGCCTGTATCTTAGTCGGGGTTATCTCAGCTATAAATTCGAATGCGAGCAAGCCAACATC
          |||||||||||||||||||||||||||||||||||||||||||||||||||||||||||||||||
B:      0 AAGCTCGCCTGTATCTTAGTCGGGGTTATCTCAGCTATAAATTCGAATGCGAGCAAGCCAACATC

*****
Read: M99999:999:000000000-AFWM1:1:1105:18436:4000
Reference: chip-651.0002_08_v82

A:      0 AAGCTCGCCTGTATCTTAGTCGGGGTTGCATCATACATAAATTCGACAGCGGGGAAGCCAACATC
          |||||||||||||||||||||||||||||||||||||||||||||||||||||||||||||||||
B:      0 AAGCTCGCCTGTATCTTAGTCGGGGTTGCATCATACATAAATTCGACAGCGGGGAAGCCAACATC

*****
Read: M99999:999:000000000-AFWM1:1:2106:18990:6381
Reference: chip-651.0002_08_v1853

A:      0 AAGCTCGCCTGTATCTTAGTCAGGGTTATCTCATACATATCGTCGACAGCGGGCAAGCCAACATC
          |||||||||||||||||||||||||||||||||||||||||||||||||||||||||||||||||
B:      0 AAGCTCGCCTGTATCTTAGTCAGGGTTATCTCATACATATCGTCGACAGCGGGCAAGCCAACATC

*****
Read: M99999:999:000000000-AFWM1:1:2105:24269:10204
Reference: chip-651.0002_08_v1624

A:      0 AAGCTCGCCTGTATCTTAGTCAGGGTTTTCTCATACATATCGTCGAATGCGGGGAAGCCAACATC
          |||||||||||||||||||||||||||||||||||||||||||||.|||||||||||||||||||
B:      0 AAGCTCGCCTGTATCTTAGTCAGGGTTTTCTCATACATATCGTCGCATGCGGGGAAGCCAACATC

*****
Read: M99999:999:000000000-AFWM1:1:1106:28070:11581
Reference: chip-651.0002_08_v14209

A:      0 AAGCTCGCCGAGATCGATGTCATCGTTGCATCAAGCATAAATTCGAATGCGGGGAAGCCAACATC
          |||||||||||||||||||||||||||||||||||||||||||||||||||||||||||||||||
B:      0 AAGCTCGCCGAGATCGATGTCATCGTTGCATCAAGCATAAATTCGAATGCGGGGAAGCCAACATC

*****
Read: M99999:999:000000000-AFWM1:1:2101:10557:13806
Reference: chip-651.0002_08_v18081

A:      0 AAGCTCGCCGAGATCGCGGTCATCGTTATCTCATACATAAATTCGAATGCGAGCAAGCCAACATC
          |||||||||||||||||||||||||||||||||||||||||||||||||||||||||||||||||
B:      0 AAGCTCGCCGAGATCGCGGTCATCGTTATCTCATACATAAATTCGAATGCGAGCAAGCCAACATC

*****
Read: M99999:999:000000000-AFWM1:1:2104:9618:18516
Reference: chip-651.0002_08_v1464

A:      0 AAGCTCGCCTGTATCTTAGTCAGGGTTGCATCAGCTATAATCTCGACAGCGAGCAAGCCAACATC
          |||||||||||||||||||||||||||||||||||||||||||||||||||||||||||||||||
B:     23 AAGCTCGCCTGTATCTTAGTCAGGGTTGCATCAGCTATAATCTCGACAGCGAGCAAGCCAACATC

*****
Read: M99999:999:000000000-AFWM1:1:1114:10409:13421
Reference: chip-651.0002_08_v1657

A:      0 AAGCTCGCCTGTATCTTAGTCAGGGTTTTCTCATACATAAATTCGACAGCGGGGAAGCCAACATC
          |||||||||||||||||||||||||||||||||||||||||||||||||||||||||||||||||
B:      0 AAGCTCGCCTGTATCTTAGTCAGGGTTTTCTCATACATAAATTCGACAGCGGGGAAGCCAACATC

*****
Read: M99999:999:000000000-AFWM1:1:2110:11711:4588
Reference: chip-651.0002_08_v1206

A:      0 AAGCTCGCCTGTATCTTAGTCATCGTTATCTCATACATAAATTCGAATGCGAGCAAGCCAACATC
          |||||||||||||||||||||||||||||||||||||||||||||||||||||||||||||||||
B:      0 AAGCTCGCCTGTATCTTAGTCATCGTTATCTCATACATAAATTCGAATGCGAGCAAGCCAACATC

*****
Read: M99999:999:000000000-AFWM1:1:2104:28857:13734
Reference: chip-651.0002_08_v459

A:      0 AAGCTCGCCTGTATCTTAGTCGGGGTTATCTCAAGCATATCGTCGACAGCGAGCAAGCCAACATC
          |||||||||||||||||||||||||||||||||||||||||||||||||||||||||||||||||
B:      0 AAGCTCGCCTGTATCTTAGTCGGGGTTATCTCAAGCATATCGTCGACAGCGAGCAAGCCAACATC

*****
Read: M99999:999:000000000-AFWM1:1:2112:22699:6218
Reference: chip-651.0002_08_v21048

A:      0 AAGCTCGCCGTCATCTTAGTCATCGTTGCATCAGCTATAAATTCGGGTGCGAGCAAGCCAACATC
          |||||||||||||||||||||||||||||||||||||||||||||||||||||||||||||||||
B:      0 AAGCTCGCCGTCATCTTAGTCATCGTTGCATCAGCTATAAATTCGGGTGCGAGCAAGCCAACATC

*****
Read: M99999:999:000000000-AFWM1:1:1110:20018:2864
Reference: chip-651.0002_08_v4132

A:      0 AAGCTCGCCTGTATCGATGTCATCGTTGCATCATACATAAATTCGACAGCGGGGAAGCCAACATC
          |||||||||||||||||||||||||||||||||||||||||||||||||||||||||||||||||
B:      0 AAGCTCGCCTGTATCGATGTCATCGTTGCATCATACATAAATTCGACAGCGGGGAAGCCAACATC

*****
Read: M99999:999:000000000-AFWM1:1:2114:17716:18764
Reference: chip-651.0002_08_v28161

A:      0 AAGCTCGCCGTCATCGCGGTCATCGTTATCTCAAGCATAAATTCGAATGCGAGCAAGCCAACATC
          |||||||||||||||||||||||||||||||||||||||||||||||||||||||||||||||||
B:      0 AAGCTCGCCGTCATCGCGGTCATCGTTATCTCAAGCATAAATTCGAATGCGAGCAAGCCAACATC

*****
Read: M99999:999:000000000-AFWM1:1:1105:16625:23443
Reference: chip-651.0002_08_v1881

A:      0 AAGCTCGCCTGTATCTTAGTCAGGGTTATCTCATACATAAATTCGAATGCGAGCAAGCCAACATC
          |||||||||||||||||||||||||||||||||||||||||||||||||||||| ||||||||||
B:      0 AAGCTCGCCTGTATCTTAGTCAGGGTTATCTCATACATAAATTCGAATGCGAGC-AGCCAACATC

*****
Read: M99999:999:000000000-AFWM1:1:2114:6083:19474
Reference: chip-651.0002_08_v14258

A:      0 AAGCTCGCCGAGATCGATGTCATCGTTGCATCATACATAAATTCGACAGCGGGCAAGCCAACATC
          |||||||||||||||||||||||||||||||||||||||||||||||||||||||||||||||||
B:      0 AAGCTCGCCGAGATCGATGTCATCGTTGCATCATACATAAATTCGACAGCGGGCAAGCCAACATC

*****
Read: M99999:999:000000000-AFWM1:1:1110:24414:22206
Reference: chip-651.0002_08_v21425

A:      0 AAGCTCGCCGTCATCTTAGTCATCGTTATCTCATACATATCGTCGAATGCGGGCAAGCCAACATC
          |||||||||||||||||||||||||||||||||||||||||||||||||||||||||||||||||
B:      0 AAGCTCGCCGTCATCTTAGTCATCGTTATCTCATACATATCGTCGAATGCGGGCAAGCCAACATC

*****
Read: M99999:999:000000000-AFWM1:1:1103:25999:16512
Reference: chip-651.0002_08_v21228

A:      0 AAGCTCGCCGTCATCTTAGTCATCGTTTTCTCATACATAAATTCGGGTGCGAGCAAGCCAACATC
          |||||||||||||||||||||||||||||||||||||||||||||||||||||||||||||||||
B:      0 AAGCTCGCCGTCATCTTAGTCATCGTTTTCTCATACATAAATTCGGGTGCGAGCAAGCCAACATC

*****
Read: M99999:999:000000000-AFWM1:1:2110:15250:10910
Reference: chip-651.0002_08_v1384

A:      0 AAGCTCGCCTGTATCTTAGTCAGGGTTGCATCAAGCATAAATTCGAATGCGGGGAAGCCAACATC
          |||||||||||||| ||||||||||||||||||||||||||||||||||||||||||||||||||
B:      0 AAGCTCGCCTGTAT-TTAGTCAGGGTTGCATCAAGCATAAATTCGAATGCGGGGAAGCCAACATC

*****
Read: M99999:999:000000000-AFWM1:1:2109:6994:15160
Reference: chip-651.0002_08_v1473

A:      0 AAGCTCGCCTGTATCTTAGTCAGGGTTGCATCAGCTATAAATTCGGGTGCGAGCAAGCCAACATC
          |||||||||||||||||||||||||||||||||||||||||||||||||||| ||||||||||||
B:      0 AAGCTCGCCTGTATCTTAGTCAGGGTTGCATCAGCTATAAATTCGGGTGCGA-CAAGCCAACATC

*****
Read: M99999:999:000000000-AFWM1:1:1111:22334:13884
Reference: chip-651.0002_08_v7774

A:      0 AAGCTCGCCTGTATCGCGGTCATCGTTTTCTCAGCTATAAATTCGAATGCGGGGAAGCCAACATC
          |||||||||||||||||||||||||||||||||||||||||||||||||||||||||||||||||
B:      0 AAGCTCGCCTGTATCGCGGTCATCGTTTTCTCAGCTATAAATTCGAATGCGGGGAAGCCAACATC

*****
Read: M99999:999:000000000-AFWM1:1:2111:12352:23890
Reference: chip-651.0002_08_v17628

A:      0 AAGCTCGCCGAGATCGCGGTCATCGTTGCATCATACATAAATTCGGGTGCGAGCAAGCCAACATC
          |.|||||||||||||||||||||||||||||||||||||||||||||||||||||||||||||||
B:      0 ACGCTCGCCGAGATCGCGGTCATCGTTGCATCATACATAAATTCGGGTGCGAGCAAGCCAACATC

*****
Read: M99999:999:000000000-AFWM1:1:1108:23031:3710
Reference: chip-651.0002_08_v20556

A:      0 AAGCTCGCCGTCATCTTAGTCGGGGTTTTCTCATACATAAATTCGAATGCGAGCAAGCCAACATC
          |||||||||||||||||||||||||||||||||||||||||||||||||||||||||||||||||
B:      0 AAGCTCGCCGTCATCTTAGTCGGGGTTTTCTCATACATAAATTCGAATGCGAGCAAGCCAACATC

*****
Read: M99999:999:000000000-AFWM1:1:2104:7365:16730
Reference: chip-651.0002_08_v471

A:      0 AAGCTCGCCTGTATCTTAGTCGGGGTTATCTCAAGCATAATCTCGAATGCGAGCAAGCCAACATC
          |||||||||||||||||||||||||||||||||||||||||||||||||||||||||||||||||
B:      0 AAGCTCGCCTGTATCTTAGTCGGGGTTATCTCAAGCATAATCTCGAATGCGAGCAAGCCAACATC

*****
Read: M99999:999:000000000-AFWM1:1:2111:22839:13230
Reference: chip-651.0002_08_v21875

A:      0 AAGCTCGCCGTCATCTTAGTCAGGGTTTTCTCATACATATCGTCGAATGCGGGCAAGCCAACATC
          |||||||||||||||||||||||||||||||||||||||||||||||||||||||||||||||||
B:      0 AAGCTCGCCGTCATCTTAGTCAGGGTTTTCTCATACATATCGTCGAATGCGGGCAAGCCAACATC

*****
Read: M99999:999:000000000-AFWM1:1:2106:16598:25162
Reference: chip-651.0002_08_v4133

A:      0 AAGCTCGCCTGTATCGATGTCATCGTTGCATCATACATAAATTCGACAGCGGGCAAGCCAACATC
          |||||||||||||||||||||||||||||||||||||||||||||||||||||||||||||||||
B:      0 AAGCTCGCCTGTATCGATGTCATCGTTGCATCATACATAAATTCGACAGCGGGCAAGCCAACATC

*****
Read: M99999:999:000000000-AFWM1:1:1106:14897:19584
Reference: chip-651.0002_08_v13581

A:      0 AAGCTCGCCGAGATCGATGTCGGGGTTGCATCATACATAAATTCGAATGCGAGCAAGCCAACATC
          |||||||||||||||||||||||||||||||||||||||||||||||||||||||||||||||||
B:      0 AAGCTCGCCGAGATCGATGTCGGGGTTGCATCATACATAAATTCGAATGCGAGCAAGCCAACATC

*****
Read: M99999:999:000000000-AFWM1:1:2103:23853:7764
Reference: chip-651.0002_08_v11302

A:      0 AAGCTCGCCGAGATCTTAGTCATCGTTATCTCATACATATCGTCGACAGCGGGGAAGCCAACATC
          |||||||||||||||||||||||||||||||||||||||||||||||||||||||||||||||||
B:      0 AAGCTCGCCGAGATCTTAGTCATCGTTATCTCATACATATCGTCGACAGCGGGGAAGCCAACATC

*****
Read: M99999:999:000000000-AFWM1:1:1114:7135:25568
Reference: chip-651.0002_08_v14258

A:      0 AAGCTCGCCGAGATCGATGTCATCGTTGCATCATACATAAATTCGACAGCGGGCAAGCCAACATC
          |||||||||||||||||||||||||||||||||||||||||||||||||||||||||||||||||
B:      0 AAGCTCGCCGAGATCGATGTCATCGTTGCATCATACATAAATTCGACAGCGGGCAAGCCAACATC

*****
Read: M99999:999:000000000-AFWM1:1:1101:18225:11472
Reference: chip-651.0002_08_v1598

A:      0 AAGCTCGCCTGTATCTTAGTCAGGGTTTTCTCAAGCATAATCTCGACAGCGGGCAAGCCAACATC
          |||||||||||||||||||||||||||||||||||||||||||||||||||||||||||||||||
B:      0 AAGCTCGCCTGTATCTTAGTCAGGGTTTTCTCAAGCATAATCTCGACAGCGGGCAAGCCAACATC

*****
Read: M99999:999:000000000-AFWM1:1:1112:14086:18272
Reference: chip-651.0002_08_v4132

A:      0 AAGCTCGCCTGTATCGATGTCATCGTTGCATCATACATAAATTCGACAGCGGGGAAGCCAACATC
          |||||||||||||||||||||||||||||||||||||||||||||||||||||||||||||||||
B:      0 AAGCTCGCCTGTATCGATGTCATCGTTGCATCATACATAAATTCGACAGCGGGGAAGCCAACATC

*****
Read: M99999:999:000000000-AFWM1:1:2106:9222:6490
Reference: chip-651.0002_08_v4102

A:      0 AAGCTCGCCTGTATCGATGTCATCGTTGCATCATACATATCGTCGACAGCGGGGAAGCCAACATC
          |||||||||||||||||||||||||||||||||||||||||||||||||||||||||||||||||
B:      0 AAGCTCGCCTGTATCGATGTCATCGTTGCATCATACATATCGTCGACAGCGGGGAAGCCAACATC

*****
Read: M99999:999:000000000-AFWM1:1:2113:12160:5436
Reference: chip-651.0002_08_v24786

A:      0 AAGCTCGCCGTCATCGATGTCATCGTTATCTCAAGCATAAATTCGAATGCGAGCAAGCCAACATC
          |||||||||||||||||||||||||||||.|||||||||||||||||||||.|||||||||||||
B:      0 AAGCTCGCCGTCATCGATGTCATCGTTATATCAAGCATAAATTCGAATGCGTGCAAGCCAACATC

*****
Read: M99999:999:000000000-AFWM1:1:1108:20075:16825
Reference: chip-651.0002_08_v24382

A:      0 AAGCTCGCCGTCATCGATGTCATCGTTGCATCATACATAAATTCGACAGCGGGGAAGCCAACATC
          |||||||||||||||||||||||||||||||||||||||||||| ||||||||||||||||||||
B:      0 AAGCTCGCCGTCATCGATGTCATCGTTGCATCATACATAAATTC-ACAGCGGGGAAGCCAACATC

*****
Read: M99999:999:000000000-AFWM1:1:1104:15205:22084
Reference: chip-651.0002_08_v1878

A:      0 AAGCTCGCCTGTATCTTAGTCAGGGTTATCTCATACATAAATTCGGGTGCGAGCAAGCCAACATC
          ||||||||||||||||| |||||||||||||||||||||||||||||||||||||||||||||||
B:      0 AAGCTCGCCTGTATCTT-GTCAGGGTTATCTCATACATAAATTCGGGTGCGAGCAAGCCAACATC

*****
Read: M99999:999:000000000-AFWM1:1:2101:25168:13839
Reference: chip-651.0002_08_v1176

A:      0 AAGCTCGCCTGTATCTTAGTCATCGTTATCTCATACATATCGTCGAATGCGAGCAAGCCAACATC
          |||||||||||||||||||||||||||||||||||||||||||||||||||||||||||||||||
B:      0 AAGCTCGCCTGTATCTTAGTCATCGTTATCTCATACATATCGTCGAATGCGAGCAAGCCAACATC

*****
Read: M99999:999:000000000-AFWM1:1:2102:14871:21714
Reference: chip-651.0002_08_v531

A:      0 AAGCTCGCCTGTATCTTAGTCGGGGTTATCTCATACATAAATTCGAATGCGAGCAAGCCAACATC
          |||||||||||||||||||||||||||||||||||||||||||||||||||||||||||||||||
B:      0 AAGCTCGCCTGTATCTTAGTCGGGGTTATCTCATACATAAATTCGAATGCGAGCAAGCCAACATC

*****
Read: M99999:999:000000000-AFWM1:1:2109:11509:18388
Reference: chip-651.0002_08_v28883

A:      0 AAGCTCGCCGTCATCGCGGTCAGGGTTATCTCATACATAAATTCGACAGCGGGCAAGCCAACATC
          |||||||||||||||||||||||||||||||||||||||||||||||||||||||||||||||||
B:      0 AAGCTCGCCGTCATCGCGGTCAGGGTTATCTCATACATAAATTCGACAGCGGGCAAGCCAACATC

*****
Read: M99999:999:000000000-AFWM1:1:1102:18195:3960
Reference: chip-651.0002_08_v579

A:      0 AAGCTCGCCTGTATCTTAGTCGGGGTTATCTCAGCTATAAATTCGACAGCGAGCAAGCCAACATC
          |||||||||||||||||||||||||||||||||||||||||||||||||||||||||||||||||
B:      0 AAGCTCGCCTGTATCTTAGTCGGGGTTATCTCAGCTATAAATTCGACAGCGAGCAAGCCAACATC

*****
Read: M99999:999:000000000-AFWM1:1:2112:12279:7861
Reference: chip-651.0002_08_v21683

A:      0 AAGCTCGCCGTCATCTTAGTCAGGGTTGCATCATACATAAATTCGACAGCGGGCAAGCCAACATC
          |||||||||||||||||||||||||||||||||||||||||||||||||||||||||||||||||
B:      0 AAGCTCGCCGTCATCTTAGTCAGGGTTGCATCATACATAAATTCGACAGCGGGCAAGCCAACATC

*****
Read: M99999:999:000000000-AFWM1:1:1105:8534:20347
Reference: chip-651.0002_08_v681

A:      0 AAGCTCGCCTGTATCTTAGTCATCGTTGCATCAAGCATATCGTCGAATGCGAGCAAGCCAACATC
          |||||||||||||||||||||||||||||||||||||||||||||||||||||||||||||||||
B:      0 AAGCTCGCCTGTATCTTAGTCATCGTTGCATCAAGCATATCGTCGAATGCGAGCAAGCCAACATC

*****
Read: M99999:999:000000000-AFWM1:1:2102:4608:20509
Reference: chip-651.0002_08_v1162

A:      0 AAGCTCGCCTGTATCTTAGTCATCGTTATCTCAAGCATAAATTCGACAGCGGGGAAGCCAACATC
          |||||||||||||||||||||||||||||||||||||||||||||||||||||||||||||||||
B:      0 AAGCTCGCCTGTATCTTAGTCATCGTTATCTCAAGCATAAATTCGACAGCGGGGAAGCCAACATC

*****
Read: M99999:999:000000000-AFWM1:1:2108:7182:23012
Reference: chip-651.0002_08_v1145

A:      0 AAGCTCGCCTGTATCTTAGTCATCGTTATCTCAAGCATAATCTCGAATGCGGGCAAGCCAACATC
          |||||||||||||||||||||||||||||||||||||||||||||||||||||||||||||||||
B:      0 AAGCTCGCCTGTATCTTAGTCATCGTTATCTCAAGCATAATCTCGAATGCGGGCAAGCCAACATC

*****
Read: M99999:999:000000000-AFWM1:1:2104:2750:10971
Reference: chip-651.0002_08_v21246

A:      0 AAGCTCGCCGTCATCTTAGTCATCGTTTTCTCAGCTATATCGTCGAATGCGAGCAAGCCAACATC
          |||||||||||||||||||||||||||||||||||||||||||||||||||||||||||||||||
B:      0 AAGCTCGCCGTCATCTTAGTCATCGTTTTCTCAGCTATATCGTCGAATGCGAGCAAGCCAACATC

*****
Read: M99999:999:000000000-AFWM1:1:2109:7969:18064
Reference: chip-651.0002_08_v24423

A:      0 AAGCTCGCCGTCATCGATGTCATCGTTGCATCAGCTATAAATTCGGGTGCGAGCAAGCCAACATC
          ||||||||||||||||||||||||||||||||||||| |||||||||||||||||||||||||||
B:      0 AAGCTCGCCGTCATCGATGTCATCGTTGCATCAGCTA-AAATTCGGGTGCGAGCAAGCCAACATC

*****
Read: M99999:999:000000000-AFWM1:1:2114:15702:25388
Reference: chip-651.0002_08_v291

A:      0 AAGCTCGCCTGTATCTTAGTCGGGGTTTTCTCATACATAATCTCGAATGCGAGCAAGCCAACATC
          |||||||||||||||||||||||||||||||||||||||||||||||||||||||||||||||||
B:      0 AAGCTCGCCTGTATCTTAGTCGGGGTTTTCTCATACATAATCTCGAATGCGAGCAAGCCAACATC

*****
Read: M99999:999:000000000-AFWM1:1:1105:7990:13533
Reference: chip-651.0002_08_v738

A:      0 AAGCTCGCCTGTATCTTAGTCATCGTTGCATCATACATAATCTCGGGTGCGAGCAAGCCAACATC
          |||||| ||||||||||||||||||||||||||||||||||||||||.||||||.||||||||||
B:      0 AAGCTC-CCTGTATCTTAGTCATCGTTGCATCATACATAATCTCGGGCGCGAGCCAGCCAACATC

*****
Read: M99999:999:000000000-AFWM1:1:2105:7794:15398
Reference: chip-651.0002_08_v11289

A:      0 AAGCTCGCCGAGATCTTAGTCATCGTTATCTCAAGCATAAATTCGACAGCGAGCAAGCCAACATC
          |||||||||||||||||||||||||||||||||||||||||||||||||||||||||||||||||
B:      0 AAGCTCGCCGAGATCTTAGTCATCGTTATCTCAAGCATAAATTCGACAGCGAGCAAGCCAACATC

*****
Read: M99999:999:000000000-AFWM1:1:1110:24555:18367
Reference: chip-651.0002_08_v14692

A:      0 AAGCTCGCCGAGATCGATGTCATCGTTATCTCATACATAATCTCGACAGCGGGGAAGCCAACATC
          |||||||||||||||||||||||||||||||||||||||||||||||||||||||||||||||||
B:      0 AAGCTCGCCGAGATCGATGTCATCGTTATCTCATACATAATCTCGACAGCGGGGAAGCCAACATC

*****
Read: M99999:999:000000000-AFWM1:1:1102:21738:12968
Reference: chip-651.0002_08_v11379

A:      0 AAGCTCGCCGAGATCTTAGTCATCGTTATCTCAGCTATAAATTCGACAGCGAGCAAGCCAACATC
          ||||||| |||||||||||||||||||||||||||||||||||||||||||||||||||||||||
B:      0 AAGCTCG-CGAGATCTTAGTCATCGTTATCTCAGCTATAAATTCGACAGCGAGCAAGCCAACATC

*****
Read: M99999:999:000000000-AFWM1:1:2111:23228:19701
Reference: chip-651.0002_08_v5014

A:      0 AAGCTCGCCTGTATCGATGTCAGGGTTTTCTCATACATAATCTCGAATGCGGGGAAGCCAACATC
          |||||||||||||||||||||||||.|||||||||||||||||||||||||||||||||||||||
B:      0 AAGCTCGCCTGTATCGATGTCAGGGATTTCTCATACATAATCTCGAATGCGGGGAAGCCAACATC

*****
Read: M99999:999:000000000-AFWM1:1:1104:8482:4841
Reference: chip-651.0002_08_v1611

A:      0 AAGCTCGCCTGTATCTTAGTCAGGGTTTTCTCAAGCATAAATTCGAATGCGAGCAAGCCAACATC
          |||||||||||||||||||||||||||||||||||||||||||||||||||||||||||||||||
B:      0 AAGCTCGCCTGTATCTTAGTCAGGGTTTTCTCAAGCATAAATTCGAATGCGAGCAAGCCAACATC

*****
Read: M99999:999:000000000-AFWM1:1:1112:28634:12054
Reference: chip-651.0002_08_v17631

A:      0 AAGCTCGCCGAGATCGCGGTCATCGTTGCATCATACATAAATTCGAATGCGAGCAAGCCAACATC
          |||||||||||||||||||||||||||||||||||||||||||||||||||||||||||||||||
B:      0 AAGCTCGCCGAGATCGCGGTCATCGTTGCATCATACATAAATTCGAATGCGAGCAAGCCAACATC

*****
Read: M99999:999:000000000-AFWM1:1:1108:22114:19389
Reference: chip-651.0002_08_v4550

A:      0 AAGCTCGCCTGTATCGATGTCATCGTTATCTCATACATATCGTCGAATGCGGGCAAGCCAACATC
          |||||||||||||||||||||||||||||||||||||||||||||||||||||||||||||||||
B:      0 AAGCTCGCCTGTATCGATGTCATCGTTATCTCATACATATCGTCGAATGCGGGCAAGCCAACATC

*****
Read: M99999:999:000000000-AFWM1:1:1104:2528:17007
Reference: chip-651.0002_08_v65

A:      0 AAGCTCGCCTGTATCTTAGTCGGGGTTGCATCATACATAATCTCGAATGCGGGCAAGCCAACATC
          |||||||||||||||||||||||||||||||||||||||||||||||||||||||||||||||||
B:      0 AAGCTCGCCTGTATCTTAGTCGGGGTTGCATCATACATAATCTCGAATGCGGGCAAGCCAACATC

*****
Read: M99999:999:000000000-AFWM1:1:1114:19694:23621
Reference: chip-651.0002_08_v354

A:      0 AAGCTCGCCTGTATCTTAGTCGGGGTTTTCTCAGCTATAAATTCGACAGCGAGCAAGCCAACATC
          |||||||||||||||||||||||||||||||||||||||||||||||||||||||||||||||||
B:      0 AAGCTCGCCTGTATCTTAGTCGGGGTTTTCTCAGCTATAAATTCGACAGCGAGCAAGCCAACATC

*****
Read: M99999:999:000000000-AFWM1:1:1106:7191:17549
Reference: chip-651.0002_08_v11256

A:      0 AAGCTCGCCGAGATCTTAGTCATCGTTATCTCAAGCATATCGTCGAATGCGAGCAAGCCAACATC
          |||||||||||||||||||||||||||||||||||||||||||||||||||||||||||||||||
B:      0 AAGCTCGCCGAGATCTTAGTCATCGTTATCTCAAGCATATCGTCGAATGCGAGCAAGCCAACATC

*****
Read: M99999:999:000000000-AFWM1:1:2114:8198:8174
Reference: chip-651.0002_08_v24844

A:      0 AAGCTCGCCGTCATCGATGTCATCGTTATCTCAGCTATATCGTCGAATGCGGGGAAGCCAACATC
          |||||||||||||||||||||||||||||||||||||||||||||||||||||||||||||||||
B:      0 AAGCTCGCCGTCATCGATGTCATCGTTATCTCAGCTATATCGTCGAATGCGGGGAAGCCAACATC

*****
Read: M99999:999:000000000-AFWM1:1:2114:19396:6396
Reference: chip-651.0002_08_v978

A:      0 AAGCTCGCCTGTATCTTAGTCATCGTTTTCTCATACATAAATTCGGGTGCGAGCAAGCCAACATC
          |||||||||||||||||||||||||||||||||||||||||||||||||||||||||||||||||
B:      0 AAGCTCGCCTGTATCTTAGTCATCGTTTTCTCATACATAAATTCGGGTGCGAGCAAGCCAACATC

*****
Read: M99999:999:000000000-AFWM1:1:1110:25969:13564
Reference: chip-651.0002_08_v15125

A:      0 AAGCTCGCCGAGATCGATGTCAGGGTTTTCTCATACATATCGTCGAATGCGGGCAAGCCAACATC
          |||||||||||||||||||||||||||||||||||||||||||||||||||||||||||||||||
B:      0 AAGCTCGCCGAGATCGATGTCAGGGTTTTCTCATACATATCGTCGAATGCGGGCAAGCCAACATC

*****
Read: M99999:999:000000000-AFWM1:1:2111:25381:20044
Reference: chip-651.0002_08_v24604

A:      0 AAGCTCGCCGTCATCGATGTCATCGTTTTCTCATACATAAATTCGAATGCGGGGAAGCCAACATC
          |||||||||||||||||||||||||||||||||||||||||||||||||||||||||||||||||
B:      0 AAGCTCGCCGTCATCGATGTCATCGTTTTCTCATACATAAATTCGAATGCGGGGAAGCCAACATC

*****
Read: M99999:999:000000000-AFWM1:1:2111:28449:11306
Reference: chip-651.0002_08_v4086

A:      0 AAGCTCGCCTGTATCGATGTCATCGTTGCATCAAGCATAAATTCGAATGCGAGCAAGCCAACATC
          |||||||||||||||||||||||||||||||||||||||||||||||||||||||||||||||||
B:      0 AAGCTCGCCTGTATCGATGTCATCGTTGCATCAAGCATAAATTCGAATGCGAGCAAGCCAACATC

*****
Read: M99999:999:000000000-AFWM1:1:2111:4420:12368
Reference: chip-651.0002_08_v7461

A:      0 AAGCTCGCCTGTATCGCGGTCATCGTTGCATCAAGCATAAATTCGAATGCGAGCAAGCCAACATC
          |||||||||||||||||||||||||||||||||||||||||||||||||||||||||||||||||
B:      0 AAGCTCGCCTGTATCGCGGTCATCGTTGCATCAAGCATAAATTCGAATGCGAGCAAGCCAACATC

*****
Read: M99999:999:000000000-AFWM1:1:2105:12042:27724
Reference: chip-651.0002_08_v15425

A:      0 AAGCTCGCCGAGATCGATGTCAGGGTTATCTCAGCTATAAATTCGAATGCGGGCAAGCCAACATC
          |||||||||||||||||||||||||||||||||||||||||||||||||||||||||||||||||
B:      0 AAGCTCGCCGAGATCGATGTCAGGGTTATCTCAGCTATAAATTCGAATGCGGGCAAGCCAACATC

*****
Read: M99999:999:000000000-AFWM1:1:2103:16510:22458
Reference: chip-651.0002_08_v1398

A:      0 AAGCTCGCCTGTATCTTAGTCAGGGTTGCATCATACATATCGTCGGGTGCGAGCAAGCCAACATC
          |||||||||||||||||||||||||||||||||||||||||||||||||||||||||||||||||
B:      0 AAGCTCGCCTGTATCTTAGTCAGGGTTGCATCATACATATCGTCGGGTGCGAGCAAGCCAACATC

*****
Read: M99999:999:000000000-AFWM1:1:2109:3207:10434
Reference: chip-651.0002_08_v1805

A:      0 AAGCTCGCCTGTATCTTAGTCAGGGTTATCTCAAGCATATCGTCGAATGCGGGCAAGCCAACATC
          |||||||||||||||||||||||||||||||||||||||||||||||||||||||||||||||||
B:      0 AAGCTCGCCTGTATCTTAGTCAGGGTTATCTCAAGCATATCGTCGAATGCGGGCAAGCCAACATC

*****
Read: M99999:999:000000000-AFWM1:1:1104:12816:16642
Reference: chip-651.0002_08_v21216

A:      0 AAGCTCGCCGTCATCTTAGTCATCGTTTTCTCATACATAATCTCGAATGCGAGCAAGCCAACATC
          ||||||||||||||||||||||||||||||||||||||||||||||||||||||||||| |||||
B:      0 AAGCTCGCCGTCATCTTAGTCATCGTTTTCTCATACATAATCTCGAATGCGAGCAAGCC-ACATC

*****
Read: M99999:999:000000000-AFWM1:1:1105:27510:13817
Reference: chip-651.0002_08_v4101

A:      0 AAGCTCGCCTGTATCGATGTCATCGTTGCATCATACATATCGTCGAATGCGAGCAAGCCAACATC
          |||||||||||||||||||||||||||||||||||||||||||||||||||||||||||||||||
B:      0 AAGCTCGCCTGTATCGATGTCATCGTTGCATCATACATATCGTCGAATGCGAGCAAGCCAACATC

*****
Read: M99999:999:000000000-AFWM1:1:2101:8979:21500
Reference: chip-651.0002_08_v28131

A:      0 AAGCTCGCCGTCATCGCGGTCATCGTTATCTCAAGCATATCGTCGAATGCGAGCAAGCCAACATC
          |||||||||||||||||||||||||||||||||||||||||||||||||||||||||||||||||
B:      0 AAGCTCGCCGTCATCGCGGTCATCGTTATCTCAAGCATATCGTCGAATGCGAGCAAGCCAACATC

*****
Read: M99999:999:000000000-AFWM1:1:1107:18124:22318
Reference: chip-651.0002_08_v21394

A:      0 AAGCTCGCCGTCATCTTAGTCATCGTTATCTCAAGCATAATCTCGAATGCGGGGAAGCCAACATC
          |||||||||||||||||||||||||||||||||||||||||||||||||||||||||||||||||
B:      0 AAGCTCGCCGTCATCTTAGTCATCGTTATCTCAAGCATAATCTCGAATGCGGGGAAGCCAACATC

*****
Read: M99999:999:000000000-AFWM1:1:2103:14789:20402
Reference: chip-651.0002_08_v10910

A:      0 AAGCTCGCCGAGATCTTAGTCATCGTTGCATCAGCTATAATCTCGAATGCGGGCAAGCCAACATC
          |||||||||||||||||||||||||||||||||||||||||||||||||||||||||||||||||
B:      0 AAGCTCGCCGAGATCTTAGTCATCGTTGCATCAGCTATAATCTCGAATGCGGGCAAGCCAACATC

*****
Read: M99999:999:000000000-AFWM1:1:1111:15353:27239
Reference: chip-651.0002_08_v21909

A:      0 AAGCTCGCCGTCATCTTAGTCAGGGTTTTCTCATACATAAATTCGACAGCGAGCAAGCCAACATC
          |||||||||||||||||||||||||||||||||||||||||||||||||||||||||||||||||
B:      0 AAGCTCGCCGTCATCTTAGTCAGGGTTTTCTCATACATAAATTCGACAGCGAGCAAGCCAACATC

*****
Read: M99999:999:000000000-AFWM1:1:2113:23977:26524
Reference: chip-651.0002_08_v1838

A:      0 AAGCTCGCCTGTATCTTAGTCAGGGTTATCTCAAGCATAAATTCGACAGCGGGCAAGCCAACATC
          ||||||||||||||||||||||||||||||||||||||||||||.|||.||||||||||||||||
B:      0 AAGCTCGCCTGTATCTTAGTCAGGGTTATCTCAAGCATAAATTCTACATCGGGCAAGCCAACATC

*****
Read: M99999:999:000000000-AFWM1:1:1112:15098:14020
Reference: chip-651.0002_08_v11557

A:      0 AAGCTCGCCGAGATCTTAGTCAGGGTTGCATCATACATAAATTCGACAGCGGGGAAGCCAACATC
          |||||||||||||||||||||||||||||||||||||||||||||||||||||||||||||||||
B:      0 AAGCTCGCCGAGATCTTAGTCAGGGTTGCATCATACATAAATTCGACAGCGGGGAAGCCAACATC

*****
Read: M99999:999:000000000-AFWM1:1:2113:16935:3637
Reference: chip-651.0002_08_v28654

A:      0 AAGCTCGCCGTCATCGCGGTCAGGGTTTTCTCATACATAAATTCGAATGCGGGGAAGCCAACATC
          |||||||||||||||||||||||||||||||||||||||||||||||||||||||||||||||||
B:      0 AAGCTCGCCGTCATCGCGGTCAGGGTTTTCTCATACATAAATTCGAATGCGGGGAAGCCAACATC

*****
Read: M99999:999:000000000-AFWM1:1:1108:14799:26744
Reference: chip-651.0002_08_v3681

A:      0 AAGCTCGCCTGTATCGATGTCGGGGTTTTCTCATACATAAATTCGAATGCGAGCAAGCCAACATC
          |||||||||||||||||||||||||||||||||||||||||||||||||||||||||||||||||
B:      0 AAGCTCGCCTGTATCGATGTCGGGGTTTTCTCATACATAAATTCGAATGCGAGCAAGCCAACATC

*****
Read: M99999:999:000000000-AFWM1:1:2107:17439:7784
Reference: chip-651.0002_08_v1655

A:      0 AAGCTCGCCTGTATCTTAGTCAGGGTTTTCTCATACATAAATTCGAATGCGGGCAAGCCAACATC
          ||||||||||||||||||||||||||||||||.||||||.|||||||||||||||||||||||||
B:      0 AAGCTCGCCTGTATCTTAGTCAGGGTTTTCTCCTACATATATTCGAATGCGGGCAAGCCAACATC

*****
Read: M99999:999:000000000-AFWM1:1:1102:16369:18035
Reference: chip-651.0002_08_v999

A:      0 AAGCTCGCCTGTATCTTAGTCATCGTTTTCTCAGCTATATCGTCGACAGCGAGCAAGCCAACATC
          |||||||||||||||||||||||||||||||||.|||||||||||||||||||||||||||||||
B:      0 AAGCTCGCCTGTATCTTAGTCATCGTTTTCTCATCTATATCGTCGACAGCGAGCAAGCCAACATC

*****
Read: M99999:999:000000000-AFWM1:1:1107:16617:24375
Reference: chip-651.0002_08_v7704

A:      0 AAGCTCGCCTGTATCGCGGTCATCGTTTTCTCATACATATCGTCGACAGCGAGCAAGCCAACATC
          |||||||||||||||||||||||||||||||||||||||||||||||||||||||||||||||||
B:      0 AAGCTCGCCTGTATCGCGGTCATCGTTTTCTCATACATATCGTCGACAGCGAGCAAGCCAACATC

*****
Read: M99999:999:000000000-AFWM1:1:1111:27802:19416
Reference: chip-651.0002_08_v5259

A:      0 AAGCTCGCCTGTATCGATGTCAGGGTTATCTCATACATAAATTCGACAGCGAGCAAGCCAACATC
          |||||||||||||||||||||||||||||||||||||||||||||||||||||||||||||||||
B:      0 AAGCTCGCCTGTATCGATGTCAGGGTTATCTCATACATAAATTCGACAGCGAGCAAGCCAACATC

*****
Read: M99999:999:000000000-AFWM1:1:1109:5572:6591
Reference: chip-651.0002_08_v1178

A:      0 AAGCTCGCCTGTATCTTAGTCATCGTTATCTCATACATATCGTCGACAGCGGGCAAGCCAACATC
          |||||||||||.|||||.||||||||||||||||.||||.|||||||||||||||||||||||||
B:      0 AAGCTCGCCTGCATCTTTGTCATCGTTATCTCATGCATAACGTCGACAGCGGGCAAGCCAACATC

*****
Read: M99999:999:000000000-AFWM1:1:1109:11193:28066
Reference: chip-651.0002_08_v1011

A:      0 AAGCTCGCCTGTATCTTAGTCATCGTTTTCTCAGCTATAATCTCGAATGCGAGCAAGCCAACATC
          |||||||||||||||||||||||||||||||||||||||||||||||||||||||||||||||||
B:      0 AAGCTCGCCTGTATCTTAGTCATCGTTTTCTCAGCTATAATCTCGAATGCGAGCAAGCCAACATC

*****
Read: M99999:999:000000000-AFWM1:1:1101:16174:28936
Reference: chip-651.0002_08_v76

A:      0 AAGCTCGCCTGTATCTTAGTCGGGGTTGCATCATACATAAATTCGGGTGCGGGGAAGCCAACATC
          |||||||||||||||||||||||||.|||.|||||.||.||||||||||||||||||||||||||
B:      0 AAGCTCGCCTGTATCTTAGTCGGGGATGCCTCATATATCAATTCGGGTGCGGGGAAGCCAACATC

*****
Read: M99999:999:000000000-AFWM1:1:2102:7225:6994
Reference: chip-651.0002_08_v25476

A:      0 AAGCTCGCCGTCATCGATGTCAGGGTTATCTCATACATATCGTCGAATGCGAGCAAGCCAACATC
          |||||||||||||||||||||||||||||||||||||||||||||||||||||||||||||||||
B:      0 AAGCTCGCCGTCATCGATGTCAGGGTTATCTCATACATATCGTCGAATGCGAGCAAGCCAACATC

*****
Read: M99999:999:000000000-AFWM1:1:1114:27430:11206
Reference: chip-651.0002_08_v15339

A:      0 AAGCTCGCCGAGATCGATGTCAGGGTTATCTCAAGCATAAATTCGACAGCGAGCAAGCCAACATC
          |||||||||||||||||||||||||||||||||||||||||||||||||||||||||||||||||
B:      0 AAGCTCGCCGAGATCGATGTCAGGGTTATCTCAAGCATAAATTCGACAGCGAGCAAGCCAACATC

*****
Read: M99999:999:000000000-AFWM1:1:1104:13906:16512
Reference: chip-651.0002_08_v125

A:      0 AAGCTCGCCTGTATCTTAGTCGGGGTTGCATCAGCTATAAATTCGAATGCGGGCAAGCCAACATC
          |||||||||||||||||||||||||||||||||||||||||||||||||||||||||||||||||
B:      0 AAGCTCGCCTGTATCTTAGTCGGGGTTGCATCAGCTATAAATTCGAATGCGGGCAAGCCAACATC

*****
Read: M99999:999:000000000-AFWM1:1:2109:5905:8594
Reference: chip-651.0002_08_v4356

A:      0 AAGCTCGCCTGTATCGATGTCATCGTTTTCTCATACATAAATTCGAATGCGAGCAAGCCAACATC
          |||||||||||||||||||||||||||||||||||||||||||||||||||||||||||||||||
B:      0 AAGCTCGCCTGTATCGATGTCATCGTTTTCTCATACATAAATTCGAATGCGAGCAAGCCAACATC

*****
Read: M99999:999:000000000-AFWM1:1:2101:21171:22582
Reference: chip-651.0002_08_v11377

A:      0 AAGCTCGCCGAGATCTTAGTCATCGTTATCTCAGCTATAAATTCGACAGCGGGGAAGCCAACATC
          |||||||||||||||||||||||||||||||||||||||||||||||||||||||||||||||||
B:      0 AAGCTCGCCGAGATCTTAGTCATCGTTATCTCAGCTATAAATTCGACAGCGGGGAAGCCAACATC

*****
Read: M99999:999:000000000-AFWM1:1:2110:21559:11964
Reference: chip-651.0002_08_v10867

A:      0 AAGCTCGCCGAGATCTTAGTCATCGTTGCATCATACATAATCTCGACAGCGGGGAAGCCAACATC
          |||||||||||||||||||||||||||||||||||||||||||||||||||||||||||||||||
B:      0 AAGCTCGCCGAGATCTTAGTCATCGTTGCATCATACATAATCTCGACAGCGGGGAAGCCAACATC

*****
Read: M99999:999:000000000-AFWM1:1:1103:23724:14094
Reference: chip-651.0002_08_v757

A:      0 AAGCTCGCCTGTATCTTAGTCATCGTTGCATCATACATAAATTCGACAGCGGGGAAGCCAACATC
          |||||||||||||||||||||||||||||||||||||||||||||||||||||||||||||||||
B:      0 AAGCTCGCCTGTATCTTAGTCATCGTTGCATCATACATAAATTCGACAGCGGGGAAGCCAACATC

*****
Read: M99999:999:000000000-AFWM1:1:1101:22238:26241
Reference: chip-651.0002_08_v12050

A:      0 AAGCTCGCCGAGATCTTAGTCAGGGTTATCTCAGCTATAAATTCGAATGCGGGCAAGCCAACATC
          |||||||||||||||||||||||||||||||||||||||||||||||||||||||||||||||||
B:      0 AAGCTCGCCGAGATCTTAGTCAGGGTTATCTCAGCTATAAATTCGAATGCGGGCAAGCCAACATC

*****
Read: M99999:999:000000000-AFWM1:1:2113:8887:11572
Reference: chip-651.0002_08_v4130

A:      0 AAGCTCGCCTGTATCGATGTCATCGTTGCATCATACATAAATTCGAATGCGGGCAAGCCAACATC
          ||||||||||||||||||||||||||||||||||||||||||||||||| |||||||||||||||
B:      0 AAGCTCGCCTGTATCGATGTCATCGTTGCATCATACATAAATTCGAATG-GGGCAAGCCAACATC

*****
Read: M99999:999:000000000-AFWM1:1:1114:22754:25172
Reference: chip-651.0002_08_v18126

A:      0 AAGCTCGCCGAGATCGCGGTCATCGTTATCTCAGCTATAAATTCGAATGCGAGCAAGCCAACATC
          |||||||||||||||||||||||||||||||||||||||||||||||||||||||||||||||||
B:      0 AAGCTCGCCGAGATCGCGGTCATCGTTATCTCAGCTATAAATTCGAATGCGAGCAAGCCAACATC

*****
Read: M99999:999:000000000-AFWM1:1:1110:19440:12292
Reference: chip-651.0002_08_v978

A:      0 AAGCTCGCCTGTATCTTAGTCATCGTTTTCTCATACATAAATTCGGGTGCGAGCAAGCCAACATC
          |||||||||||||||||||||||||||||||||||||||||||||||||||||||||||||||||
B:      0 AAGCTCGCCTGTATCTTAGTCATCGTTTTCTCATACATAAATTCGGGTGCGAGCAAGCCAACATC

*****
Read: M99999:999:000000000-AFWM1:1:2103:4577:7908
Reference: chip-651.0002_08_v1359

A:      0 AAGCTCGCCTGTATCTTAGTCAGGGTTGCATCAAGCATATCGTCGACAGCGAGCAAGCCAACATC
          |||||||||||||||||||||||||||||||||||||||||||||||||||||||||||||||||
B:      0 AAGCTCGCCTGTATCTTAGTCAGGGTTGCATCAAGCATATCGTCGACAGCGAGCAAGCCAACATC

*****
Read: M99999:999:000000000-AFWM1:1:2108:24040:18067
Reference: chip-651.0002_08_v681

A:      0 AAGCTCGCCTGTATCTTAGTCATCGTTGCATCAAGCATATCGTCGAATGCGAGCAAGCCAACATC
          |||||||||||||||||||||||||||||||||||||||||||||||||||||||||||||||||
B:      0 AAGCTCGCCTGTATCTTAGTCATCGTTGCATCAAGCATATCGTCGAATGCGAGCAAGCCAACATC

*****
Read: M99999:999:000000000-AFWM1:1:1113:19083:16617
Reference: chip-651.0002_08_v232

A:      0 AAGCTCGCCTGTATCTTAGTCGGGGTTTTCTCAAGCATATCGTCGACAGCGGGGAAGCCAACATC
          |||||||||||||||||||||||||||||||||||||||||||||||||||||||||||||||||
B:      0 AAGCTCGCCTGTATCTTAGTCGGGGTTTTCTCAAGCATATCGTCGACAGCGGGGAAGCCAACATC

*****
Read: M99999:999:000000000-AFWM1:1:2109:14821:25362
Reference: chip-651.0002_08_v126

A:      0 AAGCTCGCCTGTATCTTAGTCGGGGTTGCATCAGCTATAAATTCGAATGCGAGCAAGCCAACATC
          |||||||||||||||||||||||||||||||||||||||||||||||||||||||||||||||||
B:      0 AAGCTCGCCTGTATCTTAGTCGGGGTTGCATCAGCTATAAATTCGAATGCGAGCAAGCCAACATC

*****
Read: M99999:999:000000000-AFWM1:1:2114:19215:13379
Reference: chip-651.0002_08_v11076

A:      0 AAGCTCGCCGAGATCTTAGTCATCGTTTTCTCATACATATCGTCGAATGCGAGCAAGCCAACATC
          |||||||||||||||||||||||||||||||||||||||||||||||||||||||||||||||||
B:      0 AAGCTCGCCGAGATCTTAGTCATCGTTTTCTCATACATATCGTCGAATGCGAGCAAGCCAACATC

*****
Read: M99999:999:000000000-AFWM1:1:1107:16588:10999
Reference: chip-651.0002_08_v798

A:      0 AAGCTCGCCTGTATCTTAGTCATCGTTGCATCAGCTATAAATTCGGGTGCGAGCAAGCCAACATC
          |||||||||||||||||||||||||||||||||||||||||||||||||||||||||||||||||
B:      0 AAGCTCGCCTGTATCTTAGTCATCGTTGCATCAGCTATAAATTCGGGTGCGAGCAAGCCAACATC

*****
Read: M99999:999:000000000-AFWM1:1:2108:17856:4621
Reference: chip-651.0002_08_v305

A:      0 AAGCTCGCCTGTATCTTAGTCGGGGTTTTCTCATACATAAATTCGAATGCGGGCAAGCCAACATC
          |||||||||||||||||||||||||||||||||||||||||||||||||||||||||||||||||
B:      0 AAGCTCGCCTGTATCTTAGTCGGGGTTTTCTCATACATAAATTCGAATGCGGGCAAGCCAACATC

*****
Read: M99999:999:000000000-AFWM1:1:1114:5036:6905
Reference: chip-651.0002_08_v21186

A:      0 AAGCTCGCCGTCATCTTAGTCATCGTTTTCTCAAGCATAAATTCGAATGCGAGCAAGCCAACATC
          |||||||||||||||||||||||||||||||||||||||||||||||||||||||||||||||||
B:      0 AAGCTCGCCGTCATCTTAGTCATCGTTTTCTCAAGCATAAATTCGAATGCGAGCAAGCCAACATC

*****
Read: M99999:999:000000000-AFWM1:1:2102:25907:21266
Reference: chip-651.0002_08_v24606

A:      0 AAGCTCGCCGTCATCGATGTCATCGTTTTCTCATACATAAATTCGAATGCGAGCAAGCCAACATC
          ||.||||||||||||||||||||||||||||||||||||||||||||||||||||||||||||||
B:      0 AAACTCGCCGTCATCGATGTCATCGTTTTCTCATACATAAATTCGAATGCGAGCAAGCCAACATC

*****
Read: M99999:999:000000000-AFWM1:1:2114:18698:17696
Reference: chip-651.0002_08_v20749

A:      0 AAGCTCGCCGTCATCTTAGTCGGGGTTATCTCATACATATCGTCGAATGCGGGGAAGCCAACATC
          |||||||||||||||||||||||||||||||||||||||||||||||||||||||||||||||||
B:      0 AAGCTCGCCGTCATCTTAGTCGGGGTTATCTCATACATATCGTCGAATGCGGGGAAGCCAACATC

*****
Read: M99999:999:000000000-AFWM1:1:2101:26317:10826
Reference: chip-651.0002_08_v27964

A:      0 AAGCTCGCCGTCATCGCGGTCATCGTTTTCTCATACATAATCTCGAATGCGGGGAAGCCAACATC
          |||||||||||||||||||||||||||||||||||||||||||||||||||||||||||||||||
B:      0 AAGCTCGCCGTCATCGCGGTCATCGTTTTCTCATACATAATCTCGAATGCGGGGAAGCCAACATC

*****
Read: M99999:999:000000000-AFWM1:1:2104:12529:26739
Reference: chip-651.0002_08_v12052

A:      0 AAGCTCGCCGAGATCTTAGTCAGGGTTATCTCAGCTATAAATTCGACAGCGGGGAAGCCAACATC
          |||||||||||||||||||||||||||||||||||||||||||||||||||||||||||||||||
B:      0 AAGCTCGCCGAGATCTTAGTCAGGGTTATCTCAGCTATAAATTCGACAGCGGGGAAGCCAACATC

*****
Read: M99999:999:000000000-AFWM1:1:1110:17511:11585
Reference: chip-651.0002_08_v12052

A:      0 AAGCTCGCCGAGATCTTAGTCAGGGTTATCTCAGCTATAAATTCGACAGCGGGGAAGCCAACATC
          |||||||||||||||||||||||||||||||||||||||||||||||||||||||||||||||||
B:      0 AAGCTCGCCGAGATCTTAGTCAGGGTTATCTCAGCTATAAATTCGACAGCGGGGAAGCCAACATC

*****
Read: M99999:999:000000000-AFWM1:1:2113:23798:25207
Reference: chip-651.0002_08_v20333

A:      0 AAGCTCGCCGTCATCTTAGTCGGGGTTGCATCATACATAAATTCGACAGCGGGCAAGCCAACATC
          |||||||||||||||||||||||||||||||||||||||||||||||||||||||||||||||||
B:      0 AAGCTCGCCGTCATCTTAGTCGGGGTTGCATCATACATAAATTCGACAGCGGGCAAGCCAACATC

*****
Read: M99999:999:000000000-AFWM1:1:1110:14748:21249
Reference: chip-651.0002_08_v10882

A:      0 AAGCTCGCCGAGATCTTAGTCATCGTTGCATCATACATAAATTCGACAGCGGGGAAGCCAACATC
          |||||||||||||||||||||||||||||||||||||||||||||||||||||||||||||||||
B:      0 AAGCTCGCCGAGATCTTAGTCATCGTTGCATCATACATAAATTCGACAGCGGGGAAGCCAACATC

*****
Read: M99999:999:000000000-AFWM1:1:1108:13643:6734
Reference: chip-651.0002_08_v1129

A:      0 AAGCTCGCCTGTATCTTAGTCATCGTTATCTCAAGCATATCGTCGAATGCGGGGAAGCCAACATC
          |||||||||||||||||||||||||||||||||||||||||||||||||||||||||||||||||
B:      0 AAGCTCGCCTGTATCTTAGTCATCGTTATCTCAAGCATATCGTCGAATGCGGGGAAGCCAACATC

*****
Read: M99999:999:000000000-AFWM1:1:1113:14593:8016
Reference: chip-651.0002_08_v21414

A:      0 AAGCTCGCCGTCATCTTAGTCATCGTTATCTCAAGCATAAATTCGACAGCGAGCAAGCCAACATC
          ||||||||||||.||||||||||||||||||||||||||||||||||||||||||||||||||||
B:      0 AAGCTCGCCGTCGTCTTAGTCATCGTTATCTCAAGCATAAATTCGACAGCGAGCAAGCCAACATC

*****
Read: M99999:999:000000000-AFWM1:1:1103:26597:14949
Reference: chip-651.0002_08_v1879

A:      0 AAGCTCGCCTGTATCTTAGTCAGGGTTATCTCATACATAAATTCGAATGCGGGGAAGCCAACATC
          |||||||||||||||||||||||||||||||||||||||||||||||||||||||||||||||||
B:      0 AAGCTCGCCTGTATCTTAGTCAGGGTTATCTCATACATAAATTCGAATGCGGGGAAGCCAACATC

*****
Read: M99999:999:000000000-AFWM1:1:2103:12761:12467
Reference: chip-651.0002_08_v20946

A:      0 AAGCTCGCCGTCATCTTAGTCATCGTTGCATCAAGCATAATCTCGAATGCGAGCAAGCCAACATC
          |||||||||||.|||||||||||||||||||||||.|||.||| |||||||||||||||||||||
B:      0 AAGCTCGCCGTTATCTTAGTCATCGTTGCATCAAGAATATTCT-GAATGCGAGCAAGCCAACATC

*****
Read: M99999:999:000000000-AFWM1:1:2102:21761:5581
Reference: chip-651.0002_08_v5228

A:      0 AAGCTCGCCTGTATCGATGTCAGGGTTATCTCATACATATCGTCGACAGCGGGCAAGCCAACATC
          |||||||||||||||||||||||||||||||||||||||||||||||||||||||||||||||||
B:      0 AAGCTCGCCTGTATCGATGTCAGGGTTATCTCATACATATCGTCGACAGCGGGCAAGCCAACATC

*****
Read: M99999:999:000000000-AFWM1:1:1112:27308:14130
Reference: chip-651.0002_08_v4056

A:      0 AAGCTCGCCTGTATCGATGTCATCGTTGCATCAAGCATATCGTCGAATGCGAGCAAGCCAACATC
          |||||||||||||||||||||||||||||||||||||||||||||||||||||||||||||||||
B:      0 AAGCTCGCCTGTATCGATGTCATCGTTGCATCAAGCATATCGTCGAATGCGAGCAAGCCAACATC

*****
Read: M99999:999:000000000-AFWM1:1:1104:11087:7013
Reference: chip-651.0002_08_v24531

A:      0 AAGCTCGCCGTCATCGATGTCATCGTTTTCTCAAGCATATCGTCGAATGCGAGCAAGCCAACATC
          |||||||||||||||||||||||||||||||||||||||||||||||||||||||||||||||||
B:      0 AAGCTCGCCGTCATCGATGTCATCGTTTTCTCAAGCATATCGTCGAATGCGAGCAAGCCAACATC

*****
Read: M99999:999:000000000-AFWM1:1:1106:9241:12432
Reference: chip-651.0002_08_v11736

A:      0 AAGCTCGCCGAGATCTTAGTCAGGGTTTTCTCAAGCATAAATTCGAATGCGAGCAAGCCAACATC
          |||||||||||||||||||||||||||||||||||||||||||||||||||||||||||||||||
B:      0 AAGCTCGCCGAGATCTTAGTCAGGGTTTTCTCAAGCATAAATTCGAATGCGAGCAAGCCAACATC

*****
Read: M99999:999:000000000-AFWM1:1:1114:27291:17236
Reference: chip-651.0002_08_v7507

A:      0 AAGCTCGCCTGTATCGCGGTCATCGTTGCATCATACATAAATTCGACAGCGGGGAAGCCAACATC
          |||||||||||||||||||||||||||||||||||||||||||||||||||||||||||||||||
B:      0 AAGCTCGCCTGTATCGCGGTCATCGTTGCATCATACATAAATTCGACAGCGGGGAAGCCAACATC

*****
Read: M99999:999:000000000-AFWM1:1:2102:4378:14669
Reference: chip-651.0002_08_v1401

A:      0 AAGCTCGCCTGTATCTTAGTCAGGGTTGCATCATACATATCGTCGAATGCGAGCAAGCCAACATC
          |||||||||||||||||||||||||||||||||||||||||||||||||||||||||||||||||
B:      0 AAGCTCGCCTGTATCTTAGTCAGGGTTGCATCATACATATCGTCGAATGCGAGCAAGCCAACATC

*****
Read: M99999:999:000000000-AFWM1:1:2113:8387:25663
Reference: chip-651.0002_08_v1639

A:      0 AAGCTCGCCTGTATCTTAGTCAGGGTTTTCTCATACATAATCTCGAATGCGGGGAAGCCAACATC
          |||||||||||||||||||||||||||||||||||||||||||||||||||||||||||||||||
B:      0 AAGCTCGCCTGTATCTTAGTCAGGGTTTTCTCATACATAATCTCGAATGCGGGGAAGCCAACATC

*****
Read: M99999:999:000000000-AFWM1:1:1113:10068:17476
Reference: chip-651.0002_08_v1599

A:      0 AAGCTCGCCTGTATCTTAGTCAGGGTTTTCTCAAGCATAATCTCGACAGCGAGCAAGCCAACATC
          |||||||||||||||||||||||||||||||||||||||||||||||||||||||||||||||||
B:      0 AAGCTCGCCTGTATCTTAGTCAGGGTTTTCTCAAGCATAATCTCGACAGCGAGCAAGCCAACATC

*****
Read: M99999:999:000000000-AFWM1:1:1103:26741:14107
Reference: chip-651.0002_08_v1206

A:      0 AAGCTCGCCTGTATCTTAGTCATCGTTATCTCATACATAAATTCGAATGCGAGCAAGCCAACATC
          |||||||||||||||||||||.|||||||||||||.||||.|||||.||||||||||||||||||
B:      0 AAGCTCGCCTGTATCTTAGTCGTCGTTATCTCATATATAACTTCGAGTGCGAGCAAGCCAACATC

*****
Read: M99999:999:000000000-AFWM1:1:1112:17600:5262
Reference: chip-651.0002_08_v11149

A:      0 AAGCTCGCCGAGATCTTAGTCATCGTTTTCTCAGCTATAAATTCGAATGCGGGGAAGCCAACATC
          |||||||||||||||||||||||||||||||||||||||||||||||||||||||||||||||||
B:      0 AAGCTCGCCGAGATCTTAGTCATCGTTTTCTCAGCTATAAATTCGAATGCGGGGAAGCCAACATC

*****
Read: M99999:999:000000000-AFWM1:1:1102:29697:15214
Reference: chip-651.0002_08_v1820

A:      0 AAGCTCGCCTGTATCTTAGTCAGGGTTATCTCAAGCATAATCTCGAATGCGGGCAAGCCAACATC
          |||||||||||||||||||||||||||||||||||||||||||||||||||||||||||||||||
B:      0 AAGCTCGCCTGTATCTTAGTCAGGGTTATCTCAAGCATAATCTCGAATGCGGGCAAGCCAACATC

*****
Read: M99999:999:000000000-AFWM1:1:1106:10823:17143
Reference: chip-651.0002_08_v22054

A:      0 AAGCTCGCCGTCATCTTAGTCAGGGTTATCTCAAGCATATCGTCGAATGCGGGGAAGCCAACATC
          |.||||||||||||| |||||||||||||||||||||||||||||||||||||||||||||||||
B:      0 ACGCTCGCCGTCATC-TAGTCAGGGTTATCTCAAGCATATCGTCGAATGCGGGGAAGCCAACATC

*****
Read: M99999:999:000000000-AFWM1:1:2109:19317:5184
Reference: chip-651.0002_08_v11377

A:      0 AAGCTCGCCGAGATCTTAGTCATCGTTATCTCAGCTATAAATTCGACAGCGGGGAAGCCAACATC
          |||||||||||||||||| ||||||||||||||||||||||||||||||||||||||||||||||
B:      0 AAGCTCGCCGAGATCTTA-TCATCGTTATCTCAGCTATAAATTCGACAGCGGGGAAGCCAACATC

*****
Read: M99999:999:000000000-AFWM1:1:1102:15740:27085
Reference: chip-651.0002_08_v7476

A:      0 AAGCTCGCCTGTATCGCGGTCATCGTTGCATCATACATATCGTCGAATGCGAGCAAGCCAACATC
          |||||||||||||||||||||||||||||||||||||||||||||||||||||||||||||||||
B:      0 AAGCTCGCCTGTATCGCGGTCATCGTTGCATCATACATATCGTCGAATGCGAGCAAGCCAACATC

*****
Read: M99999:999:000000000-AFWM1:1:2109:20488:19562
Reference: chip-651.0002_08_v10209

A:      0 AAGCTCGCCGAGATCTTAGTCGGGGTTGCATCATACATAAATTCGACAGCGAGCAAGCCAACATC
          |||||||||||||||||||||||||||||||||||||||||||||||||||||||||||||||||
B:      0 AAGCTCGCCGAGATCTTAGTCGGGGTTGCATCATACATAAATTCGACAGCGAGCAAGCCAACATC

*****
Read: M99999:999:000000000-AFWM1:1:2107:17833:9554
Reference: chip-651.0002_08_v1404

A:      0 AAGCTCGCCTGTATCTTAGTCAGGGTTGCATCATACATATCGTCGACAGCGAGCAAGCCAACATC
          |||||||||||||||||||||||||||||||||||||||||||||||||||||||||||||||||
B:      0 AAGCTCGCCTGTATCTTAGTCAGGGTTGCATCATACATATCGTCGACAGCGAGCAAGCCAACATC

*****
Read: M99999:999:000000000-AFWM1:1:1106:12156:13699
Reference: chip-651.0002_08_v1254

A:      0 AAGCTCGCCTGTATCTTAGTCATCGTTATCTCAGCTATAAATTCGACAGCGAGCAAGCCAACATC
          |||||||||||||||||||||||||||||||||||||||||||||||||||||||||||||||||
B:      0 AAGCTCGCCTGTATCTTAGTCATCGTTATCTCAGCTATAAATTCGACAGCGAGCAAGCCAACATC

*****
Read: M99999:999:000000000-AFWM1:1:2102:26437:13777
Reference: chip-651.0002_08_v952

A:      0 AAGCTCGCCTGTATCTTAGTCATCGTTTTCTCATACATATCGTCGACAGCGGGGAAGCCAACATC
          |||||||||||||||||||||||||||||||||||||||||||||||||||||||||||||||||
B:      0 AAGCTCGCCTGTATCTTAGTCATCGTTTTCTCATACATATCGTCGACAGCGGGGAAGCCAACATC

*****
Read: M99999:999:000000000-AFWM1:1:1103:17537:18226
Reference: chip-651.0002_08_v7953

A:      0 AAGCTCGCCTGTATCGCGGTCATCGTTATCTCATACATAAATTCGGGTGCGAGCAAGCCAACATC
          |||||||||||||||||||||||||||||||||||||||||||||||||||||||||||||||||
B:      0 AAGCTCGCCTGTATCGCGGTCATCGTTATCTCATACATAAATTCGGGTGCGAGCAAGCCAACATC

*****
Read: M99999:999:000000000-AFWM1:1:1102:16916:22769
Reference: chip-651.0002_08_v20962

A:      0 AAGCTCGCCGTCATCTTAGTCATCGTTGCATCAAGCATAAATTCGACAGCGGGGAAGCCAACATC
          |||||||||||||||||||||||||||||||||||||||||||||||||||||||||||||||||
B:      0 AAGCTCGCCGTCATCTTAGTCATCGTTGCATCAAGCATAAATTCGACAGCGGGGAAGCCAACATC

*****
Read: M99999:999:000000000-AFWM1:1:2113:6263:20156
Reference: chip-651.0002_08_v18083

A:      0 AAGCTCGCCGAGATCGCGGTCATCGTTATCTCATACATAAATTCGACAGCGGGCAAGCCAACATC
          ||||||||||||||||||||||||||||.|||||||||||||||||||||||||.||||||||||
B:      0 AAGCTCGCCGAGATCGCGGTCATCGTTAGCTCATACATAAATTCGACAGCGGGCTAGCCAACATC

*****
Read: M99999:999:000000000-AFWM1:1:1109:14693:20794
Reference: chip-651.0002_08_v4761

A:      0 AAGCTCGCCTGTATCGATGTCAGGGTTGCATCAAGCATAAATTCGAATGCGAGCAAGCCAACATC
          ||||||||||||||||||||||||||||||||||||||||||||||||.||||||||||||||||
B:      0 AAGCTCGCCTGTATCGATGTCAGGGTTGCATCAAGCATAAATTCGAATTCGAGCAAGCCAACATC

*****
Read: M99999:999:000000000-AFWM1:1:2113:15577:22804
Reference: chip-651.0002_08_v8407

A:      0 AAGCTCGCCTGTATCGCGGTCAGGGTTTTCTCATACATAAATTCGACAGCGGGGAAGCCAACATC
          |||||||||||||||||||||||||||||||||||||||||||||||||||||||||||||||||
B:      0 AAGCTCGCCTGTATCGCGGTCAGGGTTTTCTCATACATAAATTCGACAGCGGGGAAGCCAACATC

*****
Read: M99999:999:000000000-AFWM1:1:1109:19848:10133
Reference: chip-651.0002_08_v11253

A:      0 AAGCTCGCCGAGATCTTAGTCATCGTTATCTCAAGCATATCGTCGGGTGCGAGCAAGCCAACATC
          ||.||||||||||||||||||||||||||||||||||||||||||||||||||||||||||||||
B:      0 AATCTCGCCGAGATCTTAGTCATCGTTATCTCAAGCATATCGTCGGGTGCGAGCAAGCCAACATC

*****
Read: M99999:999:000000000-AFWM1:1:1104:9025:4097
Reference: chip-651.0002_08_v14407

A:      0 AAGCTCGCCGAGATCGATGTCATCGTTTTCTCAAGCATATCGTCGACAGCGGGGAAGCCAACATC
          |||||||||||||||||||||||||||||||||||||||||||||||||||||||||||||||||
B:      0 AAGCTCGCCGAGATCGATGTCATCGTTTTCTCAAGCATATCGTCGACAGCGGGGAAGCCAACATC

*****
Read: M99999:999:000000000-AFWM1:1:2106:23177:16960
Reference: chip-651.0002_08_v21438

A:      0 AAGCTCGCCGTCATCTTAGTCATCGTTATCTCATACATAATCTCGGGTGCGAGCAAGCCAACATC
          |||||||||||||||||||||||||||||||||||||||.||||||||||||||||||||.||||
B:      0 AAGCTCGCCGTCATCTTAGTCATCGTTATCTCATACATACTCTCGGGTGCGAGCAAGCCACCATC

*****
Read: M99999:999:000000000-AFWM1:1:2114:29689:15771
Reference: chip-651.0002_08_v24562

A:      0 AAGCTCGCCGTCATCGATGTCATCGTTTTCTCAAGCATAAATTCGACAGCGGGGAAGCCAACATC
          |||||||||||||||||||||||||||||||||||||||||||||||||||||||||||||||||
B:      0 AAGCTCGCCGTCATCGATGTCATCGTTTTCTCAAGCATAAATTCGACAGCGGGGAAGCCAACATC

*****
Read: M99999:999:000000000-AFWM1:1:1108:19955:19863
Reference: chip-651.0002_08_v1644

A:      0 AAGCTCGCCTGTATCTTAGTCAGGGTTTTCTCATACATAATCTCGACAGCGAGCAAGCCAACATC
          |||||||||||||||||||||||||||||||||||||||||||||||||||||||||||||||||
B:      0 AAGCTCGCCTGTATCTTAGTCAGGGTTTTCTCATACATAATCTCGACAGCGAGCAAGCCAACATC

*****
Read: M99999:999:000000000-AFWM1:1:2110:17423:16561
Reference: chip-651.0002_08_v10581

A:      0 AAGCTCGCCGAGATCTTAGTCGGGGTTATCTCAAGCATATCGTCGAATGCGAGCAAGCCAACATC
          |||||||||||||||||||||||||||||||||||||||||||||||||||||||||||||||||
B:      0 AAGCTCGCCGAGATCTTAGTCGGGGTTATCTCAAGCATATCGTCGAATGCGAGCAAGCCAACATC

*****
Read: M99999:999:000000000-AFWM1:1:2105:10425:15303
Reference: chip-651.0002_08_v1218

A:      0 AAGCTCGCCTGTATCTTAGTCATCGTTATCTCAGCTATATCGTCGGGTGCGAGCAAGCCAACATC
          |||||||||||||||||||||||||||||||||||||||||||||||||||||||||||||||||
B:      0 AAGCTCGCCTGTATCTTAGTCATCGTTATCTCAGCTATATCGTCGGGTGCGAGCAAGCCAACATC

*****
Read: M99999:999:000000000-AFWM1:1:1109:19181:4547
Reference: chip-651.0002_08_v5227

A:      0 AAGCTCGCCTGTATCGATGTCAGGGTTATCTCATACATATCGTCGACAGCGGGGAAGCCAACATC
          |||||||||||||||||||||||||||||||||||||||||||||||||||||||||||||||||
B:      0 AAGCTCGCCTGTATCGATGTCAGGGTTATCTCATACATATCGTCGACAGCGGGGAAGCCAACATC

*****
Read: M99999:999:000000000-AFWM1:1:1108:12902:17467
Reference: chip-651.0002_08_v20331

A:      0 AAGCTCGCCGTCATCTTAGTCGGGGTTGCATCATACATAAATTCGAATGCGAGCAAGCCAACATC
          |||||||||||||||||||||||||||||||||||||||||||||||||||||||||||||||||
B:      0 AAGCTCGCCGTCATCTTAGTCGGGGTTGCATCATACATAAATTCGAATGCGAGCAAGCCAACATC

*****
Read: M99999:999:000000000-AFWM1:1:1102:23921:18273
Reference: chip-651.0002_08_v938

A:      0 AAGCTCGCCTGTATCTTAGTCATCGTTTTCTCAAGCATAAATTCGACAGCGGGCAAGCCAACATC
          ||||||||||||||||||||||||||||||||||||||||||||||||||||||||||||.||||
B:      0 AAGCTCGCCTGTATCTTAGTCATCGTTTTCTCAAGCATAAATTCGACAGCGGGCAAGCCACCATC

*****
Read: M99999:999:000000000-AFWM1:1:1107:9220:10038
Reference: chip-651.0002_08_v459

A:      0 AAGCTCGCCTGTATCTTAGTCGGGGTTATCTCAAGCATATCGTCGACAGCGAGCAAGCCAACATC
          ||||||| |||||||||||||||||||||||||||||||||||||||||||||||||||||||||
B:      0 AAGCTCG-CTGTATCTTAGTCGGGGTTATCTCAAGCATATCGTCGACAGCGAGCAAGCCAACATC

*****
Read: M99999:999:000000000-AFWM1:1:1112:21954:18291
Reference: chip-651.0002_08_v290

A:      0 AAGCTCGCCTGTATCTTAGTCGGGGTTTTCTCATACATAATCTCGAATGCGGGCAAGCCAACATC
          |||||||||||||||||||||||||||||||||||||||||||||||||||||||||||||||||
B:      0 AAGCTCGCCTGTATCTTAGTCGGGGTTTTCTCATACATAATCTCGAATGCGGGCAAGCCAACATC

*****
Read: M99999:999:000000000-AFWM1:1:1103:21929:23939
Reference: chip-651.0002_08_v21906

A:      0 AAGCTCGCCGTCATCTTAGTCAGGGTTTTCTCATACATAAATTCGAATGCGAGCAAGCCAACATC
          |||||||||||||||||||||||||||||||||||||||||||||||||||||||||||||||||
B:      0 AAGCTCGCCGTCATCTTAGTCAGGGTTTTCTCATACATAAATTCGAATGCGAGCAAGCCAACATC

*****
Read: M99999:999:000000000-AFWM1:1:1106:22031:24026
Reference: chip-651.0002_08_v21412

A:      0 AAGCTCGCCGTCATCTTAGTCATCGTTATCTCAAGCATAAATTCGACAGCGGGGAAGCCAACATC
          |||||||||||||||||||||||||||||||||||||||||||||||||||||||||||||||||
B:      0 AAGCTCGCCGTCATCTTAGTCATCGTTATCTCAAGCATAAATTCGACAGCGGGGAAGCCAACATC

*****
Read: M99999:999:000000000-AFWM1:1:2114:7593:25346
Reference: chip-651.0002_08_v21678

A:      0 AAGCTCGCCGTCATCTTAGTCAGGGTTGCATCATACATAAATTCGGGTGCGAGCAAGCCAACATC
          |||||||||||||||||||||||.|||||||||||||||||||||||||||||||||||||||||
B:      0 AAGCTCGCCGTCATCTTAGTCAGCGTTGCATCATACATAAATTCGGGTGCGAGCAAGCCAACATC

*****
Read: M99999:999:000000000-AFWM1:1:1104:15132:11720
Reference: chip-651.0002_08_v28626

A:      0 AAGCTCGCCGTCATCGCGGTCAGGGTTTTCTCATACATATCGTCGAATGCGAGCAAGCCAACATC
          |||||||||||||||||||||||||||||||||||||||||||||||||||||||||||||||||
B:      0 AAGCTCGCCGTCATCGCGGTCAGGGTTTTCTCATACATATCGTCGAATGCGAGCAAGCCAACATC

*****
Read: M99999:999:000000000-AFWM1:1:1108:21534:8060
Reference: chip-651.0002_08_v981

A:      0 AAGCTCGCCTGTATCTTAGTCATCGTTTTCTCATACATAAATTCGAATGCGAGCAAGCCAACATC
          |||||||||||||||||||||||||||||||||||||||||||||||||||||||||||||||||
B:      0 AAGCTCGCCTGTATCTTAGTCATCGTTTTCTCATACATAAATTCGAATGCGAGCAAGCCAACATC

*****
Read: M99999:999:000000000-AFWM1:1:2105:3559:10320
Reference: chip-651.0002_08_v7491

A:      0 AAGCTCGCCTGTATCGCGGTCATCGTTGCATCATACATAATCTCGAATGCGAGCAAGCCAACATC
          |||||||||||||||||||||||||||||||||||||||||||||||||||||||||||||||||
B:      0 AAGCTCGCCTGTATCGCGGTCATCGTTGCATCATACATAATCTCGAATGCGAGCAAGCCAACATC

*****
Read: M99999:999:000000000-AFWM1:1:2105:9811:19449
Reference: chip-651.0002_08_v774

A:      0 AAGCTCGCCTGTATCTTAGTCATCGTTGCATCAGCTATATCGTCGACAGCGAGCAAGCCAACATC
          |||||||||||||||||||||||||||||||||||||||||||||||||||||||||||||||||
B:      0 AAGCTCGCCTGTATCTTAGTCATCGTTGCATCAGCTATATCGTCGACAGCGAGCAAGCCAACATC

*****
Read: M99999:999:000000000-AFWM1:1:1114:26900:7421
Reference: chip-651.0002_08_v1205

A:      0 AAGCTCGCCTGTATCTTAGTCATCGTTATCTCATACATAAATTCGAATGCGGGCAAGCCAACATC
          |||||||||||||||||||||||||||||||||||||||||||||||||||||||||||||||||
B:      0 AAGCTCGCCTGTATCTTAGTCATCGTTATCTCATACATAAATTCGAATGCGGGCAAGCCAACATC

*****
Read: M99999:999:000000000-AFWM1:1:2103:20029:6567
Reference: chip-651.0002_08_v4577

A:      0 AAGCTCGCCTGTATCGATGTCATCGTTATCTCATACATAAATTCGGGTGCGGGCAAGCCAACATC
          |||||||||||||||||||||||||||||||||||||||||||||||||||||||||||||||||
B:      0 AAGCTCGCCTGTATCGATGTCATCGTTATCTCATACATAAATTCGGGTGCGGGCAAGCCAACATC

*****
Read: M99999:999:000000000-AFWM1:1:1111:13809:21517
Reference: chip-651.0002_08_v1820

A:      0 AAGCTCGCCTGTATCTTAGTCAGGGTTATCTCAAGCATAATCTCGAATGCGGGCAAGCCAACATC
          |||||||||||||||||||||||||||| ||||||||||||||||||||||||||||||||||||
B:      0 AAGCTCGCCTGTATCTTAGTCAGGGTTA-CTCAAGCATAATCTCGAATGCGGGCAAGCCAACATC

*****
Read: M99999:999:000000000-AFWM1:1:2109:19819:8374
Reference: chip-651.0002_08_v1598

A:      0 AAGCTCGCCTGTATCTTAGTCAGGGTTTTCTCAAGCATAATCTCGACAGCGGGCAAGCCAACATC
          |||||||||||||||||||||||||||||||||||||||||||||||||||||||||||||||||
B:      0 AAGCTCGCCTGTATCTTAGTCAGGGTTTTCTCAAGCATAATCTCGACAGCGGGCAAGCCAACATC

*****
Read: M99999:999:000000000-AFWM1:1:2110:24848:9466
Reference: chip-651.0002_08_v742

A:      0 AAGCTCGCCTGTATCTTAGTCATCGTTGCATCATACATAATCTCGACAGCGGGGAAGCCAACATC
          ||||||||||||||||||||||||||||||||||||||||| |||||||||||||||||||||||
B:      0 AAGCTCGCCTGTATCTTAGTCATCGTTGCATCATACATAAT-TCGACAGCGGGGAAGCCAACATC

*****
Read: M99999:999:000000000-AFWM1:1:1112:27917:21070
Reference: chip-651.0002_08_v27726

A:      0 AAGCTCGCCGTCATCGCGGTCATCGTTGCATCATACATATCGTCGAATGCGAGCAAGCCAACATC
          |||||||||||||||||||||||||||||||||||||||||||||||||||||||||||||||||
B:      0 AAGCTCGCCGTCATCGCGGTCATCGTTGCATCATACATATCGTCGAATGCGAGCAAGCCAACATC

*****
Read: M99999:999:000000000-AFWM1:1:1114:17796:14643
Reference: chip-651.0002_08_v721

A:      0 AAGCTCGCCTGTATCTTAGTCATCGTTGCATCATACATATCGTCGGGTGCGGGGAAGCCAACATC
          |||||||||||||||||||||||||||||||||||||||||||||||||||||||||||||||||
B:      0 AAGCTCGCCTGTATCTTAGTCATCGTTGCATCATACATATCGTCGGGTGCGGGGAAGCCAACATC

*****
Read: M99999:999:000000000-AFWM1:1:1104:22299:14838
Reference: chip-651.0002_08_v4102

A:      0 AAGCTCGCCTGTATCGATGTCATCGTTGCATCATACATATCGTCGACAGCGGGGAAGCCAACATC
          |||||||||||||||||||||||||||||||||||||||||||||||||||||||||||||||||
B:      0 AAGCTCGCCTGTATCGATGTCATCGTTGCATCATACATATCGTCGACAGCGGGGAAGCCAACATC

*****
Read: M99999:999:000000000-AFWM1:1:1109:27719:19049
Reference: chip-651.0002_08_v1014

A:      0 AAGCTCGCCTGTATCTTAGTCATCGTTTTCTCAGCTATAATCTCGACAGCGAGCAAGCCAACATC
          |||||||||||||||||||||||||||||||||||||||||||||||||||||||||||||||||
B:      0 AAGCTCGCCTGTATCTTAGTCATCGTTTTCTCAGCTATAATCTCGACAGCGAGCAAGCCAACATC

*****
Read: M99999:999:000000000-AFWM1:1:1103:16835:23991
Reference: chip-651.0002_08_v290

A:      0 AAGCTCGCCTGTATCTTAGTCGGGGTTTTCTCATACATAATCTCGAATGCGGGCAAGCCAACATC
          |||||||||||||||||||||||||||||||||||||||||||||||||||||||||||||||||
B:      0 AAGCTCGCCTGTATCTTAGTCGGGGTTTTCTCATACATAATCTCGAATGCGGGCAAGCCAACATC

*****
Read: M99999:999:000000000-AFWM1:1:1111:20797:14930
Reference: chip-651.0002_08_v783

A:      0 AAGCTCGCCTGTATCTTAGTCATCGTTGCATCAGCTATAATCTCGGGTGCGAGCAAGCCAACATC
          |||||||||||||||||||||||||||||||||||||||||||||||||||||||||||||||||
B:      0 AAGCTCGCCTGTATCTTAGTCATCGTTGCATCAGCTATAATCTCGGGTGCGAGCAAGCCAACATC

*****
Read: M99999:999:000000000-AFWM1:1:1109:7880:25384
Reference: chip-651.0002_08_v6

A:      0 AAGCTCGCCTGTATCTTAGTCGGGGTTGCATCAAGCATATCGTCGAATGCGAGCAAGCCAACATC
          |||||||||||||||||||||||||||||||||||||||||||||||||||||||||||||||||
B:      0 AAGCTCGCCTGTATCTTAGTCGGGGTTGCATCAAGCATATCGTCGAATGCGAGCAAGCCAACATC

*****
Read: M99999:999:000000000-AFWM1:1:1108:3469:11275
Reference: chip-651.0002_08_v11103

A:      0 AAGCTCGCCGAGATCTTAGTCATCGTTTTCTCATACATAAATTCGGGTGCGAGCAAGCCAACATC
          |||||||||||| ||||||||||||||||||||||||||||||||||||||||||||||||||||
B:      0 AAGCTCGCCGAG-TCTTAGTCATCGTTTTCTCATACATAAATTCGGGTGCGAGCAAGCCAACATC

*****
Read: M99999:999:000000000-AFWM1:1:1112:11539:17902
Reference: chip-651.0002_08_v20483

A:      0 AAGCTCGCCGTCATCTTAGTCGGGGTTTTCTCAAGCATATCGTCGACAGCGGGCAAGCCAACATC
          |||||||||||||||||||||||||||||||||||||||||||||||||||||||||||||||||
B:      0 AAGCTCGCCGTCATCTTAGTCGGGGTTTTCTCAAGCATATCGTCGACAGCGGGCAAGCCAACATC

*****
Read: M99999:999:000000000-AFWM1:1:2109:14175:3998
Reference: chip-651.0002_08_v10894

A:      0 AAGCTCGCCGAGATCTTAGTCATCGTTGCATCAGCTATATCGTCGAATGCGGGGAAGCCAACATC
          |||||||||||||||||||||||||||||||||||||||||||||||||||||||||||||||||
B:      0 AAGCTCGCCGAGATCTTAGTCATCGTTGCATCAGCTATATCGTCGAATGCGGGGAAGCCAACATC

*****
Read: M99999:999:000000000-AFWM1:1:2106:5340:22647
Reference: chip-651.0002_08_v18083

A:      0 AAGCTCGCCGAGATCGCGGTCATCGTTATCTCATACATAAATTCGACAGCGGGCAAGCCAACATC
          |||||||||||||||||||||||||||||||||||||||||||||||||||||||||||||||||
B:      0 AAGCTCGCCGAGATCGCGGTCATCGTTATCTCATACATAAATTCGACAGCGGGCAAGCCAACATC

*****
Read: M99999:999:000000000-AFWM1:1:2109:23117:9419
Reference: chip-651.0002_08_v459

A:      0 AAGCTCGCCTGTATCTTAGTCGGGGTTATCTCAAGCATATCGTCGACAGCGAGCAAGCCAACATC
          |||||||||||||||||||||||||||||||||||||||||||||||||||||||||||||||||
B:      0 AAGCTCGCCTGTATCTTAGTCGGGGTTATCTCAAGCATATCGTCGACAGCGAGCAAGCCAACATC

*****
Read: M99999:999:000000000-AFWM1:1:1110:23450:19940
Reference: chip-651.0002_08_v17857

A:      0 AAGCTCGCCGAGATCGCGGTCATCGTTTTCTCATACATAAATTCGACAGCGGGGAAGCCAACATC
          |||||||||||||||||||||||||||||||||||||||||||||||||||||||||||||||||
B:      0 AAGCTCGCCGAGATCGCGGTCATCGTTTTCTCATACATAAATTCGACAGCGGGGAAGCCAACATC

*****
Read: M99999:999:000000000-AFWM1:1:2109:22063:8327
Reference: chip-651.0002_08_v24832

A:      0 AAGCTCGCCGTCATCGATGTCATCGTTATCTCATACATAAATTCGACAGCGGGGAAGCCAACATC
          |||||||||||||||||||||||||||||||||||||||||||||||||||||||||||||||||
B:      0 AAGCTCGCCGTCATCGATGTCATCGTTATCTCATACATAAATTCGACAGCGGGGAAGCCAACATC

*****
Read: M99999:999:000000000-AFWM1:1:2112:7790:8049
Reference: chip-651.0002_08_v24653

A:      0 AAGCTCGCCGTCATCGATGTCATCGTTTTCTCAGCTATAAATTCGACAGCGGGCAAGCCAACATC
          |||||||||||||||||||||||||||||||||||||||||||||||| ||||||||||||||||
B:      0 AAGCTCGCCGTCATCGATGTCATCGTTTTCTCAGCTATAAATTCGACA-CGGGCAAGCCAACATC

*****
Read: M99999:999:000000000-AFWM1:1:2110:15391:24032
Reference: chip-651.0002_08_v11825

A:      0 AAGCTCGCCGAGATCTTAGTCAGGGTTTTCTCAGCTATAAATTCGAATGCGGGCAAGCCAACATC
          |||||||||||||||||||||||||||||||||||||||||||||||||||||||||||||||||
B:      0 AAGCTCGCCGAGATCTTAGTCAGGGTTTTCTCAGCTATAAATTCGAATGCGGGCAAGCCAACATC

*****
Read: M99999:999:000000000-AFWM1:1:2102:4086:14112
Reference: chip-651.0002_08_v22059

A:      0 AAGCTCGCCGTCATCTTAGTCAGGGTTATCTCAAGCATATCGTCGACAGCGAGCAAGCCAACATC
          |||||||||||||||||||||||||||||||||||||||||||||||||||||||||||||||||
B:      0 AAGCTCGCCGTCATCTTAGTCAGGGTTATCTCAAGCATATCGTCGACAGCGAGCAAGCCAACATC

*****
Read: M99999:999:000000000-AFWM1:1:1101:7495:14460
Reference: chip-651.0002_08_v10837

A:      0 AAGCTCGCCGAGATCTTAGTCATCGTTGCATCAAGCATAAATTCGACAGCGGGGAAGCCAACATC
          |||||||||||||||||||||||||||||| ||||||||||||||||||||||||||||||||||
B:      0 AAGCTCGCCGAGATCTTAGTCATCGTTGCA-CAAGCATAAATTCGACAGCGGGGAAGCCAACATC

*****
Read: M99999:999:000000000-AFWM1:1:1108:4779:11014
Reference: chip-651.0002_08_v14239

A:      0 AAGCTCGCCGAGATCGATGTCATCGTTGCATCATACATAATCTCGAATGCGGGGAAGCCAACATC
          |||||||||||||||||||||||||||||||||||||||||||||||||||||||||||||||||
B:      0 AAGCTCGCCGAGATCGATGTCATCGTTGCATCATACATAATCTCGAATGCGGGGAAGCCAACATC

*****
Read: M99999:999:000000000-AFWM1:1:2112:25910:20961
Reference: chip-651.0002_08_v11378

A:      0 AAGCTCGCCGAGATCTTAGTCATCGTTATCTCAGCTATAAATTCGACAGCGGGCAAGCCAACATC
          |||||||||||||||||||||||||||||||||||||||||||||||||||||||||||||||||
B:      0 AAGCTCGCCGAGATCTTAGTCATCGTTATCTCAGCTATAAATTCGACAGCGGGCAAGCCAACATC

*****
Read: M99999:999:000000000-AFWM1:1:1103:13359:21557
Reference: chip-651.0002_08_v230

A:      0 AAGCTCGCCTGTATCTTAGTCGGGGTTTTCTCAAGCATATCGTCGAATGCGGGCAAGCCAACATC
          |||||||||||.||||||||||||||||||||||||| |||||||||||||||||||||||||||
B:      0 AAGCTCGCCTGCATCTTAGTCGGGGTTTTCTCAAGCA-ATCGTCGAATGCGGGCAAGCCAACATC

*****
Read: M99999:999:000000000-AFWM1:1:2110:21464:4034
Reference: chip-651.0002_08_v1476

A:      0 AAGCTCGCCTGTATCTTAGTCAGGGTTGCATCAGCTATAAATTCGAATGCGAGCAAGCCAACATC
          |||||||||||||||||||||||||||||||||||||||||||||||||||||||||||||||||
B:      0 AAGCTCGCCTGTATCTTAGTCAGGGTTGCATCAGCTATAAATTCGAATGCGAGCAAGCCAACATC

*****
Read: M99999:999:000000000-AFWM1:1:2102:13642:6886
Reference: chip-651.0002_08_v21154

A:      0 AAGCTCGCCGTCATCTTAGTCATCGTTTTCTCAAGCATATCGTCGAATGCGGGGAAGCCAACATC
          |||||||||||||||||||||||||||||||||||||||||.||||.||||||||||||||||||
B:      0 AAGCTCGCCGTCATCTTAGTCATCGTTTTCTCAAGCATATCTTCGAGTGCGGGGAAGCCAACATC

*****
Read: M99999:999:000000000-AFWM1:1:2110:13282:10354
Reference: chip-651.0002_08_v4549

A:      0 AAGCTCGCCTGTATCGATGTCATCGTTATCTCATACATATCGTCGAATGCGGGGAAGCCAACATC
          |||||| |||| |||||||||||||||||||||||||||||||||||||||||||||||||||||
B:      0 AAGCTC-CCTG-ATCGATGTCATCGTTATCTCATACATATCGTCGAATGCGGGGAAGCCAACATC

*****
Read: M99999:999:000000000-AFWM1:1:2112:13834:7876
Reference: chip-651.0002_08_v17586

A:      0 AAGCTCGCCGAGATCGCGGTCATCGTTGCATCAAGCATAAATTCGAATGCGAGCAAGCCAACATC
          |||||||||||||||||||||||||||||||||||||||||||||||||||||||||||||||||
B:      0 AAGCTCGCCGAGATCGCGGTCATCGTTGCATCAAGCATAAATTCGAATGCGAGCAAGCCAACATC

*****
Read: M99999:999:000000000-AFWM1:1:1113:16837:2842
Reference: chip-651.0002_08_v20509

A:      0 AAGCTCGCCGTCATCTTAGTCGGGGTTTTCTCAAGCATAAATTCGAATGCGGGGAAGCCAACATC
          |||||||||||||||||||||||||||||||||||||||||||||||||||||||||||||||||
B:      0 AAGCTCGCCGTCATCTTAGTCGGGGTTTTCTCAAGCATAAATTCGAATGCGGGGAAGCCAACATC

*****
Read: M99999:999:000000000-AFWM1:1:1109:17280:2303
Reference: chip-651.0002_08_v4546

A:      0 AAGCTCGCCTGTATCGATGTCATCGTTATCTCATACATATCGTCGGGTGCGGGGAAGCCAACATC
          |||||||||||||||||||||||||||||||||||||||||||||||||||||||||||||||||
B:      0 AAGCTCGCCTGTATCGATGTCATCGTTATCTCATACATATCGTCGGGTGCGGGGAAGCCAACATC

*****
Read: M99999:999:000000000-AFWM1:1:2104:12292:6162
Reference: chip-651.0002_08_v11079

A:      0 AAGCTCGCCGAGATCTTAGTCATCGTTTTCTCATACATATCGTCGACAGCGAGCAAGCCAACATC
          ||||||||||||||| |||||||||||||||||||||||||||||||||||||||||||||||||
B:      0 AAGCTCGCCGAGATC-TAGTCATCGTTTTCTCATACATATCGTCGACAGCGAGCAAGCCAACATC

*****
Read: M99999:999:000000000-AFWM1:1:2109:23155:4281
Reference: chip-651.0002_08_v1207

A:      0 AAGCTCGCCTGTATCTTAGTCATCGTTATCTCATACATAAATTCGACAGCGGGGAAGCCAACATC
          |||||||||||||||||||||||||||||||||||||||||||||||||||||||||||||||||
B:      0 AAGCTCGCCTGTATCTTAGTCATCGTTATCTCATACATAAATTCGACAGCGGGGAAGCCAACATC

*****
Read: M99999:999:000000000-AFWM1:1:2105:18210:16443
Reference: chip-651.0002_08_v21394

A:      0 AAGCTCGCCGTCATCTTAGTCATCGTTATCTCAAGCATAATCTCGAATGCGGGGAAGCCAACATC
          ||||||||||||||||||||||||||| |||||||||||||||||||||||||||||||||||||
B:      0 AAGCTCGCCGTCATCTTAGTCATCGTT-TCTCAAGCATAATCTCGAATGCGGGGAAGCCAACATC

*****
Read: M99999:999:000000000-AFWM1:1:2106:16204:24247
Reference: chip-651.0002_08_v571

A:      0 AAGCTCGCCTGTATCTTAGTCGGGGTTATCTCAGCTATAAATTCGGGTGCGGGGAAGCCAACATC
          |||||||||||||||||||||||||||||||||||||||||||||||||||||||||||||||||
B:      0 AAGCTCGCCTGTATCTTAGTCGGGGTTATCTCAGCTATAAATTCGGGTGCGGGGAAGCCAACATC

*****
Read: M99999:999:000000000-AFWM1:1:2107:6895:11649
Reference: chip-651.0002_08_v8556

A:      0 AAGCTCGCCTGTATCGCGGTCAGGGTTATCTCAAGCATATCGTCGAATGCGAGCAAGCCAACATC
          |||||||||||||||||||||||||||||||||||||||||||||||||||||.|||||||||||
B:      0 AAGCTCGCCTGTATCGCGGTCAGGGTTATCTCAAGCATATCGTCGAATGCGAGAAAGCCAACATC

*****
Read: M99999:999:000000000-AFWM1:1:2103:13986:20377
Reference: chip-651.0002_08_v25057

A:      0 AAGCTCGCCGTCATCGATGTCAGGGTTGCATCATACATAAATTCGACAGCGGGGAAGCCAACATC
          |||||||||||||||||||||||||||||||||||||||||||||||||||||||||||||||||
B:      0 AAGCTCGCCGTCATCGATGTCAGGGTTGCATCATACATAAATTCGACAGCGGGGAAGCCAACATC

*****
Read: M99999:999:000000000-AFWM1:1:2108:20176:3677
Reference: chip-651.0002_08_v4791

A:      0 AAGCTCGCCTGTATCGATGTCAGGGTTGCATCATACATAATCTCGAATGCGAGCAAGCCAACATC
          |||||||||||||||||||||||||||||||||||||||||||||||||||||||||||||||||
B:      0 AAGCTCGCCTGTATCGATGTCAGGGTTGCATCATACATAATCTCGAATGCGAGCAAGCCAACATC

*****
Read: M99999:999:000000000-AFWM1:1:2106:17471:25141
Reference: chip-651.0002_08_v20978

A:      0 AAGCTCGCCGTCATCTTAGTCATCGTTGCATCATACATATCGTCGACAGCGGGCAAGCCAACATC
          |||||||||||| ||||||||||||||||||||||||||||||||||||||||||||||||||||
B:      0 AAGCTCGCCGTC-TCTTAGTCATCGTTGCATCATACATATCGTCGACAGCGGGCAAGCCAACATC

*****
Read: M99999:999:000000000-AFWM1:1:1104:25910:5866
Reference: chip-651.0002_08_v3636

A:      0 AAGCTCGCCTGTATCGATGTCGGGGTTTTCTCAAGCATAAATTCGAATGCGAGCAAGCCAACATC
          |||||||||||||||||||||||||||||||||||||||||||||||||||||||||||||||||
B:      0 AAGCTCGCCTGTATCGATGTCGGGGTTTTCTCAAGCATAAATTCGAATGCGAGCAAGCCAACATC

*****
Read: M99999:999:000000000-AFWM1:1:2108:21103:15261
Reference: chip-651.0002_08_v11540

A:      0 AAGCTCGCCGAGATCTTAGTCAGGGTTGCATCATACATAATCTCGAATGCGGGCAAGCCAACATC
          |||||||||||||||||||||||||||.|||||||||||||||||||||||||||||||||||||
B:      0 AAGCTCGCCGAGATCTTAGTCAGGGTTACATCATACATAATCTCGAATGCGGGCAAGCCAACATC

*****
Read: M99999:999:000000000-AFWM1:1:2103:6528:12139
Reference: chip-651.0002_08_v21007

A:      0 AAGCTCGCCGTCATCTTAGTCATCGTTGCATCATACATAAATTCGACAGCGGGGAAGCCAACATC
          |||||||||||||||||||||||||||||||||||||||||||||||||||||||||||||||||
B:      0 AAGCTCGCCGTCATCTTAGTCATCGTTGCATCATACATAAATTCGACAGCGGGGAAGCCAACATC

*****
Read: M99999:999:000000000-AFWM1:1:1111:13376:20292
Reference: chip-651.0002_08_v1671

A:      0 AAGCTCGCCTGTATCTTAGTCAGGGTTTTCTCAGCTATATCGTCGAATGCGAGCAAGCCAACATC
          |||||||||||||||||||||||||||||||||||||||||||||||||||||||||||||||||
B:      0 AAGCTCGCCTGTATCTTAGTCAGGGTTTTCTCAGCTATATCGTCGAATGCGAGCAAGCCAACATC

*****
Read: M99999:999:000000000-AFWM1:1:2103:18062:13701
Reference: chip-651.0002_08_v11964

A:      0 AAGCTCGCCGAGATCTTAGTCAGGGTTATCTCAAGCATAAATTCGACAGCGAGCAAGCCAACATC
          |||||||||||||||||||||||||||||||||||||||||||||||||||||||||||||||||
B:      0 AAGCTCGCCGAGATCTTAGTCAGGGTTATCTCAAGCATAAATTCGACAGCGAGCAAGCCAACATC

*****
Read: M99999:999:000000000-AFWM1:1:1110:10510:19101
Reference: chip-651.0002_08_v24424

A:      0 AAGCTCGCCGTCATCGATGTCATCGTTGCATCAGCTATAAATTCGAATGCGGGGAAGCCAACATC
          ||.||||||||||||||||||||||||||||||||||||||||||||||||||||||||||.|||
B:      0 AATCTCGCCGTCATCGATGTCATCGTTGCATCAGCTATAAATTCGAATGCGGGGAAGCCAAAATC

*****
Read: M99999:999:000000000-AFWM1:1:1106:5371:15408
Reference: chip-651.0002_08_v4359

A:      1 AGCTCGCCTGTATCGATGTCATCGTTTTCTCATACATAAATTCGACAGCGAGCAAGCCAACATC
          ||||||||||||||||||||||||||||||| |||||||||||||||||||||||||||.||||
B:      1 AGCTCGCCTGTATCGATGTCATCGTTTTCTC-TACATAAATTCGACAGCGAGCAAGCCACCATC

*****
Read: M99999:999:000000000-AFWM1:1:1109:20370:14014
Reference: chip-651.0002_08_v11104

A:      0 AAGCTCGCCGAGATCTTAGTCATCGTTTTCTCATACATAAATTCGAATGCGGGGAAGCCAACATC
          |||||||||||||||||||||||||||||||||||||||||||||||||||||||||||||||||
B:      0 AAGCTCGCCGAGATCTTAGTCATCGTTTTCTCATACATAAATTCGAATGCGGGGAAGCCAACATC

*****
Read: M99999:999:000000000-AFWM1:1:1111:14447:19187
Reference: chip-651.0002_08_v17856

A:      0 AAGCTCGCCGAGATCGCGGTCATCGTTTTCTCATACATAAATTCGAATGCGAGCAAGCCAACATC
          |||||||||||||||||||||||||||||||||||||||||||||||||||||||| ||||||||
B:      0 AAGCTCGCCGAGATCGCGGTCATCGTTTTCTCATACATAAATTCGAATGCGAGCAA-CCAACATC

*****
Read: M99999:999:000000000-AFWM1:1:1102:11207:5779
Reference: chip-651.0002_08_v14252

A:      0 AAGCTCGCCGAGATCGATGTCATCGTTGCATCATACATAAATTCGGGTGCGGGCAAGCCAACATC
          |||||||||||||||| ||||||||||||||||||||||||||||||||||||||||||||||||
B:      0 AAGCTCGCCGAGATCG-TGTCATCGTTGCATCATACATAAATTCGGGTGCGGGCAAGCCAACATC

*****
Read: M99999:999:000000000-AFWM1:1:2111:26649:20416
Reference: chip-651.0002_08_v6

A:      0 AAGCTCGCCTGTATCTTAGTCGGGGTTGCATCAAGCATATCGTCGAATGCGAGCAAGCCAACATC
          |||||||||||||||||||||||||||||||||||||||||||||||||||||||||||||||||
B:      0 AAGCTCGCCTGTATCTTAGTCGGGGTTGCATCAAGCATATCGTCGAATGCGAGCAAGCCAACATC

*****
Read: M99999:999:000000000-AFWM1:1:1108:25124:8037
Reference: chip-651.0002_08_v20974

A:      0 AAGCTCGCCGTCATCTTAGTCATCGTTGCATCATACATATCGTCGAATGCGGGGAAGCCAACATC
          |||||||||||||||||||||| ||||||||||||||||||||||||||||||||||||||||||
B:      0 AAGCTCGCCGTCATCTTAGTCA-CGTTGCATCATACATATCGTCGAATGCGGGGAAGCCAACATC

*****
Read: M99999:999:000000000-AFWM1:1:2104:20767:6811
Reference: chip-651.0002_08_v307

A:      0 AAGCTCGCCTGTATCTTAGTCGGGGTTTTCTCATACATAAATTCGACAGCGGGGAAGCCAACATC
          |||||||||||||||||||||||||||||||||||||||||||||||||||||||||||||||||
B:      0 AAGCTCGCCTGTATCTTAGTCGGGGTTTTCTCATACATAAATTCGACAGCGGGGAAGCCAACATC

*****
Read: M99999:999:000000000-AFWM1:1:2109:17400:12349
Reference: chip-651.0002_08_v11525

A:      0 AAGCTCGCCGAGATCTTAGTCAGGGTTGCATCATACATATCGTCGAATGCGGGCAAGCCAACATC
          |||||||||||||||||||||||||||||||||||||||||||||||||||||||||||||||||
B:      0 AAGCTCGCCGAGATCTTAGTCAGGGTTGCATCATACATATCGTCGAATGCGGGCAAGCCAACATC

*****
Read: M99999:999:000000000-AFWM1:1:1101:26225:12020
Reference: chip-651.0002_08_v1584

A:      0 AAGCTCGCCTGTATCTTAGTCAGGGTTTTCTCAAGCATATCGTCGACAGCGAGCAAGCCAACATC
          |||||||||||||||||||||| ||||||||||||||||||||||||||||||||||||||||||
B:      0 AAGCTCGCCTGTATCTTAGTCA-GGTTTTCTCAAGCATATCGTCGACAGCGAGCAAGCCAACATC

*****
Read: M99999:999:000000000-AFWM1:1:1101:22752:3474
Reference: chip-651.0002_08_v65

A:      0 AAGCTCGCCTGTATCTTAGTCGGGGTTGCATCATACATAATCTCGAATGCGGGCAAGCCAACATC
          ||||||||||||||||||||||||||||||||||||||||||||||||||||||||||||||.||
B:      0 AAGCTCGCCTGTATCTTAGTCGGGGTTGCATCATACATAATCTCGAATGCGGGCAAGCCAACTTC

*****
Read: M99999:999:000000000-AFWM1:1:2105:24706:5159
Reference: chip-651.0002_08_v11333

A:      0 AAGCTCGCCGAGATCTTAGTCATCGTTATCTCATACATAAATTCGACAGCGGGCAAGCCAACATC
          |||||||||||||||||||||||||||||||||||||||||||||||||||||||||||||||||
B:      0 AAGCTCGCCGAGATCTTAGTCATCGTTATCTCATACATAAATTCGACAGCGGGCAAGCCAACATC

*****
Read: M99999:999:000000000-AFWM1:1:2105:21475:25005
Reference: chip-651.0002_08_v14631

A:      0 AAGCTCGCCGAGATCGATGTCATCGTTATCTCAAGCATATCGTCGAATGCGAGCAAGCCAACATC
          |||||||||||||||||||||||||||||||||||||||||||||||||||||||||||||||||
B:      0 AAGCTCGCCGAGATCGATGTCATCGTTATCTCAAGCATATCGTCGAATGCGAGCAAGCCAACATC

*****
Read: M99999:999:000000000-AFWM1:1:2113:21069:23780
Reference: chip-651.0002_08_v14254

A:      0 AAGCTCGCCGAGATCGATGTCATCGTTGCATCATACATAAATTCGAATGCGGGGAAGCCAACATC
          |||||||||||||||||||||||||||||||||||||||||||||||||||||||||||||||||
B:      0 AAGCTCGCCGAGATCGATGTCATCGTTGCATCATACATAAATTCGAATGCGGGGAAGCCAACATC

*****
Read: M99999:999:000000000-AFWM1:1:2113:8159:17458
Reference: chip-651.0002_08_v11078

A:      0 AAGCTCGCCGAGATCTTAGTCATCGTTTTCTCATACATATCGTCGACAGCGGGCAAGCCAACATC
          |||||||||||||||||||||||||||||||||||||||||||||||||||||||||||||||||
B:      0 AAGCTCGCCGAGATCTTAGTCATCGTTTTCTCATACATATCGTCGACAGCGGGCAAGCCAACATC

*****
Read: M99999:999:000000000-AFWM1:1:1102:14262:19409
Reference: chip-651.0002_08_v1416

A:      0 AAGCTCGCCTGTATCTTAGTCAGGGTTGCATCATACATAATCTCGAATGCGAGCAAGCCAACATC
          |||||||||||||||||||||||||||||||||||||||||||||||||||||||||||||||||
B:      0 AAGCTCGCCTGTATCTTAGTCAGGGTTGCATCATACATAATCTCGAATGCGAGCAAGCCAACATC

*****
Read: M99999:999:000000000-AFWM1:1:2111:12720:28194
Reference: chip-651.0002_08_v14255

A:      0 AAGCTCGCCGAGATCGATGTCATCGTTGCATCATACATAAATTCGAATGCGGGCAAGCCAACATC
          |||||||||||||||||||||||||||||||||||||||||||||||||||||||||||||||||
B:      0 AAGCTCGCCGAGATCGATGTCATCGTTGCATCATACATAAATTCGAATGCGGGCAAGCCAACATC

*****
Read: M99999:999:000000000-AFWM1:1:1105:12058:24289
Reference: chip-651.0002_08_v10179

A:      0 AAGCTCGCCGAGATCTTAGTCGGGGTTGCATCATACATATCGTCGACAGCGAGCAAGCCAACATC
          |||||||||||||||||||||||||||||||||||||||||||||||||||||||||||||||||
B:      0 AAGCTCGCCGAGATCTTAGTCGGGGTTGCATCATACATATCGTCGACAGCGAGCAAGCCAACATC

*****
Read: M99999:999:000000000-AFWM1:1:2111:6987:22750
Reference: chip-651.0002_08_v21484

A:      0 AAGCTCGCCGTCATCTTAGTCATCGTTATCTCAGCTATAATCTCGAATGCGGGGAAGCCAACATC
          |||||||||||||||||||||||||||||||||||||||||||||||||||||||||||||||||
B:      0 AAGCTCGCCGTCATCTTAGTCATCGTTATCTCAGCTATAATCTCGAATGCGGGGAAGCCAACATC

*****
Read: M99999:999:000000000-AFWM1:1:2109:12760:21447
Reference: chip-651.0002_08_v1145

A:      0 AAGCTCGCCTGTATCTTAGTCATCGTTATCTCAAGCATAATCTCGAATGCGGGCAAGCCAACATC
          |||||||||||||||||||||||||||||||||||||||||||||||||||||||||||||||||
B:      0 AAGCTCGCCTGTATCTTAGTCATCGTTATCTCAAGCATAATCTCGAATGCGGGCAAGCCAACATC

*****
Read: M99999:999:000000000-AFWM1:1:2107:15547:10594
Reference: chip-651.0002_08_v22087

A:      0 AAGCTCGCCGTCATCTTAGTCAGGGTTATCTCAAGCATAAATTCGACAGCGGGGAAGCCAACATC
          |||||||||||||||||||||||||||||||||||||||||||||||||||||||||||||||||
B:     23 AAGCTCGCCGTCATCTTAGTCAGGGTTATCTCAAGCATAAATTCGACAGCGGGGAAGCCAACATC

*****
Read: M99999:999:000000000-AFWM1:1:1108:21278:7280
Reference: chip-651.0002_08_v21424

A:      0 AAGCTCGCCGTCATCTTAGTCATCGTTATCTCATACATATCGTCGAATGCGGGGAAGCCAACATC
          |||||||||||||||||||||||||||||||||||||||||||||||||||||||||||||||||
B:      0 AAGCTCGCCGTCATCTTAGTCATCGTTATCTCATACATATCGTCGAATGCGGGGAAGCCAACATC

*****
Read: M99999:999:000000000-AFWM1:1:1103:16134:5941
Reference: chip-651.0002_08_v769

A:      0 AAGCTCGCCTGTATCTTAGTCATCGTTGCATCAGCTATATCGTCGAATGCGGGGAAGCCAACATC
          |||||||||||||||||||||||||||||||||||||||||||||||||||||||||||||||||
B:      0 AAGCTCGCCTGTATCTTAGTCATCGTTGCATCAGCTATATCGTCGAATGCGGGGAAGCCAACATC

*****
Read: M99999:999:000000000-AFWM1:1:1105:20073:8992
Reference: chip-651.0002_08_v1839

A:      0 AAGCTCGCCTGTATCTTAGTCAGGGTTATCTCAAGCATAAATTCGACAGCGAGCAAGCCAACATC
          |||||||||||||||||||||||||||||||||||||||||||||||||||||||||||||||||
B:      0 AAGCTCGCCTGTATCTTAGTCAGGGTTATCTCAAGCATAAATTCGACAGCGAGCAAGCCAACATC

*****
Read: M99999:999:000000000-AFWM1:1:1110:17575:20950
Reference: chip-651.0002_08_v11525

A:      0 AAGCTCGCCGAGATCTTAGTCAGGGTTGCATCATACATATCGTCGAATGCGGGCAAGCCAACATC
          |||||||||||||||||||||||||||||||||||||||||||||||||||||||||||||||||
B:      0 AAGCTCGCCGAGATCTTAGTCAGGGTTGCATCATACATATCGTCGAATGCGGGCAAGCCAACATC

*****
Read: M99999:999:000000000-AFWM1:1:1114:5465:20378
Reference: chip-651.0002_08_v1384

A:      0 AAGCTCGCCTGTATCTTAGTCAGGGTTGCATCAAGCATAAATTCGAATGCGGGGAAGCCAACATC
          |||||| ||||||||||||||||||||||| ||||||||||||||||||||||||||||||||||
B:      0 AAGCTC-CCTGTATCTTAGTCAGGGTTGCA-CAAGCATAAATTCGAATGCGGGGAAGCCAACATC

*****
Read: M99999:999:000000000-AFWM1:1:1107:24497:5556
Reference: chip-651.0002_08_v11314

A:      0 AAGCTCGCCGAGATCTTAGTCATCGTTATCTCATACATAATCTCGAATGCGGGGAAGCCAACATC
          |||||||||||||||||||||||||||||||||||||||||||||||||||||||||||||||||
B:      0 AAGCTCGCCGAGATCTTAGTCATCGTTATCTCATACATAATCTCGAATGCGGGGAAGCCAACATC

*****
Read: M99999:999:000000000-AFWM1:1:1113:2734:13823
Reference: chip-651.0002_08_v14439

A:      0 AAGCTCGCCGAGATCGATGTCATCGTTTTCTCAAGCATAAATTCGACAGCGAGCAAGCCAACATC
          |||||||||||||||||||||| |||||||||||||||||||||||||||.||||| ||.|||||
B:      0 AAGCTCGCCGAGATCGATGTCA-CGTTTTCTCAAGCATAAATTCGACAGCCAGCAA-CCCACATC

*****
Read: M99999:999:000000000-AFWM1:1:2105:22003:5789
Reference: chip-651.0002_08_v23901

A:      0 AAGCTCGCCGTCATCGATGTCGGGGTTTTCTCATACATATCGTCGAATGCGAGCAAGCCAACATC
          |||||||||||||||||||||||||||||||||||||||||||||||||||||||||||||||||
B:      0 AAGCTCGCCGTCATCGATGTCGGGGTTTTCTCATACATATCGTCGAATGCGAGCAAGCCAACATC

*****
Read: M99999:999:000000000-AFWM1:1:2109:15935:7275
Reference: chip-651.0002_08_v21048

A:      0 AAGCTCGCCGTCATCTTAGTCATCGTTGCATCAGCTATAAATTCGGGTGCGAGCAAGCCAACATC
          |||||||||||||||||||||||||||||||||||||||||||||||||||||||||||||||||
B:      0 AAGCTCGCCGTCATCTTAGTCATCGTTGCATCAGCTATAAATTCGGGTGCGAGCAAGCCAACATC

*****
Read: M99999:999:000000000-AFWM1:1:1104:14366:4613
Reference: chip-651.0002_08_v4505

A:      0 AAGCTCGCCTGTATCGATGTCATCGTTATCTCAAGCATATCGTCGAATGCGGGCAAGCCAACATC
          |||||||||||||||||||||||||||||||||||||||||||||||||||||||||||||||||
B:      0 AAGCTCGCCTGTATCGATGTCATCGTTATCTCAAGCATATCGTCGAATGCGGGCAAGCCAACATC

*****
Read: M99999:999:000000000-AFWM1:1:1105:12417:25907
Reference: chip-651.0002_08_v14675

A:      0 AAGCTCGCCGAGATCGATGTCATCGTTATCTCATACATATCGTCGAATGCGGGCAAGCCAACATC
          |||||||||||||||||||||||||||||.||||||||.||||||||||||||||||||||||||
B:      0 AAGCTCGCCGAGATCGATGTCATCGTTATATCATACATCTCGTCGAATGCGGGCAAGCCAACATC

*****
Read: M99999:999:000000000-AFWM1:1:2110:19260:6839
Reference: chip-651.0002_08_v1851

A:      0 AAGCTCGCCTGTATCTTAGTCAGGGTTATCTCATACATATCGTCGAATGCGAGCAAGCCAACATC
          ||||||||||||||||| |||||||||||||||||||||||||||||||||||||||||||||||
B:      0 AAGCTCGCCTGTATCTT-GTCAGGGTTATCTCATACATATCGTCGAATGCGAGCAAGCCAACATC

*****
Read: M99999:999:000000000-AFWM1:1:1110:12047:23831
Reference: chip-651.0002_08_v21410

A:      0 AAGCTCGCCGTCATCTTAGTCATCGTTATCTCAAGCATAAATTCGAATGCGGGCAAGCCAACATC
          |||||||||||||||||||||||||||||||||||||||||||||||||||||||||||||||||
B:      0 AAGCTCGCCGTCATCTTAGTCATCGTTATCTCAAGCATAAATTCGAATGCGGGCAAGCCAACATC

*****
Read: M99999:999:000000000-AFWM1:1:2103:27887:13519
Reference: chip-651.0002_08_v20991

A:      0 AAGCTCGCCGTCATCTTAGTCATCGTTGCATCATACATAATCTCGAATGCGAGCAAGCCAACATC
          |||||||||||||||||||||||||||||||||||||||||||||||||||||||||||||||||
B:      0 AAGCTCGCCGTCATCTTAGTCATCGTTGCATCATACATAATCTCGAATGCGAGCAAGCCAACATC

*****
Read: M99999:999:000000000-AFWM1:1:2107:22709:3568
Reference: chip-651.0002_08_v10834

A:      0 AAGCTCGCCGAGATCTTAGTCATCGTTGCATCAAGCATAAATTCGAATGCGGGGAAGCCAACATC
          |||||||||||||||||||||||||||||||||||||||||||||||||||||||||||||||||
B:      0 AAGCTCGCCGAGATCTTAGTCATCGTTGCATCAAGCATAAATTCGAATGCGGGGAAGCCAACATC

*****
Read: M99999:999:000000000-AFWM1:1:1106:18334:15033
Reference: chip-651.0002_08_v21452

A:      0 AAGCTCGCCGTCATCTTAGTCATCGTTATCTCATACATAAATTCGGGTGCGGGCAAGCCAACATC
          |||||||||||||||||||||||||||||||||||||||||||||||||||||||||||||||||
B:      0 AAGCTCGCCGTCATCTTAGTCATCGTTATCTCATACATAAATTCGGGTGCGGGCAAGCCAACATC

*****
Read: M99999:999:000000000-AFWM1:1:1110:7857:12169
Reference: chip-651.0002_08_v8360

A:      0 AAGCTCGCCTGTATCGCGGTCAGGGTTTTCTCAAGCATAAATTCGAATGCGGGCAAGCCAACATC
          |||||||||||||| ||||||||||||||||||||||||||||||||||||||||||||||||||
B:      0 AAGCTCGCCTGTAT-GCGGTCAGGGTTTTCTCAAGCATAAATTCGAATGCGGGCAAGCCAACATC

*****
Read: M99999:999:000000000-AFWM1:1:1109:15009:19101
Reference: chip-651.0002_08_v1434

A:      0 AAGCTCGCCTGTATCTTAGTCAGGGTTGCATCATACATAAATTCGACAGCGAGCAAGCCAACATC
          |||||||||||||||||||||||||||||||||||||||||||||||||||||||||||||||||
B:      0 AAGCTCGCCTGTATCTTAGTCAGGGTTGCATCATACATAAATTCGACAGCGAGCAAGCCAACATC

*****
Read: M99999:999:000000000-AFWM1:1:2114:21011:11737
Reference: chip-651.0002_08_v4128

A:      0 AAGCTCGCCTGTATCGATGTCATCGTTGCATCATACATAAATTCGGGTGCGAGCAAGCCAACATC
          |||||||||||||||||||||||||||||||||||||||||||||||||||||||||||||||||
B:      0 AAGCTCGCCTGTATCGATGTCATCGTTGCATCATACATAAATTCGGGTGCGAGCAAGCCAACATC

*****
Read: M99999:999:000000000-AFWM1:1:2111:22247:19232
Reference: chip-651.0002_08_v11331

A:      0 AAGCTCGCCGAGATCTTAGTCATCGTTATCTCATACATAAATTCGAATGCGAGCAAGCCAACATC
          |||||||||||||||||||||||||||||||||||||||||||||||||||||||||||||||||
B:      0 AAGCTCGCCGAGATCTTAGTCATCGTTATCTCATACATAAATTCGAATGCGAGCAAGCCAACATC

*****
Read: M99999:999:000000000-AFWM1:1:1104:12121:15571
Reference: chip-651.0002_08_v4385

A:      0 AAGCTCGCCTGTATCGATGTCATCGTTTTCTCAGCTATAATCTCGAATGCGGGCAAGCCAACATC
          ||.||||||||||||||||||||||||||||||||||||||||||||||||||||||||||||||
B:      0 AATCTCGCCTGTATCGATGTCATCGTTTTCTCAGCTATAATCTCGAATGCGGGCAAGCCAACATC

*****
Read: M99999:999:000000000-AFWM1:1:1111:23697:15763
Reference: chip-651.0002_08_v308

A:      0 AAGCTCGCCTGTATCTTAGTCGGGGTTTTCTCATACATAAATTCGACAGCGGGCAAGCCAACATC
          |||||||||||||||||||||||||||||||||||||||||||||||||||||||||||||||||
B:      0 AAGCTCGCCTGTATCTTAGTCGGGGTTTTCTCATACATAAATTCGACAGCGGGCAAGCCAACATC

*****
Read: M99999:999:000000000-AFWM1:1:1104:11288:20016
Reference: chip-651.0002_08_v10359

A:      0 AAGCTCGCCGAGATCTTAGTCGGGGTTTTCTCAAGCATATCGTCGACAGCGAGCAAGCCAACATC
          |||||||||||||||||||||||||||||||||||||||||||||||||||||||||||||||||
B:      0 AAGCTCGCCGAGATCTTAGTCGGGGTTTTCTCAAGCATATCGTCGACAGCGAGCAAGCCAACATC

*****
Read: M99999:999:000000000-AFWM1:1:2103:26977:18401
Reference: chip-651.0002_08_v17871

A:      0 AAGCTCGCCGAGATCGCGGTCATCGTTTTCTCAGCTATATCGTCGAATGCGAGCAAGCCAACATC
          |||||||||||||||||||||||||.||||||||||||.||||||||||||||||||||||||||
B:      0 AAGCTCGCCGAGATCGCGGTCATCGCTTTCTCAGCTATCTCGTCGAATGCGAGCAAGCCAACATC

*****
Read: M99999:999:000000000-AFWM1:1:2114:23829:4045
Reference: chip-651.0002_08_v25054

A:      0 AAGCTCGCCGTCATCGATGTCAGGGTTGCATCATACATAAATTCGAATGCGGGGAAGCCAACATC
          |||||||||||||||||||||||||||||||||||||||||||||||||||||||||||||||||
B:      0 AAGCTCGCCGTCATCGATGTCAGGGTTGCATCATACATAAATTCGAATGCGGGGAAGCCAACATC

*****
Read: M99999:999:000000000-AFWM1:1:1102:19898:10199
Reference: chip-651.0002_08_v10803

A:      0 AAGCTCGCCGAGATCTTAGTCATCGTTGCATCAAGCATATCGTCGGGTGCGAGCAAGCCAACATC
          |||||||||||||||||||||||||||||||||||||||||||||||||||||||||||||||||
B:      0 AAGCTCGCCGAGATCTTAGTCATCGTTGCATCAAGCATATCGTCGGGTGCGAGCAAGCCAACATC

*****
Read: M99999:999:000000000-AFWM1:1:2104:15723:23772
Reference: chip-651.0002_08_v24830

A:      0 AAGCTCGCCGTCATCGATGTCATCGTTATCTCATACATAAATTCGAATGCGGGCAAGCCAACATC
          |||||||||||||||||||||||||||||||||||||||||||||||| ||||||||||||||||
B:      0 AAGCTCGCCGTCATCGATGTCATCGTTATCTCATACATAAATTCGAAT-CGGGCAAGCCAACATC

*****
Read: M99999:999:000000000-AFWM1:1:2107:21656:21909
Reference: chip-651.0002_08_v11932

A:      0 AAGCTCGCCGAGATCTTAGTCAGGGTTATCTCAAGCATATCGTCGACAGCGGGGAAGCCAACATC
          |||||||||||||||||||||||||||||||||||||||||||||||||||||||||||||||||
B:      0 AAGCTCGCCGAGATCTTAGTCAGGGTTATCTCAAGCATATCGTCGACAGCGGGGAAGCCAACATC

*****
Read: M99999:999:000000000-AFWM1:1:1112:11750:21416
Reference: chip-651.0002_08_v4161

A:      0 AAGCTCGCCTGTATCGATGTCATCGTTGCATCAGCTATAATCTCGAATGCGAGCAAGCCAACATC
          ||||||||||||||||||||||||||||||||.||||||||||||||||||||||||||||||||
B:      0 AAGCTCGCCTGTATCGATGTCATCGTTGCATCCGCTATAATCTCGAATGCGAGCAAGCCAACATC

*****
Read: M99999:999:000000000-AFWM1:1:2111:22517:15374
Reference: chip-651.0002_08_v4629

A:      0 AAGCTCGCCTGTATCGATGTCATCGTTATCTCAGCTATAAATTCGA-CAGCGAGCAAGCCAACATC
          ||||||||||||||||||||||||||||||||||       |..|| ||.||||||||.|||||||
B:      0 AAGCTCGCCTGTATCGATGTCATCGTTATCTCAG-------TGAGACCACCGAGCAAGACAACATC

*****
Read: M99999:999:000000000-AFWM1:1:2111:15377:2283
Reference: chip-651.0002_08_v21186

A:      0 AAGCTCGCCGTCATCTTAGTCATCGTTTTCTCAAGCATAAATTCGAATGCGAGCAAGCCAACATC
          |||||||||||||||||||||||||||||||||||||||||||||||||||||||||||||||||
B:      0 AAGCTCGCCGTCATCTTAGTCATCGTTTTCTCAAGCATAAATTCGAATGCGAGCAAGCCAACATC

*****
Read: M99999:999:000000000-AFWM1:1:1111:28089:10651
Reference: chip-651.0002_08_v1220

A:      0 AAGCTCGCCTGTATCTTAGTCATCGTTATCTCAGCTATATCGTCGAATGCGGGCAAGCCAACATC
          |||||||||||||||||||||||||||||||||||||||||||||||||||||||||||||||||
B:      0 AAGCTCGCCTGTATCTTAGTCATCGTTATCTCAGCTATATCGTCGAATGCGGGCAAGCCAACATC

*****
Read: M99999:999:000000000-AFWM1:1:2112:8874:4656
Reference: chip-651.0002_08_v1612

A:      0 AAGCTCGCCTGTATCTTAGTCAGGGTTTTCTCAAGCATAAATTCGACAGCGGGGAAGCCAACATC
          |||||||||||||||||||||||||.|||||||||||||||||||||||||||||||||||||||
B:      0 AAGCTCGCCTGTATCTTAGTCAGGGATTTCTCAAGCATAAATTCGACAGCGGGGAAGCCAACATC

*****
Read: M99999:999:000000000-AFWM1:1:2111:12533:23050
Reference: chip-651.0002_08_v14465

A:      0 AAGCTCGCCGAGATCGATGTCATCGTTTTCTCATACATAATCTCGAATGCGGGCAAGCCAACATC
          |||||||||||||||||||||||||||||||||||||||||||||||||||||||||||||||||
B:      0 AAGCTCGCCGAGATCGATGTCATCGTTTTCTCATACATAATCTCGAATGCGGGCAAGCCAACATC

*****
Read: M99999:999:000000000-AFWM1:1:2105:2830:15594
Reference: chip-651.0002_08_v3949

A:      0 AAGCTCGCCTGTATCGATGTCGGGGTTATCTCAGCTATAAATTCGAATGCGGGGAAGCCAACATC
          |||||||||||||||||||||||||||||||||||||||||||||||||||||||||||||||||
B:      0 AAGCTCGCCTGTATCGATGTCGGGGTTATCTCAGCTATAAATTCGAATGCGGGGAAGCCAACATC

*****
Read: M99999:999:000000000-AFWM1:1:2109:7044:11468
Reference: chip-651.0002_08_v24578

A:      0 AAGCTCGCCGTCATCGATGTCATCGTTTTCTCATACATATCGTCGACAGCGGGCAAGCCAACATC
          |||||||||||||||||||||||||||||||||||||||||||||||||||||||||||||||||
B:      0 AAGCTCGCCGTCATCGATGTCATCGTTTTCTCATACATATCGTCGACAGCGGGCAAGCCAACATC

*****
Read: M99999:999:000000000-AFWM1:1:2106:14856:24593
Reference: chip-651.0002_08_v21486

A:      0 AAGCTCGCCGTCATCTTAGTCATCGTTATCTCAGCTATAATCTCGAATGCGAGCAAGCCAACATC
          |||||||||||||||||||||||.||||||.|||.|||.|||||||||||||||||||.||||||
B:      0 AAGCTCGCCGTCATCTTAGTCATAGTTATCACAGATATCATCTCGAATGCGAGCAAGCAAACATC

*****
Read: M99999:999:000000000-AFWM1:1:2113:24014:23270
Reference: chip-651.0002_08_v21936

A:      0 AAGCTCGCCGTCATCTTAGTCAGGGTTTTCTCAGCTATAATCTCGAATGCGAGCAAGCCAACATC
          |||||||||||||||||||||||||||||||||||||||||||||||||||||||||||||||||
B:      0 AAGCTCGCCGTCATCTTAGTCAGGGTTTTCTCAGCTATAATCTCGAATGCGAGCAAGCCAACATC

*****
Read: M99999:999:000000000-AFWM1:1:1110:6730:22556
Reference: chip-651.0002_08_v1865

A:      0 AAGCTCGCCTGTATCTTAGTCAGGGTTATCTCATACATAATCTCGAATGCGGGCAAGCCAACATC
          ||||||||||||||||||||||||||||||||||||||||||||||||||||||||| |||||||
B:      0 AAGCTCGCCTGTATCTTAGTCAGGGTTATCTCATACATAATCTCGAATGCGGGCAAG-CAACATC

*****
Read: M99999:999:000000000-AFWM1:1:2114:26695:7159
Reference: chip-651.0002_08_v27951

A:      0 AAGCTCGCCGTCATCGCGGTCATCGTTTTCTCATACATATCGTCGAATGCGAGCAAGCCAACATC
          |||||||||||||||||||||||||||||||||||||||||||||||||||||||||||||||||
B:      0 AAGCTCGCCGTCATCGCGGTCATCGTTTTCTCATACATATCGTCGAATGCGAGCAAGCCAACATC

*****
Read: M99999:999:000000000-AFWM1:1:2111:26469:18300
Reference: chip-651.0002_08_v10656

A:      0 AAGCTCGCCGAGATCTTAGTCGGGGTTATCTCATACATAAATTCGAATGCGAGCAAGCCAACATC
          |||||||||||||||||||||||||||||||||||||||||||||||||||||||||||||||||
B:      0 AAGCTCGCCGAGATCTTAGTCGGGGTTATCTCATACATAAATTCGAATGCGAGCAAGCCAACATC

*****
Read: M99999:999:000000000-AFWM1:1:2114:12880:3735
Reference: chip-651.0002_08_v11331

A:      0 AAGCTCGCCGAGATCTTAGTCATCGTTATCTCATACATAAATTCGAATGCGAGCAAGCCAACATC
          |||||||||||||||||||||||||||||||||||||||||||||||||||||||||||||||||
B:      0 AAGCTCGCCGAGATCTTAGTCATCGTTATCTCATACATAAATTCGAATGCGAGCAAGCCAACATC

*****
Read: M99999:999:000000000-AFWM1:1:1102:12362:5822
Reference: chip-651.0002_08_v3441

A:      0 AAGCTCGCCTGTATCGATGTCGGGGTTGCATCATACATAATCTCGAATGCGAGCAAGCCAACATC
          ||||||||||||||||.||||||||||||||||||||||||||||||||||||||||||||||||
B:      0 AAGCTCGCCTGTATCGTTGTCGGGGTTGCATCATACATAATCTCGAATGCGAGCAAGCCAACATC

*****
Read: M99999:999:000000000-AFWM1:1:2111:6623:6821
Reference: chip-651.0002_08_v5074

A:      0 AAGCTCGCCTGTATCGATGTCAGGGTTTTCTCAGCTATAAATTCGAATGCGGGGAAGCCAACATC
          |||||||||||||||||||||||||||||||||||||||||||||||||||||||||||||||||
B:      0 AAGCTCGCCTGTATCGATGTCAGGGTTTTCTCAGCTATAAATTCGAATGCGGGGAAGCCAACATC

*****
Read: M99999:999:000000000-AFWM1:1:2101:20167:2094
Reference: chip-651.0002_08_v17856

A:      0 AAGCTCGCCGAGATCGCGGTCATCGTTTTCTCATACATAAATTCGAATGCGAGCAAGCCAACATC
          |||||||||||||||||||||||||||||||||||||||||||||||||||||||||||||||||
B:      0 AAGCTCGCCGAGATCGCGGTCATCGTTTTCTCATACATAAATTCGAATGCGAGCAAGCCAACATC

*****
Read: M99999:999:000000000-AFWM1:1:2111:22418:22581
Reference: chip-651.0002_08_v24126

A:      0 AAGCTCGCCGTCATCGATGTCGGGGTTATCTCATACATATCGTCGAATGCGAGCAAGCCAACATC
          ||||||||||||||||||||||||||||||||||||||||||||||||||||||||| |||||||
B:      0 AAGCTCGCCGTCATCGATGTCGGGGTTATCTCATACATATCGTCGAATGCGAGCAAG-CAACATC

*****
Read: M99999:999:000000000-AFWM1:1:1104:5047:24361
Reference: chip-651.0002_08_v1879

A:      0 AAGCTCGCCTGTATCTTAGTCAGGGTTATCTCATACATAAATTCGAATGCGGGGAAGCCAACATC
          |||||||||||||||||||||||||||||||||||||||||||||||||||||||||||||||||
B:      0 AAGCTCGCCTGTATCTTAGTCAGGGTTATCTCATACATAAATTCGAATGCGGGGAAGCCAACATC

*****
Read: M99999:999:000000000-AFWM1:1:1108:9418:24537
Reference: chip-651.0002_08_v804

A:      0 AAGCTCGCCTGTATCTTAGTCATCGTTGCATCAGCTATAAATTCGACAGCGAGCAAGCCAACATC
          |||||||||||||||||||||||||||||||||||||||||||||||||||||||||||||||||
B:      0 AAGCTCGCCTGTATCTTAGTCATCGTTGCATCAGCTATAAATTCGACAGCGAGCAAGCCAACATC

*****
Read: M99999:999:000000000-AFWM1:1:1113:13643:22068
Reference: chip-651.0002_08_v230

A:      0 AAGCTCGCCTGTATCTTAGTCGGGGTTTTCTCAAGCATATCGTCGAATGCGGGCAAGCCAACATC
          ||||||||||||||||||||||||||||||||||||||||.||||||||||||||||||||||||
B:      0 AAGCTCGCCTGTATCTTAGTCGGGGTTTTCTCAAGCATATAGTCGAATGCGGGCAAGCCAACATC

*****
Read: M99999:999:000000000-AFWM1:1:1104:18822:4125
Reference: chip-651.0002_08_v486

A:      0 AAGCTCGCCTGTATCTTAGTCGGGGTTATCTCAAGCATAAATTCGAATGCGAGCAAGCCAACATC
          |||||||||||||||||||||||||.|||||.|||.|||||||||||||||||||||||||||||
B:      0 AAGCTCGCCTGTATCTTAGTCGGGGCTATCTTAAGTATAAATTCGAATGCGAGCAAGCCAACATC

*****
Read: M99999:999:000000000-AFWM1:1:2108:24638:10558
Reference: chip-651.0002_08_v1895

A:      0 AAGCTCGCCTGTATCTTAGTCAGGGTTATCTCAGCTATATCGTCGAATGCGGGCAAGCCAACATC
          |||||||||||||||||||||||||||||||||||||||||||||||||||||||||||||||||
B:      0 AAGCTCGCCTGTATCTTAGTCAGGGTTATCTCAGCTATATCGTCGAATGCGGGCAAGCCAACATC

*****
Read: M99999:999:000000000-AFWM1:1:1105:23109:14930
Reference: chip-651.0002_08_v14436

A:      0 AAGCTCGCCGAGATCGATGTCATCGTTTTCTCAAGCATAAATTCGAATGCGAGCAAGCCAACATC
          |||||||||||||||||||||||||||||||||||||||||||||||||||||||||||||||||
B:      0 AAGCTCGCCGAGATCGATGTCATCGTTTTCTCAAGCATAAATTCGAATGCGAGCAAGCCAACATC

*****
Read: M99999:999:000000000-AFWM1:1:2111:9396:9202
Reference: chip-651.0002_08_v1431

A:      0 AAGCTCGCCTGTATCTTAGTCAGGGTTGCATCATACATAAATTCGAATGCGAGCAAGCCAACATC
          |||||||||||||||||||||||||||||||||||||||||||||||||||||||||||||||||
B:      0 AAGCTCGCCTGTATCTTAGTCAGGGTTGCATCATACATAAATTCGAATGCGAGCAAGCCAACATC

*****
Read: M99999:999:000000000-AFWM1:1:1104:18199:5007
Reference: chip-651.0002_08_v10883

A:      0 AAGCTCGCCGAGATCTTAGTCATCGTTGCATCATACATAAATTCGACAGCGGGCAAGCCAACATC
          |||||||||||||||||||||||||||||||||||||||||||||||||||||||||||||||||
B:      0 AAGCTCGCCGAGATCTTAGTCATCGTTGCATCATACATAAATTCGACAGCGGGCAAGCCAACATC

*****
Read: M99999:999:000000000-AFWM1:1:2106:28577:19901
Reference: chip-651.0002_08_v1190

A:      0 AAGCTCGCCTGTATCTTAGTCATCGTTATCTCATACATAATCTCGAATGCGGGCAAGCCAACATC
          |||||||||||||||||||||||||||||||||||||||||||||||||||||||||||||||||
B:      0 AAGCTCGCCTGTATCTTAGTCATCGTTATCTCATACATAATCTCGAATGCGGGCAAGCCAACATC

*****
Read: M99999:999:000000000-AFWM1:1:1101:16919:17163
Reference: chip-651.0002_08_v21422

A:      0 AAGCTCGCCGTCATCTTAGTCATCGTTATCTCATACATATCGTCGGGTGCGGGCAAGCCAACATC
          |||||||||||||||||||||||||||||||||||||||||||||||||||||||||||||||||
B:      0 AAGCTCGCCGTCATCTTAGTCATCGTTATCTCATACATATCGTCGGGTGCGGGCAAGCCAACATC

*****
Read: M99999:999:000000000-AFWM1:1:2114:7972:23044
Reference: chip-651.0002_08_v12007

A:      0 AAGCTCGCCGAGATCTTAGTCAGGGTTATCTCATACATAAATTCGACAGCGGGGAAGCCAACATC
          |||||||||||||||||||||||||||||||||||||||||||||||||||||||||||||||||
B:      0 AAGCTCGCCGAGATCTTAGTCAGGGTTATCTCATACATAAATTCGACAGCGGGGAAGCCAACATC

*****
Read: M99999:999:000000000-AFWM1:1:1105:6376:15165
Reference: chip-651.0002_08_v22058

A:      0 AAGCTCGCCGTCATCTTAGTCAGGGTTATCTCAAGCATATCGTCGACAGCGGGCAAGCCAACATC
          ||||||||||||||||||||||||||||||||||||||||||||||||||||| |||||||||||
B:      0 AAGCTCGCCGTCATCTTAGTCAGGGTTATCTCAAGCATATCGTCGACAGCGGG-AAGCCAACATC

*****
Read: M99999:999:000000000-AFWM1:1:1109:11516:20564
Reference: chip-651.0002_08_v321

A:      0 AAGCTCGCCTGTATCTTAGTCGGGGTTTTCTCAGCTATATCGTCGAATGCGAGCAAGCCAACATC
          |||||||||||||||||||||||||||||||||||||||||||||||||||||||||||||||||
B:      0 AAGCTCGCCTGTATCTTAGTCGGGGTTTTCTCAGCTATATCGTCGAATGCGAGCAAGCCAACATC

*****
Read: M99999:999:000000000-AFWM1:1:1102:8841:16012
Reference: chip-651.0002_08_v1866

A:      0 AAGCTCGCCTGTATCTTAGTCAGGGTTATCTCATACATAATCTCGAATGCGAGCAAGCCAACATC
          |||||||||||||||||||||||||||||||||||||||||||||||||||||||||||||||||
B:      0 AAGCTCGCCTGTATCTTAGTCAGGGTTATCTCATACATAATCTCGAATGCGAGCAAGCCAACATC

*****
Read: M99999:999:000000000-AFWM1:1:2113:3128:16236
Reference: chip-651.0002_08_v7463

A:      0 AAGCTCGCCTGTATCGCGGTCATCGTTGCATCAAGCATAAATTCGACAGCGGGCAAGCCAACATC
          |||||||||||||||||||||||||||||||||||||||||||||||||||||||||||||||||
B:      0 AAGCTCGCCTGTATCGCGGTCATCGTTGCATCAAGCATAAATTCGACAGCGGGCAAGCCAACATC

*****
Read: M99999:999:000000000-AFWM1:1:1107:28018:15012
Reference: chip-651.0002_08_v1853

A:      0 AAGCTCGCCTGTATCTTAGTCAGGGTTATCTCATACATATCGTCGACAGCGGGCAAGCCAACATC
          |||||||||||||||||||||||||||||||||||||||||||||||||||||||||||||||||
B:      0 AAGCTCGCCTGTATCTTAGTCAGGGTTATCTCATACATATCGTCGACAGCGGGCAAGCCAACATC

*****
Read: M99999:999:000000000-AFWM1:1:1104:23307:5586
Reference: chip-651.0002_08_v4119

A:      0 AAGCTCGCCTGTATCGATGTCATCGTTGCATCATACATAATCTCGACAGCGAGCAAGCCAACATC
          |||||||||||||||||||||||||||||||||||||||||||||||||||||||||||||||||
B:      0 AAGCTCGCCTGTATCGATGTCATCGTTGCATCATACATAATCTCGACAGCGAGCAAGCCAACATC

*****
Read: M99999:999:000000000-AFWM1:1:2106:28070:14910
Reference: chip-651.0002_08_v27754

A:      0 AAGCTCGCCGTCATCGCGGTCATCGTTGCATCATACATAAATTCGAATGCGGGGAAGCCAACATC
          |||||||||||||||||||||||||||||||||||||||||||||||||||||||||||||||||
B:      0 AAGCTCGCCGTCATCGCGGTCATCGTTGCATCATACATAAATTCGAATGCGGGGAAGCCAACATC

*****
Read: M99999:999:000000000-AFWM1:1:1109:13894:12811
Reference: chip-651.0002_08_v1836

A:      0 AAGCTCGCCTGTATCTTAGTCAGGGTTATCTCAAGCATAAATTCGAATGCGAGCAAGCCAACATC
          |||||||||||||||||||||||||||||||||||||||||||||||||||||||||||||||||
B:      0 AAGCTCGCCTGTATCTTAGTCAGGGTTATCTCAAGCATAAATTCGAATGCGAGCAAGCCAACATC

*****
Read: M99999:999:000000000-AFWM1:1:2104:12407:22548
Reference: chip-651.0002_08_v14664

A:      0 AAGCTCGCCGAGATCGATGTCATCGTTATCTCAAGCATAAATTCGACAGCGAGCAAGCCAACATC
          |||||||||||||||||||||||||||||||||||||||||||||||||||||||||||||||||
B:      0 AAGCTCGCCGAGATCGATGTCATCGTTATCTCAAGCATAAATTCGACAGCGAGCAAGCCAACATC

*****
Read: M99999:999:000000000-AFWM1:1:1101:16796:6314
Reference: chip-651.0002_08_v20930

A:      1 AGCTCGCCGTCATCTTAGTCATCGTTGCATCAAGCATATCGTCGAATGCGGGCAAGCCAACATC
          ||||||||||||||||||||||||||||||||||||||||||||||||||||||||||||||||
B:      1 AGCTCGCCGTCATCTTAGTCATCGTTGCATCAAGCATATCGTCGAATGCGGGCAAGCCAACATC

*****
Read: M99999:999:000000000-AFWM1:1:1106:18489:2669
Reference: chip-651.0002_08_v1897

A:      0 AAGCTCGCCTGTATCTTAGTCAGGGTTATCTCAGCTATATCGTCGACAGCGGGGAAGCCAACATC
          |||||||||||||||||||||||||||||||||||||..|.||||||||||||||||||||||||
B:      0 AAGCTCGCCTGTATCTTAGTCAGGGTTATCTCAGCTAACTAGTCGACAGCGGGGAAGCCAACATC

*****
Read: M99999:999:000000000-AFWM1:1:2111:9556:12687
Reference: chip-651.0002_08_v24562

A:      0 AAGCTCGCCGTCATCGATGTCATCGTTTTCTCAAGCATAAATTCGACAGCGGGGAAGCCAACATC
          |||||||||||||||||||||||||||||||||||||||||||||||||||||||||||||||||
B:      0 AAGCTCGCCGTCATCGATGTCATCGTTTTCTCAAGCATAAATTCGACAGCGGGGAAGCCAACATC

*****
Read: M99999:999:000000000-AFWM1:1:2105:20254:21775
Reference: chip-651.0002_08_v21169

A:      0 AAGCTCGCCGTCATCTTAGTCATCGTTTTCTCAAGCATAATCTCGAATGCGGGGAAGCCAACATC
          |||||||||||||||||||||||||||||||||||||||||||||||||||||||||||||||||
B:      0 AAGCTCGCCGTCATCTTAGTCATCGTTTTCTCAAGCATAATCTCGAATGCGGGGAAGCCAACATC

*****
Read: M99999:999:000000000-AFWM1:1:1109:18073:15629
Reference: chip-651.0002_08_v1386

A:      0 AAGCTCGCCTGTATCTTAGTCAGGGTTGCATCAAGCATAAATTCGAATGCGAGCAAGCCAACATC
          |||||||||||||||||||||||||||||||||||||||||||||||||||||||||||||||||
B:      0 AAGCTCGCCTGTATCTTAGTCAGGGTTGCATCAAGCATAAATTCGAATGCGAGCAAGCCAACATC

*****
Read: M99999:999:000000000-AFWM1:1:1102:6154:23751
Reference: chip-651.0002_08_v5180

A:      0 AAGCTCGCCTGTATCGATGTCAGGGTTATCTCAAGCATATCGTCGAATGCGGGCAAGCCAACATC
          ||||||||||||||||||||||||||||||||||||||.||||||||||||||||||||||||||
B:      0 AAGCTCGCCTGTATCGATGTCAGGGTTATCTCAAGCATCTCGTCGAATGCGGGCAAGCCAACATC

*****
Read: M99999:999:000000000-AFWM1:1:1102:11676:13892
Reference: chip-651.0002_08_v10385

A:      0 AAGCTCGCCGAGATCTTAGTCGGGGTTTTCTCAAGCATAAATTCGAATGCGGGCAAGCCAACATC
          |||||||||||||||||||||||||||||||||||||||||.||||.||||||||||||||||||
B:      0 AAGCTCGCCGAGATCTTAGTCGGGGTTTTCTCAAGCATAAACTCGAGTGCGGGCAAGCCAACATC

*****
Read: M99999:999:000000000-AFWM1:1:1112:17762:2966
Reference: chip-651.0002_08_v950

A:      0 AAGCTCGCCTGTATCTTAGTCATCGTTTTCTCATACATATCGTCGAATGCGGGCAAGCCAACATC
          |||||||||||||||||||| ||||||||||||||||||||||||||||||||||||||||||||
B:      0 AAGCTCGCCTGTATCTTAGT-ATCGTTTTCTCATACATATCGTCGAATGCGGGCAAGCCAACATC

*****
Read: M99999:999:000000000-AFWM1:1:1111:20972:27072
Reference: chip-651.0002_08_v20994

A:      0 AAGCTCGCCGTCATCTTAGTCATCGTTGCATCATACATAATCTCGACAGCGAGCAAGCCAACATC
          ||||||||||||||||||| ||||||||||||||||||||||||| |||||||||||||||||||
B:      0 AAGCTCGCCGTCATCTTAG-CATCGTTGCATCATACATAATCTCG-CAGCGAGCAAGCCAACATC

*****
Read: M99999:999:000000000-AFWM1:1:1105:16557:7864
Reference: chip-651.0002_08_v21726

A:      0 AAGCTCGCCGTCATCTTAGTCAGGGTTGCATCAGCTATAAATTCGAATGCGAGCAAGCCAACATC
          |||||||||||||||||||||||||||||||||||||||||||||||||||||||||||||||||
B:      0 AAGCTCGCCGTCATCTTAGTCAGGGTTGCATCAGCTATAAATTCGAATGCGAGCAAGCCAACATC

*****
Read: M99999:999:000000000-AFWM1:1:1113:17294:27066
Reference: chip-651.0002_08_v21679

A:      0 AAGCTCGCCGTCATCTTAGTCAGGGTTGCATCATACATAAATTCGAATGCGGGGAAGCCAACATC
          |||||||||||||||||||||||||||||||||||||||||||||||||||||||||||||||||
B:      0 AAGCTCGCCGTCATCTTAGTCAGGGTTGCATCATACATAAATTCGAATGCGGGGAAGCCAACATC

*****
Read: M99999:999:000000000-AFWM1:1:1109:8547:16478
Reference: chip-651.0002_08_v14689

A:      0 AAGCTCGCCGAGATCGATGTCATCGTTATCTCATACATAATCTCGAATGCGGGGAAGCCAACATC
          |||||||||||||||||||||||||||||||||||||||||||||||||||||||||||||||||
B:      0 AAGCTCGCCGAGATCGATGTCATCGTTATCTCATACATAATCTCGAATGCGGGGAAGCCAACATC

*****
Read: M99999:999:000000000-AFWM1:1:1102:5084:17517
Reference: chip-651.0002_08_v8616

A:      0 AAGCTCGCCTGTATCGCGGTCAGGGTTATCTCATACATAATCTCGAATGCGAGCAAGCCAACATC
          |||||||||||||||||||           ||||||||||||||||||||.||||||||||||||
B:      0 AAGCTCGCCTGTATCGCGG-----------TCATACATAATCTCGAATGCTAGCAAGCCAACATC

*****
Read: M99999:999:000000000-AFWM1:1:2103:20306:18910
Reference: chip-651.0002_08_v24829

A:      0 AAGCTCGCCGTCATCGATGTCATCGTTATCTCATACATAAATTCGAATGCGGGGAAGCCAACATC
          |||||||||||||||||||||||||||||| ||||||||||||||||||||||||||||||||||
B:      0 AAGCTCGCCGTCATCGATGTCATCGTTATC-CATACATAAATTCGAATGCGGGGAAGCCAACATC

*****
Read: M99999:999:000000000-AFWM1:1:1108:12905:26066
Reference: chip-651.0002_08_v10928

A:      0 AAGCTCGCCGAGATCTTAGTCATCGTTGCATCAGCTATAAATTCGACAGCGGGCAAGCCAACATC
          |||||||||||||||||||||||||||||||||||||||||||||||||||||||||||||||||
B:      0 AAGCTCGCCGAGATCTTAGTCATCGTTGCATCAGCTATAAATTCGACAGCGGGCAAGCCAACATC

*****
Read: M99999:999:000000000-AFWM1:1:2102:5801:17050
Reference: chip-651.0002_08_v21678

A:      0 AAGCTCGCCGTCATCTTAGTCAGGGTTGCATCATACATAAATTCGGGTGCGAGCAAGCCAACATC
          |||||||||||||||||||||||||||||||||||||||||||||||||||||||||||||||||
B:      0 AAGCTCGCCGTCATCTTAGTCAGGGTTGCATCATACATAAATTCGGGTGCGAGCAAGCCAACATC

*****
Read: M99999:999:000000000-AFWM1:1:2113:7390:24555
Reference: chip-651.0002_08_v1820

A:      0 AAGCTCGCCTGTATCTTAGTCAGGGTTATCTCAAGCATAATCTCGAATGCGGGCAAGCCAACATC
          |||||||||||||||||||||||||||||||||||||||||||||||||||||||||||||||||
B:      0 AAGCTCGCCTGTATCTTAGTCAGGGTTATCTCAAGCATAATCTCGAATGCGGGCAAGCCAACATC

*****
Read: M99999:999:000000000-AFWM1:1:1114:14794:14038
Reference: chip-651.0002_08_v1207

A:      0 AAGCTCGCCTGTATCTTAGTCATCGTTATCTCATACATAAATTCGACAGCGGGGAAGCCAACATC
          |||||||||||||||||||||||||||||||||||||||||||||||||||||||||||||||||
B:      0 AAGCTCGCCTGTATCTTAGTCATCGTTATCTCATACATAAATTCGACAGCGGGGAAGCCAACATC

*****
Read: M99999:999:000000000-AFWM1:1:1106:15003:1698
Reference: chip-651.0002_08_v1206

A:      0 AAGCTCGCCTGTATCTTAGTCATCGTTATCTCATACATAAATTCGAATGCGAGCAAGCCAACATC
          |||||||||||||||||||||||||||||||||||||||||||||||||||||||||||||||||
B:      0 AAGCTCGCCTGTATCTTAGTCATCGTTATCTCATACATAAATTCGAATGCGAGCAAGCCAACATC

*****
Read: M99999:999:000000000-AFWM1:1:2107:8807:17786
Reference: chip-651.0002_08_v710

A:      0 AAGCTCGCCTGTATCTTAGTCATCGTTGCATCAAGCATAAATTCGAATGCGGGCAAGCCAACATC
          |||||||||||||||||||||||||||||||||||||||||||||||||||||||||||||||||
B:      0 AAGCTCGCCTGTATCTTAGTCATCGTTGCATCAAGCATAAATTCGAATGCGGGCAAGCCAACATC

*****
Read: M99999:999:000000000-AFWM1:1:1101:21865:9801
Reference: chip-651.0002_08_v11259

A:      0 AAGCTCGCCGAGATCTTAGTCATCGTTATCTCAAGCATATCGTCGACAGCGAGCAAGCCAACATC
          |||||||||||||||||||||||||||||||||||||||||||||||||||||||||||||||||
B:      0 AAGCTCGCCGAGATCTTAGTCATCGTTATCTCAAGCATATCGTCGACAGCGAGCAAGCCAACATC

*****
Read: M99999:999:000000000-AFWM1:1:2106:6686:21858
Reference: chip-651.0002_08_v15126

A:      0 AAGCTCGCCGAGATCGATGTCAGGGTTTTCTCATACATATCGTCGAATGCGAGCAAGCCAACATC
          |||||||||||||||||||||||||||||||||||||||||||||||||||||||||||||||||
B:      0 AAGCTCGCCGAGATCGATGTCAGGGTTTTCTCATACATATCGTCGAATGCGAGCAAGCCAACATC

*****
Read: M99999:999:000000000-AFWM1:1:1109:24271:23537
Reference: chip-651.0002_08_v1820

A:      0 AAGCTCGCCTGTATCTTAGTCAGGGTTATCTCAAGCATAATCTCGAATGCGGGCAAGCCAACATC
          |||||||||||||||||||||||||||||||||||||||||||||||||||||||||||||||||
B:      0 AAGCTCGCCTGTATCTTAGTCAGGGTTATCTCAAGCATAATCTCGAATGCGGGCAAGCCAACATC

*****
Read: M99999:999:000000000-AFWM1:1:2113:7774:8470
Reference: chip-651.0002_08_v21412

A:      0 AAGCTCGCCGTCATCTTAGTCATCGTTATCTCAAGCATAAATTCGACAGCGGGGAAGCCAACATC
          |||||||||||||||||||||||||||||||||||||||||||||||||||||||||||||||||
B:      0 AAGCTCGCCGTCATCTTAGTCATCGTTATCTCAAGCATAAATTCGACAGCGGGGAAGCCAACATC

*****
Read: M99999:999:000000000-AFWM1:1:2107:20867:20190
Reference: chip-651.0002_08_v25056

A:      0 AAGCTCGCCGTCATCGATGTCAGGGTTGCATCATACATAAATTCGAATGCGAGCAAGCCAACATC
          |||||||||||||||||||||||||||||||||||||||||||||||||||||||||||||||||
B:      0 AAGCTCGCCGTCATCGATGTCAGGGTTGCATCATACATAAATTCGAATGCGAGCAAGCCAACATC

*****
Read: M99999:999:000000000-AFWM1:1:1114:18941:10572
Reference: chip-651.0002_08_v260

A:      0 AAGCTCGCCTGTATCTTAGTCGGGGTTTTCTCAAGCATAAATTCGAATGCGGGCAAGCCAACATC
          |||||||||||||||||||||||||||||||||||||||||||||||||||||||||||||||||
B:      0 AAGCTCGCCTGTATCTTAGTCGGGGTTTTCTCAAGCATAAATTCGAATGCGGGCAAGCCAACATC

*****
Read: M99999:999:000000000-AFWM1:1:2101:24260:23601
Reference: chip-651.0002_08_v1174

A:      0 AAGCTCGCCTGTATCTTAGTCATCGTTATCTCATACATATCGTCGAATGCGGGGAAGCCAACATC
          |||||||||||||||||||||||||||||||||||||||||||||||||||||||||||||||||
B:      0 AAGCTCGCCTGTATCTTAGTCATCGTTATCTCATACATATCGTCGAATGCGGGGAAGCCAACATC

*****
Read: M99999:999:000000000-AFWM1:1:1113:18426:28386
Reference: chip-651.0002_08_v10385

A:      0 AAGCTCGCCGAGATCTTAGTCGGGGTTTTCTCAAGCATAAATTCGAATGCGGGCAAGCCAACATC
          |||||||||||||||||||||||||||||||||||||||||||||||||||||||||||||||||
B:      0 AAGCTCGCCGAGATCTTAGTCGGGGTTTTCTCAAGCATAAATTCGAATGCGGGCAAGCCAACATC

*****
Read: M99999:999:000000000-AFWM1:1:1105:24064:16557
Reference: chip-651.0002_08_v10865

A:      0 AAGCTCGCCGAGATCTTAGTCATCGTTGCATCATACATAATCTCGAATGCGGGCAAGCCAACATC
          |||||||||||||||||||||||||||||||||||||||||||||||||||||||||||||||||
B:      0 AAGCTCGCCGAGATCTTAGTCATCGTTGCATCATACATAATCTCGAATGCGGGCAAGCCAACATC

*****
Read: M99999:999:000000000-AFWM1:1:1111:6298:20525
Reference: chip-651.0002_08_v21503

A:      0 AAGCTCGCCGTCATCTTAGTCATCGTTATCTCAGCTATAAATTCGACAGCGGGCAAGCCAACATC
          |||||||||||||||||||||||||||||||||||||||||||||||||||||||||||||||||
B:      0 AAGCTCGCCGTCATCTTAGTCATCGTTATCTCAGCTATAAATTCGACAGCGGGCAAGCCAACATC

*****
Read: M99999:999:000000000-AFWM1:1:2114:13098:15561
Reference: chip-651.0002_08_v5254

A:      0 AAGCTCGCCTGTATCGATGTCAGGGTTATCTCATACATAAATTCGAATGCGGGGAAGCCAACATC
          |||||||||||||||||||||||||||||||||||||||||||||||||||||||||||||||||
B:      0 AAGCTCGCCTGTATCGATGTCAGGGTTATCTCATACATAAATTCGAATGCGGGGAAGCCAACATC

*****
Read: M99999:999:000000000-AFWM1:1:1105:16246:5576
Reference: chip-651.0002_08_v23886

A:      0 AAGCTCGCCGTCATCGATGTCGGGGTTTTCTCAAGCATAAATTCGAATGCGAGCAAGCCAACATC
          |||||||||||||||||||||||||||||||||||||||||||||||||||||||||||||||||
B:      0 AAGCTCGCCGTCATCGATGTCGGGGTTTTCTCAAGCATAAATTCGAATGCGAGCAAGCCAACATC

*****
Read: M99999:999:000000000-AFWM1:1:1108:12624:3822
Reference: chip-651.0002_08_v264

A:      0 AAGCTCGCCTGTATCTTAGTCGGGGTTTTCTCAAGCATAAATTCGACAGCGAGCAAGCCAACATC
          |||||||||||||||||||||||||||||||||||||||||||||||||||||||||||||||||
B:      0 AAGCTCGCCTGTATCTTAGTCGGGGTTTTCTCAAGCATAAATTCGACAGCGAGCAAGCCAACATC

*****
Read: M99999:999:000000000-AFWM1:1:2102:16658:22307
Reference: chip-651.0002_08_v3636

A:      0 AAGCTCGCCTGTATCGATGTCGGGGTTTTCTCAAGCATAAATTCGAATGCGAGCAAGCCAACATC
          ||||||||||||||||||| |||||||||||||||||||||||||||||||||||||||||||||
B:      0 AAGCTCGCCTGTATCGATG-CGGGGTTTTCTCAAGCATAAATTCGAATGCGAGCAAGCCAACATC

*****
Read: M99999:999:000000000-AFWM1:1:2103:3989:15394
Reference: chip-651.0002_08_v10659

A:      0 AAGCTCGCCGAGATCTTAGTCGGGGTTATCTCATACATAAATTCGACAGCGAGCAAGCCAACATC
          ||||||||||||||||||||||||||||||||.||||||||||||||||||||||||||||||||
B:      0 AAGCTCGCCGAGATCTTAGTCGGGGTTATCTCCTACATAAATTCGACAGCGAGCAAGCCAACATC

*****
Read: M99999:999:000000000-AFWM1:1:2106:17787:8854
Reference: chip-651.0002_08_v14209

A:      0 AAGCTCGCCGAGATCGATGTCATCGTTGCATCAAGCATAAATTCGAATGCGGGGAAGCCAACATC
          |||||||||||||||||||||||||||||||||||||||||||||||||||||||||||||||||
B:      0 AAGCTCGCCGAGATCGATGTCATCGTTGCATCAAGCATAAATTCGAATGCGGGGAAGCCAACATC

*****
Read: M99999:999:000000000-AFWM1:1:2103:7886:15497
Reference: chip-651.0002_08_v11706

A:      1 AGCTCGCCGAGATCTTAGTCAGGGTTTTCTCAAGCATATCGTCGAATGCGAGCAAGCCAACATC
          ||||||||||||||||||||||||||||||||||||||||||||||||||||||||||||..||
B:      1 AGCTCGCCGAGATCTTAGTCAGGGTTTTCTCAAGCATATCGTCGAATGCGAGCAAGCCAAACTC

*****
Read: M99999:999:000000000-AFWM1:1:1103:26223:11607
Reference: chip-651.0002_08_v5017

A:      0 AAGCTCGCCTGTATCGATGTCAGGGTTTTCTCATACATAATCTCGACAGCGGGGAAGCCAACATC
          |||||||||||||||||||||||||||||||||||||||||||||||||||||||||||||||||
B:      0 AAGCTCGCCTGTATCGATGTCAGGGTTTTCTCATACATAATCTCGACAGCGGGGAAGCCAACATC

*****
Read: M99999:999:000000000-AFWM1:1:1111:8082:22074
Reference: chip-651.0002_08_v14301

A:      0 AAGCTCGCCGAGATCGATGTCATCGTTGCATCAGCTATAAATTCGAATGCGAGCAAGCCAACATC
          |||||||||||||||||||||||||||||||||||||||||||||||||||||||||||||||||
B:      0 AAGCTCGCCGAGATCGATGTCATCGTTGCATCAGCTATAAATTCGAATGCGAGCAAGCCAACATC

*****
Read: M99999:999:000000000-AFWM1:1:2104:9882:11121
Reference: chip-651.0002_08_v952

A:      0 AAGCTCGCCTGTATCTTAGTCATCGTTTTCTCATACATATCGTCGACAGCGGGGAAGCCAACATC
          |||||||||||||||||||||||||||||||||||||||||||||||||||||||||||||||||
B:      0 AAGCTCGCCTGTATCTTAGTCATCGTTTTCTCATACATATCGTCGACAGCGGGGAAGCCAACATC

*****
Read: M99999:999:000000000-AFWM1:1:2105:24403:11262
Reference: chip-651.0002_08_v4311

A:      0 AAGCTCGCCTGTATCGATGTCATCGTTTTCTCAAGCATAAATTCGAATGCGAGCAAGCCAACATC
          |||||||||||||||||||||||||||||||||||||||||||||||||||||||||||||||||
B:      0 AAGCTCGCCTGTATCGATGTCATCGTTTTCTCAAGCATAAATTCGAATGCGAGCAAGCCAACATC

*****
Read: M99999:999:000000000-AFWM1:1:1110:25204:7257
Reference: chip-651.0002_08_v1582

A:      0 AAGCTCGCCTGTATCTTAGTCAGGGTTTTCTCAAGCATATCGTCGACAGCGGGGAAGCCAACATC
          |||||||||||||||||||||||||||||||||||||||||||||||||||||||||||||||||
B:      0 AAGCTCGCCTGTATCTTAGTCAGGGTTTTCTCAAGCATATCGTCGACAGCGGGGAAGCCAACATC

*****
Read: M99999:999:000000000-AFWM1:1:1109:12656:23094
Reference: chip-651.0002_08_v1398

A:      0 AAGCTCGCCTGTATCTTAGTCAGGGTTGCATCATACATATCGTCGGGTGCGAGCAAGCCAACATC
          |||||||||||||||||||||||||||||||||||||||||||||||||||||||||||||||||
B:      0 AAGCTCGCCTGTATCTTAGTCAGGGTTGCATCATACATATCGTCGGGTGCGAGCAAGCCAACATC

*****
Read: M99999:999:000000000-AFWM1:1:2106:16095:11233
Reference: chip-651.0002_08_v742

A:      0 AAGCTCGCCTGTATCTTAGTCATCGTTGCATCATACATAATCTCGACAGCGGGGAAGCCAACATC
          ||||||||||||||||||||||||||||||||||||||||||||||||||||||||||| |||||
B:      0 AAGCTCGCCTGTATCTTAGTCATCGTTGCATCATACATAATCTCGACAGCGGGGAAGCC-ACATC

*****
Read: M99999:999:000000000-AFWM1:1:1109:14762:11398
Reference: chip-651.0002_08_v10611

A:      0 AAGCTCGCCGAGATCTTAGTCGGGGTTATCTCAAGCATAAATTCGAATGCGAGCAAGCCAACATC
          |||||||||||||||||||||||||||||||||||||||||||||||||||||||||||||||||
B:      0 AAGCTCGCCGAGATCTTAGTCGGGGTTATCTCAAGCATAAATTCGAATGCGAGCAAGCCAACATC

*****
Read: M99999:999:000000000-AFWM1:1:2104:18049:13837
Reference: chip-651.0002_08_v27712

A:      0 AAGCTCGCCGTCATCGCGGTCATCGTTGCATCAAGCATAAATTCGACAGCGGGGAAGCCAACATC
          |||||||||||||||||||||||||||||||||||||||||||||||||||||||||||||||||
B:      0 AAGCTCGCCGTCATCGCGGTCATCGTTGCATCAAGCATAAATTCGACAGCGGGGAAGCCAACATC

*****
Read: M99999:999:000000000-AFWM1:1:2108:22200:6686
Reference: chip-651.0002_08_v24381

A:      0 AAGCTCGCCGTCATCGATGTCATCGTTGCATCATACATAAATTCGAATGCGAGCAAGCCAACATC
          |||||||||||||||||||||||||||||||||||||||||||||||||||||||||||||||||
B:      0 AAGCTCGCCGTCATCGATGTCATCGTTGCATCATACATAAATTCGAATGCGAGCAAGCCAACATC

*****
Read: M99999:999:000000000-AFWM1:1:1113:23112:12086
Reference: chip-651.0002_08_v21679

A:      0 AAGCTCGCCGTCATCTTAGTCAGGGTTGCATCATACATAAATTCGAATGCGGGGAAGCCAACATC
          |||||||||||||||||||||||||||||||||||||||||||||||||||||||||||||||||
B:      0 AAGCTCGCCGTCATCTTAGTCAGGGTTGCATCATACATAAATTCGAATGCGGGGAAGCCAACATC

*****
Read: M99999:999:000000000-AFWM1:1:1103:9299:10972
Reference: chip-651.0002_08_v24558

A:      0 AAGCTCGCCGTCATCGATGTCATCGTTTTCTCAAGCATAAATTCGGGTGCGAGCAAGCCAACATC
          |||||||||||||||||||||||||||||||||||||||||||||||||||||||||||||||||
B:      0 AAGCTCGCCGTCATCGATGTCATCGTTTTCTCAAGCATAAATTCGGGTGCGAGCAAGCCAACATC

*****
Read: M99999:999:000000000-AFWM1:1:2104:15688:19031
Reference: chip-651.0002_08_v1613

A:      0 AAGCTCGCCTGTATCTTAGTCAGGGTTTTCTCAAGCATAAATTCGACAGCGGGCAAGCCAACATC
          |||||||||||||||||||||||||||||||||||||||||||||||||||||||||||||||||
B:      0 AAGCTCGCCTGTATCTTAGTCAGGGTTTTCTCAAGCATAAATTCGACAGCGGGCAAGCCAACATC

*****
Read: M99999:999:000000000-AFWM1:1:2106:16082:17424
Reference: chip-651.0002_08_v21442

A:      1 AGCTCGCCGTCATCTTAGTCATCGTTATCTCATACATAATCTCGACAGCGGGGAAGCCAACATC
          ||||||||||||||||||||||||||||||||||||||.|||||||||||||||||||||||||
B:      1 AGCTCGCCGTCATCTTAGTCATCGTTATCTCATACATACTCTCGACAGCGGGGAAGCCAACATC

*****
Read: M99999:999:000000000-AFWM1:1:1110:14210:12514
Reference: chip-651.0002_08_v7776

A:      0 AAGCTCGCCTGTATCGCGGTCATCGTTTTCTCAGCTATAAATTCGAATGCGAGCAAGCCAACATC
          |||||||||||||||||||||||||||||||||||||||||||||||||||||||||||||||||
B:      0 AAGCTCGCCTGTATCGCGGTCATCGTTTTCTCAGCTATAAATTCGAATGCGAGCAAGCCAACATC

*****
Read: M99999:999:000000000-AFWM1:1:2104:10353:5564
Reference: chip-651.0002_08_v4581

A:      0 AAGCTCGCCTGTATCGATGTCATCGTTATCTCATACATAAATTCGAATGCGAGCAAGCCAACATC
          ||||||||||||||||||||||||         ||||||||||||||||||||||||||||||||
B:      0 AAGCTCGCCTGTATCGATGTCATC---------TACATAAATTCGAATGCGAGCAAGCCAACATC

*****
Read: M99999:999:000000000-AFWM1:1:1101:4901:13551
Reference: chip-651.0002_08_v1614

A:      0 AAGCTCGCCTGTATCTTAGTCAGGGTTTTCTCAAGCATAAATTCGACAGCGAGCAAGCCAACATC
          |||||||||||||||||||||||||||||||||||||||||||||||||||||||||||||||||
B:      0 AAGCTCGCCTGTATCTTAGTCAGGGTTTTCTCAAGCATAAATTCGACAGCGAGCAAGCCAACATC

*****
Read: M99999:999:000000000-AFWM1:1:1112:8796:6865
Reference: chip-651.0002_08_v25507

A:      0 AAGCTCGCCGTCATCGATGTCAGGGTTATCTCATACATAAATTCGACAGCGGGGAAGCCAACATC
          |||||||||||||||||||||||||||||||||||||||||||||||||||||||||||||||||
B:      0 AAGCTCGCCGTCATCGATGTCAGGGTTATCTCATACATAAATTCGACAGCGGGGAAGCCAACATC

*****
Read: M99999:999:000000000-AFWM1:1:1104:4944:23659
Reference: chip-651.0002_08_v774

A:      0 AAGCTCGCCTGTATCTTAGTCATCGTTGCATCAGCTATATCGTCGACAGCGAGCAAGCCAACATC
          |||||||||||||||||||||||||||||||||||||||||||||||||||||||||||||||||
B:      0 AAGCTCGCCTGTATCTTAGTCATCGTTGCATCAGCTATATCGTCGACAGCGAGCAAGCCAACATC

*****
Read: M99999:999:000000000-AFWM1:1:1110:9374:14082
Reference: chip-651.0002_08_v503

A:      0 AAGCTCGCCTGTATCTTAGTCGGGGTTATCTCATACATATCGTCGACAGCGGGCAAGCCAACATC
          |||||||||||||||||||||||||||||||||||||||||||||||||||||||||||||||||
B:      0 AAGCTCGCCTGTATCTTAGTCGGGGTTATCTCATACATATCGTCGACAGCGGGCAAGCCAACATC

*****
Read: M99999:999:000000000-AFWM1:1:2110:17472:20966
Reference: chip-651.0002_08_v21019

A:      0 AAGCTCGCCGTCATCTTAGTCATCGTTGCATCAGCTATATCGTCGAATGCGGGGAAGCCAACATC
          ||||||||||||||||||||||||  |||||||||||||||.|||||||||||||||||||||||
B:      0 AAGCTCGCCGTCATCTTAGTCATC--TGCATCAGCTATATCATCGAATGCGGGGAAGCCAACATC

*****
Read: M99999:999:000000000-AFWM1:1:2104:20329:18822
Reference: chip-651.0002_08_v798

A:      0 AAGCTCGCCTGTATCTTAGTCATCGTTGCATCAGCTATAAATTCGGGTGCGAGCAAGCCAACATC
          |||||||||||||| ||||||||||||||||||||||||||||||||||||||||||||||||||
B:      0 AAGCTCGCCTGTAT-TTAGTCATCGTTGCATCAGCTATAAATTCGGGTGCGAGCAAGCCAACATC

*****
Read: M99999:999:000000000-AFWM1:1:2103:26893:9444
Reference: chip-651.0002_08_v11738

A:      0 AAGCTCGCCGAGATCTTAGTCAGGGTTTTCTCAAGCATAAATTCGACAGCGGGCAAGCCAACATC
          |||||||||||||||||||||||||||||||||||||||||||||||||||||||||||||||||
B:      0 AAGCTCGCCGAGATCTTAGTCAGGGTTTTCTCAAGCATAAATTCGACAGCGGGCAAGCCAACATC

*****
Read: M99999:999:000000000-AFWM1:1:1113:19308:7691
Reference: chip-651.0002_08_v10659

A:      0 AAGCTCGCCGAGATCTTAGTCGGGGTTATCTCATACATAAATTCGACAGCGAGCAAGCCAACATC
          |||||||||||||||||||||||||||||||.|||||||||||||||||||||||||||||||||
B:      0 AAGCTCGCCGAGATCTTAGTCGGGGTTATCTAATACATAAATTCGACAGCGAGCAAGCCAACATC

*****
Read: M99999:999:000000000-AFWM1:1:1112:24177:12279
Reference: chip-651.0002_08_v8633

A:      0 AAGCTCGCCTGTATCGCGGTCAGGGTTATCTCATACATAAATTCGACAGCGGGCAAGCCAACATC
          |||||||||||||||||||||||||||||||||||||||||||||||||||||||||||||||||
B:      0 AAGCTCGCCTGTATCGCGGTCAGGGTTATCTCATACATAAATTCGACAGCGGGCAAGCCAACATC

*****
Read: M99999:999:000000000-AFWM1:1:1114:25476:11411
Reference: chip-651.0002_08_v1236

A:      0 AAGCTCGCCTGTATCTTAGTCATCGTTATCTCAGCTATAATCTCGAATGCGAGCAAGCCAACATC
          |||||||||||||||||||||||||||||||||||||||||||||||||||||||||||||||||
B:      0 AAGCTCGCCTGTATCTTAGTCATCGTTATCTCAGCTATAATCTCGAATGCGAGCAAGCCAACATC

*****
Read: M99999:999:000000000-AFWM1:1:1102:11249:22463
Reference: chip-651.0002_08_v1174

A:      0 AAGCTCGCCTGTATCTTAGTCATCGTTATCTCATACATATCGTCGAATGCGGGGAAGCCAACATC
          ||.||||||||||||||||||||||||||||||||||||||||||||||||||||||||||||||
B:      0 AAACTCGCCTGTATCTTAGTCATCGTTATCTCATACATATCGTCGAATGCGGGGAAGCCAACATC

*****
Read: M99999:999:000000000-AFWM1:1:2112:11147:10172
Reference: chip-651.0002_08_v14689

A:      0 AAGCTCGCCGAGATCGATGTCATCGTTATCTCATACATAATCTCGAATGCGGGGAAGCCAACATC
          ||||| |||||||||||||||||||||||||||||||||||||||||||||||||||||||||||
B:      0 AAGCT-GCCGAGATCGATGTCATCGTTATCTCATACATAATCTCGAATGCGGGGAAGCCAACATC

*****
Read: M99999:999:000000000-AFWM1:1:2112:4234:18208
Reference: chip-651.0002_08_v351

A:      0 AAGCTCGCCTGTATCTTAGTCGGGGTTTTCTCAGCTATAAATTCGAATGCGAGCAAGCCAACATC
          |||||||||||||||||||||||||||||||||||||||||||||||||||||||||||||||||
B:      0 AAGCTCGCCTGTATCTTAGTCGGGGTTTTCTCAGCTATAAATTCGAATGCGAGCAAGCCAACATC

*****
Read: M99999:999:000000000-AFWM1:1:1110:16953:13941
Reference: chip-651.0002_08_v1416

A:      0 AAGCTCGCCTGTATCTTAGTCAGGGTTGCATCATACATAATCTCGAATGCGAGCAAGCCAACATC
          |||||||||||||||||||||||||||||||||||||||||||||||||||||||||||||||||
B:      0 AAGCTCGCCTGTATCTTAGTCAGGGTTGCATCATACATAATCTCGAATGCGAGCAAGCCAACATC

*****
Read: M99999:999:000000000-AFWM1:1:1103:18257:18019
Reference: chip-651.0002_08_v28161

A:      0 AAGCTCGCCGTCATCGCGGTCATCGTTATCTCAAGCATAAATTCGAATGCGAGCAAGCCAACATC
          |||||||||||||||||||||||||||||||||||||||||||||||||||||||||||||||||
B:      0 AAGCTCGCCGTCATCGCGGTCATCGTTATCTCAAGCATAAATTCGAATGCGAGCAAGCCAACATC

*****
Read: M99999:999:000000000-AFWM1:1:1101:23297:24867
Reference: chip-651.0002_08_v21203

A:      0 AAGCTCGCCGTCATCTTAGTCATCGTTTTCTCATACATATCGTCGACAGCGGGCAAGCCAACATC
          |||||||||||||||||||||||||||||||||||||||||||||||||||||||||||||||||
B:      0 AAGCTCGCCGTCATCTTAGTCATCGTTTTCTCATACATATCGTCGACAGCGGGCAAGCCAACATC

*****
Read: M99999:999:000000000-AFWM1:1:2110:22807:23806
Reference: chip-651.0002_08_v903

A:      0 AAGCTCGCCTGTATCTTAGTCATCGTTTTCTCAAGCATATCGTCGGGTGCGAGCAAGCCAACATC
          |||||||||||||||||||||||||||||||||||||||||||||||||||||||||||||||||
B:      0 AAGCTCGCCTGTATCTTAGTCATCGTTTTCTCAAGCATATCGTCGGGTGCGAGCAAGCCAACATC

*****
Read: M99999:999:000000000-AFWM1:1:2109:16503:10411
Reference: chip-651.0002_08_v1250

A:      0 AAGCTCGCCTGTATCTTAGTCATCGTTATCTCAGCTATAAATTCGAATGCGGGCAAGCCAACATC
          |||||||||||||||||||||||||||||||||||||||||||||||||||||||||||||||||
B:      0 AAGCTCGCCTGTATCTTAGTCATCGTTATCTCAGCTATAAATTCGAATGCGGGCAAGCCAACATC

*****
Read: M99999:999:000000000-AFWM1:1:2105:13980:5061
Reference: chip-651.0002_08_v11151

A:      0 AAGCTCGCCGAGATCTTAGTCATCGTTTTCTCAGCTATAAATTCGAATGCGAGCAAGCCAACATC
          |||||||||||||||||||||||||||||||||||||||||||||||||||||||||||||||||
B:      0 AAGCTCGCCGAGATCTTAGTCATCGTTTTCTCAGCTATAAATTCGAATGCGAGCAAGCCAACATC

*****
Read: M99999:999:000000000-AFWM1:1:1112:22809:7658
Reference: chip-651.0002_08_v21498

A:      0 AAGCTCGCCGTCATCTTAGTCATCGTTATCTCAGCTATAAATTCGGGTGCGAGCAAGCCAACATC
          |||||||||||||||||||||||||||||||||||||||||||||||||||||||||||||||||
B:      0 AAGCTCGCCGTCATCTTAGTCATCGTTATCTCAGCTATAAATTCGGGTGCGAGCAAGCCAACATC

*****
Read: M99999:999:000000000-AFWM1:1:2111:10718:23866
Reference: chip-651.0002_08_v711

A:      0 AAGCTCGCCTGTATCTTAGTCATCGTTGCATCAAGCATAAATTCGAATGCGAGCAAGCCAACATC
          |||||||||||||||||||||||||||||||||||||||||||||||||||||||||||||||||
B:      0 AAGCTCGCCTGTATCTTAGTCATCGTTGCATCAAGCATAAATTCGAATGCGAGCAAGCCAACATC

*****
Read: M99999:999:000000000-AFWM1:1:1109:17141:28260
Reference: chip-651.0002_08_v22098

A:      0 AAGCTCGCCGTCATCTTAGTCAGGGTTATCTCATACATATCGTCGGGTGCGAGCAAGCCAACATC
          |||||||||||||||||||||||||||||||||||||||||||||||||||||||||||||||||
B:      0 AAGCTCGCCGTCATCTTAGTCAGGGTTATCTCATACATATCGTCGGGTGCGAGCAAGCCAACATC

*****
Read: M99999:999:000000000-AFWM1:1:1111:24926:6546
Reference: chip-651.0002_08_v22116

A:      0 AAGCTCGCCGTCATCTTAGTCAGGGTTATCTCATACATAATCTCGAATGCGAGCAAGCCAACATC
          |||||||||||||||||||||||||||||||||||||||||||||||||||||||||||||||||
B:      0 AAGCTCGCCGTCATCTTAGTCAGGGTTATCTCATACATAATCTCGAATGCGAGCAAGCCAACATC

*****
Read: M99999:999:000000000-AFWM1:1:2114:18839:18298
Reference: chip-651.0002_08_v531

A:      0 AAGCTCGCCTGTATCTTAGTCGGGGTTATCTCATACATAAATTCGAATGCGAGCAAGCCAACATC
          |||||||||||||||||||||||||||||||||||||||||||||||||||||||||||||||||
B:      0 AAGCTCGCCTGTATCTTAGTCGGGGTTATCTCATACATAAATTCGAATGCGAGCAAGCCAACATC

*****
Read: M99999:999:000000000-AFWM1:1:1107:2368:17541
Reference: chip-651.0002_08_v7716

A:      0 AAGCTCGCCTGTATCGCGGTCATCGTTTTCTCATACATAATCTCGAATGCGAGCAAGCCAACATC
          |||||||||||||||||||||||||||||||||||||||||||||||||||||||||||||||||
B:      0 AAGCTCGCCTGTATCGCGGTCATCGTTTTCTCATACATAATCTCGAATGCGAGCAAGCCAACATC

*****
Read: M99999:999:000000000-AFWM1:1:2111:20535:11335
Reference: chip-651.0002_08_v10221

A:      0 AAGCTCGCCGAGATCTTAGTCGGGGTTGCATCAGCTATATCGTCGAATGCGAGCAAGCCAACATC
          |||||||||||||||||||||||||||||||||||||||||||||||||||||||||||||||||
B:      0 AAGCTCGCCGAGATCTTAGTCGGGGTTGCATCAGCTATATCGTCGAATGCGAGCAAGCCAACATC

*****
Read: M99999:999:000000000-AFWM1:1:2104:4997:11652
Reference: chip-651.0002_08_v20781

A:      0 AAGCTCGCCGTCATCTTAGTCGGGGTTATCTCATACATAAATTCGAATGCGAGCAAGCCAACATC
          |||||||||||||||||||||||||||||||||||||||||||||||||||||||||||||||||
B:      0 AAGCTCGCCGTCATCTTAGTCGGGGTTATCTCATACATAAATTCGAATGCGAGCAAGCCAACATC

*****
Read: M99999:999:000000000-AFWM1:1:2112:19173:9907
Reference: chip-651.0002_08_v12050

A:      0 AAGCTCGCCGAGATCTTAGTCAGGGTTATCTCAGCTATAAATTCGAATGCGGGCAAGCCAACATC
          |||||||||||||||||||||||||||.||||||||||||||||||||| ||||||| |||||||
B:      0 AAGCTCGCCGAGATCTTAGTCAGGGTTGTCTCAGCTATAAATTCGAATG-GGGCAAG-CAACATC

*****
Read: M99999:999:000000000-AFWM1:1:2109:23718:15191
Reference: chip-651.0002_08_v1929

A:      0 AAGCTCGCCTGTATCTTAGTCAGGGTTATCTCAGCTATAAATTCGACAGCGAGCAAGCCAACATC
          |||||||||||||||||||||||||||||||||||||||||||||||||||||||||||||||||
B:      0 AAGCTCGCCTGTATCTTAGTCAGGGTTATCTCAGCTATAAATTCGACAGCGAGCAAGCCAACATC

*****
Read: M99999:999:000000000-AFWM1:1:1109:12263:3111
Reference: chip-651.0002_08_v27756

A:      0 AAGCTCGCCGTCATCGCGGTCATCGTTGCATCATACATAAATTCGAATGCGAGCAAGCCAACATC
          |||||||||||||||||||||||||||||||||||||||||||||||||||||||||||||||||
B:      0 AAGCTCGCCGTCATCGCGGTCATCGTTGCATCATACATAAATTCGAATGCGAGCAAGCCAACATC

*****
Read: M99999:999:000000000-AFWM1:1:1107:19097:8531
Reference: chip-651.0002_08_v4056

A:      0 AAGCTCGCCTGTATCGATGTCATCGTTGCATCAAGCATATCGTCGAATGCGAGCAAGCCAACATC
          |||||||||||||||||||||||||||||||||||||||||||||||||||||||||||||||||
B:      0 AAGCTCGCCTGTATCGATGTCATCGTTGCATCAAGCATATCGTCGAATGCGAGCAAGCCAACATC

*****
Read: M99999:999:000000000-AFWM1:1:2113:17004:25292
Reference: chip-651.0002_08_v4085

A:      0 AAGCTCGCCTGTATCGATGTCATCGTTGCATCAAGCATAAATTCGAATGCGGGCAAGCCAACATC
          ||||||||||||||||||||||||||||||| |||||||||||||||||||||||||||||||||
B:      0 AAGCTCGCCTGTATCGATGTCATCGTTGCAT-AAGCATAAATTCGAATGCGGGCAAGCCAACATC

*****
Read: M99999:999:000000000-AFWM1:1:1112:20395:20967
Reference: chip-651.0002_08_v20944

A:      0 AAGCTCGCCGTCATCTTAGTCATCGTTGCATCAAGCATAATCTCGAATGCGGGGAAGCCAACATC
          |||||||||||||||||||||||||||||||||||||||||||||||||||||||||||||||||
B:      0 AAGCTCGCCGTCATCTTAGTCATCGTTGCATCAAGCATAATCTCGAATGCGGGGAAGCCAACATC

*****
Read: M99999:999:000000000-AFWM1:1:1114:6502:19471
Reference: chip-651.0002_08_v24111

A:      0 AAGCTCGCCGTCATCGATGTCGGGGTTATCTCAAGCATAAATTCGAATGCGAGCAAGCCAACATC
          |||||||||||||||||||||||||||||||||||||||||||||||||||||||||||||||||
B:      0 AAGCTCGCCGTCATCGATGTCGGGGTTATCTCAAGCATAAATTCGAATGCGAGCAAGCCAACATC

*****
Read: M99999:999:000000000-AFWM1:1:2108:27839:19826
Reference: chip-651.0002_08_v4567

A:      0 AAGCTCGCCTGTATCGATGTCATCGTTATCTCATACATAATCTCGACAGCGGGGAAGCCAACATC
          |||||||||||||||||||||||||||||||||||.|||||||||||||||||||||||||||||
B:      0 AAGCTCGCCTGTATCGATGTCATCGTTATCTCATAAATAATCTCGACAGCGGGGAAGCCAACATC

*****
Read: M99999:999:000000000-AFWM1:1:2104:17094:6118
Reference: chip-651.0002_08_v789

A:      0 AAGCTCGCCTGTATCTTAGTCATCGTTGCATCAGCTATAATCTCGACAGCGAGCAAGCCAACATC
          ||||||||||||||||||||||||||||||||||||||.||||||||||||||||||||||||||
B:      0 AAGCTCGCCTGTATCTTAGTCATCGTTGCATCAGCTATCATCTCGACAGCGAGCAAGCCAACATC

*****
Read: M99999:999:000000000-AFWM1:1:1110:8913:13960
Reference: chip-651.0002_08_v10447

A:      0 AAGCTCGCCGAGATCTTAGTCGGGGTTTTCTCAGCTATATCGTCGACAGCGGGGAAGCCAACATC
          |||||||||||||||||||||||||||||||||||||||||||||||||||||||| ||||||||
B:      0 AAGCTCGCCGAGATCTTAGTCGGGGTTTTCTCAGCTATATCGTCGACAGCGGGGAA-CCAACATC

*****
Read: M99999:999:000000000-AFWM1:1:2103:19175:21238
Reference: chip-651.0002_08_v65

A:      0 AAGCTCGCCTGTATCTTAGTCGGGGTTGCATCATACATAATCTCGAATGCGGGCAAGCCAACATC
          |||||||||||||||||||||||||||||||||||||||||||||||||||||||||||||||||
B:      0 AAGCTCGCCTGTATCTTAGTCGGGGTTGCATCATACATAATCTCGAATGCGGGCAAGCCAACATC

*****
Read: M99999:999:000000000-AFWM1:1:2101:20157:13723
Reference: chip-651.0002_08_v14255

A:      0 AAGCTCGCCGAGATCGATGTCATCGTTGCATCATACATAAATTCGAATGCGGGCAAGCCAACATC
          |||||||||||||||||||||||||||||||||||||||||||||||||||||||||||||||||
B:      0 AAGCTCGCCGAGATCGATGTCATCGTTGCATCATACATAAATTCGAATGCGGGCAAGCCAACATC

*****
Read: M99999:999:000000000-AFWM1:1:2112:6312:21571
Reference: chip-651.0002_08_v1164

A:      0 AAGCTCGCCTGTATCTTAGTCATCGTTATCTCAAGCATAAATTCGACAGCGAGCAAGCCAACATC
          |||||||||||||||||||||||||||||||||||||||||||||||||||||||||||||||||
B:      0 AAGCTCGCCTGTATCTTAGTCATCGTTATCTCAAGCATAAATTCGACAGCGAGCAAGCCAACATC

*****
Read: M99999:999:000000000-AFWM1:1:1112:27203:7356
Reference: chip-651.0002_08_v1599

A:      0 AAGCTCGCCTGTATCTTAGTCAGGGTTTTCTCAAGCATAATCTCGACAGCGAGCAAGCCAACATC
          |||||||||||||||||||||||||||||||||||||||||||||||||||||||||||||||||
B:      0 AAGCTCGCCTGTATCTTAGTCAGGGTTTTCTCAAGCATAATCTCGACAGCGAGCAAGCCAACATC

*****
Read: M99999:999:000000000-AFWM1:1:1112:22221:9020
Reference: chip-651.0002_08_v5227

A:      0 AAGCTCGCCTGTATCGATGTCAGGGTTATCTCATACATATCGTCGACAGCGGGGAAGCCAACATC
          |||||||||||||||||||||||||||||||||||||||||||||||||||||||||||||||||
B:      0 AAGCTCGCCTGTATCGATGTCAGGGTTATCTCATACATATCGTCGACAGCGGGGAAGCCAACATC

*****
Read: M99999:999:000000000-AFWM1:1:2110:19919:17875
Reference: chip-651.0002_08_v231

A:      0 AAGCTCGCCTGTATCTTAGTCGGGGTTTTCTCAAGCATATCGTCGAATGCGAGCAAGCCAACATC
          |||||||||||||||||||||||||||||||||||||||||||||||||||||||||||||||||
B:      0 AAGCTCGCCTGTATCTTAGTCGGGGTTTTCTCAAGCATATCGTCGAATGCGAGCAAGCCAACATC

*****
Read: M99999:999:000000000-AFWM1:1:1112:14469:19654
Reference: chip-651.0002_08_v4551

A:      0 AAGCTCGCCTGTATCGATGTCATCGTTATCTCATACATATCGTCGAATGCGAGCAAGCCAACATC
          ||||||||||||||||||||| ||||||||||||||||||||||| |||||||||||||||||||
B:      0 AAGCTCGCCTGTATCGATGTC-TCGTTATCTCATACATATCGTCG-ATGCGAGCAAGCCAACATC

*****
Read: M99999:999:000000000-AFWM1:1:2105:16995:14323
Reference: chip-651.0002_08_v1221

A:      0 AAGCTCGCCTGTATCTTAGTCATCGTTATCTCAGCTATATCGTCGAATGCGAGCAAGCCAACATC
          |||||||||||||||||||||||||||||||||||||||||||||||||||||||||||||||||
B:      0 AAGCTCGCCTGTATCTTAGTCATCGTTATCTCAGCTATATCGTCGAATGCGAGCAAGCCAACATC

*****
Read: M99999:999:000000000-AFWM1:1:2114:21248:25625
Reference: chip-651.0002_08_v952

A:      0 AAGCTCGCCTGTATCTTAGTCATCGTTTTCTCATACATATCGTCGACAGCGGGGAAGCCAACATC
          ||||||||||||||||||||||||||||||.||||||.|||||||||||||||||||||||||||
B:      0 AAGCTCGCCTGTATCTTAGTCATCGTTTTCGCATACAAATCGTCGACAGCGGGGAAGCCAACATC

*****
Read: M99999:999:000000000-AFWM1:1:2107:18114:2371
Reference: chip-651.0002_08_v4547

A:      0 AAGCTCGCCTGTATCGATGTCATCGTTATCTCATACATATCGTCGGGTGCGGGCAAGCCAACATC
          |||||||||||||||||||||||||||||||||||||||||||||||||||||||.|||||||||
B:      0 AAGCTCGCCTGTATCGATGTCATCGTTATCTCATACATATCGTCGGGTGCGGGCACGCCAACATC

*****
Read: M99999:999:000000000-AFWM1:1:2112:4868:8871
Reference: chip-651.0002_08_v84

A:      0 AAGCTCGCCTGTATCTTAGTCGGGGTTGCATCATACATAAATTCGACAGCGAGCAAGCCAACATC
          |||||||||||||||||||||||||||||||||||||||||||||||||||||||||||||||||
B:      0 AAGCTCGCCTGTATCTTAGTCGGGGTTGCATCATACATAAATTCGACAGCGAGCAAGCCAACATC

*****
Read: M99999:999:000000000-AFWM1:1:2101:24130:7883
Reference: chip-651.0002_08_v5004

A:      0 AAGCTCGCCTGTATCGATGTCAGGGTTTTCTCATACATATCGTCGACAGCGAGCAAGCCAACATC
          |||||||||||||||||||||||||||||||||||||||||||||||||||||||||||||||||
B:      0 AAGCTCGCCTGTATCGATGTCAGGGTTTTCTCATACATATCGTCGACAGCGAGCAAGCCAACATC

*****
Read: M99999:999:000000000-AFWM1:1:2111:18425:9401
Reference: chip-651.0002_08_v1178

A:      0 AAGCTCGCCTGTATCTTAGTCATCGTTATCTCATACATATCGTCGACAGCGGGCAAGCCAACATC
          |||||||||||||||||||||||||||||||||||||||||||||||||||||||||||||||||
B:      0 AAGCTCGCCTGTATCTTAGTCATCGTTATCTCATACATATCGTCGACAGCGGGCAAGCCAACATC

*****
Read: M99999:999:000000000-AFWM1:1:2113:16511:27525
Reference: chip-651.0002_08_v1639

A:      0 AAGCTCGCCTGTATCTTAGTCAGGGTTTTCTCATACATAATCTCGAATGCGGGGAAGCCAACATC
          ||||||||||||||||||||||||||||||||||||||||| |||||||||||||||||||||||
B:      0 AAGCTCGCCTGTATCTTAGTCAGGGTTTTCTCATACATAAT-TCGAATGCGGGGAAGCCAACATC

*****
Read: M99999:999:000000000-AFWM1:1:2102:5396:17613
Reference: chip-651.0002_08_v21906

A:      0 AAGCTCGCCGTCATCTTAGTCAGGGTTTTCTCATACATAAATTCGAATGCGAGCAAGCCAACATC
          |||||||||||||||||||||||||||||||||||||||||||||||||||||||||||||||||
B:      0 AAGCTCGCCGTCATCTTAGTCAGGGTTTTCTCATACATAAATTCGAATGCGAGCAAGCCAACATC

*****
Read: M99999:999:000000000-AFWM1:1:1103:17504:14993
Reference: chip-651.0002_08_v21421

A:      0 AAGCTCGCCGTCATCTTAGTCATCGTTATCTCATACATATCGTCGGGTGCGGGGAAGCCAACATC
          |||||||||||||||||||||||||||||||||||||||||||||||||||||||||||||||||
B:      0 AAGCTCGCCGTCATCTTAGTCATCGTTATCTCATACATATCGTCGGGTGCGGGGAAGCCAACATC

*****
Read: M99999:999:000000000-AFWM1:1:2107:23924:10888
Reference: chip-651.0002_08_v759

A:      0 AAGCTCGCCTGTATCTTAGTCATCGTTGCATCATACATAAATTCGACAGCGAGCAAGCCAACATC
          |||||||||||.||||||||||||||||||||||.||||||||||||||||||||||||||||||
B:      0 AAGCTCGCCTGCATCTTAGTCATCGTTGCATCATGCATAAATTCGACAGCGAGCAAGCCAACATC

*****
Read: M99999:999:000000000-AFWM1:1:2114:9644:11826
Reference: chip-651.0002_08_v937

A:      0 AAGCTCGCCTGTATCTTAGTCATCGTTTTCTCAAGCATAAATTCGACAGCGGGGAAGCCAACATC
          |||||||||||||||||||||||||||||||||||||||||||||||||||||||||||||||||
B:      0 AAGCTCGCCTGTATCTTAGTCATCGTTTTCTCAAGCATAAATTCGACAGCGGGGAAGCCAACATC

*****
Read: M99999:999:000000000-AFWM1:1:2114:22277:14854
Reference: chip-651.0002_08_v714

A:      0 AAGCTCGCCTGTATCTTAGTCATCGTTGCATCAAGCATAAATTCGACAGCGAGCAAGCCAACATC
          |||||||||||||||||||||||||||||||||||||||||||||||||||||||||||||||||
B:      0 AAGCTCGCCTGTATCTTAGTCATCGTTGCATCAAGCATAAATTCGACAGCGAGCAAGCCAACATC

*****
Read: M99999:999:000000000-AFWM1:1:2103:12551:24042
Reference: chip-651.0002_08_v7461

A:      0 AAGCTCGCCTGTATCGCGGTCATCGTTGCATCAAGCATAAATTCGAATGCGAGCAAGCCAACATC
          |||||||||||||||||||||||||||||||||||||||||||||||||||||||||||||||||
B:      0 AAGCTCGCCTGTATCGCGGTCATCGTTGCATCAAGCATAAATTCGAATGCGAGCAAGCCAACATC

*****
Read: M99999:999:000000000-AFWM1:1:2113:12392:14727
Reference: chip-651.0002_08_v10808

A:      0 AAGCTCGCCGAGATCTTAGTCATCGTTGCATCAAGCATATCGTCGACAGCGGGCAAGCCAACATC
          |||||||||||||||||||||||||||||||||||||||||||||||||||||||||||||||||
B:      0 AAGCTCGCCGAGATCTTAGTCATCGTTGCATCAAGCATATCGTCGACAGCGGGCAAGCCAACATC

*****
Read: M99999:999:000000000-AFWM1:1:2105:28448:16268
Reference: chip-651.0002_08_v3889

A:      0 AAGCTCGCCTGTATCGATGTCGGGGTTATCTCATACATAATCTCGAATGCGGGGAAGCCAACATC
          |||||||||||||||||||||||||||||||||||||||||||||||||||||||||||||||||
B:      0 AAGCTCGCCTGTATCGATGTCGGGGTTATCTCATACATAATCTCGAATGCGGGGAAGCCAACATC

*****
Read: M99999:999:000000000-AFWM1:1:1102:12344:5242
Reference: chip-651.0002_08_v7959

A:      0 AAGCTCGCCTGTATCGCGGTCATCGTTATCTCATACATAAATTCGACAGCGAGCAAGCCAACATC
          |||||||||||||||||||||||||||||||||||||||||||||||||||||||||||||||||
B:      0 AAGCTCGCCTGTATCGCGGTCATCGTTATCTCATACATAAATTCGACAGCGAGCAAGCCAACATC

*****
Read: M99999:999:000000000-AFWM1:1:2109:19360:3190
Reference: chip-651.0002_08_v20960

A:      0 AAGCTCGCCGTCATCTTAGTCATCGTTGCATCAAGCATAAATTCGAATGCGGGCAAGCCAACATC
          |||||||||||||||||||||||||||||||||||||||||||||||||||||||||||||||||
B:      0 AAGCTCGCCGTCATCTTAGTCATCGTTGCATCAAGCATAAATTCGAATGCGGGCAAGCCAACATC

*****
Read: M99999:999:000000000-AFWM1:1:2104:19076:13929
Reference: chip-651.0002_08_v7953

A:      0 AAGCTCGCCTGTATCGCGGTCATCGTTATCTCATACATAAATTCGGGTGCGAGCAAGCCAACATC
          |||||||||||||||||||||||||||||||||||||||||||||||||||||||||||||||||
B:      0 AAGCTCGCCTGTATCGCGGTCATCGTTATCTCATACATAAATTCGGGTGCGAGCAAGCCAACATC

*****
Read: M99999:999:000000000-AFWM1:1:1113:15664:23499
Reference: chip-651.0002_08_v96

A:      0 AAGCTCGCCTGTATCTTAGTCGGGGTTGCATCAGCTATATCGTCGAATGCGAGCAAGCCAACATC
          |||||||||||||||||||||||||||||||||||||||||||||||||||||||||||||||||
B:      0 AAGCTCGCCTGTATCTTAGTCGGGGTTGCATCAGCTATATCGTCGAATGCGAGCAAGCCAACATC

*****
Read: M99999:999:000000000-AFWM1:1:2113:14047:4174
Reference: chip-651.0002_08_v22087

A:      0 AAGCTCGCCGTCATCTTAGTCAGGGTTATCTCAAGCATAAATTCGACAGCGGGGAAGCCAACATC
          |||||||||||||||||||||||||||||||||||||||||||||||||||||||||||||||||
B:      0 AAGCTCGCCGTCATCTTAGTCAGGGTTATCTCAAGCATAAATTCGACAGCGGGGAAGCCAACATC

*****
Read: M99999:999:000000000-AFWM1:1:1104:26131:13403
Reference: chip-651.0002_08_v5229

A:      0 AAGCTCGCCTGTATCGATG-TCAGGGTTATCTCATACATATCGTCGACAGCGAGCAAGCCAACATC
          ||||||||||||||||||| ||||||||||||||||||||||||||||||||||||||||||||||
B:      0 AAGCTCGCCTGTATCGATGTTCAGGGTTATCTCATACATATCGTCGACAGCGAGCAAGCCAACATC

*****
Read: M99999:999:000000000-AFWM1:1:2103:18778:17069
Reference: chip-651.0002_08_v24156

A:      0 AAGCTCGCCGTCATCGATGTCGGGGTTATCTCATACATAAATTCGAATGCGAGCAAGCCAACATC
          |||||||||||||||||||||||||||||||||||||||||||||||||||||||||||||||||
B:      0 AAGCTCGCCGTCATCGATGTCGGGGTTATCTCATACATAAATTCGAATGCGAGCAAGCCAACATC

*****
Read: M99999:999:000000000-AFWM1:1:1106:18706:2306
Reference: chip-651.0002_08_v1173

A:      0 AAGCTCGCCTGTATCTTAGTCATCGTTATCTCATACATATCGTCGGGTGCGAGCAAGCCAACATC
          |||||||||||||||||||||||||||||||||||||||||||||||||||||||||||||||||
B:      0 AAGCTCGCCTGTATCTTAGTCATCGTTATCTCATACATATCGTCGGGTGCGAGCAAGCCAACATC

*****
Read: M99999:999:000000000-AFWM1:1:1101:5701:7037
Reference: chip-651.0002_08_v14706

A:      0 AAGCTCGCCGAGATCGATGTCATCGTTATCTCATACATAAATTCGAATGCGAGCAAGCCAACATC
          |||.|||||||||||||||||||||||||||||||||||||||||||||||||||||||||||||
B:      0 AAGATCGCCGAGATCGATGTCATCGTTATCTCATACATAAATTCGAATGCGAGCAAGCCAACATC

*****
Read: M99999:999:000000000-AFWM1:1:1102:25271:18245
Reference: chip-651.0002_08_v21428

A:      0 AAGCTCGCCGTCATCTTAGTCATCGTTATCTCATACATATCGTCGACAGCGGGCAAGCCAACATC
          |||||||||||||||||||||||||||||||||||.|||||||||||||||||||||||||||||
B:      0 AAGCTCGCCGTCATCTTAGTCATCGTTATCTCATATATATCGTCGACAGCGGGCAAGCCAACATC

*****
Read: M99999:999:000000000-AFWM1:1:1114:3171:19272
Reference: chip-651.0002_08_v5031

A:      0 AAGCTCGCCTGTATCGATGTCAGGGTTTTCTCATACATAAATTCGAATGCGAGCAAGCCAACATC
          |||||||||||||||||||||||||||||||||||||||||||||||||||||||||||||||||
B:      0 AAGCTCGCCTGTATCGATGTCAGGGTTTTCTCATACATAAATTCGAATGCGAGCAAGCCAACATC

*****
Read: M99999:999:000000000-AFWM1:1:1109:21037:13918
Reference: chip-651.0002_08_v21154

A:      0 AAGCTCGCCGTCATCTTAGTCATCGTTTTCTCAAGCATATCGTCGAATGCGGGGAAGCCAACATC
          ||||||| |||||||||||||||||||||||||||||||||||||||||||||||||||||||||
B:      0 AAGCTCG-CGTCATCTTAGTCATCGTTTTCTCAAGCATATCGTCGAATGCGGGGAAGCCAACATC

*****
Read: M99999:999:000000000-AFWM1:1:1106:17989:28873
Reference: chip-651.0002_08_v1834

A:      0 AAGCTCGCCTGTATCTTAGTCAGGGTTATCTCAAGCATAAATTCGAATGCGGGGAAGCCAACATC
          |||||||||||||||||||||||||.||||||||||||||.||||||||||||||||||||||||
B:      0 AAGCTCGCCTGTATCTTAGTCAGGGCTATCTCAAGCATAACTTCGAATGCGGGGAAGCCAACATC

*****
Read: M99999:999:000000000-AFWM1:1:2107:15695:20075
Reference: chip-651.0002_08_v24756

A:      0 AAGCTCGCCGTCATCGATGTCATCGTTATCTCAAGCATATCGTCGAATGCGAGCAAGCCAACATC
          |.|||||||||||||||||||||||||||||||||||||||||||||||||||||||||||||||
B:      0 ACGCTCGCCGTCATCGATGTCATCGTTATCTCAAGCATATCGTCGAATGCGAGCAAGCCAACATC

*****
Read: M99999:999:000000000-AFWM1:1:1114:16320:11263
Reference: chip-651.0002_08_v15335

A:      0 AAGCTCGCCGAGATCGATGTCAGGGTTATCTCAAGCATAAATTCGAATGCGGGCAAGCCAACATC
          |||||||||||||||||||||||||||||||||||||||||||||||||||||||||||||||||
B:      0 AAGCTCGCCGAGATCGATGTCAGGGTTATCTCAAGCATAAATTCGAATGCGGGCAAGCCAACATC

*****
Read: M99999:999:000000000-AFWM1:1:2114:13032:15085
Reference: chip-651.0002_08_v4179

A:      0 AAGCTCGCCTGTATCGATGTCATCGTTGCATCAGCTATAAATTCGACAGCGAGCAAGCCAACATC
          |||||||||||||||||||||||||||||||||||||||||||||||||||||||||||||||||
B:      0 AAGCTCGCCTGTATCGATGTCATCGTTGCATCAGCTATAAATTCGACAGCGAGCAAGCCAACATC

*****
Read: M99999:999:000000000-AFWM1:1:2111:25745:17131
Reference: chip-651.0002_08_v1192

A:      0 AAGCTCGCCTGTATCTTAGTCATCGTTATCTCATACATAATCTCGACAGCGGGGAAGCCAACATC
          |||||||||||||||||||||||||||||||||||||||||||||||||||||||||||||||||
B:      0 AAGCTCGCCTGTATCTTAGTCATCGTTATCTCATACATAATCTCGACAGCGGGGAAGCCAACATC

*****
Read: M99999:999:000000000-AFWM1:1:1103:23628:19832
Reference: chip-651.0002_08_v11976

A:      0 AAGCTCGCCGAGATCTTAGTCAGGGTTATCTCATACATATCGTCGAATGCGAGCAAGCCAACATC
          |||||||||||||||||||||||||||||||||||||||||||||||||||||||||||||||||
B:      0 AAGCTCGCCGAGATCTTAGTCAGGGTTATCTCATACATATCGTCGAATGCGAGCAAGCCAACATC

*****
Read: M99999:999:000000000-AFWM1:1:1109:29361:16219
Reference: chip-651.0002_08_v20945

A:      0 AAGCTCGCCGTCATCTTAGTCATCGTTGCATCAAGCATAATCTCGAATGCGGGCAAGCCAACATC
          |||||||||||||||||||||||||||||||||||| ||||||||||||||||||||||||||||
B:      0 AAGCTCGCCGTCATCTTAGTCATCGTTGCATCAAGC-TAATCTCGAATGCGGGCAAGCCAACATC

*****
Read: M99999:999:000000000-AFWM1:1:2112:23647:23609
Reference: chip-651.0002_08_v3949

A:      0 AAGCTCGCCTGTATCGATGTCGGGGTTATCTCAGCTATAAATTCGAATGCGGGGAAGCCAACATC
          ||||||||||||||||||| |||||||||||||||||||||||||||||||||||||||||||||
B:      0 AAGCTCGCCTGTATCGATG-CGGGGTTATCTCAGCTATAAATTCGAATGCGGGGAAGCCAACATC

*****
Read: M99999:999:000000000-AFWM1:1:2108:23629:18045
Reference: chip-651.0002_08_v11077

A:      0 AAGCTCGCCGAGATCTTAGTCATCGTTTTCTCATACATATCGTCGACAGCGGGGAAGCCAACATC
          |||||||||||||||||||||||||||||||||||||||||||||||||||||||||||||||||
B:      0 AAGCTCGCCGAGATCTTAGTCATCGTTTTCTCATACATATCGTCGACAGCGGGGAAGCCAACATC

*****
Read: M99999:999:000000000-AFWM1:1:1110:18355:11580
Reference: chip-651.0002_08_v15125

A:      0 AAGCTCGCCGAGATCGATGTCAGGGTTTTCTCATACATATCGTCGAATGCGGGCAAGCCAACATC
          |||||||||||||||||||||||||||||||||||||||||||||||||||||||||||||||||
B:      0 AAGCTCGCCGAGATCGATGTCAGGGTTTTCTCATACATATCGTCGAATGCGGGCAAGCCAACATC

*****
Read: M99999:999:000000000-AFWM1:1:1114:5457:23181
Reference: chip-651.0002_08_v11283

A:      0 AAGCTCGCCGAGATCTTAGTCATCGTTATCTCAAGCATAAATTCGGGTGCGAGCAAGCCAACATC
          |||||||||||||||||||||||||||||||||||||||||||||||||||||||||||||||||
B:      0 AAGCTCGCCGAGATCTTAGTCATCGTTATCTCAAGCATAAATTCGGGTGCGAGCAAGCCAACATC

*****
Read: M99999:999:000000000-AFWM1:1:2112:12883:7892
Reference: chip-651.0002_08_v21231

A:      0 AAGCTCGCCGTCATCTTAGTCATCGTTTTCTCATACATAAATTCGAATGCGAGCAAGCCAACATC
          |||||||||||||||||||||||||||||||||||||||||||||||||||||||||||||||||
B:      0 AAGCTCGCCGTCATCTTAGTCATCGTTTTCTCATACATAAATTCGAATGCGAGCAAGCCAACATC

*****
Read: M99999:999:000000000-AFWM1:1:2110:26173:10200
Reference: chip-651.0002_08_v1162

A:      0 AAGCTCGCCTGTATCTTAGTCATCGTTATCTCAAGCATAAATTCGACAGCGGGGAAGCCAACATC
          ||||||||||||||||||||||||||| |||||||| ||||||||||||||||||||||||||||
B:      0 AAGCTCGCCTGTATCTTAGTCATCGTT-TCTCAAGC-TAAATTCGACAGCGGGGAAGCCAACATC

*****
Read: M99999:999:000000000-AFWM1:1:1102:26947:21300
Reference: chip-651.0002_08_v13804

A:      0 AAGCTCGCCGAGATCGATGTCGGGGTTTTCTCATACATAAATTCGAATGCGGGGAAGCCAACATC
          |||||||||||||||||||||||||||||||||||||||||||||||||||||||||||||||||
B:      0 AAGCTCGCCGAGATCGATGTCGGGGTTTTCTCATACATAAATTCGAATGCGGGGAAGCCAACATC

*****
Read: M99999:999:000000000-AFWM1:1:1104:6374:16221
Reference: chip-651.0002_08_v7774

A:      0 AAGCTCGCCTGTATCGCGGTCATCGTTTTCTCAGCTATAAATTCGAATGCGGGGAAGCCAACATC
          |||||||||||||||||||||||||||||||||||||||||||||||||||||||||||||||||
B:      0 AAGCTCGCCTGTATCGCGGTCATCGTTTTCTCAGCTATAAATTCGAATGCGGGGAAGCCAACATC

*****
Read: M99999:999:000000000-AFWM1:1:1108:19886:27175
Reference: chip-651.0002_08_v21421

A:      0 AAGCTCGCCGTCATCTTAGTCATCGTTATCTCATACATATCGTCGGGTGCGGGGAAGCCAACATC
          ||||.||||||||||||||||||||||||..||||||.|||||||||||.||||||.||||||||
B:      0 AAGCGCGCCGTCATCTTAGTCATCGTTATAACATACAAATCGTCGGGTGTGGGGAATCCAACATC

*****
Read: M99999:999:000000000-AFWM1:1:1113:11160:26531
Reference: chip-651.0002_08_v21276

A:      0 AAGCTCGCCGTCATCTTAGTCATCGTTTTCTCAGCTATAAATTCGAATGCGAGCAAGCCAACATC
          |||||||||||||||||||||||||||||||||||||||||||||||||||||||||||||||||
B:      0 AAGCTCGCCGTCATCTTAGTCATCGTTTTCTCAGCTATAAATTCGAATGCGAGCAAGCCAACATC

*****
Read: M99999:999:000000000-AFWM1:1:1110:4382:18306
Reference: chip-651.0002_08_v279

A:      0 AAGCTCGCCTGTATCTTAGTCGGGGTTTTCTCATACATATCGTCGACAGCGAGCAAGCCAACATC
          ||||||||||||||||||||||||||||||||||||||.||||||||||||||||||||||||||
B:      0 AAGCTCGCCTGTATCTTAGTCGGGGTTTTCTCATACATCTCGTCGACAGCGAGCAAGCCAACATC

*****
Read: M99999:999:000000000-AFWM1:1:2114:20585:12873
Reference: chip-651.0002_08_v49

A:      0 AAGCTCGCCTGTATCTTAGTCGGGGTTGCATCATACATATCGTCGAATGCGGGGAAGCCAACATC
          |||||||||||||||||||||||||||||||||||||||||||||||||||||||||||||||||
B:      0 AAGCTCGCCTGTATCTTAGTCGGGGTTGCATCATACATATCGTCGAATGCGGGGAAGCCAACATC

*****
Read: M99999:999:000000000-AFWM1:1:1103:7936:12082
Reference: chip-651.0002_08_v17859

A:      0 AAGCTCGCCGAGATCGCGGTCATCGTTTTCTCATACATAAATTCGACAGCGAGCAAGCCAACATC
          ||||||||||||||||||||||||||||||||||||||||| |||||||||||||||||||||||
B:      0 AAGCTCGCCGAGATCGCGGTCATCGTTTTCTCATACATAAA-TCGACAGCGAGCAAGCCAACATC

*****
Read: M99999:999:000000000-AFWM1:1:1109:7349:12604
Reference: chip-651.0002_08_v1238

A:      0 AAGCTCGCCTGTATCTTAGTCATCGTTATCTCAGCTATAATCTCGACAGCGGGCAAGCCAACATC
          |||||||||||||||||||||||||||||||||||||||||||||||||||||||||||||||||
B:      0 AAGCTCGCCTGTATCTTAGTCATCGTTATCTCAGCTATAATCTCGACAGCGGGCAAGCCAACATC

*****
Read: M99999:999:000000000-AFWM1:1:1104:3517:19931
Reference: chip-651.0002_08_v7489

A:      0 AAGCTCGCCTGTATCGCGGTCATCGTTGCATCATACATAATCTCGAATGCGGGGAAGCCAACATC
          |||||||||||||||||||||||||||||||||||||||||||||||||||||||||||||||||
B:      0 AAGCTCGCCTGTATCGCGGTCATCGTTGCATCATACATAATCTCGAATGCGGGGAAGCCAACATC

*****
Read: M99999:999:000000000-AFWM1:1:1105:3770:22423
Reference: chip-651.0002_08_v11348

A:      0 AAGCTCGCCGAGATCTTAGTCATCGTTATCTCAGCTATATCGTCGACAGCGGGCAAGCCAACATC
          |||||||||||||||||||||||||||||||||||||||||||||||||||||||||||||||||
B:      0 AAGCTCGCCGAGATCTTAGTCATCGTTATCTCAGCTATATCGTCGACAGCGGGCAAGCCAACATC

*****
Read: M99999:999:000000000-AFWM1:1:1106:13791:18845
Reference: chip-651.0002_08_v1419

A:      0 AAGCTCGCCTGTATCTTAGTCAGGGTTGCATCATACATAATCTCGACAGCGAGCAAGCCAACATC
          ||||||| ||||||| |||||||||||||||||||||||||||||||||||||||||||||||||
B:      0 AAGCTCG-CTGTATC-TAGTCAGGGTTGCATCATACATAATCTCGACAGCGAGCAAGCCAACATC

*****
Read: M99999:999:000000000-AFWM1:1:2105:27556:12254
Reference: chip-651.0002_08_v28192

A:      0 AAGCTCGCCGTCATCGCGGTCATCGTTATCTCATACATAATCTCGACAGCGGGGAAGCCAACATC
          |||||||||||||||||||||||||||||||||||||||||||||||||||||||||||||||||
B:      0 AAGCTCGCCGTCATCGCGGTCATCGTTATCTCATACATAATCTCGACAGCGGGGAAGCCAACATC

*****
Read: M99999:999:000000000-AFWM1:1:2105:2656:18076
Reference: chip-651.0002_08_v4161

A:      0 AAGCTCGCCTGTATCGATGTCATCGTTGCATCAGCTATAATCTCGAATGCGAGCAAGCCAACATC
          |||||||||||||||||||||||||||.|||||||||||||||||||||||||||||||||||||
B:      0 AAGCTCGCCTGTATCGATGTCATCGTTTCATCAGCTATAATCTCGAATGCGAGCAAGCCAACATC

*****
Read: M99999:999:000000000-AFWM1:1:2111:27799:14692
Reference: chip-651.0002_08_v10837

A:      0 AAGCTCGCCGAGATCTTAGTCATCGTTGCATCAAGCATAAATTCGACAGCGGGGAAGCCAACATC
          |||||||||||||||||||||||||||||||||||||||||||||||||||||||||||||||||
B:      0 AAGCTCGCCGAGATCTTAGTCATCGTTGCATCAAGCATAAATTCGACAGCGGGGAAGCCAACATC

*****
Read: M99999:999:000000000-AFWM1:1:2108:8294:21944
Reference: chip-651.0002_08_v1208

A:      0 AAGCTCGCCTGTATCTTAGTCATCGTTATCTCATACATAAATTCGACAGCGGGCAAGCCAACATC
          |||||||||||||||||||||||||||||||||||||||||||||||||||||||||||||||||
B:      0 AAGCTCGCCTGTATCTTAGTCATCGTTATCTCATACATAAATTCGACAGCGGGCAAGCCAACATC

*****
Read: M99999:999:000000000-AFWM1:1:1105:16758:6428
Reference: chip-651.0002_08_v24846

A:      0 AAGCTCGCCGTCATCGATGTCATCGTTATCTCAGCTATATCGTCGAATGCGAGCAAGCCAACATC
          |||||||||||||||||||||||||||||||||||||||||||||||||||||||||||||||||
B:      0 AAGCTCGCCGTCATCGATGTCATCGTTATCTCAGCTATATCGTCGAATGCGAGCAAGCCAACATC

*****
Read: M99999:999:000000000-AFWM1:1:2101:11317:16423
Reference: chip-651.0002_08_v8633

A:      0 AAGCTCGCCTGTATCGCGGTCAGGGTTATCTCATACATAAATTCGACAGCGGGCAAGCCAACATC
          |||||||||||||||||||||||||||||||||||||||||||||||||||||||||||||||||
B:      0 AAGCTCGCCTGTATCGCGGTCAGGGTTATCTCATACATAAATTCGACAGCGGGCAAGCCAACATC

*****
Read: M99999:999:000000000-AFWM1:1:2114:20960:4819
Reference: chip-651.0002_08_v24608

A:      0 AAGCTCGCCGTCATCGATGTCATCGTTTTCTCATACATAAATTCGACAGCGGGCAAGCCAACATC
          |||||||||||||||||||||||||||||||||||||||||||||||||||||||||||||||||
B:      0 AAGCTCGCCGTCATCGATGTCATCGTTTTCTCATACATAAATTCGACAGCGGGCAAGCCAACATC

*****
Read: M99999:999:000000000-AFWM1:1:2111:17591:26032
Reference: chip-651.0002_08_v1671

A:      0 AAGCTCGCCTGTATCTTAGTCAGGGTTTTCTCAGCTATATCGTCGAATGCGAGCAAGCCAACATC
          |||||||||||||||||||||||||||||||||||||||||||||||||||||||||||||||||
B:      0 AAGCTCGCCTGTATCTTAGTCAGGGTTTTCTCAGCTATATCGTCGAATGCGAGCAAGCCAACATC

*****
Read: M99999:999:000000000-AFWM1:1:2108:16401:18505
Reference: chip-651.0002_08_v11514

A:      1 AGCTCGCCGAGATCTTAGTCAGGGTTGCATCAAGCATAAATTCGACAGCGAGCAAGCCAACATC
          |.||||||||||||||||||||||||||||||||||||||||||||||||||||||||||||||
B:      1 ATCTCGCCGAGATCTTAGTCAGGGTTGCATCAAGCATAAATTCGACAGCGAGCAAGCCAACATC

*****
Read: M99999:999:000000000-AFWM1:1:2110:8474:7207
Reference: chip-651.0002_08_v15425

A:      0 AAGCTCGCCGAGATCGATGTCAGGGTTATCTCAGCTATAAATTCGAATGCGGGCAAGCCAACATC
          |||||||||||||||||||||||||||||||||||||||||||||||||||||||||||||||||
B:      0 AAGCTCGCCGAGATCGATGTCAGGGTTATCTCAGCTATAAATTCGAATGCGGGCAAGCCAACATC

*****
Read: M99999:999:000000000-AFWM1:1:1103:17915:19958
Reference: chip-651.0002_08_v22177

A:      0 AAGCTCGCCGTCATCTTAGTCAGGGTTATCTCAGCTATAAATTCGACAGCGGGGAAGCCAACATC
          |||||||||||||||||||||||||||||||||||||||||||||||||||||||||||||||||
B:      0 AAGCTCGCCGTCATCTTAGTCAGGGTTATCTCAGCTATAAATTCGACAGCGGGGAAGCCAACATC

*****
Read: M99999:999:000000000-AFWM1:1:2107:12210:11373
Reference: chip-651.0002_08_v1207

A:      0 AAGCTCGCCTGTATCTTAGTCATCGTTATCTCATACATAAATTCGACAGCGGGGAAGCCAACATC
          ||||||||||||||||||||||||||||||| |||||||||||||||||||||||||||||||||
B:      0 AAGCTCGCCTGTATCTTAGTCATCGTTATCT-ATACATAAATTCGACAGCGGGGAAGCCAACATC

*****
Read: M99999:999:000000000-AFWM1:1:2113:14712:7183
Reference: chip-651.0002_08_v22117

A:      0 AAGCTCGCCGTCATCTTAGTCAGGGTTATCTCATACATAATCTCGACAGCGGGGAAGCCAACATC
          |||||||||||||||||||||||||||||||||||||||||||||||||||||||||||||||||
B:      0 AAGCTCGCCGTCATCTTAGTCAGGGTTATCTCATACATAATCTCGACAGCGGGGAAGCCAACATC

*****
Read: M99999:999:000000000-AFWM1:1:1105:17764:25978
Reference: chip-651.0002_08_v740

A:      0 AAGCTCGCCTGTATCTTAGTCATCGTTGCATCATACATAATCTCGAATGCGGGCAAGCCAACATC
          ||||||||||||||||||||||||||||||||||||||||||||||||||||| |||||||||||
B:      0 AAGCTCGCCTGTATCTTAGTCATCGTTGCATCATACATAATCTCGAATGCGGG-AAGCCAACATC

*****
Read: M99999:999:000000000-AFWM1:1:1109:18562:26637
Reference: chip-651.0002_08_v15384

A:      0 AAGCTCGCCGAGATCGATGTCAGGGTTATCTCATACATAAATTCGACAGCGAGCAAGCCAACATC
          |||||||||||||||||||||||||||||||||||||||||||||||||||||||||||||||||
B:      0 AAGCTCGCCGAGATCGATGTCAGGGTTATCTCATACATAAATTCGACAGCGAGCAAGCCAACATC

*****
Read: M99999:999:000000000-AFWM1:1:2101:19950:18195
Reference: chip-651.0002_08_v64

A:      0 AAGCTCGCCTGTATCTTAGTCGGGGTTGCATCATACATAATCTCGAATGCGGGGAAGCCAACATC
          |||||||||||||||||||||||||||||||||||||||||||||||||||||||||||||||||
B:      0 AAGCTCGCCTGTATCTTAGTCGGGGTTGCATCATACATAATCTCGAATGCGGGGAAGCCAACATC

*****
Read: M99999:999:000000000-AFWM1:1:1104:18866:3138
Reference: chip-651.0002_08_v4506

A:      0 AAGCTCGCCTGTATCGATGTCATCGTTATCTCAAGCATATCGTCGAATGCGAGCAAGCCAACATC
          |||||||||||||||||||||||||||||||||||||||||||||||||||||||||||.|||||
B:      0 AAGCTCGCCTGTATCGATGTCATCGTTATCTCAAGCATATCGTCGAATGCGAGCAAGCCCACATC

*****
Read: M99999:999:000000000-AFWM1:1:2106:28924:17890
Reference: chip-651.0002_08_v11346

A:      0 AAGCTCGCCGAGATCTTAGTCATCGTTATCTCAGCTATATCGTCGAATGCGAGCAAGCCAACATC
          |||||||||||||||||||||||||||||||||||||||||||||||||||||||||||||||||
B:      0 AAGCTCGCCGAGATCTTAGTCATCGTTATCTCAGCTATATCGTCGAATGCGAGCAAGCCAACATC

*****
Read: M99999:999:000000000-AFWM1:1:1112:11781:4544
Reference: chip-651.0002_08_v531

A:      0 AAGCTCGCCTGTATCTTAGTCGGGGTTATCTCATACATAAATTCGAATGCGAGCAAGCCAACATC
          |||||||||||||||||||||||||||||||||||||||||||||||||||||||||||||||||
B:      0 AAGCTCGCCTGTATCTTAGTCGGGGTTATCTCATACATAAATTCGAATGCGAGCAAGCCAACATC

*****
Read: M99999:999:000000000-AFWM1:1:2109:13370:15050
Reference: chip-651.0002_08_v24111

A:      0 AAGCTCGCCGTCATCGATGTCGGGGTTATCTCAAGCATAAATTCGAATGCGAGCAAGCCAACATC
          |||||||||||||||||||||||||||||||||||||||||||||||||||||||||||||||||
B:      0 AAGCTCGCCGTCATCGATGTCGGGGTTATCTCAAGCATAAATTCGAATGCGAGCAAGCCAACATC

*****
Read: M99999:999:000000000-AFWM1:1:2110:9028:19095
Reference: chip-651.0002_08_v1655

A:      0 AAGCTCGCCTGTATCTTAGTCAGGGTTTTCTCATACATAAATTCGAATGCGGGCAAGCCAACATC
          |||||||||||||||||||||||||||||||||||||||||||||||||||||||||||||||||
B:      0 AAGCTCGCCTGTATCTTAGTCAGGGTTTTCTCATACATAAATTCGAATGCGGGCAAGCCAACATC

*****
Read: M99999:999:000000000-AFWM1:1:2106:12081:14694
Reference: chip-651.0002_08_v1823

A:      0 AAGCTCGCCTGTATCTTAGTCAGGGTTATCTCAAGCATAATCTCGACAGCGGGCAAGCCAACATC
          ||||||||||||||||||||||||| |||||||||||||||||||||||||||||||||||||||
B:      0 AAGCTCGCCTGTATCTTAGTCAGGG-TATCTCAAGCATAATCTCGACAGCGGGCAAGCCAACATC

*****
Read: M99999:999:000000000-AFWM1:1:2114:21442:4203
Reference: chip-651.0002_08_v4311

A:      0 AAGCTCGCCTGTATCGATGTCATCGTTTTCTCAAGCATAAATTCGAATGCGAGCAAGCCAACATC
          ||.||||||||||||||||||||||||||||||||||||||||||||||||||||||||||||||
B:      0 AATCTCGCCTGTATCGATGTCATCGTTTTCTCAAGCATAAATTCGAATGCGAGCAAGCCAACATC

*****
Read: M99999:999:000000000-AFWM1:1:2107:16515:17793
Reference: chip-651.0002_08_v354

A:      0 AAGCTCGCCTGTATCTTAGTCGGGGTTTTCTCAGCTATAAATTCGACAGCGAGCAAGCCAACATC
          |||||||||||||||||||||||||||||||||||||||||||||||||||||||||||||||||
B:      0 AAGCTCGCCTGTATCTTAGTCGGGGTTTTCTCAGCTATAAATTCGACAGCGAGCAAGCCAACATC

*****
Read: M99999:999:000000000-AFWM1:1:1106:18706:16395
Reference: chip-651.0002_08_v456

A:      1 AGCTCGCCTGTATCTTAGTCGGGGTTATCTCAAGCATATCGTCGAATGCGAGCAAGCCAACATC
          ||||||||||||||||||||||||||||||||||||||||||||||||||||||||||||||||
B:      1 AGCTCGCCTGTATCTTAGTCGGGGTTATCTCAAGCATATCGTCGAATGCGAGCAAGCCAACATC

*****
Read: M99999:999:000000000-AFWM1:1:1110:9435:25236
Reference: chip-651.0002_08_v4104

A:      0 AAGCTCGCCTGTATCGATGTCATCGTTGCATCATACATATCGTCGACAGCGAGCAAGCCAACATC
          |||||||||||||||||||||||||||||||||||||||||||||||||||||||||||||||||
B:      0 AAGCTCGCCTGTATCGATGTCATCGTTGCATCATACATATCGTCGACAGCGAGCAAGCCAACATC

*****
Read: M99999:999:000000000-AFWM1:1:1114:25585:15854
Reference: chip-651.0002_08_v4551

A:      0 AAGCTCGCCTGTATCGATGTCATCGTTATCTCATACATATCGTCGAATGCGAGCAAGCCAACATC
          |||||||||||||||||||||||||||||||||||||||||||||||||||||||||||||||||
B:      0 AAGCTCGCCTGTATCGATGTCATCGTTATCTCATACATATCGTCGAATGCGAGCAAGCCAACATC

*****
Read: M99999:999:000000000-AFWM1:1:1108:13935:15708
Reference: chip-651.0002_08_v15428

A:      0 AAGCTCGCCGAGATCGATGTCAGGGTTATCTCAGCTATAAATTCGACAGCGGGCAAGCCAAC
          ||||||||||||||.||||.|||||.|||||.||||||||||||||||||||||||||||||
B:      0 AAGCTCGCCGAGATAGATGGCAGGGCTATCTAAGCTATAAATTCGACAGCGGGCAAGCCAAC

*****
Read: M99999:999:000000000-AFWM1:1:2114:10967:15796
Reference: chip-651.0002_08_v744

A:      0 AAGCTCGCCTGTATCTTAGTCATCGTTGCATCATACATAATCTCGACAGCGAGCAAGCCAACATC
          ||||||||||||||||||||||||||||||||||||||||||||||||||||||||||||||.||
B:      0 AAGCTCGCCTGTATCTTAGTCATCGTTGCATCATACATAATCTCGACAGCGAGCAAGCCAACCTC

*****
Read: M99999:999:000000000-AFWM1:1:1103:16184:9751
Reference: chip-651.0002_08_v11932

A:      0 AAGCTCGCCGAGATCTTAGTCAGGGTTATCTCAAGCATATCGTCGACAGCGGGGAAGCCAACATC
          |||||||||||||||||||||||||||||||||||||||||||||||||||||||||||||||||
B:      0 AAGCTCGCCGAGATCTTAGTCAGGGTTATCTCAAGCATATCGTCGACAGCGGGGAAGCCAACATC

*****
Read: M99999:999:000000000-AFWM1:1:1112:27054:9048
Reference: chip-651.0002_08_v4308

A:      0 AAGCTCGCCTGTATCGATGTCATCGTTTTCTCAAGCATAAATTCGGGTGCGAGCAAGCCAACATC
          |||||||||||||||||||||||||||||||||||||||||||||||||||||||||||||||||
B:      0 AAGCTCGCCTGTATCGATGTCATCGTTTTCTCAAGCATAAATTCGGGTGCGAGCAAGCCAACATC

*****
Read: M99999:999:000000000-AFWM1:1:1102:8646:11489
Reference: chip-651.0002_08_v4371

A:      0 AAGCTCGCCTGTATCGATGTCATCGTTTTCTCAGCTATATCGTCGAATGCGAGCAAGCCAACATC
          |||||||||||||||||||||||||||||||||||||||||||||||||||||||||||||||||
B:      0 AAGCTCGCCTGTATCGATGTCATCGTTTTCTCAGCTATATCGTCGAATGCGAGCAAGCCAACATC

*****
Read: M99999:999:000000000-AFWM1:1:2101:2452:13004
Reference: chip-651.0002_08_v22116

A:      0 AAGCTCGCCGTCATCTTAGTCAGGGTTATCTCATACATAATCTCGAATGCGAGCAAGCCAACATC
          |||||||||||||||||||||||||||||||||||||||||||||||||||||||||||||||||
B:      0 AAGCTCGCCGTCATCTTAGTCAGGGTTATCTCATACATAATCTCGAATGCGAGCAAGCCAACATC

*****
Read: M99999:999:000000000-AFWM1:1:1110:23905:13816
Reference: chip-651.0002_08_v789

A:      0 AAGCTCGCCTGTATCTTAGTCATCGTTGCATCAGCTATAATCTCGACAGCGAGCAAGCCAACATC
          |||||||||||||| ||||||||||||||||||||||||||||||||||||||||||||||||||
B:      0 AAGCTCGCCTGTAT-TTAGTCATCGTTGCATCAGCTATAATCTCGACAGCGAGCAAGCCAACATC

*****
Read: M99999:999:000000000-AFWM1:1:2105:16922:25040
Reference: chip-651.0002_08_v757

A:      0 AAGCTCGCCTGTATCTTAGTCATCGTTGCATCATACATAAATTCGACAGCGGGGAAGCCAACATC
          |||||||||||||||||||||||||||||||||||||||||||||||||||||||||||||||||
B:      0 AAGCTCGCCTGTATCTTAGTCATCGTTGCATCATACATAAATTCGACAGCGGGGAAGCCAACATC

*****
Read: M99999:999:000000000-AFWM1:1:1112:20841:15761
Reference: chip-651.0002_08_v1208

A:      0 AAGCTCGCCTGTATCTTAGTCATCGTTATCTCATACATAAATTCGACAGCGGGCAAGCCAACATC
          |||||||||||||||||||||||||||||||||||||||||||||||||||||||||||||||||
B:      0 AAGCTCGCCTGTATCTTAGTCATCGTTATCTCATACATAAATTCGACAGCGGGCAAGCCAACATC

*****
Read: M99999:999:000000000-AFWM1:1:1107:23576:22177
Reference: chip-651.0002_08_v18126

A:      0 AAGCTCGCCGAGATCGCGGTCATCGTTATCTCAGCTATAAATTCGAATGCGAGCAAGCCAACATC
          |||||||||||||||||||||||||||||||||||||||||||||||||||||||||||||||||
B:      0 AAGCTCGCCGAGATCGCGGTCATCGTTATCTCAGCTATAAATTCGAATGCGAGCAAGCCAACATC

*****
Read: M99999:999:000000000-AFWM1:1:1104:21028:12141
Reference: chip-651.0002_08_v14194

A:      0 AAGCTCGCCGAGATCGATGTCATCGTTGCATCAAGCATAATCTCGAATGCGGGGAAGCCAACATC
          |||||||||||||||||||||||||||||||||||||||||||||||||||||||||||||||||
B:      0 AAGCTCGCCGAGATCGATGTCATCGTTGCATCAAGCATAATCTCGAATGCGGGGAAGCCAACATC

*****
Read: M99999:999:000000000-AFWM1:1:2105:17415:24651
Reference: chip-651.0002_08_v921

A:      0 AAGCTCGCCTGTATCTTAGTCATCGTTTTCTCAAGCATAATCTCGAATGCGAGCAAGCCAACATC
          |||||||||||||||||||||||||||||||||||||||||||||||||||||||||||||||||
B:      0 AAGCTCGCCTGTATCTTAGTCATCGTTTTCTCAAGCATAATCTCGAATGCGAGCAAGCCAACATC

*****
Read: M99999:999:000000000-AFWM1:1:1108:3709:19138
Reference: chip-651.0002_08_v20333

A:      0 AAGCTCGCCGTCATCTTAGTCGGGGTTGCATCATACATAAATTCGACAGCGGGCAAGCCAACATC
          |||||||||||||||||||||||||||||||||||||||||||||||||||||||||||||||||
B:      0 AAGCTCGCCGTCATCTTAGTCGGGGTTGCATCATACATAAATTCGACAGCGGGCAAGCCAACATC

*****
Read: M99999:999:000000000-AFWM1:1:1104:15525:15231
Reference: chip-651.0002_08_v4325

A:      0 AAGCTCGCCTGTATCGATGTCATCGTTTTCTCATACATATCGTCGAATGCGGGCAAGCCAACATC
          |||||||||||||||||||||||||||||||||||||||||||||||||||||||||||||||||
B:      0 AAGCTCGCCTGTATCGATGTCATCGTTTTCTCATACATATCGTCGAATGCGGGCAAGCCAACATC

*****
Read: M99999:999:000000000-AFWM1:1:1102:8232:14793
Reference: chip-651.0002_08_v24814

A:      0 AAGCTCGCCGTCATCGATGTCATCGTTATCTCATACATAATCTCGAATGCGGGGAAGCCAACATC
          |||||||||||||||||||||||||||||||||||||||||||||||||||||||||||||||||
B:      0 AAGCTCGCCGTCATCGATGTCATCGTTATCTCATACATAATCTCGAATGCGGGGAAGCCAACATC

*****
Read: M99999:999:000000000-AFWM1:1:1105:25451:19534
Reference: chip-651.0002_08_v7463

A:      0 AAGCTCGCCTGTATCGCGGTCATCGTTGCATCAAGCATAAATTCGACAGCGGGCAAGCCAACATC
          ||.||||||||||||||||||||||||||||||||||||||||||||||||||||||||||||||
B:      0 AATCTCGCCTGTATCGCGGTCATCGTTGCATCAAGCATAAATTCGACAGCGGGCAAGCCAACATC

*****
Read: M99999:999:000000000-AFWM1:1:1114:5571:8712
Reference: chip-651.0002_08_v4357

A:      0 AAGCTCGCCTGTATCGATGTCATCGTTTTCTCATACATAAATTCGACAGCGGGGAAGCCAACATC
          |||||||||||||||||||||||||||||||||||||||||||||||||||||||||||||||||
B:      0 AAGCTCGCCTGTATCGATGTCATCGTTTTCTCATACATAAATTCGACAGCGGGGAAGCCAACATC

*****
Read: M99999:999:000000000-AFWM1:1:1106:20951:21040
Reference: chip-651.0002_08_v27694

A:      0 AAGCTCGCCGTCATCGCGGTCATCGTTGCATCAAGCATAATCTCGAATGCGGGGAAGCCAACATC
          |||||||||||||||||||||||||||||||||||||||||||||||||||||||||||||||||
B:      0 AAGCTCGCCGTCATCGCGGTCATCGTTGCATCAAGCATAATCTCGAATGCGGGGAAGCCAACATC

*****
Read: M99999:999:000000000-AFWM1:1:1106:21509:25365
Reference: chip-651.0002_08_v10221

A:      0 AAGCTCGCCGAGATCTTAGTCGGGGTTGCATCAGCTATATCGTCGAATGCGAGCAAGCCAACATC
          ||||||||||||||||||||||||||||||||||||||||||||||||||||||||||| |||||
B:      0 AAGCTCGCCGAGATCTTAGTCGGGGTTGCATCAGCTATATCGTCGAATGCGAGCAAGCC-ACATC

*****
Read: M99999:999:000000000-AFWM1:1:1110:29302:14954
Reference: chip-651.0002_08_v24365

A:      0 AAGCTCGCCGTCATCGATGTCATCGTTGCATCATACATAATCTCGAATGCGGGCAAGCCAACATC
          |||||||||||||||||||||||||||||||||||||||||||||||||||||||||||||||||
B:      0 AAGCTCGCCGTCATCGATGTCATCGTTGCATCATACATAATCTCGAATGCGGGCAAGCCAACATC

*****
Read: M99999:999:000000000-AFWM1:1:2102:10766:10551
Reference: chip-651.0002_08_v3904

A:      0 AAGCTCGCCTGTATCGATGTCGGGGTTATCTCATACATAAATTCGAATGCGGGGAAGCCAACATC
          ||||||||||||||||||||||||||||||||||||||||||||||||||||||||||| |||||
B:      0 AAGCTCGCCTGTATCGATGTCGGGGTTATCTCATACATAAATTCGAATGCGGGGAAGCC-ACATC

*****
Read: M99999:999:000000000-AFWM1:1:2106:4761:7313
Reference: chip-651.0002_08_v10384

A:      0 AAGCTCGCCGAGATCTTAGTCGGGGTTTTCTCAAGCATAAATTCGAATGCGGGGAAGCCAACATC
          |||||||||||||||||||||||||||||||||||||||||||||||||||||||||||||||||
B:      0 AAGCTCGCCGAGATCTTAGTCGGGGTTTTCTCAAGCATAAATTCGAATGCGGGGAAGCCAACATC

*****
Read: M99999:999:000000000-AFWM1:1:1106:14942:21714
Reference: chip-651.0002_08_v124

A:      0 AAGCTCGCCTGTATCTTAGTCGGGGTTGCATCAGCTATAAATTCGAATGCGGGGAAGCCAACATC
          ||||||||||||||||||||||||||||||||..|||||||||||||||||||||||||||||||
B:      0 AAGCTCGCCTGTATCTTAGTCGGGGTTGCATCCTCTATAAATTCGAATGCGGGGAAGCCAACATC

*****
Read: M99999:999:000000000-AFWM1:1:1113:6457:20092
Reference: chip-651.0002_08_v14029

A:      0 AAGCTCGCCGAGATCGATGTCGGGGTTATCTCATACATAAATTCGAATGCGGGGAAGCCAACATC
          |||||||||||||||||||||||||||||||||||||||||||||||||||||||||||||||||
B:      0 AAGCTCGCCGAGATCGATGTCGGGGTTATCTCATACATAAATTCGAATGCGGGGAAGCCAACATC

*****
Read: M99999:999:000000000-AFWM1:1:1101:12890:27751
Reference: chip-651.0002_08_v5259

A:      0 AAGCTCGCCTGTATCGATGTCAGGGTTATCTCATACATAAATTCGACAGCGAGCAAGCCAACATC
          |||||||||||||||||||||||||||||||||||||||||||||||||||||||||||||||||
B:      0 AAGCTCGCCTGTATCGATGTCAGGGTTATCTCATACATAAATTCGACAGCGAGCAAGCCAACATC

*****
Read: M99999:999:000000000-AFWM1:1:2102:10505:12548
Reference: chip-651.0002_08_v21500

A:      0 AAGCTCGCCGTCATCTTAGTCATCGTTATCTCAGCTATAAATTCGAATGCGGGCAAGCCAACATC
          |||||||||||||||||||||||||||||||||||||||||||||||||||||||||||||||||
B:      0 AAGCTCGCCGTCATCTTAGTCATCGTTATCTCAGCTATAAATTCGAATGCGGGCAAGCCAACATC

*****
Read: M99999:999:000000000-AFWM1:1:1109:26662:14393
Reference: chip-651.0002_08_v488

A:      0 AAGCTCGCCTGTATCTTAGTCGGGGTTATCTCAAGCATAAATTCGACAGCGGGCAAGCCAACATC
          |||||||||||||||||||||||||||||||||||||||||||||||||||||||||||||||||
B:      0 AAGCTCGCCTGTATCTTAGTCGGGGTTATCTCAAGCATAAATTCGACAGCGGGCAAGCCAACATC

*****
Read: M99999:999:000000000-AFWM1:1:2105:15040:19081
Reference: chip-651.0002_08_v796

A:      0 AAGCTCGCCTGTATCTTAGTCATCGTTGCATCAGCTATAAATTCGGGTGCGGGGAAGCCAACATC
          |||||||||||||||||||||.|||..||||..||.||.||.|||||||||||||||||||||||
B:      0 AAGCTCGCCTGTATCTTAGTCGTCGCAGCATTTGCAATCAACTCGGGTGCGGGGAAGCCAACATC

*****
Read: M99999:999:000000000-AFWM1:1:1110:26817:18339
Reference: chip-651.0002_08_v1218

A:      0 AAGCTCGCCTGTATCTTAGTCATCGTTATCTCAGCTATATCGTCGGGTGCGAGCAAGCCAACATC
          |||||||||||||||||||||||||||||||||||||||||||||||||||||||||||||||||
B:      0 AAGCTCGCCTGTATCTTAGTCATCGTTATCTCAGCTATATCGTCGGGTGCGAGCAAGCCAACATC

*****
Read: M99999:999:000000000-AFWM1:1:1106:4882:21669
Reference: chip-651.0002_08_v21459

A:      0 AAGCTCGCCGTCATCTTAGTCATCGTTATCTCATACATAAATTCGACAGCGAGCAAGCCAACATC
          |||||||||||||||||||||||||||||||||||||||||||||||||||||||||||||||||
B:      0 AAGCTCGCCGTCATCTTAGTCATCGTTATCTCATACATAAATTCGACAGCGAGCAAGCCAACATC

*****
Read: M99999:999:000000000-AFWM1:1:2105:23768:11835
Reference: chip-651.0002_08_v5223

A:      0 AAGCTCGCCTGTATCGATGTCAGGGTTATCTCATACATATCGTCGGGTGCGAGCAAGCCAACATC
          |||||||||||||||||||||||||||||||||||||||||||||||||||||||||||||||||
B:      0 AAGCTCGCCTGTATCGATGTCAGGGTTATCTCATACATATCGTCGGGTGCGAGCAAGCCAACATC

*****
Read: M99999:999:000000000-AFWM1:1:2109:6320:13617
Reference: chip-651.0002_08_v1584

A:      0 AAGCTCGCCTGTATCTTAGTCAGGGTTTTCTCAAGCATATCGTCGACAGCGAGCAAGCCAACATC
          ||||||||||||||||||||||||||||||||.||||||||||||||||||||||||||||||||
B:      0 AAGCTCGCCTGTATCTTAGTCAGGGTTTTCTCCAGCATATCGTCGACAGCGAGCAAGCCAACATC

*****
Read: M99999:999:000000000-AFWM1:1:2109:11851:17603
Reference: chip-651.0002_08_v28883

A:      0 AAGCTCGCCGTCATCGCGGTCAGGGTTATCTCATACATAAATTCGACAGCGGGCAAGCCAACATC
          |||||||||||||||||||||||||||||||||||||||||||||||||||||||||||||||||
B:      0 AAGCTCGCCGTCATCGCGGTCAGGGTTATCTCATACATAAATTCGACAGCGGGCAAGCCAACATC

*****
Read: M99999:999:000000000-AFWM1:1:1101:7471:25918
Reference: chip-651.0002_08_v25057

A:      0 AAGCTCGCCGTCATCGATGTCAGGGTTGCATCATACATAAATTCGACAGCGGGGAAGCCAACATC
          |||||||||||||||||||||||||||||||||||||||||||||||||||||||||||||||||
B:      0 AAGCTCGCCGTCATCGATGTCAGGGTTGCATCATACATAAATTCGACAGCGGGGAAGCCAACATC

*****
Read: M99999:999:000000000-AFWM1:1:2106:18031:10272
Reference: chip-651.0002_08_v503

A:      0 AAGCTCGCCTGTATCTTAGTCGGGGTTATCTCATACATATCGTCGACAGCGGGCAAGCCAACATC
          |||||||||||||||||||||||||||||||||||||||||||||||||||||||||||||||||
B:      0 AAGCTCGCCTGTATCTTAGTCGGGGTTATCTCATACATATCGTCGACAGCGGGCAAGCCAACATC

*****
Read: M99999:999:000000000-AFWM1:1:2113:16018:15116
Reference: chip-651.0002_08_v1624

A:      0 AAGCTCGCCTGTATCTTAGTCAGGGTTTTCTCATACATATCGTCGAATGCGGGGAAGCCAACATC
          |||||||||||||||||||||||||||||||||||||||||||||||||||||||||||||||||
B:      0 AAGCTCGCCTGTATCTTAGTCAGGGTTTTCTCATACATATCGTCGAATGCGGGGAAGCCAACATC

*****
Read: M99999:999:000000000-AFWM1:1:1114:17036:17908
Reference: chip-651.0002_08_v1624

A:      0 AAGCTCGCCTGTATCTTAGTCAGGGTTTTCTCATACATATCGTCGAATGCGGGGAAGCCAACATC
          |||||||||||||||||||||||||||||||||||||||||||||||||||||||||||||||||
B:      0 AAGCTCGCCTGTATCTTAGTCAGGGTTTTCTCATACATATCGTCGAATGCGGGGAAGCCAACATC

*****
Read: M99999:999:000000000-AFWM1:1:2107:14724:14520
Reference: chip-651.0002_08_v14451

A:      0 AAGCTCGCCGAGATCGATGTCATCGTTTTCTCATACATATCGTCGAATGCGAGCAAGCCAACATC
          |||||||||||||||||||||||||||||||||||||||||||||||||||||||||||||||||
B:      0 AAGCTCGCCGAGATCGATGTCATCGTTTTCTCATACATATCGTCGAATGCGAGCAAGCCAACATC

*****
Read: M99999:999:000000000-AFWM1:1:1104:8775:11933
Reference: chip-651.0002_08_v11029

A:      0 AAGCTCGCCGAGATCTTAGTCATCGTTTTCTCAAGCATATCGTCGAATGCGGGGAAGCCAACATC
          |||||||||||||||||||||||||||||||||||||||||||||||||||||||||||||||||
B:      0 AAGCTCGCCGAGATCTTAGTCATCGTTTTCTCAAGCATATCGTCGAATGCGGGGAAGCCAACATC

*****
Read: M99999:999:000000000-AFWM1:1:1109:10141:24812
Reference: chip-651.0002_08_v82

A:      0 AAGCTCGCCTGTATCTTAGTCGGGGTTGCATCATACATAAATTCGACAGCGGGGAAGCCAACATC
          |||||||||||||||||||||||||||||||||||||||||||||||||||||||||||||||||
B:      0 AAGCTCGCCTGTATCTTAGTCGGGGTTGCATCATACATAAATTCGACAGCGGGGAAGCCAACATC

*****
Read: M99999:999:000000000-AFWM1:1:1103:20722:4690
Reference: chip-651.0002_08_v11154

A:      0 AAGCTCGCCGAGATCTTAGTCATCGTTTTCTCAGCTATAAATTCGACAGCGAGCAAGCCAACATC
          |||||||||||||||||||||||||||||||||||||||||||||||||||||||||||||||||
B:      0 AAGCTCGCCGAGATCTTAGTCATCGTTTTCTCAGCTATAAATTCGACAGCGAGCAAGCCAACATC

*****
Read: M99999:999:000000000-AFWM1:1:2107:17483:18536
Reference: chip-651.0002_08_v7774

A:      0 AAGCTCGCCTGTATCGCGGTCATCGTTTTCTCAGCTATAAATTCGAATGCGGGGAAGCCAACATC
          |||||||||||||||||||||||||||||||||||||||||||||||||||||| ||||||||||
B:      0 AAGCTCGCCTGTATCGCGGTCATCGTTTTCTCAGCTATAAATTCGAATGCGGGG-AGCCAACATC

*****
Read: M99999:999:000000000-AFWM1:1:2109:15080:4598
Reference: chip-651.0002_08_v939

A:      0 AAGCTCGCCTGTATCTTAGTCATCGTTTTCTCAAGCATAAATTCGACAGCGAGCAAGCCAACATC
          |||||||||||||||||||||||||||||||||||||||||||||||||||||||||||||||||
B:      0 AAGCTCGCCTGTATCTTAGTCATCGTTTTCTCAAGCATAAATTCGACAGCGAGCAAGCCAACATC

*****
Read: M99999:999:000000000-AFWM1:1:1107:13597:2288
Reference: chip-651.0002_08_v1834

A:      0 AAGCTCGCCTGTATCTTAGTCAGGGTTATCTCAAGCATAAATTCGAATGCGGGGAAGCCAACATC
          |||||||||||||||||||||||||||||||||||||||||||||||||||||||||||||||||
B:      0 AAGCTCGCCTGTATCTTAGTCAGGGTTATCTCAAGCATAAATTCGAATGCGGGGAAGCCAACATC

*****
Read: M99999:999:000000000-AFWM1:1:2112:22941:14785
Reference: chip-651.0002_08_v5001

A:      0 AAGCTCGCCTGTATCGATGTCAGGGTTTTCTCATACATATCGTCGAATGCGAGCAAGCCAACATC
          |||||||||||||||||||||||||||||||||||||||||||.|||||||||||||||||||||
B:      0 AAGCTCGCCTGTATCGATGTCAGGGTTTTCTCATACATATCGTTGAATGCGAGCAAGCCAACATC

*****
Read: M99999:999:000000000-AFWM1:1:1104:6757:18709
Reference: chip-651.0002_08_v10805

A:      0 AAGCTCGCCGAGATCTTAGTCATCGTTGCATCAAGCATATCGTCGAATGCGGGCAAGCCAACATC
          ||||||||||||||||||||||||||||||||||||||| |||||||||||||||||||||||||
B:      0 AAGCTCGCCGAGATCTTAGTCATCGTTGCATCAAGCATA-CGTCGAATGCGGGCAAGCCAACATC

*****
Read: M99999:999:000000000-AFWM1:1:2114:17879:27037
Reference: chip-651.0002_08_v10865

A:      0 AAGCTCGCCGAGATCTTAGTCATCGTTGCATCATACATAATCTCGAATGCGGGCAAGCCAACATC
          |||||||||||||||||||||||||||||||||||||||||||||||||||||||||||||||||
B:      0 AAGCTCGCCGAGATCTTAGTCATCGTTGCATCATACATAATCTCGAATGCGGGCAAGCCAACATC

*****
Read: M99999:999:000000000-AFWM1:1:2112:15262:23859
Reference: chip-651.0002_08_v950

A:      0 AAGCTCGCCTGTATCTTAGTCATCGTTTTCTCATACATATCGTCGAATGCGGGCAAGCCAACATC
          |||||||||||||||||||||||||||||||||||||||||||||||||||||||||||||||||
B:      0 AAGCTCGCCTGTATCTTAGTCATCGTTTTCTCATACATATCGTCGAATGCGGGCAAGCCAACATC

*****
Read: M99999:999:000000000-AFWM1:1:1110:20682:10648
Reference: chip-651.0002_08_v24574

A:      0 AAGCTCGCCGTCATCGATGTCATCGTTTTCTCATACATATCGTCGAATGCGGGGAAGCCAACATC
          |||||||||||||||||||||||||||||||||||||||||||||||||||||||||||||||||
B:      0 AAGCTCGCCGTCATCGATGTCATCGTTTTCTCATACATATCGTCGAATGCGGGGAAGCCAACATC

*****
Read: M99999:999:000000000-AFWM1:1:2114:17869:8496
Reference: chip-651.0002_08_v756

A:      0 AAGCTCGCCTGTATCTTAGTCATCGTTGCATCATACATAAATTCGAATGCGAGCAAGCCAACATC
          |||||||||||||||||||||||||||||||||||||||||||||||||||||||||||||||||
B:      0 AAGCTCGCCTGTATCTTAGTCATCGTTGCATCATACATAAATTCGAATGCGAGCAAGCCAACATC

*****
Read: M99999:999:000000000-AFWM1:1:1108:9263:13645
Reference: chip-651.0002_08_v1910

A:      0 AAGCTCGCCTGTATCTTAGTCAGGGTTATCTCAGCTATAATCTCGAATGCGGGCAAGCCAACATC
          |||||||||||||||||||||||||||||||||||||||||||||||||||||||||||||||||
B:      0 AAGCTCGCCTGTATCTTAGTCAGGGTTATCTCAGCTATAATCTCGAATGCGGGCAAGCCAACATC

*****
Read: M99999:999:000000000-AFWM1:1:1109:20602:20890
Reference: chip-651.0002_08_v290

A:      0 AAGCTCGCCTGTATCTTAGTCGGGGTTTTCTCATACATAATCTCGAATGCGGGCAAGCCAACATC
          |||||||||||||||||||||||||||||||||||||||||||||||||||||||||||||||||
B:      0 AAGCTCGCCTGTATCTTAGTCGGGGTTTTCTCATACATAATCTCGAATGCGGGCAAGCCAACATC

*****
Read: M99999:999:000000000-AFWM1:1:2101:5954:8622
Reference: chip-651.0002_08_v18078

A:      0 AAGCTCGCCGAGATCGCGGTCATCGTTATCTCATACATAAATTCGGGTGCGAGCAAGCCAACATC
          |||||||||||||||||||||||||||||||||||||||||||||||||||||||||||||||||
B:      0 AAGCTCGCCGAGATCGCGGTCATCGTTATCTCATACATAAATTCGGGTGCGAGCAAGCCAACATC

*****
Read: M99999:999:000000000-AFWM1:1:1103:7909:23718
Reference: chip-651.0002_08_v772

A:      0 AAGCTCGCCTGTATCTTAGTCATCGTTGCATCAGCTATATCGTCGACAGCGGGGAAGCCAACATC
          |||||||||||||||||||||||||||||||||||||||||||||||||||||||||||||||||
B:      0 AAGCTCGCCTGTATCTTAGTCATCGTTGCATCAGCTATATCGTCGACAGCGGGGAAGCCAACATC

*****
Read: M99999:999:000000000-AFWM1:1:1101:5624:11583
Reference: chip-651.0002_08_v11288

A:      0 AAGCTCGCCGAGATCTTAGTCATCGTTATCTCAAGCATAAATTCGACAGCGGGCAAGCCAACATC
          |||||||||||||||||||||||||||||||||||||||||||||||||||||||||||||||||
B:      0 AAGCTCGCCGAGATCTTAGTCATCGTTATCTCAAGCATAAATTCGACAGCGGGCAAGCCAACATC

*****
Read: M99999:999:000000000-AFWM1:1:1110:12251:23262
Reference: chip-651.0002_08_v12052

A:      0 AAGCTCGCCGAGATCTTAGTCAGGGTTATCTCAGCTATAAATTCGACAGCGGGGAAGCCAACATC
          |||||||||||||||||||||||||||||||||||||||||||||||||||||||||||||||||
B:      0 AAGCTCGCCGAGATCTTAGTCAGGGTTATCTCAGCTATAAATTCGACAGCGGGGAAGCCAACATC

*****
Read: M99999:999:000000000-AFWM1:1:1108:29384:17203
Reference: chip-651.0002_08_v15379

A:      0 AAGCTCGCCGAGATCGATGTCAGGGTTATCTCATACATAAATTCGAATGCGGGGAAGCCAACATC
          |||||||||||||||||||||||||.|||||||||||||||||||||||||||||||||||||||
B:      0 AAGCTCGCCGAGATCGATGTCAGGGCTATCTCATACATAAATTCGAATGCGGGGAAGCCAACATC

*****
Read: M99999:999:000000000-AFWM1:1:2109:5512:13298
Reference: chip-651.0002_08_v1430

A:      0 AAGCTCGCCTGTATCTTAGTCAGGGTTGCATCATACATAAATTCGAATGCGGGCAAGCCAACATC
          |||||||||||||||||||||||||||||||||||||||||||||||||||||||||||||||||
B:      0 AAGCTCGCCTGTATCTTAGTCAGGGTTGCATCATACATAAATTCGAATGCGGGCAAGCCAACATC

*****
Read: M99999:999:000000000-AFWM1:1:2104:26318:23440
Reference: chip-651.0002_08_v10807

A:      0 AAGCTCGCCGAGATCTTAGTCATCGTTGCATCAAGCATATCGTCGACAGCGGGGAAGCCAACATC
          |||||||||||||||||||||||||||||||||||||||||||||||||||||||||||||||||
B:      0 AAGCTCGCCGAGATCTTAGTCATCGTTGCATCAAGCATATCGTCGACAGCGGGGAAGCCAACATC

*****
Read: M99999:999:000000000-AFWM1:1:1110:22530:14551
Reference: chip-651.0002_08_v28207

A:      0 AAGCTCGCCGTCATCGCGGTCATCGTTATCTCATACATAAATTCGACAGCGGGGAAGCCAACATC
          ||||||||||||||||||||||||||||||||||||||.|||||||||||||||||||||| |||
B:      0 AAGCTCGCCGTCATCGCGGTCATCGTTATCTCATACATCAATTCGACAGCGGGGAAGCCAA-ATC

*****
Read: M99999:999:000000000-AFWM1:1:1104:20500:26218
Reference: chip-651.0002_08_v5014

A:      0 AAGCTCGCCTGTATCGATGTCAGGGTTTTCTCATACATAATCTCGAATGCGGGGAAGCCAACATC
          |||||||||||||||||||||||||||||||||||||||||||||||||||||||||||||||||
B:      0 AAGCTCGCCTGTATCGATGTCAGGGTTTTCTCATACATAATCTCGAATGCGGGGAAGCCAACATC

*****
Read: M99999:999:000000000-AFWM1:1:1109:24792:8809
Reference: chip-651.0002_08_v4371

A:      0 AAGCTCGCCTGTATCGATGTCATCGTTTTCTCAGCTATATCGTCGAATGCGAGCAAGCCAACATC
          |||||| ||||||||||||||||||||||||||||||||||||||||||||||||||||||||||
B:      0 AAGCTC-CCTGTATCGATGTCATCGTTTTCTCAGCTATATCGTCGAATGCGAGCAAGCCAACATC

*****
Read: M99999:999:000000000-AFWM1:1:1110:21461:15596
Reference: chip-651.0002_08_v1896

A:      0 AAGCTCGCCTGTATCTTAGTCAGGGTTATCTCAGCTATATCGTCGAATGCGAGCAAGCCAACATC
          |||||||||||||||||||||||||||||||||||||||||||||||||||||||||||||||||
B:      0 AAGCTCGCCTGTATCTTAGTCAGGGTTATCTCAGCTATATCGTCGAATGCGAGCAAGCCAACATC

*****
Read: M99999:999:000000000-AFWM1:1:2109:24097:18432
Reference: chip-651.0002_08_v20736

A:      0 AAGCTCGCCGTCATCTTAGTCGGGGTTATCTCAAGCATAAATTCGAATGCGAGCAAGCCAACATC
          |||||||||||||||||||||||||||||||||||||||||||||||||||||||||||||||||
B:      0 AAGCTCGCCGTCATCTTAGTCGGGGTTATCTCAAGCATAAATTCGAATGCGAGCAAGCCAACATC

*****
Read: M99999:999:000000000-AFWM1:1:1109:26273:21724
Reference: chip-651.0002_08_v789

A:      0 AAGCTCGCCTGTATCTTAGTCATCGTTGCATCAGCTATAATCTCGACAGCGAGCAAGCCAACATC
          |||||||||||||||||||||||||||||||||||||||||||||||||||||||||||||||||
B:      0 AAGCTCGCCTGTATCTTAGTCATCGTTGCATCAGCTATAATCTCGACAGCGAGCAAGCCAACATC

*****
Read: M99999:999:000000000-AFWM1:1:1108:21528:23076
Reference: chip-651.0002_08_v14194

A:      0 AAGCTCGCCGAGATCGATGTCATCGTTGCATCAAGCATAATCTCGAATGCGGGGAAGCCAACATC
          |||||||||||||||||||||||||||||||||||||||||||||||||||||||||||||||||
B:      0 AAGCTCGCCGAGATCGATGTCATCGTTGCATCAAGCATAATCTCGAATGCGGGGAAGCCAACATC

*****
Read: M99999:999:000000000-AFWM1:1:2104:13614:17179
Reference: chip-651.0002_08_v10208

A:      0 AAGCTCGCCGAGATCTTAGTCGGGGTTGCATCATACATAAATTCGACAGCGGGCAAGCCAACATC
          |||||||||||||||||||||||||||||||||||||||.|||||||||||||||||||||||||
B:      0 AAGCTCGCCGAGATCTTAGTCGGGGTTGCATCATACATATATTCGACAGCGGGCAAGCCAACATC

*****
Read: M99999:999:000000000-AFWM1:1:2111:14709:4112
Reference: chip-651.0002_08_v7489

A:      0 AAGCTCGCCTGTATCGCGGTCATCGTTGCATCATACATAATCTCGAATGCGGGGAAGCCAACATC
          |||||||||||||||||||||||||||||||||||||||||||||||||||||||||||||||||
B:      0 AAGCTCGCCTGTATCGCGGTCATCGTTGCATCATACATAATCTCGAATGCGGGGAAGCCAACATC

*****
Read: M99999:999:000000000-AFWM1:1:1111:10418:8065
Reference: chip-651.0002_08_v4625

A:      0 AAGCTCGCCTGTATCGATGTCATCGTTATCTCAGCTATAAATTCGAATGCGGGCAAGCCAACATC
          |||||||||||||||||||||||||||||||||||||||||||||||||||||||||||||||||
B:      0 AAGCTCGCCTGTATCGATGTCATCGTTATCTCAGCTATAAATTCGAATGCGGGCAAGCCAACATC

*****
Read: M99999:999:000000000-AFWM1:1:1114:22538:12487
Reference: chip-651.0002_08_v28174

A:      0 AAGCTCGCCGTCATCGCGGTCATCGTTATCTCATACATATCGTCGAATGCGGGGAAGCCAACATC
          |||||||||||||||||||||||||||||||||||||||||.|||||||||||||||||||||||
B:      0 AAGCTCGCCGTCATCGCGGTCATCGTTATCTCATACATATCTTCGAATGCGGGGAAGCCAACATC

*****
Read: M99999:999:000000000-AFWM1:1:2111:4035:14827
Reference: chip-651.0002_08_v14708

A:      0 AAGCTCGCCGAGATCGATGTCATCGTTATCTCATACATAAATTCGACAGCGGGCAAGCCAACATC
          ||||||||||| |||||||||||||||||||||||||||||||||||||||||||||||||||||
B:      0 AAGCTCGCCGA-ATCGATGTCATCGTTATCTCATACATAAATTCGACAGCGGGCAAGCCAACATC

*****
Read: M99999:999:000000000-AFWM1:1:2109:10219:15991
Reference: chip-651.0002_08_v684

A:      0 AAGCTCGCCTGTATCTTAGTCATCGTTGCATCAAGCATATCGTCGACAGCGAGCAAGCCAACATC
          |||||||||||||||||||||||||||||||||||||||||||||||||||||||||||||||||
B:      0 AAGCTCGCCTGTATCTTAGTCATCGTTGCATCAAGCATATCGTCGACAGCGAGCAAGCCAACATC

*****
Read: M99999:999:000000000-AFWM1:1:1111:17473:18635
Reference: chip-651.0002_08_v4791

A:      0 AAGCTCGCCTGTATCGATGTCAGGGTTGCATCATACATAATCTCGAATGCGAGCAAGCCAACATC
          |||||||||||||||||||||||||||||||||||||||||||||||||||||||||||||||||
B:      0 AAGCTCGCCTGTATCGATGTCAGGGTTGCATCATACATAATCTCGAATGCGAGCAAGCCAACATC

*****
Read: M99999:999:000000000-AFWM1:1:2102:17138:27022
Reference: chip-651.0002_08_v22057

A:      0 AAGCTCGCCGTCATCTTAGTCAGGGTTATCTCAAGCATATCGTCGACAGCGGGGAAGCCAACATC
          |||||||||||||||||||||||||||||||||||||||||||||||||||||||||||||||||
B:      0 AAGCTCGCCGTCATCTTAGTCAGGGTTATCTCAAGCATATCGTCGACAGCGGGGAAGCCAACATC

*****
Read: M99999:999:000000000-AFWM1:1:2113:12229:4199
Reference: chip-651.0002_08_v486

A:      0 AAGCTCGCCTGTATCTTAGTCGGGGTTATCTCAAGCATAAATTCGAATGCGAGCAAGCCAACATC
          |||||||||||||||||||||||||||||||||||||||||||||||||||||||||||||||||
B:      0 AAGCTCGCCTGTATCTTAGTCGGGGTTATCTCAAGCATAAATTCGAATGCGAGCAAGCCAACATC

*****
Read: M99999:999:000000000-AFWM1:1:2114:20702:5658
Reference: chip-651.0002_08_v921

A:      0 AAGCTCGCCTGTATCTTAGTCATCGTTTTCTCAAGCATAATCTCGAATGCGAGCAAGCCAACATC
          |||||||||||||||||||||||||||||||||||||||||||||||||||||||||||||||||
B:      0 AAGCTCGCCTGTATCTTAGTCATCGTTTTCTCAAGCATAATCTCGAATGCGAGCAAGCCAACATC

*****
Read: M99999:999:000000000-AFWM1:1:2103:4293:8881
Reference: chip-651.0002_08_v1014

A:      0 AAGCTCGCCTGTATCTTAGTCATCGTTTTCTCAGCTATAATCTCGACAGCGAGCAAGCCAACATC
          |||||||||||||||||||||||||||||||||||||||||||||||||||||||||||||||||
B:      0 AAGCTCGCCTGTATCTTAGTCATCGTTTTCTCAGCTATAATCTCGACAGCGAGCAAGCCAACATC

*****
Read: M99999:999:000000000-AFWM1:1:1112:6712:5586
Reference: chip-651.0002_08_v14029

A:      0 AAGCTCGCCGAGATCGATGTCGGGGTTATCTCATACATAAATTCGAATGCGGGGAAGCCAACATC
          ||||||||||||||||||||||||||||||||||||||||||| |||||||||||||||||||||
B:      0 AAGCTCGCCGAGATCGATGTCGGGGTTATCTCATACATAAATT-GAATGCGGGGAAGCCAACATC

*****
Read: M99999:999:000000000-AFWM1:1:1104:19388:13054
Reference: chip-651.0002_08_v5029

A:      0 AAGCTCGCCTGTATCGATGTCAGGGTTTTCTCATACATAAATTCGAATGCGGGGAAGCCAACATC
          |||||||||||||||||||||||||||||||||||||||||||||||||||||||||||||||||
B:      0 AAGCTCGCCTGTATCGATGTCAGGGTTTTCTCATACATAAATTCGAATGCGGGGAAGCCAACATC

*****
Read: M99999:999:000000000-AFWM1:1:2104:12703:15035
Reference: chip-651.0002_08_v1162

A:      0 AAGCTCGCCTGTATCTTAGTCATCGTTATCTC-AAGCATAAATTCGACAGCGGGGAAGCCAACATC
          |||||||||||||||||||||||||||||||| |||||||||||||||||||||||||||||||||
B:      0 AAGCTCGCCTGTATCTTAGTCATCGTTATCTCAAAGCATAAATTCGACAGCGGGGAAGCCAACATC

*****
Read: M99999:999:000000000-AFWM1:1:2107:14486:21749
Reference: chip-651.0002_08_v20286

A:      0 AAGCTCGCCGTCATCTTAGTCGGGGTTGCATCAAGCATAAATTCGAATGCGAGCAAGCCAACATC
          ||||||.||||||||||||||||||||||||||||||||||||||||||||||||||||||||||
B:      0 AAGCTCTCCGTCATCTTAGTCGGGGTTGCATCAAGCATAAATTCGAATGCGAGCAAGCCAACATC

*****
Read: M99999:999:000000000-AFWM1:1:1108:8797:26432
Reference: chip-651.0002_08_v15384

A:      1 AGCTCGCCGAGATCGATGTCAGGGTTATCTCATACATAAATTCGACAGCGAGCAAGCCAACATC
          ||||||||||| ||||||||||||||||||||||||||||||||||||||||||||||||||||
B:      1 AGCTCGCCGAG-TCGATGTCAGGGTTATCTCATACATAAATTCGACAGCGAGCAAGCCAACATC

*****
Read: M99999:999:000000000-AFWM1:1:1107:15504:13981
Reference: chip-651.0002_08_v21683

A:      0 AAGCTCGCCGTCATCTTAGTCAGGGTTGCATCATACATAAATTCGACAGCGGGCAAGCCAACATC
          |||||||||||||||||||||||||||||||||||||||||||||||||||||||||||||||||
B:      0 AAGCTCGCCGTCATCTTAGTCAGGGTTGCATCATACATAAATTCGACAGCGGGCAAGCCAACATC

*****
Read: M99999:999:000000000-AFWM1:1:2102:20018:17262
Reference: chip-651.0002_08_v20978

A:      0 AAGCTCGCCGTCATCTTAGTCATCGTTGCATCATACATATCGTCGACAGCGGGCAAGCCAACATC
          ||||||||||||||| |||||||||||||||||||||||||||||||||||||||||||||||||
B:      0 AAGCTCGCCGTCATC-TAGTCATCGTTGCATCATACATATCGTCGACAGCGGGCAAGCCAACATC

*****
Read: M99999:999:000000000-AFWM1:1:1107:7430:15254
Reference: chip-651.0002_08_v1639

A:      0 AAGCTCGCCTGTATCTTAGTCAGGGTTTTCTCATACATAATCTCGAATGCGGGGAAGCCAACATC
          |||||||||||||||||||||||||||||||||||||||||||||||||||||||||||||||||
B:      0 AAGCTCGCCTGTATCTTAGTCAGGGTTTTCTCATACATAATCTCGAATGCGGGGAAGCCAACATC

*****
Read: M99999:999:000000000-AFWM1:1:1106:25258:9993
Reference: chip-651.0002_08_v20571

A:      0 AAGCTCGCCGTCATCTTAGTCGGGGTTTTCTCAGCTATATCGTCGAATGCGAGCAAGCCAACATC
          |||||||||||||||||||||||||||||||||||||||||||||||||||||||||||||||||
B:      0 AAGCTCGCCGTCATCTTAGTCGGGGTTTTCTCAGCTATATCGTCGAATGCGAGCAAGCCAACATC

*****
Read: M99999:999:000000000-AFWM1:1:2111:4546:22218
Reference: chip-651.0002_08_v4401

A:      0 AAGCTCGCCTGTATCGATGTCATCGTTTTCTCAGCTATAAATTCGAATGCGAGCAAGCCAACATC
          |||||||||||||||||||||||||||||||||||||||||||||||||||||||||||||||||
B:      0 AAGCTCGCCTGTATCGATGTCATCGTTTTCTCAGCTATAAATTCGAATGCGAGCAAGCCAACATC

*****
Read: M99999:999:000000000-AFWM1:1:1104:26286:23011
Reference: chip-651.0002_08_v11318

A:      0 AAGCTCGCCGAGATCTTAGTCATCGTTATCTCATACATAATCTCGACAGCGGGCAAGCCAACATC
          |||||||||||||||||||||||||||||||||||||||||||||||||||||||||||||||||
B:      0 AAGCTCGCCGAGATCTTAGTCATCGTTATCTCATACATAATCTCGACAGCGGGCAAGCCAACATC

*****
Read: M99999:999:000000000-AFWM1:1:1114:21792:27564
Reference: chip-651.0002_08_v24574

A:      0 AAGCTCGCCGTCATCGATGTCATCGTTTTCTCATACATATCGTCGAATGCGGGGAAGCCAACATC
          |||||||||||||||||||||||||||||||||||||||||||||||||||||||||||||||||
B:      0 AAGCTCGCCGTCATCGATGTCATCGTTTTCTCATACATATCGTCGAATGCGGGGAAGCCAACATC

*****
Read: M99999:999:000000000-AFWM1:1:2113:26303:17816
Reference: chip-651.0002_08_v933

A:      0 AAGCTCGCCTGTATCTTAGTCATCGTTTTCTCAAGCATAAATTCGGGTGCGAGCAAGCCAACATC
          ||||||||||||||||||||||||||||  |||||||||||||||||||||||||||||||||||
B:      0 AAGCTCGCCTGTATCTTAGTCATCGTTT--TCAAGCATAAATTCGGGTGCGAGCAAGCCAACATC

*****
Read: M99999:999:000000000-AFWM1:1:1112:15638:22788
Reference: chip-651.0002_08_v4173

A:      0 AAGCTCGCCTGTATCGATGTCATCGTTGCATCAGCTATAAATTCGGGTGCGAGCAAGCCAACATC
          |||||||||||||||||||||||||||||||||||||||||||||||||||||||||||||||||
B:      0 AAGCTCGCCTGTATCGATGTCATCGTTGCATCAGCTATAAATTCGGGTGCGAGCAAGCCAACATC

*****
Read: M99999:999:000000000-AFWM1:1:1113:9281:11245
Reference: chip-651.0002_08_v1173

A:      0 AAGCTCGCCTGTATCTTAGTCATCGTTATCTCATACATATCGTCGGGTGCGAGCAAGCCAACATC
          |||||||||||||||||||||||||||||||||||||||||||||||||||||||||||||||||
B:      0 AAGCTCGCCTGTATCTTAGTCATCGTTATCTCATACATATCGTCGGGTGCGAGCAAGCCAACATC

*****
Read: M99999:999:000000000-AFWM1:1:1114:12445:14890
Reference: chip-651.0002_08_v309

A:      0 AAGCTCGCCTGTATCTTAGTCGGGGTTTTCTCATACATAAATTCGACAGCGAGCAAGCCAACATC
          |||||||||||||||||||||||||||||||||||||||||||||||||||||||||||||||||
B:      0 AAGCTCGCCTGTATCTTAGTCGGGGTTTTCTCATACATAAATTCGACAGCGAGCAAGCCAACATC

*****
Read: M99999:999:000000000-AFWM1:1:1111:17337:15827
Reference: chip-651.0002_08_v921

A:      0 AAGCTCGCCTGTATCTTAGTCATCGTTTTCTCAAGCATAATCTCGAATGCGAGCAAGCCAACATC
          |||||||||||||||||||||||||||||||||||||||.|||||||||||||||||||||||||
B:      0 AAGCTCGCCTGTATCTTAGTCATCGTTTTCTCAAGCATACTCTCGAATGCGAGCAAGCCAACATC

*****
Read: M99999:999:000000000-AFWM1:1:1108:23769:21765
Reference: chip-651.0002_08_v1583

A:      0 AAGCTCGCCTGTATCTTAGTCAGGGTTTTCTCAAGCATATCGTCGACAGCGGGCAAGCCAACATC
          |||||||||||||||||||||||||||||||||||||||||||||||||||||||||||||||||
B:      0 AAGCTCGCCTGTATCTTAGTCAGGGTTTTCTCAAGCATATCGTCGACAGCGGGCAAGCCAACATC

*****
Read: M99999:999:000000000-AFWM1:1:1105:16467:18544
Reference: chip-651.0002_08_v21498

A:      0 AAGCTCGCCGTCATCTTAGTCATCGTTATCTCAGCTATAAATTCGGGTGCGAGCAAGCCAACATC
          ||||||||||||||||||||||||||||||||||||||||||||||||||||||||||||||.||
B:      0 AAGCTCGCCGTCATCTTAGTCATCGTTATCTCAGCTATAAATTCGGGTGCGAGCAAGCCAACTTC

*****
Read: M99999:999:000000000-AFWM1:1:1114:10890:25538
Reference: chip-651.0002_08_v1923

A:      0 AAGCTCGCCTGTATCTTAGTCAGGGTTATCTCAGCTATAAATTCGGGTGCGAGCAAGCCAACATC
          |||||||||||||||||||||||||||||||||||||||||||||||||||||||||||||||||
B:      0 AAGCTCGCCTGTATCTTAGTCAGGGTTATCTCAGCTATAAATTCGGGTGCGAGCAAGCCAACATC

*****
Read: M99999:999:000000000-AFWM1:1:1109:9648:20113
Reference: chip-651.0002_08_v17615

A:      0 AAGCTCGCCGAGATCGCGGTCATCGTTGCATCATACATAATCTCGAATGCGGGCAAGCCAACATC
          |||||||||||||||||||||||||||||||||||||||||||||||||||||||||||||||||
B:      0 AAGCTCGCCGAGATCGCGGTCATCGTTGCATCATACATAATCTCGAATGCGGGCAAGCCAACATC

*****
Read: M99999:999:000000000-AFWM1:1:1110:12278:14517
Reference: chip-651.0002_08_v1224

A:      0 AAGCTCGCCTGTATCTTAGTCATCGTTATCTCAGCTATATCGTCGACAGCGAGCAAGCCAACATC
          |||||||||||||||||||||||| ||||||||||||||||||||||||||||||||||||||||
B:      0 AAGCTCGCCTGTATCTTAGTCATC-TTATCTCAGCTATATCGTCGACAGCGAGCAAGCCAACATC

*****
Read: M99999:999:000000000-AFWM1:1:1109:16047:21829
Reference: chip-651.0002_08_v21381

A:      0 AAGCTCGCCGTCATCTTAGTCATCGTTATCTCAAGCATATCGTCGAATGCGAGCAAGCCAACATC
          |||||||||||||||||||||||||||||||||||||||||||||||||||||||||||||||||
B:      0 AAGCTCGCCGTCATCTTAGTCATCGTTATCTCAAGCATATCGTCGAATGCGAGCAAGCCAACATC

*****
Read: M99999:999:000000000-AFWM1:1:2104:21398:10097
Reference: chip-651.0002_08_v4400

A:      0 AAGCTCGCCTGTATCGATGTCATCGTTTTCTCAGCTATAAATTCGAATGCGGGCAAGCCAACATC
          ||||||||||||||||||||||||||||||||||||||||||||||||||||||||||||||.||
B:      0 AAGCTCGCCTGTATCGATGTCATCGTTTTCTCAGCTATAAATTCGAATGCGGGCAAGCCAACTTC

*****
Read: M99999:999:000000000-AFWM1:1:1105:17309:7612
Reference: chip-651.0002_08_v14526

A:      0 AAGCTCGCCGAGATCGATGTCATCGTTTTCTCAGCTATAAATTCGAATGCGAGCAAGCCAACATC
          |||||||||||||||||||||||||||||||||||||||||||||||||||||||||||||||||
B:      0 AAGCTCGCCGAGATCGATGTCATCGTTTTCTCAGCTATAAATTCGAATGCGAGCAAGCCAACATC

*****
Read: M99999:999:000000000-AFWM1:1:2112:6858:14383
Reference: chip-651.0002_08_v1806

A:      0 AAGCTCGCCTGTATCTTAGTCAGGGTTATCTCAAGCATATCGTCGAATGCGAGCAAGCCAACATC
          |||||||||||||||||||||||||||||||||||||||||||||||||||||||||||||||||
B:      0 AAGCTCGCCTGTATCTTAGTCAGGGTTATCTCAAGCATATCGTCGAATGCGAGCAAGCCAACATC

*****
Read: M99999:999:000000000-AFWM1:1:1109:21838:5648
Reference: chip-651.0002_08_v24366

A:      0 AAGCTCGCCGTCATCGATGTCATCGTTGCATCATACATAATCTCGAATGCGAGCAAGCCAACATC
          ||||||||||||||||||||||||||||||||||||.|.||||||||||||||||||||||||||
B:      0 AAGCTCGCCGTCATCGATGTCATCGTTGCATCATACCTCATCTCGAATGCGAGCAAGCCAACATC

*****
Read: M99999:999:000000000-AFWM1:1:1102:20414:4807
Reference: chip-651.0002_08_v458

A:      0 AAGCTCGCCTGTATCTTAGTCGGGGTTATCTCAAGCATATCGTCGACAGCGGGCAAGCCAACATC
          |||||||||||||||||||||||||||||||||||||||||||||||||||||||||||||||||
B:      0 AAGCTCGCCTGTATCTTAGTCGGGGTTATCTCAAGCATATCGTCGACAGCGGGCAAGCCAACATC

*****
Read: M99999:999:000000000-AFWM1:1:1105:22449:11686
Reference: chip-651.0002_08_v11079

A:      0 AAGCTCGCCGAGATCTTAGTCATCGTTTTCTCATACATATCGTCGACAGCGAGCAAGCCAACATC
          ||||||||||||||||||||||||||||||||||||||||||||||||||||||.||||||||||
B:      0 AAGCTCGCCGAGATCTTAGTCATCGTTTTCTCATACATATCGTCGACAGCGAGCGAGCCAACATC

*****
Read: M99999:999:000000000-AFWM1:1:1110:5316:10195
Reference: chip-651.0002_08_v1026

A:      0 AAGCTCGCCTGTATCTTAGTCATCGTTTTCTCAGCTATAAATTCGAATGCGAGCAAGCCAACATC
          |||||||||||||||||||||||||||||||||||||||||||||||||||||||||||||||||
B:      0 AAGCTCGCCTGTATCTTAGTCATCGTTTTCTCAGCTATAAATTCGAATGCGAGCAAGCCAACATC

*****
Read: M99999:999:000000000-AFWM1:1:1113:23041:23820
Reference: chip-651.0002_08_v10429

A:      0 AAGCTCGCCGAGATCTTAGTCGGGGTTTTCTCATACATAAATTCGAATGCGGGGAAGCCAACATC
          |||||||||||||||||||||||||||||||||||||||||||||||||||||||||||||||||
B:      0 AAGCTCGCCGAGATCTTAGTCGGGGTTTTCTCATACATAAATTCGAATGCGGGGAAGCCAACATC

*****
Read: M99999:999:000000000-AFWM1:1:2102:19315:11865
Reference: chip-651.0002_08_v24604

A:      0 AAGCTCGCCGTCATCGATGTCATCGTTTTCTCATACATAAATTCGAATGCGGGGAAGCCAACATC
          ||||||||||||||||||||| |||||||||||||||||||||||||||||||||||||||||||
B:      0 AAGCTCGCCGTCATCGATGTC-TCGTTTTCTCATACATAAATTCGAATGCGGGGAAGCCAACATC

*****
Read: M99999:999:000000000-AFWM1:1:1106:21670:20606
Reference: chip-651.0002_08_v24830

A:      0 AAGCTCGCCGTCATCGATGTCATCGTTATCTCATACATAAATTCGAATGCGGGCAAGCCAACATC
          |||||||||||||||||||||||||||||||||||||||||||||||||||||||||||||||||
B:      0 AAGCTCGCCGTCATCGATGTCATCGTTATCTCATACATAAATTCGAATGCGGGCAAGCCAACATC

*****
Read: M99999:999:000000000-AFWM1:1:1106:29520:13478
Reference: chip-651.0002_08_v10614

A:      0 AAGCTCGCCGAGATCTTAGTCGGGGTTATCTCAAGCATAAATTCGACAGCGAGCAAGCCAACATC
          |||||||||||||||||||||||||||||||||||||||||||||||||||||||||||||||||
B:      0 AAGCTCGCCGAGATCTTAGTCGGGGTTATCTCAAGCATAAATTCGACAGCGAGCAAGCCAACATC

*****
Read: M99999:999:000000000-AFWM1:1:1112:10608:5740
Reference: chip-651.0002_08_v561

A:      0 AAGCTCGCCTGTATCTTAGTCGGGGTTATCTCAGCTATAATCTCGAATGCGAGCAAGCCAACATC
          ||||||||||||||||||||| |||||||||||||||||||||||||||||||||||||||||||
B:      0 AAGCTCGCCTGTATCTTAGTC-GGGTTATCTCAGCTATAATCTCGAATGCGAGCAAGCCAACATC

*****
Read: M99999:999:000000000-AFWM1:1:2101:16425:28005
Reference: chip-651.0002_08_v561

A:      0 AAGCTCGCCTGTATCTTAGTCGGGGTTATCTCAGCTATAATCTCGAATGCGAGCAAGCCAACATC
          |||||||||||||||||||||||||||||||||||||||||||||||||||||||||||||||||
B:      0 AAGCTCGCCTGTATCTTAGTCGGGGTTATCTCAGCTATAATCTCGAATGCGAGCAAGCCAACATC

*****
Read: M99999:999:000000000-AFWM1:1:2114:14357:5329
Reference: chip-651.0002_08_v11961

A:      0 AAGCTCGCCGAGATCTTAGTCAGGGTTATCTCAAGCATAAATTCGAATGCGAGCAAGCCAACATC
          ||||||||||| ||||||||||||||||||||||||||||||.||||||||||||||||||||||
B:      0 AAGCTCGCCGA-ATCTTAGTCAGGGTTATCTCAAGCATAAATCCGAATGCGAGCAAGCCAACATC

*****
Read: M99999:999:000000000-AFWM1:1:2106:9280:13542
Reference: chip-651.0002_08_v579

A:      0 AAGCTCGCCTGTATCTTAGTCGGGGTTATCTCAGCTATAAATTCGACAGCGAGCAAGCCAACATC
          |||||||||| ||||||||||||||||||||||||||||||||||||||||||||||||||||||
B:      0 AAGCTCGCCT-TATCTTAGTCGGGGTTATCTCAGCTATAAATTCGACAGCGAGCAAGCCAACATC

*****
Read: M99999:999:000000000-AFWM1:1:2113:18929:13844
Reference: chip-651.0002_08_v23886

A:      0 AAGCTCGCCGTCATCGATGTCGGGGTTTTCTCAAGCATAAATTCGAATGCGAGCAAGCCAACATC
          |||||||||||||||||||||||||||||||||||||||||||||||||||||||||||||||||
B:      0 AAGCTCGCCGTCATCGATGTCGGGGTTTTCTCAAGCATAAATTCGAATGCGAGCAAGCCAACATC

*****
Read: M99999:999:000000000-AFWM1:1:1105:11435:16687
Reference: chip-651.0002_08_v21500

A:      0 AAGCTCGCCGTCATCTTAGTCATCGTTATCTCAGCTATAAATTCGAATGCGGGCAAGCCAACATC
          |||||||||||||||||||||||||||||||||||||||||||||||||||||||||||||||||
B:      0 AAGCTCGCCGTCATCTTAGTCATCGTTATCTCAGCTATAAATTCGAATGCGGGCAAGCCAACATC

*****
Read: M99999:999:000000000-AFWM1:1:1101:3062:11961
Reference: chip-651.0002_08_v1834

A:      0 AAGCTCGCCTGTATCTTAGTCAGGGTTATCTCAAGCATAAATTCGAATGCGGGGAAGCCAACATC
          |||||||||||||||||||||||||||||||||||||||||||||||||||||||||||||||||
B:      0 AAGCTCGCCTGTATCTTAGTCAGGGTTATCTCAAGCATAAATTCGAATGCGGGGAAGCCAACATC

*****
Read: M99999:999:000000000-AFWM1:1:1107:19702:17326
Reference: chip-651.0002_08_v21422

A:      0 AAGCTCGCCGTCATCTTAGTCATCGTTATCTCATACATATCGTCGGGTGCGGGCAAGCCAACATC
          |||||||||||||||||||||||||||||||||||||||||||||||||||||||||||||||||
B:      0 AAGCTCGCCGTCATCTTAGTCATCGTTATCTCATACATATCGTCGGGTGCGGGCAAGCCAACATC

*****
Read: M99999:999:000000000-AFWM1:1:2101:15261:17094
Reference: chip-651.0002_08_v11529

A:      0 AAGCTCGCCGAGATCTTAGTCAGGGTTGCATCATACATATCGTCGACAGCGAGCAAGCCAACATC
          |||||||||||||||||||||||||||||||||||||||||||||||||||||||||||||||||
B:      0 AAGCTCGCCGAGATCTTAGTCAGGGTTGCATCATACATATCGTCGACAGCGAGCAAGCCAACATC

*****
Read: M99999:999:000000000-AFWM1:1:2113:16121:26251
Reference: chip-651.0002_08_v11540

A:      0 AAGCTCGCCGAGATCTTAGTCAGGGTTGCATCATACATAATCTCGAATGCGGGCAAGCCAACATC
          ||||||||||||||||||||||||||||||||||||||.||||||||||||||||||||||||||
B:      0 AAGCTCGCCGAGATCTTAGTCAGGGTTGCATCATACATCATCTCGAATGCGGGCAAGCCAACATC

*****
Read: M99999:999:000000000-AFWM1:1:1103:9328:18640
Reference: chip-651.0002_08_v726

A:      0 AAGCTCGCCTGTATCTTAGTCATCGTTGCATCATACATATCGTCGAATGCGAGCAAGCCAACATC
          |||||||||||||||||||||||||||||||||||||||||||||||||||||||||||||||||
B:      0 AAGCTCGCCTGTATCTTAGTCATCGTTGCATCATACATATCGTCGAATGCGAGCAAGCCAACATC

*****
Read: M99999:999:000000000-AFWM1:1:2103:5851:19931
Reference: chip-651.0002_08_v14256

A:      0 AAGCTCGCCGAGATCGATGTCATCGTTGCATCATACATAAATTCGAATGCGAGCAAGCCAACATC
          |||||||||||||||||||||||||||||||||||||||||||||||||||||||||||||||||
B:      0 AAGCTCGCCGAGATCGATGTCATCGTTGCATCATACATAAATTCGAATGCGAGCAAGCCAACATC

*****
Read: M99999:999:000000000-AFWM1:1:1114:17259:20620
Reference: chip-651.0002_08_v7507

A:      0 AAGCTCGCCTGTATCGCGGTCATCGTTGCATCATACATAAATTCGACAGCGGGGAAGCCAACATC
          |||||||||||||||||||||||||||||||||||||||||||||||||.||||.|||| .||||
B:      0 AAGCTCGCCTGTATCGCGGTCATCGTTGCATCATACATAAATTCGACAGAGGGGTAGCC-CCATC

*****
Read: M99999:999:000000000-AFWM1:1:1114:9690:24907
Reference: chip-651.0002_08_v18006

A:      0 AAGCTCGCCGAGATCGCGGTCATCGTTATCTCAAGCATATCGTCGAATGCGAGCAAGCCAACATC
          |||||||||||||||||||||||||||||||||||||||||||||||||||||||||||||||||
B:      0 AAGCTCGCCGAGATCGCGGTCATCGTTATCTCAAGCATATCGTCGAATGCGAGCAAGCCAACATC

*****
Read: M99999:999:000000000-AFWM1:1:1104:17976:12659
Reference: chip-651.0002_08_v24831

A:      0 AAGCTCGCCGTCATCGATGTCATCGTTATCTCATACATAAATTCGAATGCGAGCAAGCCAACATC
          ||||||||||||||||||||||||.||||||||||||||||||||||||||||||||||||||||
B:      0 AAGCTCGCCGTCATCGATGTCATCTTTATCTCATACATAAATTCGAATGCGAGCAAGCCAACATC

*****
Read: M99999:999:000000000-AFWM1:1:1105:14652:14894
Reference: chip-651.0002_08_v14483

A:      0 AAGCTCGCCGAGATCGATGTCATCGTTTTCTCATACATAAATTCGACAGCGGGCAAGCCAACATC
          |||||||||||||||||||||||||||||||||||||||||||||||||||||||||||||||||
B:      0 AAGCTCGCCGAGATCGATGTCATCGTTTTCTCATACATAAATTCGACAGCGGGCAAGCCAACATC

*****
Read: M99999:999:000000000-AFWM1:1:1101:12386:7492
Reference: chip-651.0002_08_v21019

A:      0 AAGCTCGCCGTCATCTTAGTCATCGTTGCATCAGCTATATCGTCGAATGCGGGGAAGCCAACATC
          |||||||||||||||||||||||||||||||||||||||||||||||||||||||||||||||||
B:      0 AAGCTCGCCGTCATCTTAGTCATCGTTGCATCAGCTATATCGTCGAATGCGGGGAAGCCAACATC

*****
Read: M99999:999:000000000-AFWM1:1:2112:22199:25908
Reference: chip-651.0002_08_v11373

A:      0 AAGCTCGCCGAGATCTTAGTCATCGTTATCTCAGCTATAAATTCGGGTGCGAGCAAGCCAACATC
          ||||||||||||||||||||||||||||||||||| |||||||||||||||||||||||||||||
B:      0 AAGCTCGCCGAGATCTTAGTCATCGTTATCTCAGC-ATAAATTCGGGTGCGAGCAAGCCAACATC

*****
Read: M99999:999:000000000-AFWM1:1:2112:15631:17886
Reference: chip-651.0002_08_v1430

A:      0 AAGCTCGCCTGTATCTTAGTCAGGGTTGCATCATACATAAATTCGAATGCGGGCAAGCCAACATC
          |||||||||||||||||||||||||||||||||||||||||||||||||||||||||||||||||
B:      0 AAGCTCGCCTGTATCTTAGTCAGGGTTGCATCATACATAAATTCGAATGCGGGCAAGCCAACATC

*****
Read: M99999:999:000000000-AFWM1:1:2103:3795:10663
Reference: chip-651.0002_08_v14227

A:      0 AAGCTCGCCGAGATCGATGTCATCGTTGCATCATACATATCGTCGACAGCGGGGAAGCCAACATC
          ||||||||||||||||||||||||||||||||||||||||||||||||||||||||||||.||||
B:      0 AAGCTCGCCGAGATCGATGTCATCGTTGCATCATACATATCGTCGACAGCGGGGAAGCCACCATC

*****
Read: M99999:999:000000000-AFWM1:1:1106:6467:19850
Reference: chip-651.0002_08_v17856

A:      0 AAGCTCGCCGAGATCGCGGTCATCGTTTTCTCATACATAAATTCGAATGCGAGCAAGCCAACATC
          |||||||||||||||||||||||||||||||||||||||||||||||||||||||||||||||||
B:      0 AAGCTCGCCGAGATCGCGGTCATCGTTTTCTCATACATAAATTCGAATGCGAGCAAGCCAACATC

*****
Read: M99999:999:000000000-AFWM1:1:1103:10917:14201
Reference: chip-651.0002_08_v1404

A:      0 AAGCTCGCCTGTATCTTAGTCAGGGTTGCATCATACATATCGTCGACAGCGAGCAAGCCAACATC
          ||||||| ||||||||||||||||||||||||||||||||| |||||||||||||||||||||||
B:      0 AAGCTCG-CTGTATCTTAGTCAGGGTTGCATCATACATATC-TCGACAGCGAGCAAGCCAACATC

*****
Read: M99999:999:000000000-AFWM1:1:2110:12988:4981
Reference: chip-651.0002_08_v5227

A:      0 AAGCTCGCCTGTATCGATGTCAGGGTTATCTCATACATATCGTCGACAGCGGGGAAGCCAACATC
          |||||||||||||||||||||||||||||||||||||||||||||||||||||||||||||||||
B:      0 AAGCTCGCCTGTATCGATGTCAGGGTTATCTCATACATATCGTCGACAGCGGGGAAGCCAACATC

*****
Read: M99999:999:000000000-AFWM1:1:2113:19975:24275
Reference: chip-651.0002_08_v20706

A:      0 AAGCTCGCCGTCATCTTAGTCGGGGTTATCTCAAGCATATCGTCGAATGCGAGCAAGCCAACATC
          |||||||||||||||||||||||||||||||||||||||||||||||||||||||||||||||||
B:      0 AAGCTCGCCGTCATCTTAGTCGGGGTTATCTCAAGCATATCGTCGAATGCGAGCAAGCCAACATC

*****
Read: M99999:999:000000000-AFWM1:1:1107:8239:19532
Reference: chip-651.0002_08_v7776

A:      0 AAGCTCGCCTGTATCGCGGTCATCGTTTTCTCAGCTATAAATTCGAATGCGAGCAAGCCAACATC
          |||||||||||||||||||||||||||||||||||||||||||||||||||||||||||||||||
B:      0 AAGCTCGCCTGTATCGCGGTCATCGTTTTCTCAGCTATAAATTCGAATGCGAGCAAGCCAACATC

*****
Read: M99999:999:000000000-AFWM1:1:2102:7501:24327
Reference: chip-651.0002_08_v14706

A:      0 AAGCTCGCCGAGATCGATGTCATCGTTATCTCATACATAAATTCGAATGCGAGCAAGCCAACATC
          |||||||||||||||||||||||||||||||||||||||||||||||||||||||||||||||||
B:      0 AAGCTCGCCGAGATCGATGTCATCGTTATCTCATACATAAATTCGAATGCGAGCAAGCCAACATC

*****
Read: M99999:999:000000000-AFWM1:1:2104:18950:9779
Reference: chip-651.0002_08_v10851

A:      0 AAGCTCGCCGAGATCTTAGTCATCGTTGCATCATACATATCGTCGAATGCGAGCAAGCCAACATC
          |||||||||||||||||||||||||||||||||||||||||||||||||||||||||||||||||
B:      0 AAGCTCGCCGAGATCTTAGTCATCGTTGCATCATACATATCGTCGAATGCGAGCAAGCCAACATC

*****
Read: M99999:999:000000000-AFWM1:1:2107:19535:3091
Reference: chip-651.0002_08_v1159

A:      0 AAGCTCGCCTGTATCTTAGTCATCGTTATCTCAAGCATAAATTCGAATGCGGGGAAGCCAACATC
          |||||||||||||||||||||||||||||||||||||||||||||||||||||||||||||||||
B:      0 AAGCTCGCCTGTATCTTAGTCATCGTTATCTCAAGCATAAATTCGAATGCGGGGAAGCCAACATC

*****
Read: M99999:999:000000000-AFWM1:1:2104:23276:24662
Reference: chip-651.0002_08_v15364

A:      0 AAGCTCGCCGAGATCGATGTCAGGGTTATCTCATACATAATCTCGAATGCGGGGAAGCCAACATC
          |||||||||||||||||||||||||||||||||||||||||||||||||||||||||||||||||
B:      0 AAGCTCGCCGAGATCGATGTCAGGGTTATCTCATACATAATCTCGAATGCGGGGAAGCCAACATC

*****
Read: M99999:999:000000000-AFWM1:1:1102:17984:20915
Reference: chip-651.0002_08_v10430

A:      0 AAGCTCGCCGAGATCTTAGTCGGGGTTTTCTCATACATAAATTCGAATGCGGGCAAGCCAACATC
          |||||||||||||||||||||||||||||||||||||||||||||||||||||||||||||||||
B:      0 AAGCTCGCCGAGATCTTAGTCGGGGTTTTCTCATACATAAATTCGAATGCGGGCAAGCCAACATC

*****
Read: M99999:999:000000000-AFWM1:1:2104:3286:16755
Reference: chip-651.0002_08_v24829

A:      0 AAGCTCGCCGTCATCGATGTCATCGTTATCTCATACATAAATTCGAATGCGGGGAAGCCAACATC
          |||||||||||||||||||||||||||||||||||||||||||||||||||||||||||||||||
B:      0 AAGCTCGCCGTCATCGATGTCATCGTTATCTCATACATAAATTCGAATGCGGGGAAGCCAACATC

*****
Read: M99999:999:000000000-AFWM1:1:2112:4079:19952
Reference: chip-651.0002_08_v771

A:      0 AAGCTCGCCTGTATCTTAGTCATCGTTGCATCAGCTATATCGTCGAATGCGAGCAAGCCAACATC
          |||||||||||||||||||||||||||||||||||||||||||||||||||||||||||||||||
B:      0 AAGCTCGCCTGTATCTTAGTCATCGTTGCATCAGCTATATCGTCGAATGCGAGCAAGCCAACATC

*****
Read: M99999:999:000000000-AFWM1:1:1105:7401:20399
Reference: chip-651.0002_08_v1598

A:      0 AAGCTCGCCTGTATCTTAGTCAGGGTTTTCTCAAGCATAATCTCGACAGCGGGCAAGCCAACATC
          |||||||||||||||||||||||||||||||||||||||||||||||||||||||||||||||||
B:      0 AAGCTCGCCTGTATCTTAGTCAGGGTTTTCTCAAGCATAATCTCGACAGCGGGCAAGCCAACATC

*****
Read: M99999:999:000000000-AFWM1:1:2113:5189:22154
Reference: chip-651.0002_08_v11315

A:      0 AAGCTCGCCGAGATCTTAGTCATCGTTATCTCATACATAATCTCGAATGCGGGCAAGCCAACATC
          |||||||||||||||||||||||||||||||||||||||||||||||||||||||||||||||||
B:      0 AAGCTCGCCGAGATCTTAGTCATCGTTATCTCATACATAATCTCGAATGCGGGCAAGCCAACATC

*****
Read: M99999:999:000000000-AFWM1:1:1105:8893:27465
Reference: chip-651.0002_08_v4355

A:      0 AAGCTCGCCTGTATCGATGTCATCGTTTTCTCATACATAAATTCGAATGCGGGCAAGCCAACATC
          |||||||||||||||||||||||||||||||||||||||||||||||||||||||||||||||||
B:      0 AAGCTCGCCTGTATCGATGTCATCGTTTTCTCATACATAAATTCGAATGCGGGCAAGCCAACATC

*****
Read: M99999:999:000000000-AFWM1:1:1106:22634:19260
Reference: chip-651.0002_08_v1429

A:      0 AAGCTCGCCTGTATCTTAGTCAGGGTTGCATCATACATAAATTCGAATGCGGGGAAGCCAACATC
          |||||||||||||||||||||||||||||||||||||||||||||||||||||||||||||||||
B:      0 AAGCTCGCCTGTATCTTAGTCAGGGTTGCATCATACATAAATTCGAATGCGGGGAAGCCAACATC

*****
Read: M99999:999:000000000-AFWM1:1:2105:9406:21253
Reference: chip-651.0002_08_v24558

A:      0 AAGCTCGCCGTCATCGATGTCATCGTTTTCTCAAGCATAAATTCGGGTGCGAGCAAGCCAACATC
          |||||||||||||||||||||||||||||||||||||||||||||||       |||||||||||
B:      0 AAGCTCGCCGTCATCGATGTCATCGTTTTCTCAAGCATAAATTCGGG-------AAGCCAACATC

*****
Read: M99999:999:000000000-AFWM1:1:1103:21253:25571
Reference: chip-651.0002_08_v7473

A:      0 AAGCTCGCCTGTATCGCGGTCATCGTTGCATCATACATATCGTCGGGTGCGAGCAAGCCAACATC
          |||||||||||||||||||||||||||||.|||||||||||||||||||||||||||||||||||
B:      0 AAGCTCGCCTGTATCGCGGTCATCGTTGCCTCATACATATCGTCGGGTGCGAGCAAGCCAACATC

*****
Read: M99999:999:000000000-AFWM1:1:2113:8396:5348
Reference: chip-651.0002_08_v14253

A:      0 AAGCTCGCCGAGATCGATGTCATCGTTGCATCATACATAAATTCGGGTGCGAGCAAGCCAACATC
          |||||||||||||||||||||||||||||||||||||||||||||||||||||||||||||||||
B:      0 AAGCTCGCCGAGATCGATGTCATCGTTGCATCATACATAAATTCGGGTGCGAGCAAGCCAACATC

*****
Read: M99999:999:000000000-AFWM1:1:1111:15036:13642
Reference: chip-651.0002_08_v21471

A:      0 AAGCTCGCCGTCATCTTAGTCATCGTTATCTCAGCTATATCGTCGAATGCGAGCAAGCCAACATC
          ||||||||||||||||||||||||||||||||||| |||||||||||||||||||||||||||||
B:      0 AAGCTCGCCGTCATCTTAGTCATCGTTATCTCAGC-ATATCGTCGAATGCGAGCAAGCCAACATC

*****
Read: M99999:999:000000000-AFWM1:1:2113:12532:27150
Reference: chip-651.0002_08_v994

A:      0 AAGCTCGCCTGTATCTTAGTCATCGTTTTCTCAGCTATATCGTCGAATGCGGGGAAGCCAACATC
          |||||||||||||||||||||||||||||||||||||||||||||||||||||||||||||||||
B:      0 AAGCTCGCCTGTATCTTAGTCATCGTTTTCTCAGCTATATCGTCGAATGCGGGGAAGCCAACATC

*****
Read: M99999:999:000000000-AFWM1:1:1103:5159:9182
Reference: chip-651.0002_08_v1164

A:      0 AAGCTCGCCTGTATCTTAGTCATCGTTATCTCAAGCATAAATTCGACAGCGAGCAAGCCAACATC
          |||||||||||||||||||||||||||||||||||||||||||||||||||||||||||||||||
B:      0 AAGCTCGCCTGTATCTTAGTCATCGTTATCTCAAGCATAAATTCGACAGCGAGCAAGCCAACATC

*****
Read: M99999:999:000000000-AFWM1:1:1111:9443:17608
Reference: chip-651.0002_08_v21683

A:      0 AAGCTCGCCGTCATCTTAGTCAGGGTTGCATCATACATAAATTCGACAGCGGGCAAGCCAACATC
          |||||||||||||||||||||||||||||||||||||||||||||||||||||||||||||||||
B:      0 AAGCTCGCCGTCATCTTAGTCAGGGTTGCATCATACATAAATTCGACAGCGGGCAAGCCAACATC

*****
Read: M99999:999:000000000-AFWM1:1:2111:9391:27306
Reference: chip-651.0002_08_v1231

A:      0 AAGCTCGCCTGTATCTTAGTCATCGTTATCTCAGCTATAATCTCGGGTGCGGGGAAGCCAACATC
          ||||||||||||||||||||||||||||||||||||||||||||||||||||||.||||||||||
B:      0 AAGCTCGCCTGTATCTTAGTCATCGTTATCTCAGCTATAATCTCGGGTGCGGGGTAGCCAACATC

*****
Read: M99999:999:000000000-AFWM1:1:2113:13591:5093
Reference: chip-651.0002_08_v934

A:      0 AAGCTCGCCTGTATCTTAGTCATCGTTTTCTCAAGCATAAATTCGAATGCGGGGAAGCCAACATC
          |||||||||||||||||||||||||||||||||||||||||||||||||||||||||||||||||
B:      0 AAGCTCGCCTGTATCTTAGTCATCGTTTTCTCAAGCATAAATTCGAATGCGGGGAAGCCAACATC

*****
Read: M99999:999:000000000-AFWM1:1:1113:8055:8177
Reference: chip-651.0002_08_v12024

A:      0 AAGCTCGCCGAGATCTTAGTCAGGGTTATCTCAGCTATATCGTCGACAGCGAGCAAGCCAACATC
          |||||||||||||||||||||||||||||||||||||||||||||||||||||||||||||||||
B:      0 AAGCTCGCCGAGATCTTAGTCAGGGTTATCTCAGCTATATCGTCGACAGCGAGCAAGCCAACATC

*****
Read: M99999:999:000000000-AFWM1:1:1106:11333:17855
Reference: chip-651.0002_08_v11348

A:      0 AAGCTCGCCGAGATCTTAGTCATCGTTATCTCAGCTATATCGTCGACAGCGGGCAAGCCAACATC
          |||||||||||||||||||||||||||||||||||||||||||||||||||||||||||||||||
B:      0 AAGCTCGCCGAGATCTTAGTCATCGTTATCTCAGCTATATCGTCGACAGCGGGCAAGCCAACATC

*****
Read: M99999:999:000000000-AFWM1:1:1101:12119:21371
Reference: chip-651.0002_08_v24994

A:      0 AAGCTCGCCGTCATCGATGTCAGGGTTGCATCAAGCATAATCTCGAATGCGGGGAAGCCAACATC
          |||||||||||||||||||||||||||||||||||||||||||||||||||||||||||||||||
B:      0 AAGCTCGCCGTCATCGATGTCAGGGTTGCATCAAGCATAATCTCGAATGCGGGGAAGCCAACATC

*****
Read: M99999:999:000000000-AFWM1:1:1113:12762:18739
Reference: chip-651.0002_08_v21005

A:      0 AAGCTCGCCGTCATCTTAGTCATCGTTGCATCATACATAAATTCGAATGCGGGCAAGCCAACATC
          |||||||||||||||||||||||||||||||||||||||||||||||||||||||||||||||||
B:      0 AAGCTCGCCGTCATCTTAGTCATCGTTGCATCATACATAAATTCGAATGCGGGCAAGCCAACATC

*****
Read: M99999:999:000000000-AFWM1:1:2107:28127:15180
Reference: chip-651.0002_08_v24562

A:      0 AAGCTCGCCGTCATCGATGTCATCGTTTTCTCAAGCATAAATTCGACAGCGGGGAAGCCAACATC
          |||||||||||||||||||||||||||||||||||||||||||||||||||||||||||.|||||
B:      0 AAGCTCGCCGTCATCGATGTCATCGTTTTCTCAAGCATAAATTCGACAGCGGGGAAGCCCACATC

*****
Read: M99999:999:000000000-AFWM1:1:2111:18149:12250
Reference: chip-651.0002_08_v710

A:      0 AAGCTCGCCTGTATCTTAGTCATCGTTGCATCAAGCATAAATTCGAATGCGGGCAAGCCAACATC
          |||||||||||||||||||||||||||||||||||||||||||||||||||||||||||||||||
B:      0 AAGCTCGCCTGTATCTTAGTCATCGTTGCATCAAGCATAAATTCGAATGCGGGCAAGCCAACATC

*****
Read: M99999:999:000000000-AFWM1:1:1113:10999:12043
Reference: chip-651.0002_08_v24349

A:      0 AAGCTCGCCGTCATCGATGTCATCGTTGCATCATACATATCGTCGAATGCGGGGAAGCCAACATC
          ||||||||||| |||||||||||||||||||||||||||||||||||||||||||||||||||||
B:      0 AAGCTCGCCGT-ATCGATGTCATCGTTGCATCATACATATCGTCGAATGCGGGGAAGCCAACATC

*****
Read: M99999:999:000000000-AFWM1:1:1113:20581:25523
Reference: chip-651.0002_08_v5180

A:      0 AAGCTCGCCTGTATCGATGTCAGGGTTATCTCAAGCATATCGTCGAATGCGGGCAAGCCAACATC
          |||||||||||||||||||||||||||||||||||||||||||||||||||||||||||||||||
B:      0 AAGCTCGCCTGTATCGATGTCAGGGTTATCTCAAGCATATCGTCGAATGCGGGCAAGCCAACATC

*****
Read: M99999:999:000000000-AFWM1:1:1107:27691:14193
Reference: chip-651.0002_08_v4325

A:      0 AAGCTCGCCTGTATCGATGTCATCGTTTTCTCATACATATCGTCGAATGCGGGCAAGCCAACATC
          |||||||||||||||||||||||||||||||||||||||||||||||||||||||||||||||||
B:      0 AAGCTCGCCTGTATCGATGTCATCGTTTTCTCATACATATCGTCGAATGCGGGCAAGCCAACATC

*****
Read: M99999:999:000000000-AFWM1:1:2113:23549:12686
Reference: chip-651.0002_08_v4326

A:      0 AAGCTCGCCTGTATCGATGTCATCGTTTTCTCATACATATCGTCGAATGCGAGCAAGCCAACATC
          |||||||||||||||||||||||||||||||||||||||||||||||||||||||||||||||||
B:      0 AAGCTCGCCTGTATCGATGTCATCGTTTTCTCATACATATCGTCGAATGCGAGCAAGCCAACATC

*****
Read: M99999:999:000000000-AFWM1:1:2106:18991:10435
Reference: chip-651.0002_08_v4551

A:      0 AAGCTCGCCTGTATCGATGTCATCGTTATCTCATACATATCGTCGAATGCGAGCAAGCCAACATC
          |||||||||||||||||||||||||||||||||||||||||||||||||||||||||||||||||
B:      0 AAGCTCGCCTGTATCGATGTCATCGTTATCTCATACATATCGTCGAATGCGAGCAAGCCAACATC

*****
Read: M99999:999:000000000-AFWM1:1:1112:19919:10234
Reference: chip-651.0002_08_v24844

A:      0 AAGCTCGCCGTCATCGATGTCATCGTTATCTCAGCTATATCGTCGAATGCGGGGAAGCCAACATC
          |||||||||||||||||||||||||||||||||||||||||||||||||||||||||||||||||
B:      0 AAGCTCGCCGTCATCGATGTCATCGTTATCTCAGCTATATCGTCGAATGCGGGGAAGCCAACATC

*****
Read: M99999:999:000000000-AFWM1:1:1106:9505:9035
Reference: chip-651.0002_08_v7716

A:      0 AAGCTCGCCTGTATCGC-GGTCATCGTTTTCTCATACATAATCTCGAATGCGAGCAAGCCAACATC
          ||||||||||||||||| ||||||||||||||||||||||||||||||||||||||||||||||||
B:      0 AAGCTCGCCTGTATCGCGGGTCATCGTTTTCTCATACATAATCTCGAATGCGAGCAAGCCAACATC

*****
Read: M99999:999:000000000-AFWM1:1:1107:19044:5664
Reference: chip-651.0002_08_v21726

A:      0 AAGCTCGCCGTCATCTTAGTCAGGGTTGCATCAGCTATAAATTCGAATGCGAGCAAGCCAACATC
          ||||||||||||||||||||||||| |||||||||||||||||||||||||||||||||||||||
B:      0 AAGCTCGCCGTCATCTTAGTCAGGG-TGCATCAGCTATAAATTCGAATGCGAGCAAGCCAACATC

*****
Read: M99999:999:000000000-AFWM1:1:1106:7802:14728
Reference: chip-651.0002_08_v279

A:      0 AAGCTCGCCTGTATCTTAGTCGGGGTTTTCTCATACATATCGTCGACAGCGAGCAAGCCAACATC
          |||||||||||||||||||||||||||||||||||||||||||||||||||||||||||||||||
B:      0 AAGCTCGCCTGTATCTTAGTCGGGGTTTTCTCATACATATCGTCGACAGCGAGCAAGCCAACATC

*****
Read: M99999:999:000000000-AFWM1:1:2111:23536:16816
Reference: chip-651.0002_08_v1434

A:      0 AAGCTCGCCTGTATCTTAGTCAGGGTTGCATCATACATAAATTCGACAGCGAGCAAGCCAACATC
          |||||||||||||||||||||||||||||||||||||||||||||||||||||||||||||||||
B:      0 AAGCTCGCCTGTATCTTAGTCAGGGTTGCATCATACATAAATTCGACAGCGAGCAAGCCAACATC

*****
Read: M99999:999:000000000-AFWM1:1:2114:5464:13468
Reference: chip-651.0002_08_v1384

A:      0 AAGCTCGCCTGTATCTTAGTCAGGGTTGCATCAAGCATAAATTCGAATGCGGGGAAGCCAACATC
          |||||||||||||||||||||||||||||||||||||||||||||||||||||||||||||||||
B:      0 AAGCTCGCCTGTATCTTAGTCAGGGTTGCATCAAGCATAAATTCGAATGCGGGGAAGCCAACATC

*****
Read: M99999:999:000000000-AFWM1:1:1106:14771:25559
Reference: chip-651.0002_08_v504

A:      0 AAGCTCGCCTGTATCTTAGTCGGGGTTATCTCATACATATCGTCGACAGCGAGCAAGCCAACATC
          |||||||||||||||||||||||||||||||||||||||||||||||||||||||||||||||||
B:      0 AAGCTCGCCTGTATCTTAGTCGGGGTTATCTCATACATATCGTCGACAGCGAGCAAGCCAACATC

*****
Read: M99999:999:000000000-AFWM1:1:2105:19756:18717
Reference: chip-651.0002_08_v7959

A:      0 AAGCTCGCCTGTATCGCGGTCATCGTTATCTCATACATAAATTCGACAGCGAGCAAGCCAACATC
          |||||||||||||||||||||||||||||||||||||||||||||||||||||||||||||||||
B:      0 AAGCTCGCCTGTATCGCGGTCATCGTTATCTCATACATAAATTCGACAGCGAGCAAGCCAACATC

*****
Read: M99999:999:000000000-AFWM1:1:1114:27446:19432
Reference: chip-651.0002_08_v11739

A:      0 AAGCTCGCCGAGATCTTAGTCAGGGTTTTCTCAAGCATAAATTCGACAGCGAGCAAGCCAACATC
          |||||||||||||||||||||||||||||||||||||||||||||||||||||||||||||||||
B:      0 AAGCTCGCCGAGATCTTAGTCAGGGTTTTCTCAAGCATAAATTCGACAGCGAGCAAGCCAACATC

*****
Read: M99999:999:000000000-AFWM1:1:2101:28108:18686
Reference: chip-651.0002_08_v25507

A:      0 AAGCTCGCCGTCATCGATGTCAGGGTTATCTCATACATAAATTCGACAGCGGGGAAGCCAACATC
          |||||||||||||||||||||||||||||||||||||||||||||||||||||||||||||||||
B:      0 AAGCTCGCCGTCATCGATGTCAGGGTTATCTCATACATAAATTCGACAGCGGGGAAGCCAACATC

*****
Read: M99999:999:000000000-AFWM1:1:2110:18131:5358
Reference: chip-651.0002_08_v10207

A:      0 AAGCTCGCCGAGATCTTAGTCGGGGTTGCATCATACATAAATTCGACAGCGGGGAAGCCAACATC
          |||||||||||||||||||||||||||||||||||||||||||||||||||||||||||||||||
B:      0 AAGCTCGCCGAGATCTTAGTCGGGGTTGCATCATACATAAATTCGACAGCGGGGAAGCCAACATC

*****
Read: M99999:999:000000000-AFWM1:1:2112:20145:8034
Reference: chip-651.0002_08_v534

A:      0 AAGCTCGCCTGTATCTTAGTCGGGGTTATCTCATACATAAATTCGACAGCGAGCAAGCCAACATC
          |||||||||||||||||||||||||||||||||||||||||||||||||||||||||||||||||
B:      0 AAGCTCGCCTGTATCTTAGTCGGGGTTATCTCATACATAAATTCGACAGCGAGCAAGCCAACATC

*****
Read: M99999:999:000000000-AFWM1:1:2108:18137:18229
Reference: chip-651.0002_08_v4131

A:      0 AAGCTCGCCTGTATCGATGTCATCGTTGCATCATACATAAATTCGAATGCGAGCAAGCCAACATC
          |||||||||||||||||||||||||.|||||||||||||||||||||||||||||||||||||||
B:      0 AAGCTCGCCTGTATCGATGTCATCGATGCATCATACATAAATTCGAATGCGAGCAAGCCAACATC

*****
Read: M99999:999:000000000-AFWM1:1:1114:10935:24251
Reference: chip-651.0002_08_v3949

A:      0 AAGCTCGCCTGTATCGATGTCGGGGTTATCTCAGCTATAAATTCGAATGCGGGGAAGCCAACATC
          |||||||||||||||||||||||||||||||||||||||||||||||||||||||||||||||||
B:      0 AAGCTCGCCTGTATCGATGTCGGGGTTATCTCAGCTATAAATTCGAATGCGGGGAAGCCAACATC

*****
Read: M99999:999:000000000-AFWM1:1:2105:8829:10161
Reference: chip-651.0002_08_v14931

A:      0 AAGCTCGCCGAG---------ATCGATGTCAGGGTTGCATCATACATAAATTCGAATGCGAGCAAGCCAACATC
          ||||||||||||         |||||||||||||||||||||||||||||||||||||||||||||||||||||
B:      0 AAGCTCGCCGAGATCGCCGTCATCGATGTCAGGGTTGCATCATACATAAATTCGAATGCGAGCAAGCCAACATC

*****
Read: M99999:999:000000000-AFWM1:1:1110:19170:8211
Reference: chip-651.0002_08_v1220

A:      0 AAGCTCGCCTGTATCTTAGTCATCGTTATCTCAGCTATATCGTCGAATGCGGGCAAGCCAACATC
          |||||||||||||||||||||||||||||||||||||||||||| ||||||||||||||||||||
B:      0 AAGCTCGCCTGTATCTTAGTCATCGTTATCTCAGCTATATCGTC-AATGCGGGCAAGCCAACATC

*****
Read: M99999:999:000000000-AFWM1:1:1104:5990:9902
Reference: chip-651.0002_08_v25474

A:      0 AAGCTCGCCGTCATCGATGTCAGGGTTATCTCATACATATCGTCGAATGCGGGGAAGCCAACATC
          |||||||||||||||||||||||||||||||||||||||||||||||||||||||||||..||||
B:      0 AAGCTCGCCGTCATCGATGTCAGGGTTATCTCATACATATCGTCGAATGCGGGGAAGCCCCCATC

*****
Read: M99999:999:000000000-AFWM1:1:1112:23023:10696
Reference: chip-651.0002_08_v11076

A:      0 AAGCTCGCCGAGATCTTAGTCATCGTTTTCTCATACATATCGTCGAATGCGAGCAAGCCAACATC
          |||||||||||||||||||||||||||||||||||||||||||||||||||||||||||||||||
B:      0 AAGCTCGCCGAGATCTTAGTCATCGTTTTCTCATACATATCGTCGAATGCGAGCAAGCCAACATC

*****
Read: M99999:999:000000000-AFWM1:1:1102:14366:22868
Reference: chip-651.0002_08_v17899

A:      0 AAGCTCGCCGAGATCGCGGTCATCGTTTTCTCAGCTATAAATTCGAATGCGGGGAAGCCAACATC
          |||||||||||||||||||||||||||||||||||||||||||||||||||||||||||||||||
B:      0 AAGCTCGCCGAGATCGCGGTCATCGTTTTCTCAGCTATAAATTCGAATGCGGGGAAGCCAACATC

*****
Read: M99999:999:000000000-AFWM1:1:2105:12502:14258
Reference: chip-651.0002_08_v18261

A:      0 AAGCTCGCCGAGATCGCGGTCAGGGTTGCATCAAGCATAAATTCGAATGCGAGCAAGCCAACATC
          |||||||||||||||||||||||||||||||||||||||||||||||||||||||||||||||||
B:      0 AAGCTCGCCGAGATCGCGGTCAGGGTTGCATCAAGCATAAATTCGAATGCGAGCAAGCCAACATC

*****
Read: M99999:999:000000000-AFWM1:1:1108:6649:10809
Reference: chip-651.0002_08_v21949

A:      0 AAGCTCGCCGTCATCTTAGTCAGGGTTTTCTCAGCTATAAATTCGAATGCGGGGAAGCCAACATC
          |||||||||||||||||||||||||||||||||||||||||||||||||||||||||||||||||
B:      0 AAGCTCGCCGTCATCTTAGTCAGGGTTTTCTCAGCTATAAATTCGAATGCGGGGAAGCCAACATC

*****
Read: M99999:999:000000000-AFWM1:1:2109:11636:20852
Reference: chip-651.0002_08_v10388

A:      0 AAGCTCGCCGAGATCTTAGTCGGGGTTTTCTCAAGCATAAATTCGACAGCGGGCAAGCCAACATC
          |||||||||||||||||||||||||||||||||||||||||||||||||||||||||||||||||
B:      0 AAGCTCGCCGAGATCTTAGTCGGGGTTTTCTCAAGCATAAATTCGACAGCGGGCAAGCCAACATC

*****
Read: M99999:999:000000000-AFWM1:1:2109:12410:11496
Reference: chip-651.0002_08_v10882

A:      0 AAGCTCGCCGAGATCTTAGTCATCGTTGCATCATACATAAATTCGACAGCGGGGAAGCCAACATC
          |||||||||||||||||||||||||||||||||||||||||||||||||||||||||||||||||
B:      0 AAGCTCGCCGAGATCTTAGTCATCGTTGCATCATACATAAATTCGACAGCGGGGAAGCCAACATC

*****
Read: M99999:999:000000000-AFWM1:1:1110:24988:13990
Reference: chip-651.0002_08_v1404

A:      1 AGCTCGCCTGTATCTTAGTCAGGGTTGCATCATACATATCGTCGACAGCGAGCAAGCCAACATC
          |.||||||||||||||||||||||||||||||||||||||||||||||||||||.|||||||||
B:      1 ATCTCGCCTGTATCTTAGTCAGGGTTGCATCATACATATCGTCGACAGCGAGCACGCCAACATC

*****
Read: M99999:999:000000000-AFWM1:1:1109:12198:2940
Reference: chip-651.0002_08_v1201

A:      0 AAGCTCGCCTGTATCTTAGTCATCGTTATCTCATACATAAATTCGGGTGCGGGGAAGCCAACATC
          |||||||||||||||||||||||||||||||||||||||||||||||||||||||||||||||||
B:      0 AAGCTCGCCTGTATCTTAGTCATCGTTATCTCATACATAAATTCGGGTGCGGGGAAGCCAACATC

*****
Read: M99999:999:000000000-AFWM1:1:1111:17380:18224
Reference: chip-651.0002_08_v21861

A:      0 AAGCTCGCCGTCATCTTAGTCAGGGTTTTCTCAAGCATAAATTCGAATGCGAGCAAGCCAACATC
          |||||||||||||||||||||||||||||||||||||||||||||||||||||||||||||||||
B:      0 AAGCTCGCCGTCATCTTAGTCAGGGTTTTCTCAAGCATAAATTCGAATGCGAGCAAGCCAACATC

*****
Read: M99999:999:000000000-AFWM1:1:1102:26897:21635
Reference: chip-651.0002_08_v1809

A:      0 AAGCTCGCCTGTATCTTAGTCAGGGTTATCTCAAGCATATCGTCGACAGCGAGCAAGCCAACATC
          ||||||||||||||||||||||||||||||||.|||||.|.||||||||||||||||||||||||
B:      0 AAGCTCGCCTGTATCTTAGTCAGGGTTATCTCTAGCATCTAGTCGACAGCGAGCAAGCCAACATC

*****
Read: M99999:999:000000000-AFWM1:1:1113:19729:6589
Reference: chip-651.0002_08_v999

A:      0 AAGCTCGCCTGTATCTTAGTCATCGTTTTCTCAGCTATATCGTCGACAGCGAGCAAGCCAACATC
          |||||||||||||||||||||||||||||||||||||||||||||||||||||||||||||||||
B:      0 AAGCTCGCCTGTATCTTAGTCATCGTTTTCTCAGCTATATCGTCGACAGCGAGCAAGCCAACATC

*****
Read: M99999:999:000000000-AFWM1:1:2104:26539:19335
Reference: chip-651.0002_08_v934

A:      0 AAGCTCGCCTGTATCTTAGTCATCGTTTTCTCAAGCATAAATTCGAATGCGGGGAAGCCAACATC
          |||||||||||||||||||.|||||||||||||||||||||||||||||||||||||||||||||
B:      0 AAGCTCGCCTGTATCTTAGGCATCGTTTTCTCAAGCATAAATTCGAATGCGGGGAAGCCAACATC

*****
Read: M99999:999:000000000-AFWM1:1:2101:14659:17001
Reference: chip-651.0002_08_v757

A:      0 AAGCTCGCCTGTATCTTAGTCATCGTTGCATCATACATAAATTCGACAGCGGGGAAGCCAACATC
          |||||||||||||||||||||.|||.||||||.||||||||.|||||||||||||||||||||||
B:      0 AAGCTCGCCTGTATCTTAGTCGTCGATGCATCCTACATAAAATCGACAGCGGGGAAGCCAACATC

*****
Read: M99999:999:000000000-AFWM1:1:1103:25796:16459
Reference: chip-651.0002_08_v11032

A:      0 AAGCTCGCCGAGATCTTAGTCATCGTTTTCTCAAGCATATCGTCGACAGCGGGGAAGCCAACATC
          |||||||||||||||||||||||||||||||||||||||||||||||||||||||||||||||||
B:      0 AAGCTCGCCGAGATCTTAGTCATCGTTTTCTCAAGCATATCGTCGACAGCGGGGAAGCCAACATC

*****
Read: M99999:999:000000000-AFWM1:1:2106:21618:11873
Reference: chip-651.0002_08_v10849

A:      0 AAGCTCGCCGAGATCTTAGTCATCGTTGCATCATACATATCGTCGAATGCGGGGAAGCCAACATC
          ||||||||||||||||||||||||||||||||||||||||||.||||||||||||||||||||||
B:      0 AAGCTCGCCGAGATCTTAGTCATCGTTGCATCATACATATCGGCGAATGCGGGGAAGCCAACATC

*****
Read: M99999:999:000000000-AFWM1:1:2113:18690:1977
Reference: chip-651.0002_08_v11524

A:      0 AAGCTCGCCGAGATCTTAGTCAGGGTTGCATCATACATATCGTCGAATGCGGGGAAGCCAACATC
          |||||||||||||||||||||||||||||||||||||||||||||||||||||||||||||||||
B:      0 AAGCTCGCCGAGATCTTAGTCAGGGTTGCATCATACATATCGTCGAATGCGGGGAAGCCAACATC

*****
Read: M99999:999:000000000-AFWM1:1:1111:20998:18938
Reference: chip-651.0002_08_v684

A:      0 AAGCTCGCCTGTATCTTAGTCATCGTTGCATCAAGCATATCGTCGACAGCGAGCAAGCCAACATC
          |||||||||||||||||||||||||||||||||||||||||||||||||||||||||||||||||
B:      0 AAGCTCGCCTGTATCTTAGTCATCGTTGCATCAAGCATATCGTCGACAGCGAGCAAGCCAACATC

*****
Read: M99999:999:000000000-AFWM1:1:1103:15716:3869
Reference: chip-651.0002_08_v1895

A:      0 AAGCTCGCCTGTATCTTAGTCAGGGTTATCTCAGCTATATCGTCGAATGCGGGCAAGCCAACATC
          |||||||||||||||||||||||||||||||||||||||||||||||||||||||||||||||||
B:      0 AAGCTCGCCTGTATCTTAGTCAGGGTTATCTCAGCTATATCGTCGAATGCGGGCAAGCCAACATC

*****
Read: M99999:999:000000000-AFWM1:1:1103:22483:25751
Reference: chip-651.0002_08_v20333

A:      0 AAGCTCGCCGTCATCTTAGTCGGGGTTGCATCATACATAAATTCGACAGCGGGCAAGCCAACATC
          |||||||||||||||||||||||||||||||||||||||||||||||||||||||||||||||||
B:      0 AAGCTCGCCGTCATCTTAGTCGGGGTTGCATCATACATAAATTCGACAGCGGGCAAGCCAACATC

*****
Read: M99999:999:000000000-AFWM1:1:2111:14492:19222
Reference: chip-651.0002_08_v4340

A:      0 AAGCTCGCCTGTATCGATGTCATCGTTTTCTCATACATAATCTCGAATGCGGGCAAGCCAACATC
          |||||||||||||||||||||||||||||||||||||||||||||||||||||||||||||||||
B:      0 AAGCTCGCCTGTATCGATGTCATCGTTTTCTCATACATAATCTCGAATGCGGGCAAGCCAACATC

*****
Read: M99999:999:000000000-AFWM1:1:1113:10075:24275
Reference: chip-651.0002_08_v4809

A:      0 AAGCTCGCCTGTATCGATGTCAGGGTTGCATCATACATAAATTCGACAGCGAGCAAGCCAACATC
          ||||||||||||||||||||||||||||||.||||||||||||||||||||||||||||||||||
B:      0 AAGCTCGCCTGTATCGATGTCAGGGTTGCACCATACATAAATTCGACAGCGAGCAAGCCAACATC

*****
Read: M99999:999:000000000-AFWM1:1:1102:21856:15040
Reference: chip-651.0002_08_v14257

A:      0 AAGCTCGCCGAGATCGATGTCATCGTTGCATCATACATAAATTCGACAGCGGGGAAGCCAACATC
          |||||||||||||||||||||||||||||||||||||||||||||||||||||||||||||||||
B:      0 AAGCTCGCCGAGATCGATGTCATCGTTGCATCATACATAAATTCGACAGCGGGGAAGCCAACATC

*****
Read: M99999:999:000000000-AFWM1:1:2111:27434:14521
Reference: chip-651.0002_08_v20988

A:      0 AAGCTCGCCGTCATCTTAGTCATCGTTGCATCATACATAATCTCGGGTGCGAGCAAGCCAACATC
          |||||||||||||||||||||||||||||||||||||||||||||||||||||||||||||||||
B:      0 AAGCTCGCCGTCATCTTAGTCATCGTTGCATCATACATAATCTCGGGTGCGAGCAAGCCAACATC

*****
Read: M99999:999:000000000-AFWM1:1:1113:20156:12988
Reference: chip-651.0002_08_v11104

A:      0 AAGCTCGCCGAGATCTTAGTCATCGTTTTCTCATACATAAATTCGAATGCGGGGAAGCCAACATC
          |||||||||||||||||||||||||||||||||||||||||||||||||||||||||||||||||
B:      0 AAGCTCGCCGAGATCTTAGTCATCGTTTTCTCATACATAAATTCGAATGCGGGGAAGCCAACATC

*****
Read: M99999:999:000000000-AFWM1:1:2101:9430:13640
Reference: chip-651.0002_08_v11526

A:      0 AAGCTCGCCGAGATCTTAGTCAGGGTTGCATCATACATATCGTCGAATGCGAGCAAGCCAACATC
          |||||||||||||||||||||||||||||||||||||||||||||||||||||||||||||||||
B:      0 AAGCTCGCCGAGATCTTAGTCAGGGTTGCATCATACATATCGTCGAATGCGAGCAAGCCAACATC

*****
Read: M99999:999:000000000-AFWM1:1:2113:13407:9864
Reference: chip-651.0002_08_v11076

A:      0 AAGCTCGCCGAGATCTTAGTCATCGTTTTCTCATACATATCGTCGAATGCGAGCAAGCCAACATC
          |||||||||||||||||||||||||||||||||||||||||||||||||||||||||||||||||
B:      0 AAGCTCGCCGAGATCTTAGTCATCGTTTTCTCATACATATCGTCGAATGCGAGCAAGCCAACATC

*****
Read: M99999:999:000000000-AFWM1:1:2110:28446:14046
Reference: chip-651.0002_08_v12053

A:      0 AAGCTCGCCGAGATCTTAGTCAGGGTTATCTCAGCTATAAATTCGACAGCGGGCAAGCCAACATC
          ||||||||||||||||||||||||||||||||||||||||||||||||||||| |||||||||||
B:      0 AAGCTCGCCGAGATCTTAGTCAGGGTTATCTCAGCTATAAATTCGACAGCGGG-AAGCCAACATC

*****
Read: M99999:999:000000000-AFWM1:1:2114:18845:24141
Reference: chip-651.0002_08_v24832

A:      0 AAGCTCGCCGTCATCGATGTCATCGTTATCTCATACATAAATTCGACAGCGGGGAAGCCAACATC
          |||||||||||||||||||||||||||||||||||||||||||||||||||||||||||||||||
B:     22 AAGCTCGCCGTCATCGATGTCATCGTTATCTCATACATAAATTCGACAGCGGGGAAGCCAACATC

*****
Read: M99999:999:000000000-AFWM1:1:1111:10967:13423
Reference: chip-651.0002_08_v11031

A:      0 AAGCTCGCCGAGATCTTAGTCATCGTTTTCTCAAGCATATCGTCGAATGCGAGCAAGCCAACATC
          |||||||||||||||||||||||||||||||||||||||||||||||||||||||||||||||||
B:      0 AAGCTCGCCGAGATCTTAGTCATCGTTTTCTCAAGCATATCGTCGAATGCGAGCAAGCCAACATC

*****
Read: M99999:999:000000000-AFWM1:1:1102:21260:9686
Reference: chip-651.0002_08_v15126

A:      0 AAGCTCGCCGAGATCGATGTCAGGGTTTTCTCATACATATCGTCGAATGCGAGCAAGCCAACATC
          |||||||||||||||||||||||||||||||||||||||||||||||||||||||||||||||||
B:      0 AAGCTCGCCGAGATCGATGTCAGGGTTTTCTCATACATATCGTCGAATGCGAGCAAGCCAACATC

*****
Read: M99999:999:000000000-AFWM1:1:2104:20227:14192
Reference: chip-651.0002_08_v1201

A:      0 AAGCTCGCCTGTATCTTAGTCATCGTTATCTCATACATAAATTCGGGTGCGGGGAAGCCAACATC
          |||||||||||||||||||||||||||||||||||||||||||||||||||||||||||||||||
B:      0 AAGCTCGCCTGTATCTTAGTCATCGTTATCTCATACATAAATTCGGGTGCGGGGAAGCCAACATC

*****
Read: M99999:999:000000000-AFWM1:1:2103:3936:13519
Reference: chip-651.0002_08_v7955

A:      0 AAGCTCGCCTGTATCGCGGTCATCGTTATCTCATACATAAATTCGAATGCGGGCAAGCCAACATC
          |||||||||||||||||||||||||||||||||||||||||||||||||||||||||||||||||
B:      0 AAGCTCGCCTGTATCGCGGTCATCGTTATCTCATACATAAATTCGAATGCGGGCAAGCCAACATC

*****
Read: M99999:999:000000000-AFWM1:1:2112:20012:4945
Reference: chip-651.0002_08_v7776

A:      0 AAGCTCGCCTGTATCGCGGTCATCGTTTTCTCAGCTATAAATTCGAATGCGAGCAAGCCAACATC
          |||||||||||||||||||||||||||||||||||||||||||||||||.|||||||||||||||
B:      0 AAGCTCGCCTGTATCGCGGTCATCGTTTTCTCAGCTATAAATTCGAATGGGAGCAAGCCAACATC

*****
Read: M99999:999:000000000-AFWM1:1:2105:10761:9194
Reference: chip-651.0002_08_v802

A:      0 AAGCTCGCCTGTATCTTAGTCATCGTTGCATCAGCTATAAATTCGACAGCGGGGAAGCCAACATC
          ||.||||||||||||||||||||||||||||||||||||||||||||||||||||| |||.||||
B:      0 AATCTCGCCTGTATCTTAGTCATCGTTGCATCAGCTATAAATTCGACAGCGGGGAA-CCACCATC

*****
Read: M99999:999:000000000-AFWM1:1:2111:20229:23755
Reference: chip-651.0002_08_v11959

A:      0 AAGCTCGCCGAGATCTTAGTCAGGGTTATCTCAAGCATAAATTCGAATGCGGGGAAGCCAACATC
          |||||||||||||||||||||||||||||||||||||||||||||||||||||||||||||||||
B:      0 AAGCTCGCCGAGATCTTAGTCAGGGTTATCTCAAGCATAAATTCGAATGCGGGGAAGCCAACATC

*****
Read: M99999:999:000000000-AFWM1:1:1110:8942:19831
Reference: chip-651.0002_08_v14526

A:      0 AAGCTCGCCGAGATCGATGTCATCGTTTTCTCAGCTATAAATTCGAATGCGAGCAAGCCAACATC
          |||||||||||||||||||||||||||||||||||||||||||||||||||||||||||||||||
B:      0 AAGCTCGCCGAGATCGATGTCATCGTTTTCTCAGCTATAAATTCGAATGCGAGCAAGCCAACATC

*****
Read: M99999:999:000000000-AFWM1:1:1106:8297:7605
Reference: chip-651.0002_08_v10659

A:      0 AAGCTCGCCGAGATCTTAGTCGGGGTTATCTCATACATAAATTCGACAGCGAGCAAGCCAACATC
          |||||||||||||||||||.|||||||||||.|||.|||||||||||||||||||||||||||||
B:      0 AAGCTCGCCGAGATCTTAGACGGGGTTATCTAATAAATAAATTCGACAGCGAGCAAGCCAACATC

*****
Read: M99999:999:000000000-AFWM1:1:1102:17984:24324
Reference: chip-651.0002_08_v21246

A:      0 AAGCTCGCCGTCATCTTAGTCATCGTTTTCTCAGCTATATCGTCGAATGCGAGCAAGCCAACATC
          |||||||||||||||||||||||||||||||||||||||||||||||||||||||||||||||||
B:      0 AAGCTCGCCGTCATCTTAGTCATCGTTTTCTCAGCTATATCGTCGAATGCGAGCAAGCCAACATC

*****
Read: M99999:999:000000000-AFWM1:1:1103:15213:8498
Reference: chip-651.0002_08_v21380

A:      0 AAGCTCGCCGTCATCTTAGTCATCGTTATCTCAAGCATATCGTCGAATGCGGGCAAGCCAACATC
          |||||||||||||||||||||||||||||||||||||||||||||||||||||||||||||||||
B:      0 AAGCTCGCCGTCATCTTAGTCATCGTTATCTCAAGCATATCGTCGAATGCGGGCAAGCCAACATC

*****
Read: M99999:999:000000000-AFWM1:1:1102:4475:22859
Reference: chip-651.0002_08_v10403

A:      0 AAGCTCGCCGAGATCTTAGTCGGGGTTTTCTCATACATATCGTCGACAGCGGGCAAGCCAACATC
          |||||||||||||||||||||||||||||||||||||||||||||||||||||||||||||||||
B:      0 AAGCTCGCCGAGATCTTAGTCGGGGTTTTCTCATACATATCGTCGACAGCGGGCAAGCCAACATC

*****
Read: M99999:999:000000000-AFWM1:1:1106:23836:8792
Reference: chip-651.0002_08_v21458

A:      0 AAGCTCGCCGTCATCTTAGTCATCGTTATCTCATACATAAATTCGACAGCGGGCAAGCCAACATC
          |||||||||||||||||||||||||||||||||||||||||||||||||||||||||||||||||
B:      0 AAGCTCGCCGTCATCTTAGTCATCGTTATCTCATACATAAATTCGACAGCGGGCAAGCCAACATC

*****
Read: M99999:999:000000000-AFWM1:1:2103:19015:10245
Reference: chip-651.0002_08_v11103

A:      0 AAGCTCGCCGAGATCTTAGTCATCGTTTTCTCATACATAAATTCGGGTGCGAGCAAGCCAACATC
          ||||||||||||||||||||||||||||||||| |||||||||||||||||||||||||||||||
B:      0 AAGCTCGCCGAGATCTTAGTCATCGTTTTCTCA-ACATAAATTCGGGTGCGAGCAAGCCAACATC

*****
Read: M99999:999:000000000-AFWM1:1:2107:11050:21440
Reference: chip-651.0002_08_v24381

A:      0 AAGCTCGCCGTCATCGATGTCATCGTTGCATCATACATAAATTCGAATGCGAGCAAGCCAACATC
          |||||||||||||||||||||||||||||||||||||||||||||||||||||||||||||||||
B:      0 AAGCTCGCCGTCATCGATGTCATCGTTGCATCATACATAAATTCGAATGCGAGCAAGCCAACATC

*****
Read: M99999:999:000000000-AFWM1:1:2101:15735:5706
Reference: chip-651.0002_08_v714

A:      0 AAGCTCGCCTGTATCTTAGTCATCGTTGCATCAAGCATAAATTCGACAGCGAGCAAGCCAACATC
          |||||||||||||||||||||||||||||||||||||||||||||||||||||||||||||||||
B:      0 AAGCTCGCCTGTATCTTAGTCATCGTTGCATCAAGCATAAATTCGACAGCGAGCAAGCCAACATC

*****
Read: M99999:999:000000000-AFWM1:1:2107:8650:18711
Reference: chip-651.0002_08_v27755

A:      0 AAGCTCGCCGTCATCGCGGTCATCGTTGCATCATACATAAATTCGAATGCGGGCAAGCCAACATC
          |||||||||||||||||||||||||||||||||||||||||||||||||||||||||||||||||
B:      0 AAGCTCGCCGTCATCGCGGTCATCGTTGCATCATACATAAATTCGAATGCGGGCAAGCCAACATC

*****
Read: M99999:999:000000000-AFWM1:1:1105:16759:20808
Reference: chip-651.0002_08_v4595

A:      0 AAGCTCGCCTGTATCGATGTCATCGTTATCTCAGCTATATCGTCGAATGCGGGCAAGCCAACATC
          |||||||||||||||||||||||||||||||||||||||||||||||||||||||||||||||||
B:      0 AAGCTCGCCTGTATCGATGTCATCGTTATCTCAGCTATATCGTCGAATGCGGGCAAGCCAACATC

*****
Read: M99999:999:000000000-AFWM1:1:1109:17705:22453
Reference: chip-651.0002_08_v14256

A:      0 AAGCTCGCCGAGATCGATGTCATCGTTGCATCATACATAAATTCGAATGCGAGCAAGCCAACATC
          |||||||||||||||||||||||||||||||||||||||||||||||||||||||||||||||||
B:      0 AAGCTCGCCGAGATCGATGTCATCGTTGCATCATACATAAATTCGAATGCGAGCAAGCCAACATC

*****
Read: M99999:999:000000000-AFWM1:1:2104:20894:9098
Reference: chip-651.0002_08_v934

A:      0 AAGCTCGCCTGTATCTTAGTCATCGTTTTCTCAAGCATAAATTCGAATGCGGGGAAGCCAACATC
          |||||||||||||||||||||||||||||||||||||||||||||||||||||||||||||||||
B:      0 AAGCTCGCCTGTATCTTAGTCATCGTTTTCTCAAGCATAAATTCGAATGCGGGGAAGCCAACATC

*****
Read: M99999:999:000000000-AFWM1:1:1112:15024:23754
Reference: chip-651.0002_08_v4161

A:      0 AAGCTCGCCTGTATCGATGTCATCGTTGCATCAGCTATAATCTCGAATGCGAGCAAGCCAACATC
          |||||||||||||||||||||||||||||||||||||||||||||||||||||||||||||||||
B:      0 AAGCTCGCCTGTATCGATGTCATCGTTGCATCAGCTATAATCTCGAATGCGAGCAAGCCAACATC

*****
Read: M99999:999:000000000-AFWM1:1:1108:16453:27481
Reference: chip-651.0002_08_v24576

A:      0 AAGCTCGCCGTCATCGATGTCATCGTTTTCTCATACATATCGTCGAATGCGAGCAAGCCAACATC
          |||||||||||||||||||||||||||||||||||||||||||||||||||||||||||||||||
B:      0 AAGCTCGCCGTCATCGATGTCATCGTTTTCTCATACATATCGTCGAATGCGAGCAAGCCAACATC

*****
Read: M99999:999:000000000-AFWM1:1:1108:9313:19190
Reference: chip-651.0002_08_v1236

A:      0 AAGCTCGCCTGTATCTTAGTCATCGTTATCTCAGCTATAATCTCGAATGCGAGCAAGCCAACATC
          |||||||||||||||||||||||||||||||||||||||||||||||||||||||||||||||||
B:      0 AAGCTCGCCTGTATCTTAGTCATCGTTATCTCAGCTATAATCTCGAATGCGAGCAAGCCAACATC

*****
Read: M99999:999:000000000-AFWM1:1:1113:20437:14121
Reference: chip-651.0002_08_v739

A:      0 AAGCTCGCCTGTATCTTAGTCATCGTTGCATCATACATAATCTCGAATGCGGGGAAGCCAACATC
          |||||||||||||||||||||||||||||||||||||||||||||||||||||||||||||||||
B:      0 AAGCTCGCCTGTATCTTAGTCATCGTTGCATCATACATAATCTCGAATGCGGGGAAGCCAACATC

*****
Read: M99999:999:000000000-AFWM1:1:2112:10931:18118
Reference: chip-651.0002_08_v14194

A:      0 AAGCTCGCCGAGATCGATGTCATCGTTGCATCAAGCATAATCTCGAATGCGGGGAAGCCAACATC
          ||||||||||||||||||||||||||||||||||||||.||||||||||||||||||||||||||
B:      0 AAGCTCGCCGAGATCGATGTCATCGTTGCATCAAGCATCATCTCGAATGCGGGGAAGCCAACATC

*****
Read: M99999:999:000000000-AFWM1:1:1109:15647:16639
Reference: chip-651.0002_08_v5014

A:      0 AAGCTCGCCTGTATCGATGTCAGGGTTTTCTCATACATAATCTCGAATGCGGGGAAGCCAACATC
          |||||||||||||||||||||||||||||||||||||||||||||||||||||||||||||||||
B:      0 AAGCTCGCCTGTATCGATGTCAGGGTTTTCTCATACATAATCTCGAATGCGGGGAAGCCAACATC

*****
Read: M99999:999:000000000-AFWM1:1:1107:21190:28202
Reference: chip-651.0002_08_v24396

A:      0 AAGCTCGCCGTCATCGATGTCATCGTTGCATCAGCTATATCGTCGAATGCGAGCAAGCCAACATC
          |||||||||||||||||||||||||||||||||||||.|||.|||.|||||||||||||||||||
B:      0 AAGCTCGCCGTCATCGATGTCATCGTTGCATCAGCTAGATCTTCGGATGCGAGCAAGCCAACATC

*****
Read: M99999:999:000000000-AFWM1:1:1110:9421:13029
Reference: chip-651.0002_08_v14497

A:      0 AAGCTCGCCGAGATCGATGTCATCGTTTTCTCAGCTATATCGTCGACAGCGGGGAAGCCAACATC
          ||||||||||||||||||||||||||||||||||.||||||||||||.||||||||||||||.||
B:      0 AAGCTCGCCGAGATCGATGTCATCGTTTTCTCAGATATATCGTCGACCGCGGGGAAGCCAACCTC

*****
Read: M99999:999:000000000-AFWM1:1:1107:9785:9411
Reference: chip-651.0002_08_v11077

A:      0 AAGCTCGCCGAGATCTTAGTCATCGTTTTCTCATACATATCGTCGACAGCGGGGAAGCCAACATC
          |||||||||||||||||||||||||||||||||||||||||||||||||||||||||||||||||
B:      0 AAGCTCGCCGAGATCTTAGTCATCGTTTTCTCATACATATCGTCGACAGCGGGGAAGCCAACATC

*****
Read: M99999:999:000000000-AFWM1:1:2107:12936:5422
Reference: chip-651.0002_08_v526

A:      0 AAGCTCGCCTGTATCTTAGTCGGGGTTATCTCATACATAAATTCGGGTGCGGGGAAGCCAACATC
          ||||||| |||||||||||||||||||||||||||||||||||||||||||||||||||||||||
B:      0 AAGCTCG-CTGTATCTTAGTCGGGGTTATCTCATACATAAATTCGGGTGCGGGGAAGCCAACATC

*****
Read: M99999:999:000000000-AFWM1:1:2114:12829:13790
Reference: chip-651.0002_08_v5214

A:      0 AAGCTCGCCTGTATCGATGTCAGGGTTATCTCAAGCATAAATTCGACAGCGAGCAAGCCAACATC
          |||||||||||||||||||||||||||||||||||||||||||||||||||||||||||||||||
B:      0 AAGCTCGCCTGTATCGATGTCAGGGTTATCTCAAGCATAAATTCGACAGCGAGCAAGCCAACATC

*****
Read: M99999:999:000000000-AFWM1:1:1106:26395:7087
Reference: chip-651.0002_08_v21498

A:      0 AAGCTCGCCGTCATCTTAGTCATCGTTATCTCAGCTATAAATTCGGGTGCGAGCAAGCCAACATC
          |||||||||||||||||||||||||||||||||||||||||||||||||||||||||||||||||
B:      0 AAGCTCGCCGTCATCTTAGTCATCGTTATCTCAGCTATAAATTCGGGTGCGAGCAAGCCAACATC

*****
Read: M99999:999:000000000-AFWM1:1:1114:14684:24276
Reference: chip-651.0002_08_v11348

A:      0 AAGCTCGCCGAGATCTTAGTCATCGTTATCTCAGCTATATCGTCGACAGCGGGCAAGCCAACATC
          |||||||||||||||||||||||||||||||||||||||||||||||||||||||||||||||||
B:      0 AAGCTCGCCGAGATCTTAGTCATCGTTATCTCAGCTATATCGTCGACAGCGGGCAAGCCAACATC

*****
Read: M99999:999:000000000-AFWM1:1:1109:16867:11994
Reference: chip-651.0002_08_v14272

A:      0 AAGCTCGCCGAGATCGATGTCATCGTTGCATCAGCTATATCGTCGACAGCGGGGAAGCCAACATC
          ||||||||||||||||||||| |||||||||||||||||||||||||||||||||||||||||||
B:      0 AAGCTCGCCGAGATCGATGTC-TCGTTGCATCAGCTATATCGTCGACAGCGGGGAAGCCAACATC

*****
Read: M99999:999:000000000-AFWM1:1:1106:28171:15440
Reference: chip-651.0002_08_v275

A:      0 AAGCTCGCCTGTATCTTAGTCGGGGTTTTCTCATACATATCGTCGAATGCGGGCAAGCCAACATC
          |||||||||||||||||||||||||||||||||||||||||||||||||||||||||||||||||
B:      0 AAGCTCGCCTGTATCTTAGTCGGGGTTTTCTCATACATATCGTCGAATGCGGGCAAGCCAACATC

*****
Read: M99999:999:000000000-AFWM1:1:2107:10922:13345
Reference: chip-651.0002_08_v27906

A:      0 AAGCTCGCCGTCATCGCGGTCATCGTTTTCTCAAGCATATCGTCGAATGCGAGCAAGCCAACATC
          |||||||||||||||||||||||||||||||||||||||||||||||||||||||||||||||||
B:      0 AAGCTCGCCGTCATCGCGGTCATCGTTTTCTCAAGCATATCGTCGAATGCGAGCAAGCCAACATC

*****
Read: M99999:999:000000000-AFWM1:1:1108:9100:7628
Reference: chip-651.0002_08_v12052

A:      0 AAGCTCGCCGAGATCTTAGTCAGGGTTATCTCAGCTATAAATTCGACAGCGGGGAAGCCAACATC
          ||||||||||||||||||||||||||||||||||||||||||||||||||||||||| |||||||
B:      0 AAGCTCGCCGAGATCTTAGTCAGGGTTATCTCAGCTATAAATTCGACAGCGGGGAAG-CAACATC

*****
Read: M99999:999:000000000-AFWM1:1:2109:21824:18690
Reference: chip-651.0002_08_v4986

A:      0 AAGCTCGCCTGTATCGATGTCAGGGTTTTCTCAAGCATAAATTCGAATGCGAGCAAGCCAACATC
          |||||||||||||||||||||||||||||||||||||||||||||||||||||||||||||||||
B:      0 AAGCTCGCCTGTATCGATGTCAGGGTTTTCTCAAGCATAAATTCGAATGCGAGCAAGCCAACATC

*****
Read: M99999:999:000000000-AFWM1:1:1109:20500:16445
Reference: chip-651.0002_08_v4582

A:      0 AAGCTCGCCTGTATCGATGTCATCGTTATCTCATACATAAATTCGACAGCGGGGAAGCCAACATC
          |||||||||||||||||||||||||||||||||||||||||||||||||||||||||||||||||
B:      0 AAGCTCGCCTGTATCGATGTCATCGTTATCTCATACATAAATTCGACAGCGGGGAAGCCAACATC

*****
Read: M99999:999:000000000-AFWM1:1:1113:3361:9302
Reference: chip-651.0002_08_v20932

A:      0 AAGCTCGCCGTCATCTTAGTCATCGTTGCATCAAGCATATCGTCGACAGCGGGGAAGCCAACATC
          |||||||||||||||||||||||||||||||||||||||||||||||||||||||||||||||||
B:      0 AAGCTCGCCGTCATCTTAGTCATCGTTGCATCAAGCATATCGTCGACAGCGGGGAAGCCAACATC

*****
Read: M99999:999:000000000-AFWM1:1:1113:20177:8910
Reference: chip-651.0002_08_v21622

A:      0 AAGCTCGCCGTCATCTTAGTCAGGGTTGCATCAAGCATAATCTCGACAGCGGGGAAGCCAACATC
          |||||||||||||||||||||||||||||||||||||||||||||||||||||||||||||||||
B:      0 AAGCTCGCCGTCATCTTAGTCAGGGTTGCATCAAGCATAATCTCGACAGCGGGGAAGCCAACATC

*****
Read: M99999:999:000000000-AFWM1:1:2114:17617:28030
Reference: chip-651.0002_08_v931

A:      0 AAGCTCGCCTGTATCTTAGTCATCGTTTTCTCAAGCATAAATTCGGGTGCGGGGAAGCCAACATC
          |||||||||||||||||||||||||||||||||||||||||||||||||||||||||||||||||
B:      0 AAGCTCGCCTGTATCTTAGTCATCGTTTTCTCAAGCATAAATTCGGGTGCGGGGAAGCCAACATC

*****
Read: M99999:999:000000000-AFWM1:1:1105:17760:23877
Reference: chip-651.0002_08_v1659

A:      0 AAGCTCGCCTGTATCTTAGTCAGGGTTTTCTCATACATAAATTCGACAGCGAGCAAGCCAACATC
          |||||||||||||||||||||||||||||||||||||||||||||||||||||||||||||||||
B:      0 AAGCTCGCCTGTATCTTAGTCAGGGTTTTCTCATACATAAATTCGACAGCGAGCAAGCCAACATC

*****
Read: M99999:999:000000000-AFWM1:1:1102:14467:8783
Reference: chip-651.0002_08_v18083

A:      0 AAGCTCGCCGAGATCGCGGTCATCGTTATCTCATACATAAATTCGACAGCGGGCAAGCCAACATC
          |||||||||||||||||||||||||||||||||||||||||||||||||||||||||||||||||
B:      0 AAGCTCGCCGAGATCGCGGTCATCGTTATCTCATACATAAATTCGACAGCGGGCAAGCCAACATC

*****
Read: M99999:999:000000000-AFWM1:1:1106:7252:13227
Reference: chip-651.0002_08_v1162

A:      0 AAGCTCGCCTGTATCTTAGTCATCGTTATCTCAAGCATAAATTCGACAGCGGGGAAGCCAACATC
          |||||||||||||||||||||.|||||||||||||||||||||||.|||||||||||||||||||
B:      0 AAGCTCGCCTGTATCTTAGTCGTCGTTATCTCAAGCATAAATTCGGCAGCGGGGAAGCCAACATC

*****
Read: M99999:999:000000000-AFWM1:1:1102:13209:1922
Reference: chip-651.0002_08_v24126

A:      0 AAGCTCGCCGTCATCGATGTCGGGGTTATCTCATACATATCGTCGAATGCGAGCAAGCCAACATC
          |||||||||||||||||||||||||||||||||||||||||||||||||||||||||||||||||
B:      0 AAGCTCGCCGTCATCGATGTCGGGGTTATCTCATACATATCGTCGAATGCGAGCAAGCCAACATC

*****
Read: M99999:999:000000000-AFWM1:1:1109:12006:21490
Reference: chip-651.0002_08_v15379

A:      0 AAGCTCGCCGAGATCGATGTCAGGGTTATCTCATACATAAATTCGAATGCGGGGAAGCCAACATC
          |||||||||||||||||||||||||||||||||||||||||||||||| ||||||||||||||||
B:      0 AAGCTCGCCGAGATCGATGTCAGGGTTATCTCATACATAAATTCGAAT-CGGGGAAGCCAACATC

*****
Read: M99999:999:000000000-AFWM1:1:2107:10959:22540
Reference: chip-651.0002_08_v28174

A:      0 AAGCTCGCCGTCATCGCGGTCATCGTTATCTCATACATATCGTCGAATGCGGGGAAGCCAACATC
          |||||||||||||||||||||||||||||||||||||||.|||||||||||||||||||||||||
B:      0 AAGCTCGCCGTCATCGCGGTCATCGTTATCTCATACATAGCGTCGAATGCGGGGAAGCCAACATC

*****
Read: M99999:999:000000000-AFWM1:1:1108:10633:20428
Reference: chip-651.0002_08_v354

A:      0 AAGCTCGCCTGTATCTTAGTCGGGGTTTTCTCAGCTATAAATTCGACAGCGAGCAAGCCAACATC
          |||||||||||||||||||||||||||||||||||||||||||||||||||||||||||||||||
B:      0 AAGCTCGCCTGTATCTTAGTCGGGGTTTTCTCAGCTATAAATTCGACAGCGAGCAAGCCAACATC

*****
Read: M99999:999:000000000-AFWM1:1:1102:27355:12911
Reference: chip-651.0002_08_v1929

A:      0 AAGCTCGCCTGTATCTTAGTCAGGGTTATCTCAGCTATAAATTCGACAGCGAGCAAGCCAACATC
          ||||||||||||||||||||||||||||||||||||||||||||| |||||||| ||||||||||
B:      0 AAGCTCGCCTGTATCTTAGTCAGGGTTATCTCAGCTATAAATTCG-CAGCGAGC-AGCCAACATC

*****
Read: M99999:999:000000000-AFWM1:1:1102:6965:7340
Reference: chip-651.0002_08_v11974

A:      0 AAGCTCGCCGAGATCTTAGTCAGGGTTATCTCATACATATCGTCGAATGCGGGGAAGCCAACATC
          |||||||||||||||||||||||||||||||||||||||||||||||||||||||||||||||||
B:      0 AAGCTCGCCGAGATCTTAGTCAGGGTTATCTCATACATATCGTCGAATGCGGGGAAGCCAACATC

*****
Read: M99999:999:000000000-AFWM1:1:2113:8139:10830
Reference: chip-651.0002_08_v7699

A:      0 AAGCTCGCCTGTATCGCGGTCATCGTTTTCTCATACATATCGTCGAATGCGGGGAAGCCAACATC
          |||||||||||||||||||||||||||||||||||||||||||||||||||||||||||||||||
B:      0 AAGCTCGCCTGTATCGCGGTCATCGTTTTCTCATACATATCGTCGAATGCGGGGAAGCCAACATC

*****
Read: M99999:999:000000000-AFWM1:1:2107:6223:17639
Reference: chip-651.0002_08_v1897

A:      0 AAGCTCGCCTGTATCTTAGTCAGGGTTATCTCAGCTATATCGTCGACAGCGGGGAAGCCAACATC
          |||||| ||||||||||||||||||||||||||||||||||||||||||||||||||||||||||
B:      0 AAGCTC-CCTGTATCTTAGTCAGGGTTATCTCAGCTATATCGTCGACAGCGGGGAAGCCAACATC

*****
Read: M99999:999:000000000-AFWM1:1:2108:15058:14689
Reference: chip-651.0002_08_v1194

A:      0 AAGCTCGCCTGTATCTTAGTCATCGTTATCTCATACATAATCTCGACAGCGAGCAAGCCAACATC
          ||||||||||||||||||||||||||||||||||||||.||||||||||||||||||||||||||
B:      0 AAGCTCGCCTGTATCTTAGTCATCGTTATCTCATACATCATCTCGACAGCGAGCAAGCCAACATC

*****
Read: M99999:999:000000000-AFWM1:1:1109:17602:3204
Reference: chip-651.0002_08_v789

A:      0 AAGCTCGCCTGTATCTTAGTCATCGTTGCATCAGCTATAATCTCGACAGCGAGCAAGCCAACATC
          |||||||||||||||||||||||||||||||||||||||||||||||||||||||||||||||||
B:      0 AAGCTCGCCTGTATCTTAGTCATCGTTGCATCAGCTATAATCTCGACAGCGAGCAAGCCAACATC

*****
Read: M99999:999:000000000-AFWM1:1:2104:15735:18732
Reference: chip-651.0002_08_v1205

A:      0 AAGCTCGCCTGTATCTTAGTCATCGTTATCTCATACATAAATTCGAATGCGGGCAAGCCAACATC
          |||||||||||||||||||||||||||||||||||||||||||||||||||||||||||||||||
B:      0 AAGCTCGCCTGTATCTTAGTCATCGTTATCTCATACATAAATTCGAATGCGGGCAAGCCAACATC

*****
Read: M99999:999:000000000-AFWM1:1:2104:17177:4378
Reference: chip-651.0002_08_v21458

A:      0 AAGCTCGCCGTCATCTTAGTCATCGTTATCTCATACATAAATTCGACAGCGGGCAAGCCAACATC
          ||||||||||||||||||||||||||.||||||||||||||||||||||||||||||||||||||
B:      0 AAGCTCGCCGTCATCTTAGTCATCGTAATCTCATACATAAATTCGACAGCGGGCAAGCCAACATC

*****
Read: M99999:999:000000000-AFWM1:1:1111:18916:9312
Reference: chip-651.0002_08_v1655

A:      0 AAGCTCGCCTGTATCTTAGTCAGGGTTTTCTCATACATAAATTCGAATGCGGGCAAGCCAACATC
          |||||||||||||||||||||||||||||||||||||||||||||||||||||||||||||||||
B:      0 AAGCTCGCCTGTATCTTAGTCAGGGTTTTCTCATACATAAATTCGAATGCGGGCAAGCCAACATC

*****
Read: M99999:999:000000000-AFWM1:1:1101:6838:4541
Reference: chip-651.0002_08_v7490

A:      0 AAGCTCGCCTGTATCGCGGTCATCGTTGCATCATACATAATCTCGAATGCGGGCAAGCCAACATC
          |||||||||||||||||||||||||||||||||||||||||||||||||||||||||||||||||
B:      0 AAGCTCGCCTGTATCGCGGTCATCGTTGCATCATACATAATCTCGAATGCGGGCAAGCCAACATC

*****
Read: M99999:999:000000000-AFWM1:1:1111:7195:14162
Reference: chip-651.0002_08_v11148

A:      0 AAGCTCGCCGAGATCTTAGTCATCGTTTTCTCAGCTATAAATTCGGGTGCGAGCAAGCCAACATC
          |||||||||||||||||||||||||||||||||||||||||||||||||||||||||||||||||
B:      0 AAGCTCGCCGAGATCTTAGTCATCGTTTTCTCAGCTATAAATTCGGGTGCGAGCAAGCCAACATC

*****
Read: M99999:999:000000000-AFWM1:1:2103:18532:8010
Reference: chip-651.0002_08_v1142

A:      0 AAGCTCGCCTGTATCTTAGTCATCGTTATCTCAAGCATAATCTCGGGTGCGGGCAAGCCAACATC
          |||||||||||||||||||||||||||||||||||||||||||||||||||||||||||||||||
B:      0 AAGCTCGCCTGTATCTTAGTCATCGTTATCTCAAGCATAATCTCGGGTGCGGGCAAGCCAACATC

*****
Read: M99999:999:000000000-AFWM1:1:2114:10839:6091
Reference: chip-651.0002_08_v11376

A:      0 AAGCTCGCCGAGATCTTAGTCATCGTTATCTCAGCTATAAATTCGAATGCGAGCAAGCCAACATC
          |||||||||||||||||||||||||||||||||||||||||||||||||||||||||||||||||
B:      0 AAGCTCGCCGAGATCTTAGTCATCGTTATCTCAGCTATAAATTCGAATGCGAGCAAGCCAACATC

*****
Read: M99999:999:000000000-AFWM1:1:2109:16700:24470
Reference: chip-651.0002_08_v1849

A:      0 AAGCTCGCCTGTATCTTAGTCAGGGTTATCTCATACATATCGTCGAATGCGGGGAAGCCAACATC
          |||||||||||||||||||||||||||||||||||||||||||||||||||||||||||||||||
B:      0 AAGCTCGCCTGTATCTTAGTCAGGGTTATCTCATACATATCGTCGAATGCGGGGAAGCCAACATC

*****
Read: M99999:999:000000000-AFWM1:1:1103:16727:5848
Reference: chip-651.0002_08_v7911

A:      0 AAGCTCGCCTGTATCGCGGTCATCGTTATCTCAAGCATAAATTCGAATGCGAGCAAGCCAACATC
          ||||||||||||||||||||||||||| |||||||||||||||||||||||||||||||||||||
B:      0 AAGCTCGCCTGTATCGCGGTCATCGTT-TCTCAAGCATAAATTCGAATGCGAGCAAGCCAACATC

*****
Read: M99999:999:000000000-AFWM1:1:2106:4737:19011
Reference: chip-651.0002_08_v15114

A:      0 AAGCTCGCCGAGATCGATGTCAGGGTTTTCTCAAGCATAAATTCGACAGCGAGCAAGCCAACATC
          |||||||||||||||||||||||||||||||||||||||||||||||||||||||||||||||||
B:      0 AAGCTCGCCGAGATCGATGTCAGGGTTTTCTCAAGCATAAATTCGACAGCGAGCAAGCCAACATC

*****
Read: M99999:999:000000000-AFWM1:1:1110:9618:21312
Reference: chip-651.0002_08_v15125

A:      0 AAGCTCGCCGAGATCGATGTCAGGGTTTTCTCATACATATCGTCGAATGCGGGCAAGCCAACATC
          |||||||||||||||||||||||||||||||||||||||||||||||||||||||||||||||||
B:      0 AAGCTCGCCGAGATCGATGTCAGGGTTTTCTCATACATATCGTCGAATGCGGGCAAGCCAACATC

*****
Read: M99999:999:000000000-AFWM1:1:1111:26490:14506
Reference: chip-651.0002_08_v21459

A:      0 AAGCTCGCCGTCATCTTAGTCATCGTTATCTCATACATAAATTCGACAGCGAGCAAGCCAACATC
          |||||||||||||||||||||||||||||||||||||||||||||||||||||||||||||||||
B:      0 AAGCTCGCCGTCATCTTAGTCATCGTTATCTCATACATAAATTCGACAGCGAGCAAGCCAACATC

*****
Read: M99999:999:000000000-AFWM1:1:2112:15811:2803
Reference: chip-651.0002_08_v697

A:      0 AAGCTCGCCTGTATCTTAGTCATCGTTGCATCAAGCATAATCTCGACAGCGGGGAAGCCAACATC
          |||||||||||||||||||||||||||||||||||||||||||||||||||||||||||||.|||
B:      0 AAGCTCGCCTGTATCTTAGTCATCGTTGCATCAAGCATAATCTCGACAGCGGGGAAGCCAAAATC

*****
Read: M99999:999:000000000-AFWM1:1:1102:20974:6786
Reference: chip-651.0002_08_v1896

A:      0 AAGCTCGCCTGTATCTTAGTCAGGGTTATCTCAGCTATATCGTCGAATGCGAGCAAGCCAACATC
          |||||||||||||||||||||||||||||||||||||||||||||||||||||||||||||||||
B:      0 AAGCTCGCCTGTATCTTAGTCAGGGTTATCTCAGCTATATCGTCGAATGCGAGCAAGCCAACATC

*****
Read: M99999:999:000000000-AFWM1:1:1107:29283:13912
Reference: chip-651.0002_08_v1838

A:      0 AAGCTCGCCTGTATCTTAGTCAGGGTTATCTCAAGCATAAATTCGACAGCGGGCAAGCCAACATC
          |||||||||||||||||||||||||||||||||||||||||||||||||||||||||||||||||
B:      0 AAGCTCGCCTGTATCTTAGTCAGGGTTATCTCAAGCATAAATTCGACAGCGGGCAAGCCAACATC

*****
Read: M99999:999:000000000-AFWM1:1:1104:20103:6220
Reference: chip-651.0002_08_v12007

A:      0 AAGCTCGCCGAGATCTTAGTCAGGGTTATCTCATACATAAATTCGACAGCGGGGAAGCCAACATC
          |||||||||||||||||||||||||||||||||||||||||||||||||||||||||||||||||
B:      0 AAGCTCGCCGAGATCTTAGTCAGGGTTATCTCATACATAAATTCGACAGCGGGGAAGCCAACATC

*****
Read: M99999:999:000000000-AFWM1:1:1112:9896:3798
Reference: chip-651.0002_08_v14405

A:      0 AAGCTCGCCGAGATCGATGTCATCGTTTTCTCAAGCATATCGTCGAATGCGGGCAAGCCAACATC
          |||||||||||||||| |||||||||||||||||||||||||||||||||||||||||||||.||
B:      0 AAGCTCGCCGAGATCG-TGTCATCGTTTTCTCAAGCATATCGTCGAATGCGGGCAAGCCAACCTC

*****
Read: M99999:999:000000000-AFWM1:1:1106:19898:10638
Reference: chip-651.0002_08_v995

A:      0 AAGCTCGCCTGTATCTTAGTCATCGTTTTCTCAGCTATATCGTCGAATGCGGGCAAGCCAACATC
          |||||||||||||||||||||||||||||||||||||||||||||||||||||||||||||||||
B:      0 AAGCTCGCCTGTATCTTAGTCATCGTTTTCTCAGCTATATCGTCGAATGCGGGCAAGCCAACATC

*****
Read: M99999:999:000000000-AFWM1:1:2112:12006:25784
Reference: chip-651.0002_08_v15125

A:      0 AAGCTCGCCGAGATCGATGTCAGGGTTTTCTCATACATATCGTCGAATGCGGGCAAGCCAACATC
          ||||||||||||||| |||||||||||||||||||||||||||||||||||||||||||||||||
B:      0 AAGCTCGCCGAGATC-ATGTCAGGGTTTTCTCATACATATCGTCGAATGCGGGCAAGCCAACATC

*****
Read: M99999:999:000000000-AFWM1:1:1104:10343:9113
Reference: chip-651.0002_08_v529

A:      0 AAGCTCGCCTGTATCTTAGTCGGGGTTATCTCATACATAAATTCGAATGCGGGGAAGCCAACATC
          |||||||||||||||||||||||||||||||||||||||||||||||||||||||||||||||||
B:      0 AAGCTCGCCTGTATCTTAGTCGGGGTTATCTCATACATAAATTCGAATGCGGGGAAGCCAACATC

*****
Read: M99999:999:000000000-AFWM1:1:1108:13023:16481
Reference: chip-651.0002_08_v27979

A:      0 AAGCTCGCCGTCATCGCGGTCATCGTTTTCTCATACATAAATTCGAATGCGGGGAAGCCAACATC
          |||||||||||||||||||||||||||||||||||||||||||||||||||||||||||||||||
B:      0 AAGCTCGCCGTCATCGCGGTCATCGTTTTCTCATACATAAATTCGAATGCGGGGAAGCCAACATC

*****
Read: M99999:999:000000000-AFWM1:1:1114:3935:9905
Reference: chip-651.0002_08_v24832

A:      0 AAGCTCGCCGTCATCGATGTCATCGTTATCTCATACATAAATTCGACAGCGGGGAAGCCAACATC
          |||||||||||||||||||||||||||||||||||||||||||||||||||||||||||||||||
B:      0 AAGCTCGCCGTCATCGATGTCATCGTTATCTCATACATAAATTCGACAGCGGGGAAGCCAACATC

*****
Read: M99999:999:000000000-AFWM1:1:1109:9137:20496
Reference: chip-651.0002_08_v17869

A:      0 AAGCTCGCCGAGATCGCGGTCATCGTTTTCTCAGCTATATCGTCGAATGCGGGGAAGCCAACATC
          |||||||||||||||||||||||||||||||||||||||||||||||||||||||||||||||||
B:      0 AAGCTCGCCGAGATCGCGGTCATCGTTTTCTCAGCTATATCGTCGAATGCGGGGAAGCCAACATC

*****
Read: M99999:999:000000000-AFWM1:1:2114:12364:13957
Reference: chip-651.0002_08_v259

A:      0 AAGCTCGCCTGTATCTTAGTCGGGGTTTTCTCAAGCATAAATTCGAATGCGGGGAAGCCAACATC
          |||||||||||||||||||||||||||||||||||||||||||||||||||||||||||||||||
B:      0 AAGCTCGCCTGTATCTTAGTCGGGGTTTTCTCAAGCATAAATTCGAATGCGGGGAAGCCAACATC

*****
Read: M99999:999:000000000-AFWM1:1:2105:16228:12667
Reference: chip-651.0002_08_v1221

A:      0 AAGCTCGCCTGTATCTTAGTCATCGTTATCTCAGCTATATCGTCGAATGCGAGCAAGCCAACATC
          |||||||||||||||||||||||||||||||||||||||||||||||||||||||||||||||||
B:      0 AAGCTCGCCTGTATCTTAGTCATCGTTATCTCAGCTATATCGTCGAATGCGAGCAAGCCAACATC

*****
Read: M99999:999:000000000-AFWM1:1:1109:16248:3772
Reference: chip-651.0002_08_v10910

A:      0 AAGCTCGCCGAGATCTTAGTCATCGTTGCATCAGCTATAATCTCGAATGCGGGCAAGCCAACATC
          |||||||||||||||||||||||||||||||||||||||||||||||||||||||||||||||||
B:      0 AAGCTCGCCGAGATCTTAGTCATCGTTGCATCAGCTATAATCTCGAATGCGGGCAAGCCAACATC

*****
Read: M99999:999:000000000-AFWM1:1:2106:11082:17978
Reference: chip-651.0002_08_v4608

A:      0 AAGCTCGCCTGTATCGATGTCATCGTTATCTCAGCTATAATCTCGGGTGCGAGCAAGCCAACATC
          |||||||||||||||||||||||||||||||||||||||||||||||||||||||||||||||||
B:      0 AAGCTCGCCTGTATCGATGTCATCGTTATCTCAGCTATAATCTCGGGTGCGAGCAAGCCAACATC

*****
Read: M99999:999:000000000-AFWM1:1:2103:10676:12791
Reference: chip-651.0002_08_v11029

A:      0 AAGCTCGCCGAGATCTTAGTCATCGTTTTCTCAAGCATATCGTCGAATGCGGGGAAGCCAACATC
          |||||||||||||||||||||||||||||||||||||||||||||||||||||||||||||||||
B:      0 AAGCTCGCCGAGATCTTAGTCATCGTTTTCTCAAGCATATCGTCGAATGCGGGGAAGCCAACATC

*****
Read: M99999:999:000000000-AFWM1:1:1113:27476:10446
Reference: chip-651.0002_08_v17585

A:      0 AAGCTCGCCGAGATCGCGGTCATCGTTGCATCAAGCATAAATTCGAATGCGGGCAAGCCAACATC
          |||||||||||||||||||||||||||||||||||||||||||||||||||||||||||||||||
B:      0 AAGCTCGCCGAGATCGCGGTCATCGTTGCATCAAGCATAAATTCGAATGCGGGCAAGCCAACATC

*****
Read: M99999:999:000000000-AFWM1:1:1104:12948:7825
Reference: chip-651.0002_08_v4504

A:      0 AAGCTCGCCTGTATCGATGTCATCGTTATCTCAAGCATATCGTCGAATGCGGGGAAGCCAACATC
          |||||||||||||||||||||||||||||||||||||||||||||||||||||||||||||||||
B:      0 AAGCTCGCCTGTATCGATGTCATCGTTATCTCAAGCATATCGTCGAATGCGGGGAAGCCAACATC

*****
Read: M99999:999:000000000-AFWM1:1:2104:12500:14020
Reference: chip-651.0002_08_v14239

A:      0 AAGCTCGCCGAGATCGATGTCATCGTTGCATCATACATAATCTCGAATGCGGGGAAGCCAACATC
          |||||||||||||||||||||||||||||||||||||||||||||||||||||||||||||||||
B:      0 AAGCTCGCCGAGATCGATGTCATCGTTGCATCATACATAATCTCGAATGCGGGGAAGCCAACATC

*****
Read: M99999:999:000000000-AFWM1:1:2111:15380:5072
Reference: chip-651.0002_08_v1836

A:      0 AAGCTCGCCTGTATCTTAGTCAGGGTTATCTCAAGCATAAATTCGAATGCGAGCAAGCCAACATC
          |||||||||||||||||||||||||||||||||||||||||||||||||||||||||||||||||
B:      0 AAGCTCGCCTGTATCTTAGTCAGGGTTATCTCAAGCATAAATTCGAATGCGAGCAAGCCAACATC

*****
Read: M99999:999:000000000-AFWM1:1:1110:12756:24752
Reference: chip-651.0002_08_v7656

A:      0 AAGCTCGCCTGTATCGCGGTCATCGTTTTCTCAAGCATATCGTCGAATGCGAGCAAGCCAACATC
          |||||||||||||||||||||||||||||||||||||||||||||||||||||||||||||||||
B:      0 AAGCTCGCCTGTATCGCGGTCATCGTTTTCTCAAGCATATCGTCGAATGCGAGCAAGCCAACATC

*****
Read: M99999:999:000000000-AFWM1:1:1110:15267:27611
Reference: chip-651.0002_08_v938

A:      0 AAGCTCGCCTGTATCTTAGTCATCGTTTTCTCAAGCATAAATTCGACAGCGGGCAAGCCAACATC
          |||||||||||||||||||||||||||||||||||||||||||||||||||||||||||||||||
B:      0 AAGCTCGCCTGTATCTTAGTCATCGTTTTCTCAAGCATAAATTCGACAGCGGGCAAGCCAACATC

*****
Read: M99999:999:000000000-AFWM1:1:1108:4960:9148
Reference: chip-651.0002_08_v17856

A:      0 AAGCTCGCCGAGATCGCGGTCATCGTTTTCTCATACATAAATTCGAATGCGAGCAAGCCAACATC
          |||||||||||||||||||||||||||||||||||||||||||||||||||||||||||||||||
B:      0 AAGCTCGCCGAGATCGCGGTCATCGTTTTCTCATACATAAATTCGAATGCGAGCAAGCCAACATC

*****
Read: M99999:999:000000000-AFWM1:1:2102:11550:8440
Reference: chip-651.0002_08_v1599

A:      0 AAGCTCGCCTGTATCTTAGTCAGGGTTTTCTCAAGCATAATCTCGACAGCGAGCAAGCCAACATC
          |||||||||||||||||||||||||||||||||||||||||||||||||||||||||||||||||
B:      0 AAGCTCGCCTGTATCTTAGTCAGGGTTTTCTCAAGCATAATCTCGACAGCGAGCAAGCCAACATC

*****
Read: M99999:999:000000000-AFWM1:1:2101:10782:13961
Reference: chip-651.0002_08_v24380

A:      0 AAGCTCGCCGTCATCGATGTCATCGTTGCATCATACATAAATTCGAATGCGGGCAAGCCAACATC
          |||||||||||||||||||||||||||||||||||||||||||||||||||||||||||||||||
B:      0 AAGCTCGCCGTCATCGATGTCATCGTTGCATCATACATAAATTCGAATGCGGGCAAGCCAACATC

*****
Read: M99999:999:000000000-AFWM1:1:2108:4645:9283
Reference: chip-651.0002_08_v27754

A:      0 AAGCTCGCCGTCATCGCGGTCATCGTTGCATCATACATAAATTCGAATGCGGGGAAGCCAACATC
          |||||||||||||||||||||||||||||||||||||||||||||||||||||||||||||||||
B:      0 AAGCTCGCCGTCATCGCGGTCATCGTTGCATCATACATAAATTCGAATGCGGGGAAGCCAACATC

*****
Read: M99999:999:000000000-AFWM1:1:2114:16129:9487
Reference: chip-651.0002_08_v576

A:      0 AAGCTCGCCTGTATCTTAGTCGGGGTTATCTCAGCTATAAATTCGAATGCGAGCAAGCCAACATC
          |||||||||||||||||||||||||||||||||||||||||||||||||||||||||||||||||
B:      0 AAGCTCGCCTGTATCTTAGTCGGGGTTATCTCAGCTATAAATTCGAATGCGAGCAAGCCAACATC

*****
Read: M99999:999:000000000-AFWM1:1:1114:6352:6886
Reference: chip-651.0002_08_v10848

A:      0 AAGCTCGCCGAGATCTTAGTCATCGTTGCATCATACATATCGTCGGGTGCGAGCAAGCCAACATC
          |||||||||||||||||||||||||||||||||||||||||||||||||||||||||||||||||
B:      0 AAGCTCGCCGAGATCTTAGTCATCGTTGCATCATACATATCGTCGGGTGCGAGCAAGCCAACATC

*****
Read: M99999:999:000000000-AFWM1:1:2111:7951:25795
Reference: chip-651.0002_08_v10176

A:      0 AAGCTCGCCGAGATCTTAGTCGGGGTTGCATCATACATATCGTCGAATGCGAGCAAGCCAACATC
          |||||||||||||||||||||||||||||||||||||||||||||||||||||||||||||||||
B:      0 AAGCTCGCCGAGATCTTAGTCGGGGTTGCATCATACATATCGTCGAATGCGAGCAAGCCAACATC

*****
Read: M99999:999:000000000-AFWM1:1:1114:19871:8923
Reference: chip-651.0002_08_v24844

A:      0 AAGCTCGCCGTCATCGATGTCATCGTTATCTCAGCTATATCGTCGAATGCGGGGAAGCCAACATC
          |||||||||||||||||||||||||||||||||||||||||||||||||||||||||||||||||
B:      0 AAGCTCGCCGTCATCGATGTCATCGTTATCTCAGCTATATCGTCGAATGCGGGGAAGCCAACATC

*****
Read: M99999:999:000000000-AFWM1:1:2112:22099:18859
Reference: chip-651.0002_08_v710

A:      0 AAGCTCGCCTGTATCTTAGTCATCGTTGCATCAAGCATAAATTCGAATGCGGGCAAGCCAACATC
          |||||||||||||||||||||||||||||||||||||||||||||||||||||||||||||||||
B:      0 AAGCTCGCCTGTATCTTAGTCATCGTTGCATCAAGCATAAATTCGAATGCGGGCAAGCCAACATC

*****
Read: M99999:999:000000000-AFWM1:1:1103:20369:20627
Reference: chip-651.0002_08_v571

A:      0 AAGCTCGCCTGTATCTTAGTCGGGGTTATCTCAGCTATAAATTCGGGTGCGGGGAAGCCAACATC
          |||||||||||||||||||||||||||||||||||||||||||||||||||||||||||||||||
B:      0 AAGCTCGCCTGTATCTTAGTCGGGGTTATCTCAGCTATAAATTCGGGTGCGGGGAAGCCAACATC

*****
Read: M99999:999:000000000-AFWM1:1:2105:15232:18282
Reference: chip-651.0002_08_v4356

A:      0 AAGCTCGCCTGTATCGATGTCATCGTTTTCTCATACATAAATTCGAATGCGAGCAAGCCAACATC
          |||||||||||||||||||||||||||||||||||||||||||||||||||||||||||||||||
B:      0 AAGCTCGCCTGTATCGATGTCATCGTTTTCTCATACATAAATTCGAATGCGAGCAAGCCAACATC

*****
Read: M99999:999:000000000-AFWM1:1:2102:26282:19895
Reference: chip-651.0002_08_v10864

A:      0 AAGCTCGCCGAGATCTTAGTCATCGTTGCATCATACATAATCTCGAATGCGGGGAAGCCAACATC
          |||||||||||||||||||||||||||||||||||||||||||||||||||||||||||||||||
B:      0 AAGCTCGCCGAGATCTTAGTCATCGTTGCATCATACATAATCTCGAATGCGGGGAAGCCAACATC

*****
Read: M99999:999:000000000-AFWM1:1:1113:14988:16770
Reference: chip-651.0002_08_v10164

A:      0 AAGCTCGCCGAGATCTTAGTCGGGGTTGCATCAAGCATAAATTCGACAGCGAGCAAGCCAACATC
          |||||||||||||||||||||||||||||||||||||||||||||||||||||||||||||||||
B:      0 AAGCTCGCCGAGATCTTAGTCGGGGTTGCATCAAGCATAAATTCGACAGCGAGCAAGCCAACATC

*****
Read: M99999:999:000000000-AFWM1:1:2111:17910:3133
Reference: chip-651.0002_08_v79

A:      0 AAGCTCGCCTGTATCTTAGTCGGGGTTGCATCATACATAAATTCGAATGCGGGGAAGCCAACATC
          |||||||||||||||||||||||||||||||||||||||||||||||||||||||||||||||||
B:      0 AAGCTCGCCTGTATCTTAGTCGGGGTTGCATCATACATAAATTCGAATGCGGGGAAGCCAACATC

*****
Read: M99999:999:000000000-AFWM1:1:2109:27475:15825
Reference: chip-651.0002_08_v456

A:      0 AAGCTCGCCTGTATCTTAGTCGGGGTTATCTCAAGCATATCGTCGAATGCGAGCAAGCCAACATC
          |||||||||||||||||||||||||||||||||||||||||||||||||||||||||||||||||
B:      0 AAGCTCGCCTGTATCTTAGTCGGGGTTATCTCAAGCATATCGTCGAATGCGAGCAAGCCAACATC

*****
Read: M99999:999:000000000-AFWM1:1:2114:11044:6762
Reference: chip-651.0002_08_v14527

A:      0 AAGCTCGCCGAGATCGATGTCATCGTTTTCTCAGCTATAAATTCGACAGCGGGGAAGCCAACATC
          |||||||||||||||||||||||||||||||||||||||||||||||||||||||||||||||||
B:      0 AAGCTCGCCGAGATCGATGTCATCGTTTTCTCAGCTATAAATTCGACAGCGGGGAAGCCAACATC

*****
Read: M99999:999:000000000-AFWM1:1:1109:22754:11174
Reference: chip-651.0002_08_v4355

A:      0 AAGCTCGCCTGTATCGATGTCATCGTTTTCTCATACATAAATTCGAATGCGGGCAAGCCAACATC
          |||||||||||||||||||||||||||||||||||||||||||||||||||||||||||||||||
B:      0 AAGCTCGCCTGTATCGATGTCATCGTTTTCTCATACATAAATTCGAATGCGGGCAAGCCAACATC

*****
Read: M99999:999:000000000-AFWM1:1:2112:11419:27619
Reference: chip-651.0002_08_v4595

A:      0 AAGCTCGCCTGTATCGATGTCATCGTTATCTCAGCTATATCGTCGAATGCGGGCAAGCCAACATC
          ||||| .|||||||||||||||||||||||||||||||||||| |||||||||||||||||||||
B:      0 AAGCT-TCCTGTATCGATGTCATCGTTATCTCAGCTATATCGT-GAATGCGGGCAAGCCAACATC

*****
Read: M99999:999:000000000-AFWM1:1:1105:8631:20247
Reference: chip-651.0002_08_v3891

A:      0 AAGCTCGCCTGTATCGATGTCGGGGTTATCTCATACATAATCTCGAATGCGAGCAAGCCAACATC
          |||||||||||||||||||||||||||||||||||||||||||||||||||||||||||||||||
B:      0 AAGCTCGCCTGTATCGATGTCGGGGTTATCTCATACATAATCTCGAATGCGAGCAAGCCAACATC

*****
Read: M99999:999:000000000-AFWM1:1:1101:2841:14717
Reference: chip-651.0002_08_v4144

A:      0 AAGCTCGCCTGTATCGATGTCATCGTTGCATCAGCTATATCGTCGAATGCGGGGAAGCCAACATC
          |||||||||||||||||||||||||||||||||||||||||||||||||||||||||||||||||
B:      0 AAGCTCGCCTGTATCGATGTCATCGTTGCATCAGCTATATCGTCGAATGCGGGGAAGCCAACATC

*****
Read: M99999:999:000000000-AFWM1:1:1103:10307:4341
Reference: chip-651.0002_08_v938

A:      0 AAGCTCGCCTGTATCTTAGTCATCGTTTTCTCAAGCATAAATTCGACAGCGGGCAAGCCAACATC
          |||||||||||||||||||||||||||||||||||||||||||||||||||||||||||||||||
B:      0 AAGCTCGCCTGTATCTTAGTCATCGTTTTCTCAAGCATAAATTCGACAGCGGGCAAGCCAACATC

*****
Read: M99999:999:000000000-AFWM1:1:2103:12750:20421
Reference: chip-651.0002_08_v21622

A:      0 AAGCTCGCCGTCATCTTAGTCAGGGTTGCATCAAGCATAATCTCGACAGCGGGGAAGCCAACATC
          |||||||||||||||||||||||||||||||||||||||||||||||||||||||||||||||||
B:      0 AAGCTCGCCGTCATCTTAGTCAGGGTTGCATCAAGCATAATCTCGACAGCGGGGAAGCCAACATC

*****
Read: M99999:999:000000000-AFWM1:1:1107:6600:20469
Reference: chip-651.0002_08_v1400

A:      0 AAGCTCGCCTGTATCTTAGTCAGGGTTGCATCATACATATCGTCGAATGCGGGCAAGCCAACATC
          |||||||||||||||||||||||||||||||||||||||||||||||||||||||||||||||||
B:      0 AAGCTCGCCTGTATCTTAGTCAGGGTTGCATCATACATATCGTCGAATGCGGGCAAGCCAACATC

*****
Read: M99999:999:000000000-AFWM1:1:2113:21807:22230
Reference: chip-651.0002_08_v20706

A:      0 AAGCTCGCCGTCATCTTAGTCGGGGTTATCTCAAGCATATCGTCGAATGCGAGCAAGCCAACATC
          |.|||||||||||||||||||||||||||||||||||||||||||||||||||||.|||||||||
B:     27 ACGCTCGCCGTCATCTTAGTCGGGGTTATCTCAAGCATATCGTCGAATGCGAGCACGCCAACATC

*****
Read: M99999:999:000000000-AFWM1:1:2113:10015:5466
Reference: chip-651.0002_08_v14209

A:      0 AAGCTCGCCGAGATCGATGTCATCGTTGCATCAAGCATAAATTCGAATGCGGGGAAGCCAACATC
          |||||||||||||||||||||||||||||||||||||||||||||||||||||||||||||||||
B:      0 AAGCTCGCCGAGATCGATGTCATCGTTGCATCAAGCATAAATTCGAATGCGGGGAAGCCAACATC

*****
Read: M99999:999:000000000-AFWM1:1:1106:17927:2319
Reference: chip-651.0002_08_v5017

A:      0 AAGCTCGCCTGTATCGATGTCAGGGTTTTCTCATACATAATCTCGACAGCGGGGAAGCCAACATC
          |||||||||||||||||||||||||||||||||||||||||||||||||||||||||||||||||
B:      0 AAGCTCGCCTGTATCGATGTCAGGGTTTTCTCATACATAATCTCGACAGCGGGGAAGCCAACATC

*****
Read: M99999:999:000000000-AFWM1:1:2105:16939:16466
Reference: chip-651.0002_08_v24830

A:      0 AAGCTCGCCGTCATCGATGTCATCGTTATCTCATACATAAATTCGAATGCGGGCAAGCCAACATC
          |||||||||||||||||||||||||||||||||||||||||||||||||||||||||||||||||
B:      0 AAGCTCGCCGTCATCGATGTCATCGTTATCTCATACATAAATTCGAATGCGGGCAAGCCAACATC

*****
Read: M99999:999:000000000-AFWM1:1:1103:25676:12079
Reference: chip-651.0002_08_v5214

A:      0 AAGCTCGCCTGTATCGATGTCAGGGTTATCTCAAGCATAAATTCGACAGCGAGCAAGCCAACATC
          |||||||||||||||||||||||||||||||||||||||||||||||||||||||||||||||||
B:      0 AAGCTCGCCTGTATCGATGTCAGGGTTATCTCAAGCATAAATTCGACAGCGAGCAAGCCAACATC

*****
Read: M99999:999:000000000-AFWM1:1:1114:17880:11578
Reference: chip-651.0002_08_v21003

A:      0 AAGCTCGCCGTCATCTTAGTCATCGTTGCATCATACATAAATTCGGGTGCGAGCAAGCCAACATC
          |||||||||||||||||||||||||||||||||||||||||||||||||||||||||||||||||
B:      0 AAGCTCGCCGTCATCTTAGTCATCGTTGCATCATACATAAATTCGGGTGCGAGCAAGCCAACATC

*****
Read: M99999:999:000000000-AFWM1:1:2107:8695:7350
Reference: chip-651.0002_08_v21651

A:      0 AAGCTCGCCGTCATCTTAGTCAGGGTTGCATCATACATATCGTCGAATGCGAGCAAGCCAACATC
          |||||||||||||||||||||||||||||||||||||||||||||||||||||||||||||||||
B:      0 AAGCTCGCCGTCATCTTAGTCAGGGTTGCATCATACATATCGTCGAATGCGAGCAAGCCAACATC

*****
Read: M99999:999:000000000-AFWM1:1:1114:18973:8010
Reference: chip-651.0002_08_v1159

A:      0 AAGCTCGCCTGTATCTTAGTCATCGTTATCTCAAGCATAAATTCGAATGCGGGGAAGCCAACATC
          |||||||||||||||||.||||||||||||| |||||||||||||||||||||||||||||||||
B:      0 AAGCTCGCCTGTATCTTCGTCATCGTTATCT-AAGCATAAATTCGAATGCGGGGAAGCCAACATC

*****
Read: M99999:999:000000000-AFWM1:1:1102:13053:24862
Reference: chip-651.0002_08_v14406

A:      0 AAGCTCGCCGAGATCGATGTCATCGTTTTCTCAAGCATATCGTCGAATGCGAGCAAGCCAACATC
          |||||||||||||||||||||||||||||||||||||||||||||||||||||||||||||||||
B:      0 AAGCTCGCCGAGATCGATGTCATCGTTTTCTCAAGCATATCGTCGAATGCGAGCAAGCCAACATC

*****
Read: M99999:999:000000000-AFWM1:1:2104:9176:13287
Reference: chip-651.0002_08_v11963

A:      0 AAGCTCGCCGAGATCTTAGTCAGGGTTATCTCAAGCATAAATTCGACAGCGGGCAAGCCAACATC
          |||||||||||||||||||||.|||||||||||||||||||||||||||||||||||||||||||
B:      0 AAGCTCGCCGAGATCTTAGTCCGGGTTATCTCAAGCATAAATTCGACAGCGGGCAAGCCAACATC

*****
Read: M99999:999:000000000-AFWM1:1:2110:5775:14605
Reference: chip-651.0002_08_v724

A:      0 AAGCTCGCCTGTATCTTAGTCATCGTTGCATCATACATATCGTCGAATGCGGGGAAGCCAACATC
          |||||||||||||||||||||||||||||||||||||||||||||||||||||||||||||||||
B:      0 AAGCTCGCCTGTATCTTAGTCATCGTTGCATCATACATATCGTCGAATGCGGGGAAGCCAACATC

*****
Read: M99999:999:000000000-AFWM1:1:1110:11546:14445
Reference: chip-651.0002_08_v20333

A:      0 AAGCTCGCCGTCATCTTAGTCGGGGTTGCATCATACATAAATTCGACAGCGGGCAAGCCAACATC
          |||||||||||||||||||||||||||||||||||||||||||||||||||||||||||||||||
B:      0 AAGCTCGCCGTCATCTTAGTCGGGGTTGCATCATACATAAATTCGACAGCGGGCAAGCCAACATC

*****
Read: M99999:999:000000000-AFWM1:1:1104:5058:7167
Reference: chip-651.0002_08_v696

A:      0 AAGCTCGCCTGTATCTTAGTCATCGTTGCATCAAGCATAATCTCGAATGCGAGCAAGCCAACATC
          |||||||||||||||||||||||||||||||||||||||||||||||||||||||||||||||||
B:      0 AAGCTCGCCTGTATCTTAGTCATCGTTGCATCAAGCATAATCTCGAATGCGAGCAAGCCAACATC

*****
Read: M99999:999:000000000-AFWM1:1:2113:14807:18907
Reference: chip-651.0002_08_v10868

A:      0 AAGCTCGCCGAGATCTTAGTCATCGTTGCATCATACATAATCTCGACAGCGGGCAAGCCAACATC
          ||||||||||||||||||||||||||||||||||||||||| |||||||||||||||||||||||
B:      0 AAGCTCGCCGAGATCTTAGTCATCGTTGCATCATACATAAT-TCGACAGCGGGCAAGCCAACATC

*****
Read: M99999:999:000000000-AFWM1:1:1109:14981:4236
Reference: chip-651.0002_08_v1177

A:      0 AAGCTCGCCTGTATCTTAGTCATCGTTATCTCATACATATCGTCGACAGCGGGGAAGCCAACATC
          |||||||||||||||||||||||||||||||||||||||||||||||||||||||||||||||||
B:      0 AAGCTCGCCTGTATCTTAGTCATCGTTATCTCATACATATCGTCGACAGCGGGGAAGCCAACATC

*****
Read: M99999:999:000000000-AFWM1:1:2114:26353:17796
Reference: chip-651.0002_08_v7462

A:      0 AAGCTCGCCTGTATCGCGGTCATCGTTGCATCAAGCATAAATTCGACAGCGGGGAAGCCAACATC
          |||||||||||||||||||||||||||| ||||||||||||||||||||||||||||||||||||
B:      0 AAGCTCGCCTGTATCGCGGTCATCGTTG-ATCAAGCATAAATTCGACAGCGGGGAAGCCAACATC

*****
Read: M99999:999:000000000-AFWM1:1:1112:27198:20297
Reference: chip-651.0002_08_v24156

A:      0 AAGCTCGCCGTCATCGATGTCGGGGTTATCTCATACATAAATTCGAATGCGAGCAAGCCAACATC
          |||||||||||||||||||||||||||||||||||||||||||||||||||||||||||||||||
B:      0 AAGCTCGCCGTCATCGATGTCGGGGTTATCTCATACATAAATTCGAATGCGAGCAAGCCAACATC

*****
Read: M99999:999:000000000-AFWM1:1:1113:7388:18936
Reference: chip-651.0002_08_v3891

A:      0 AAGCTCGCCTGTATCGATGTCGGGGTTATCTCATACATAATCTCGAATGCGAGCAAGCCAACATC
          |||||||||||||||||||||||||||||||||||||||||||||||||||||||||||||||||
B:      0 AAGCTCGCCTGTATCGATGTCGGGGTTATCTCATACATAATCTCGAATGCGAGCAAGCCAACATC

*****
Read: M99999:999:000000000-AFWM1:1:1111:20071:18091
Reference: chip-651.0002_08_v21232

A:      0 AAGCTCGCCGTCATCTTAGTCATCGTTTTCTCATACATAAATTCGACAGCGGGGAAGCCAACATC
          |||||||||||||||||||||||||||||||||||||||||||||||||||||||||||||||||
B:      0 AAGCTCGCCGTCATCTTAGTCATCGTTTTCTCATACATAAATTCGACAGCGGGGAAGCCAACATC

*****
Read: M99999:999:000000000-AFWM1:1:1114:21604:8032
Reference: chip-651.0002_08_v20960

A:      0 AAGCTCGCCGTCATCTTAGTCATCGTTGCATCAAGCATAAATTCGAATGCGGGCAAGCCAACATC
          |||||||||||||||||||||||||||||||||||||||||||||||||||||||||||||||||
B:      0 AAGCTCGCCGTCATCTTAGTCATCGTTGCATCAAGCATAAATTCGAATGCGGGCAAGCCAACATC

*****
Read: M99999:999:000000000-AFWM1:1:2110:12287:5496
Reference: chip-651.0002_08_v10401

A:      0 AAGCTCGCCGAGATCTTAGTCGGGGTTTTCTCATACATATCGTCGAATGCGAGCAAGCCAACATC
          |||||||||||||||||||||||||||||||||||||||||||||||||||||||||||||||||
B:      0 AAGCTCGCCGAGATCTTAGTCGGGGTTTTCTCATACATATCGTCGAATGCGAGCAAGCCAACATC

*****
Read: M99999:999:000000000-AFWM1:1:1109:10989:17414
Reference: chip-651.0002_08_v20994

A:      0 AAGCTCGCCGTCATCTTAGTCATCGTTGCATCATACATAATCTCGACAGCGAGCAAGCCAACATC
          |||||||||||||||||||||||||||||||||||||||||||||||||||||||||||||||||
B:      0 AAGCTCGCCGTCATCTTAGTCATCGTTGCATCATACATAATCTCGACAGCGAGCAAGCCAACATC

*****
Read: M99999:999:000000000-AFWM1:1:2110:19072:8594
Reference: chip-651.0002_08_v5225

A:      0 AAGCTCGCCTGTATCGATGTCAGGGTTATCTCATACATATCGTCGAATGCGGGCAAGCCAACATC
          |||||||||||||||||||||||||||||||||||||||||||||||||||||||||||||||||
B:      0 AAGCTCGCCTGTATCGATGTCAGGGTTATCTCATACATATCGTCGAATGCGGGCAAGCCAACATC

*****
Read: M99999:999:000000000-AFWM1:1:1107:18930:2651
Reference: chip-651.0002_08_v1582

A:      0 AAGCTCGCCTGTATCTTAGTCAGGGTTTTCTCAAGCATATCGTCGACAGCGGGGAAGCCAACATC
          |.|||||||||||||||||||||||||||||||||||||||||||||||||||||||||||||||
B:      0 ACGCTCGCCTGTATCTTAGTCAGGGTTTTCTCAAGCATATCGTCGACAGCGGGGAAGCCAACATC

*****
Read: M99999:999:000000000-AFWM1:1:1108:7519:18316
Reference: chip-651.0002_08_v12024

A:      0 AAGCTCGCCGAGATCTTAGTCAGGGTTATCTCAGCTATATCGTCGACAGCGAGCAAGCCAACATC
          |||||||||||||||||||||||||||||||||||||||||||||||||||||||||||||||||
B:      0 AAGCTCGCCGAGATCTTAGTCAGGGTTATCTCAGCTATATCGTCGACAGCGAGCAAGCCAACATC

*****
Read: M99999:999:000000000-AFWM1:1:1114:16465:29075
Reference: chip-651.0002_08_v11559

A:      0 AAGCTCGCCGAGATCTTAGTCAGGGTTGCATCATACATAAATTCGACAGCGAGCAAGCCAACATC
          ||||||||||||||||||||||||||||||||||||||||||||||||||||||.||||||||||
B:      0 AAGCTCGCCGAGATCTTAGTCAGGGTTGCATCATACATAAATTCGACAGCGAGCTAGCCAACATC

*****
Read: M99999:999:000000000-AFWM1:1:1105:11631:8616
Reference: chip-651.0002_08_v4629

A:      0 AAGCTCGCCTGTATCGATGTCATCGTTATCTCAGCTATAAATTCGACAGCGAGCAAGCCAACATC
          |||||||||||||||||||||||||||||||||||||||||||||||||||||||||||||||||
B:      0 AAGCTCGCCTGTATCGATGTCATCGTTATCTCAGCTATAAATTCGACAGCGAGCAAGCCAACATC

*****
Read: M99999:999:000000000-AFWM1:1:2107:14067:7358
Reference: chip-651.0002_08_v10400

A:      0 AAGCTCGCCGAGATCTTAGTCGGGGTTTTCTCATACATATCGTCGAATGCGGGCAAGCCAACATC
          |||||||||||||||||||||||||||||||||||||||||||||||||||||||||||||||||
B:      0 AAGCTCGCCGAGATCTTAGTCGGGGTTTTCTCATACATATCGTCGAATGCGGGCAAGCCAACATC

*****
Read: M99999:999:000000000-AFWM1:1:2114:6270:10666
Reference: chip-651.0002_08_v907

A:      0 AAGCTCGCCTGTATCTTAGTCATCGTTTTCTCAAGCATATCGTCGACAGCGGGGAAGCCAACATC
          ||||||||||||||||||||||||||||||||||||||.||||||||||||||||||||||||||
B:      0 AAGCTCGCCTGTATCTTAGTCATCGTTTTCTCAAGCATCTCGTCGACAGCGGGGAAGCCAACATC

*****
Read: M99999:999:000000000-AFWM1:1:1113:17570:12397
Reference: chip-651.0002_08_v28206

A:      0 AAGCTCGCCGTCATCGCGGTCATCGTTATCTCATACATAAATTCGAATGCGAGCAAGCCAACATC
          |||||||||||||||||||||||||||||||||||||||||||||||||||||||||||||||||
B:      0 AAGCTCGCCGTCATCGCGGTCATCGTTATCTCATACATAAATTCGAATGCGAGCAAGCCAACATC

*****
Read: M99999:999:000000000-AFWM1:1:1110:2495:16645
Reference: chip-651.0002_08_v4986

A:      0 AAGCTCGCCTGTATCGATGTCAGGGTTTTCTCAAGCATAAATTCGAATGCGAGCAAGCCAACATC
          |||||||||||||||||||||||||||||||||||||||||||||||||||||||||||||||||
B:      0 AAGCTCGCCTGTATCGATGTCAGGGTTTTCTCAAGCATAAATTCGAATGCGAGCAAGCCAACATC

*****
Read: M99999:999:000000000-AFWM1:1:1110:7773:14853
Reference: chip-651.0002_08_v15335

A:      0 AAGCTCGCCGAGATCGATGTCAGGGTTATCTCAAGCATAAATTCGAATGCGGGCAAGCCAACATC
          |||||||||||||||||||||||||||||||||||||||||||||||||||||||||||||||||
B:      0 AAGCTCGCCGAGATCGATGTCAGGGTTATCTCAAGCATAAATTCGAATGCGGGCAAGCCAACATC

*****
Read: M99999:999:000000000-AFWM1:1:1111:16386:9899
Reference: chip-651.0002_08_v24382

A:      0 AAGCTCGCCGTCATCGATGTCATCGTTGCATCATACATAAATTCGACAGCGGGGAAGCCAACATC
          |||||||||||||||||||||||||||||||||||||||||||||||||||||||||||||||||
B:      0 AAGCTCGCCGTCATCGATGTCATCGTTGCATCATACATAAATTCGACAGCGGGGAAGCCAACATC

*****
Read: M99999:999:000000000-AFWM1:1:1103:8556:15705
Reference: chip-651.0002_08_v939

A:      0 AAGCTCGCCTGTATCTTAGTCATCGTTTTCTCAAGCATAAATTCGACAGCGAGCAAGCCAACATC
          |||||||||||||||||||||||||||||||||||||||||||||||||||||||||||||||||
B:      0 AAGCTCGCCTGTATCTTAGTCATCGTTTTCTCAAGCATAAATTCGACAGCGAGCAAGCCAACATC

*****
Read: M99999:999:000000000-AFWM1:1:2104:8444:11256
Reference: chip-651.0002_08_v576

A:      0 AAGCTCGCCTGTATCTTAGTCGGGGTTATCTCAGCTATAAATTCGAATGCGAGCAAGCCAACATC
          |||||||||||||||||||||||||||||||||||||||||||||||||||||||||||||||||
B:      0 AAGCTCGCCTGTATCTTAGTCGGGGTTATCTCAGCTATAAATTCGAATGCGAGCAAGCCAACATC

*****
Read: M99999:999:000000000-AFWM1:1:1112:24897:14035
Reference: chip-651.0002_08_v14439

A:      0 AAGCTCGCCGAGATCGATGTCATCGTTTTCTCAAGCATAAATTCGACAGCGAGCAAGCCAACATC
          |||||||||||||||||||||||||||||||||||||||||||||||||||||||||||||||||
B:      0 AAGCTCGCCGAGATCGATGTCATCGTTTTCTCAAGCATAAATTCGACAGCGAGCAAGCCAACATC

*****
Read: M99999:999:000000000-AFWM1:1:1110:6587:20548
Reference: chip-651.0002_08_v4119

A:      0 AAGCTCGCCTGTATCGATGTCATCGTTGCATCATACATAATCTCGACAGCGAGCAAGCCAACATC
          |||||||||||||||||||||||||||||||||||||||||||||||||||||||||||||||||
B:      0 AAGCTCGCCTGTATCGATGTCATCGTTGCATCATACATAATCTCGACAGCGAGCAAGCCAACATC

*****
Read: M99999:999:000000000-AFWM1:1:1107:26205:7921
Reference: chip-651.0002_08_v10836

A:      0 AAGCTCGCCGAGATCTTAGTCATCGTTGCATCAAGCATAAATTCGAATGCGAGCAAGCCAACATC
          |||||||||||||||||||||||||||||||||||||||||||||||||||||||||||||||||
B:      0 AAGCTCGCCGAGATCTTAGTCATCGTTGCATCAAGCATAAATTCGAATGCGAGCAAGCCAACATC

*****
Read: M99999:999:000000000-AFWM1:1:2109:20059:5325
Reference: chip-651.0002_08_v15364

A:      0 AAGCTCGCCGAGATCGATGTCAGGGTTATCTCATACATAATCTCGAATGCGGGGAAGCCAACATC
          |||||||||||||||||||||||||||||||||||||||||||||||||||||||||||||||||
B:      0 AAGCTCGCCGAGATCGATGTCAGGGTTATCTCATACATAATCTCGAATGCGGGGAAGCCAACATC

*****
Read: M99999:999:000000000-AFWM1:1:1111:23521:25679
Reference: chip-651.0002_08_v1597

A:      0 AAGCTCGCCTGTATCTTAGTCAGGGTTTTCTCAAGCATAATCTCGACAGCGGGGAAGCCAACATC
          |||||||||||||||||||||||||.|||||||||||||||||||||||||||||||||||||||
B:      0 AAGCTCGCCTGTATCTTAGTCAGGGGTTTCTCAAGCATAATCTCGACAGCGGGGAAGCCAACATC

*****
Read: M99999:999:000000000-AFWM1:1:1104:29073:15574
Reference: chip-651.0002_08_v10926

A:      0 AAGCTCGCCGAGATCTTAGTCATCGTTGCATCAGCTATAAATTCGAATGCGAGCAAGCCAACATC
          |||||||||||||||||||||||||||||||||||||||||||||||||||||||||||||||||
B:      0 AAGCTCGCCGAGATCTTAGTCATCGTTGCATCAGCTATAAATTCGAATGCGAGCAAGCCAACATC

*****
Read: M99999:999:000000000-AFWM1:1:2114:23592:8332
Reference: chip-651.0002_08_v11064

A:      0 AAGCTCGCCGAGATCTTAGTCATCGTTTTCTCAAGCATAAATTCGACAGCGAGCAAGCCAACATC
          |||||||||||||||||||||||||||||||||||||||||||||||||||||||||||||||||
B:      0 AAGCTCGCCGAGATCTTAGTCATCGTTTTCTCAAGCATAAATTCGACAGCGAGCAAGCCAACATC

*****
Read: M99999:999:000000000-AFWM1:1:1106:23321:18534
Reference: chip-651.0002_08_v936

A:      0 AAGCTCGCCTGTATCTTAGTCATCGTTTTCTCAAGCATAAATTCGAATGCGAGCAAGCCAACATC
          |||||||||||||||||||||||||||||||||||||||||||||||||||||||||||||||||
B:      0 AAGCTCGCCTGTATCTTAGTCATCGTTTTCTCAAGCATAAATTCGAATGCGAGCAAGCCAACATC

*****
Read: M99999:999:000000000-AFWM1:1:1108:11449:13338
Reference: chip-651.0002_08_v21216

A:      0 AAGCTCGCCGTCATCTTAGTCATCGTTTTCTCATACATAATCTCGAATGCGAGCAAGCCAACATC
          |||||||||||||||||||||||||||||||||||||||||||||||||||||||||||||||||
B:      0 AAGCTCGCCGTCATCTTAGTCATCGTTTTCTCATACATAATCTCGAATGCGAGCAAGCCAACATC

*****
Read: M99999:999:000000000-AFWM1:1:2104:18890:4988
Reference: chip-651.0002_08_v4761

A:      0 AAGCTCGCCTGTATCGATGTCAGGGTTGCATCAAGCATAAATTCGAATGCGAGCAAGCCAACATC
          |||||||||||||||||||||||||||||||||||||||||||||||||||||||||||||||||
B:      0 AAGCTCGCCTGTATCGATGTCAGGGTTGCATCAAGCATAAATTCGAATGCGAGCAAGCCAACATC

*****
Read: M99999:999:000000000-AFWM1:1:2105:16941:25037
Reference: chip-651.0002_08_v757

A:      0 AAGCTCGCCTGTATCTTAGTCATCGTTGCATCATACATAAATTCGACAGCGGGGAAGCCAACATC
          |||||||||||||||||||||||||||||||||||||||||||||||||||||||||||||||||
B:      0 AAGCTCGCCTGTATCTTAGTCATCGTTGCATCATACATAAATTCGACAGCGGGGAAGCCAACATC

*****
Read: M99999:999:000000000-AFWM1:1:2110:4808:11363
Reference: chip-651.0002_08_v11256

A:      0 AAGCTCGCCGAGATCTTAGTCATCGTTATCTCAAGCATATCGTCGAATGCGAGCAAGCCAACATC
          |||||||||||||||||||||||||||||||||||||||||||||||||||||||||||||||||
B:      0 AAGCTCGCCGAGATCTTAGTCATCGTTATCTCAAGCATATCGTCGAATGCGAGCAAGCCAACATC

*****
Read: M99999:999:000000000-AFWM1:1:2103:16579:4042
Reference: chip-651.0002_08_v10209

A:      0 AAGCTCGCCGAGATCTTAGTCGGGGTTGCATCATACATAAATTCGACAGCGAGCAAGCCAACATC
          |||||||||||||||||||||||||||||||||||||||||||||||||||||||||||||||||
B:      0 AAGCTCGCCGAGATCTTAGTCGGGGTTGCATCATACATAAATTCGACAGCGAGCAAGCCAACATC

*****
Read: M99999:999:000000000-AFWM1:1:2105:8250:7789
Reference: chip-651.0002_08_v10446

A:      0 AAGCTCGCCGAGATCTTAGTCGGGGTTTTCTCAGCTATATCGTCGAATGCGAGCAAGCCAACATC
          |||||||||||||||||||||||||||||||||||||||||||||||||||||||||||||||||
B:      0 AAGCTCGCCGAGATCTTAGTCGGGGTTTTCTCAGCTATATCGTCGAATGCGAGCAAGCCAACATC

*****
Read: M99999:999:000000000-AFWM1:1:1113:23330:12175
Reference: chip-651.0002_08_v798

A:      0 AAGCTCGCCTGTATCTTAGTCATCGTTGCATCAGCTATAAATTCGGGTGCGAGCAAGCCAACATC
          |||||||||||||||||||||||||||||||||||||||||||||||.|||||||||||||||||
B:      0 AAGCTCGCCTGTATCTTAGTCATCGTTGCATCAGCTATAAATTCGGGAGCGAGCAAGCCAACATC

*****
Read: M99999:999:000000000-AFWM1:1:1113:20802:8661
Reference: chip-651.0002_08_v11959

A:      0 AAGCTCGCCGAGATCTTAGTCAGGGTTATCTCAAGCATAAATTCGAATGCGGGGAAGCCAACATC
          |||||||||||||||||||||||||||||||||||||||||||||||||||||||||||||||||
B:      0 AAGCTCGCCGAGATCTTAGTCAGGGTTATCTCAAGCATAAATTCGAATGCGGGGAAGCCAACATC

*****
Read: M99999:999:000000000-AFWM1:1:2109:19950:27230
Reference: chip-651.0002_08_v354

A:      0 AAGCTCGCCTGTATCTTAGTCGGGGTTTTCTCAGCTATAAATTCGACAGCGAGCAAGCCAACATC
          |||||||||||||||||||||||||||||||||||||||||||||||||||||||||||||||||
B:      0 AAGCTCGCCTGTATCTTAGTCGGGGTTTTCTCAGCTATAAATTCGACAGCGAGCAAGCCAACATC

*****
Read: M99999:999:000000000-AFWM1:1:1111:8353:15649
Reference: chip-651.0002_08_v1400

A:      0 AAGCTCGCCTGTATCTTAGTCAGGGTTGCATCATACATATCGTCGAATGCGGGCAAGCCAACATC
          |||||||||||||||||||||||||||||||||||||||||||||||||||||||||||||||||
B:      0 AAGCTCGCCTGTATCTTAGTCAGGGTTGCATCATACATATCGTCGAATGCGGGCAAGCCAACATC

*****
Read: M99999:999:000000000-AFWM1:1:2109:26012:17189
Reference: chip-651.0002_08_v14931

A:      0 AAGCTCGCCGAGATCGATGTCAGGGTTGCATCATACATAAATTCGAATGCGAGCAAGCCAACATC
          |||||||||||||||||||||||||||||||||||||||||||||||||||||||||||||||||
B:      0 AAGCTCGCCGAGATCGATGTCAGGGTTGCATCATACATAAATTCGAATGCGAGCAAGCCAACATC

*****
Read: M99999:999:000000000-AFWM1:1:1106:8079:15442
Reference: chip-651.0002_08_v14526

A:      0 AAGCTCGCCGAGATCGATGTCATCGTTTTCTCAGCTATAAATTCGAATGCGAGCAAGCCAACATC
          |||||||||||||||||||||||||||||||||||||||||||||||||||||||||||||||||
B:      0 AAGCTCGCCGAGATCGATGTCATCGTTTTCTCAGCTATAAATTCGAATGCGAGCAAGCCAACATC

*****
Read: M99999:999:000000000-AFWM1:1:1105:26399:12346
Reference: chip-651.0002_08_v15114

A:      0 AAGCTCGCCGAGATCGATGTCAGGGTTTTCTCAAGCATAAATTCGACAGCGAGCAAGCCAACATC
          |||||||||||||||||||||||||||||||||||||||||||||||||||||||||||||||||
B:      0 AAGCTCGCCGAGATCGATGTCAGGGTTTTCTCAAGCATAAATTCGACAGCGAGCAAGCCAACATC

*****
Read: M99999:999:000000000-AFWM1:1:1106:11527:25620
Reference: chip-651.0002_08_v24383

A:      0 AAGCTCGCCGTCATCGATGTCATCGTTGCATCATACATAAATTCGACAGCGGGCAAGCCAACATC
          ||||||||||||||||||||||||||||||.||||||||||||||||||||||||||||||||||
B:      0 AAGCTCGCCGTCATCGATGTCATCGTTGCAGCATACATAAATTCGACAGCGGGCAAGCCAACATC

*****
Read: M99999:999:000000000-AFWM1:1:2109:20364:23898
Reference: chip-651.0002_08_v5014

A:      0 AAGCTCGCCTGTATCGATGTCAGGGTTTTCTCATACATAATCTCGAATGCGGGGAAGCCAACATC
          |||||||||||||||||||||||||||||||||||||||||||| |||||||.||||||||||||
B:     23 AAGCTCGCCTGTATCGATGTCAGGGTTTTCTCATACATAATCTC-AATGCGGTGAAGCCAACATC

*****
Read: M99999:999:000000000-AFWM1:1:2103:21740:17724
Reference: chip-651.0002_08_v28654

A:      0 AAGCTCGCCGTCATCGCGGTCAGGGTTTTCTCATACATAAATTCGAATGCGGGGAAGCCAACATC
          |||||||||||||||||||||||||||||||||||||||||||||||||||||||||||||||||
B:      0 AAGCTCGCCGTCATCGCGGTCAGGGTTTTCTCATACATAAATTCGAATGCGGGGAAGCCAACATC

*****
Read: M99999:999:000000000-AFWM1:1:1112:15450:12907
Reference: chip-651.0002_08_v711

A:      0 AAGCTCGCCTGTATCTTAGTCATCGTTGCATCAAGCATAAATTCGAATGCGAGCAAGCCAACATC
          |||||||||||||||||||||||||||||||||||||||||||||||||||||||||||||||||
B:      0 AAGCTCGCCTGTATCTTAGTCATCGTTGCATCAAGCATAAATTCGAATGCGAGCAAGCCAACATC

*****
Read: M99999:999:000000000-AFWM1:1:2112:8085:15731
Reference: chip-651.0002_08_v11064

A:      0 AAGCTCGCCGAGATCTTAGTCATCGTTTTCTCAAGCATAAATTCGACAGCGAGCAAGCCAACATC
          |||||||||||||||||||||||||||||||||||||||||||||||||||||||||||||||||
B:      0 AAGCTCGCCGAGATCTTAGTCATCGTTTTCTCAAGCATAAATTCGACAGCGAGCAAGCCAACATC

*****
Read: M99999:999:000000000-AFWM1:1:2107:10000:18392
Reference: chip-651.0002_08_v24423

A:      0 AAGCTCGCCGTCATCGATGTCATCGTTGCATCAGCTATAAATTCGGGTGCGAGCAAGCCAACATC
          |||||||||||||||||||||||||||||||||||||||||||||||||||||||||||||||||
B:      0 AAGCTCGCCGTCATCGATGTCATCGTTGCATCAGCTATAAATTCGGGTGCGAGCAAGCCAACATC

*****
Read: M99999:999:000000000-AFWM1:1:2105:5664:6327
Reference: chip-651.0002_08_v14029

A:      0 AAGCTCGCCGAGATCGATGTCGGGGTTATCTCATACATAAATTCGAATGCGGGGAAGCCAACATC
          |||||||||||||||||||||||||||||||||||||||||||||||||||||||||||||||||
B:      0 AAGCTCGCCGAGATCGATGTCGGGGTTATCTCATACATAAATTCGAATGCGGGGAAGCCAACATC

*****
Read: M99999:999:000000000-AFWM1:1:2105:7772:6041
Reference: chip-651.0002_08_v18054

A:      0 AAGCTCGCCGAGATCGCGGTCATCGTTATCTCATACATATCGTCGACAGCGAGCAAGCCAACATC
          ||||||||||||||||||||.||||||||||||||||||||||||||||||||||||||||||||
B:      0 AAGCTCGCCGAGATCGCGGTTATCGTTATCTCATACATATCGTCGACAGCGAGCAAGCCAACATC

*****
Read: M99999:999:000000000-AFWM1:1:1109:8259:4868
Reference: chip-651.0002_08_v27712

A:      0 AAGCTCGCCGTCATCGCGGTCATCGTTGCATCAAGCATAAATTCGACAGCGGGGAAGCCAACATC
          |||||||||||||||||||||||||||||||||||||||||||||||||||||||||||||||||
B:      0 AAGCTCGCCGTCATCGCGGTCATCGTTGCATCAAGCATAAATTCGACAGCGGGGAAGCCAACATC

*****
Read: M99999:999:000000000-AFWM1:1:2101:20134:11404
Reference: chip-651.0002_08_v1896

A:      0 AAGCTCGCCTGTATCTTAGTCAGGGTTATCTCAGCTATATCGTCGAATGCGAGCAAGCCAACATC
          |||||||||||||||||||||||||||||||||||||||||||||||||||||||||||||||||
B:      0 AAGCTCGCCTGTATCTTAGTCAGGGTTATCTCAGCTATATCGTCGAATGCGAGCAAGCCAACATC

*****
Read: M99999:999:000000000-AFWM1:1:2104:9922:7490
Reference: chip-651.0002_08_v14450

A:      0 AAGCTCGCCGAGATCGATGTCATCGTTTTCTCATACATATCGTCGAATGCGGGCAAGCCAACATC
          |||||||||||||||||||||||||||||||||||||||||||||||||||||||||||||||||
B:      0 AAGCTCGCCGAGATCGATGTCATCGTTTTCTCATACATATCGTCGAATGCGGGCAAGCCAACATC

*****
Read: M99999:999:000000000-AFWM1:1:1113:2291:14023
Reference: chip-651.0002_08_v7910

A:      0 AAGCTCGCCTGTATCGCGGTCATCGTTATCTCAAGCATAAATTCGAATGCGGGCAAGCCAACATC
          |||||||||||||||||||||||           |||||||||| ||||||||||||||||||||
B:      0 AAGCTCGCCTGTATCGCGGTCAT-----------GCATAAATTC-AATGCGGGCAAGCCAACATC

*****
Read: M99999:999:000000000-AFWM1:1:1109:16863:3198
Reference: chip-651.0002_08_v11301

A:      0 AAGCTCGCCGAGATCTTAGTCATCGTTATCTCATACATATCGTCGAATGCGAGCAAGCCAACATC
          ||||||||||.||||||||||||| ||||||||||||||||||||||||||||||||||||||||
B:      0 AAGCTCGCCGGGATCTTAGTCATC-TTATCTCATACATATCGTCGAATGCGAGCAAGCCAACATC

*****
Read: M99999:999:000000000-AFWM1:1:1113:9152:12650
Reference: chip-651.0002_08_v579

A:      0 AAGCTCGCCTGTATCTTAGTCGGGGTTATCTCAGCTATAAATTCGACAGCGAGCAAGCCAACATC
          |||||||||||||||||||||||||||||||||||||||||||||||||||||||||||||||||
B:      0 AAGCTCGCCTGTATCTTAGTCGGGGTTATCTCAGCTATAAATTCGACAGCGAGCAAGCCAACATC

*****
Read: M99999:999:000000000-AFWM1:1:1110:16044:21395
Reference: chip-651.0002_08_v561

A:      0 AAGCTCGCCTGTATCTTAGTCGGGGTTATCTCAGCTATAATCTCGAATGCGAGCAAGCCAACATC
          |||||||||||||||||||||||||||||||||||||||||||||||||||||||||||||||||
B:      0 AAGCTCGCCTGTATCTTAGTCGGGGTTATCTCAGCTATAATCTCGAATGCGAGCAAGCCAACATC

*****
Read: M99999:999:000000000-AFWM1:1:2107:12373:24077
Reference: chip-651.0002_08_v697

A:      0 AAGCTCGCCTGTATCTTAGTCATCGTTGCATCAAGCATAATCTCGACAGCGGGGAAGCCAACATC
          |||||||||||||||||||||||||||||||||||||||||||||||||||||||||||||||||
B:      0 AAGCTCGCCTGTATCTTAGTCATCGTTGCATCAAGCATAATCTCGACAGCGGGGAAGCCAACATC

*****
Read: M99999:999:000000000-AFWM1:1:1106:4758:9922
Reference: chip-651.0002_08_v22177

A:      0 AAGCTCGCCGTCATCTTAGTCAGGGTTATCTCAGCTATAAATTCGACAGCGGGGAAGCCAACATC
          ||.||||||||||||||||||||||||||||||||||||||||||||||||||||||||||||||
B:      0 AATCTCGCCGTCATCTTAGTCAGGGTTATCTCAGCTATAAATTCGACAGCGGGGAAGCCAACATC

*****
Read: M99999:999:000000000-AFWM1:1:2114:7356:20234
Reference: chip-651.0002_08_v1238

A:      0 AAGCTCGCCTGTATCTTAGTCATCGTTATCTCAGCTATAATCTCGACAGCGGGCAAGCCAACATC
          |||||||||||||||||||||||||||||||||||||||||||||||||||||||||||||||||
B:      0 AAGCTCGCCTGTATCTTAGTCATCGTTATCTCAGCTATAATCTCGACAGCGGGCAAGCCAACATC

*****
Read: M99999:999:000000000-AFWM1:1:1112:3567:15689
Reference: chip-651.0002_08_v22057

A:      0 AAGCTCGCCGTCATCTTAGTCAGGGTTATCTCAAGCATATCGTCGACAGCGGGGAAGCCAACATC
          |||||||||||||||||||||||||||||||||||||||||||||||||||||||||||||||||
B:      0 AAGCTCGCCGTCATCTTAGTCAGGGTTATCTCAAGCATATCGTCGACAGCGGGGAAGCCAACATC

*****
Read: M99999:999:000000000-AFWM1:1:2104:23608:5121
Reference: chip-651.0002_08_v10868

A:      0 AAGCTCGCCGAGATCTTAGTCATCGTTGCATCATACATAATCTCGACAGCGGGCAAGCCAACATC
          ||||||||||||||||||||||||||||||||| |||||||||||||||||||||||||||||||
B:      0 AAGCTCGCCGAGATCTTAGTCATCGTTGCATCA-ACATAATCTCGACAGCGGGCAAGCCAACATC

*****
Read: M99999:999:000000000-AFWM1:1:2108:15155:6883
Reference: chip-651.0002_08_v21679

A:      0 AAGCTCGCCGTCATCTTAGTCAGGGTTGCATCATACATAAATTCGAATGCGGGGAAGCCAACATC
          ||||||||||    |||||||||||||||||||||||||||||||||||||||||||||||||||
B:      0 AAGCTCGCCG----CTTAGTCAGGGTTGCATCATACATAAATTCGAATGCGGGGAAGCCAACATC

*****
Read: M99999:999:000000000-AFWM1:1:1105:14640:13216
Reference: chip-651.0002_08_v4325

A:      0 AAGCTCGCCTGTATCGATGTCATCGTTTTCTCATACATATCGTCGAATGCGGGCAAGCCAACATC
          |||||||||||||||||||||||||||||||||||||||||||||||||||||||||||||||||
B:      0 AAGCTCGCCTGTATCGATGTCATCGTTTTCTCATACATATCGTCGAATGCGGGCAAGCCAACATC

*****
Read: M99999:999:000000000-AFWM1:1:1101:17678:20348
Reference: chip-651.0002_08_v21426

A:      0 AAGCTCGCCGTCATCTTAGTCATCGTTATCTCATACATATCGTCGAATGCGAGCAAGCCAACATC
          ||||||||||||||||||||||||||||||||| |||||||||||||||||||||||||||||||
B:      0 AAGCTCGCCGTCATCTTAGTCATCGTTATCTCA-ACATATCGTCGAATGCGAGCAAGCCAACATC

*****
Read: M99999:999:000000000-AFWM1:1:2113:9706:21063
Reference: chip-651.0002_08_v11799

A:      0 AAGCTCGCCGAGATCTTAGTCAGGGTTTTCTCAGCTATATCGTCGACAGCGAGCAAGCCAACATC
          |||||||||||||||||||||||||||||||||||||||||||||||||||||||||||||||||
B:      0 AAGCTCGCCGAGATCTTAGTCAGGGTTTTCTCAGCTATATCGTCGACAGCGAGCAAGCCAACATC

*****
Read: M99999:999:000000000-AFWM1:1:1106:25671:12253
Reference: chip-651.0002_08_v4327

A:      0 AAGCTCGCCTGTATCGATGTCATCGTTTTCTCATACATATCGTCGACAGCGGGGAAGCCAACATC
          |||||||||||||||||||||||||||||||||||||||||||||||||||||||||||||||||
B:      0 AAGCTCGCCTGTATCGATGTCATCGTTTTCTCATACATATCGTCGACAGCGGGGAAGCCAACATC

*****
Read: M99999:999:000000000-AFWM1:1:1101:15283:7890
Reference: chip-651.0002_08_v21485

A:      0 AAGCTCGCCGTCATCTTAGTCATCGTTATCTCAGCTATAATCTCGAATGCGGGCAAGCCAACATC
          |||||||||||||||||||||||||||||||||||||||||||||||||||||||||||||||||
B:      0 AAGCTCGCCGTCATCTTAGTCATCGTTATCTCAGCTATAATCTCGAATGCGGGCAAGCCAACATC

*****
Read: M99999:999:000000000-AFWM1:1:2108:22096:3795
Reference: chip-651.0002_08_v10850

A:      0 AAGCTCGCCGAGATCTTAGTCATCGTTGCATCATACATATCGTCGAATGCGGGCAAGCCAACATC
          |||||||||||||||||||||||||||||||||||||||||||||||||||||||||||||||||
B:      0 AAGCTCGCCGAGATCTTAGTCATCGTTGCATCATACATATCGTCGAATGCGGGCAAGCCAACATC

*****
Read: M99999:999:000000000-AFWM1:1:1107:7493:22634
Reference: chip-651.0002_08_v1612

A:      0 AAGCTCGCCTGTATCTTAGTCAGGGTTTTCTCAAGCATAAATTCGACAGCGGGGAAGCCAACATC
          ||||||||||||||| |||| ||||||||||||||||||||||||||||||||||||||||||||
B:      0 AAGCTCGCCTGTATC-TAGT-AGGGTTTTCTCAAGCATAAATTCGACAGCGGGGAAGCCAACATC

*****
Read: M99999:999:000000000-AFWM1:1:1114:18000:15193
Reference: chip-651.0002_08_v24349

A:      0 AAGCTCGCCGTCATCGATGTCATCGTTGCATCATACATATCGTCGAATGCGGGGAAGCCAACATC
          |||||||||||||||||||||||||||||||||||||||||||||||||||||||||||||||||
B:      0 AAGCTCGCCGTCATCGATGTCATCGTTGCATCATACATATCGTCGAATGCGGGGAAGCCAACATC

*****
Read: M99999:999:000000000-AFWM1:1:2107:9319:8147
Reference: chip-651.0002_08_v11122

A:      0 AAGCTCGCCGAGATCTTAGTCATCGTTTTCTCAGCTATATCGTCGACAGCGGGGAAGCCAACATC
          |||||||||||||||||||||||||||||||||||||||||||||||||||||||||||||||||
B:      0 AAGCTCGCCGAGATCTTAGTCATCGTTTTCTCAGCTATATCGTCGACAGCGGGGAAGCCAACATC

*****
Read: M99999:999:000000000-AFWM1:1:1105:11493:24629
Reference: chip-651.0002_08_v756

A:      0 AAGCTCGCCTGTATCTTAGTCATCGTTGCATCATACATAAATTCGAATGCGAGCAAGCCAACATC
          |||||||||||||||||||||||||||||||||||||||||||||||||||||||||||||||||
B:      0 AAGCTCGCCTGTATCTTAGTCATCGTTGCATCATACATAAATTCGAATGCGAGCAAGCCAACATC

*****
Read: M99999:999:000000000-AFWM1:1:1101:7450:7723
Reference: chip-651.0002_08_v4371

A:      0 AAGCTCGCCTGTATCGATGTCATCGTTTTCTCAGCTATATCGTCGAATGCGAGCAAGCCAACATC
          |||||||||||||||||||||||||||||||||||||||||||||||||||||||||||||||||
B:      0 AAGCTCGCCTGTATCGATGTCATCGTTTTCTCAGCTATATCGTCGAATGCGAGCAAGCCAACATC

*****
Read: M99999:999:000000000-AFWM1:1:2111:12759:12934
Reference: chip-651.0002_08_v14498

A:      0 AAGCTCGCCGAGATCGATGTCATCGTTTTCTCAGCTATATCGTCGACAGCGGGCAAGCCAACATC
          ||||||||||||||||||||||||||||||||||||||||||||  |||||||||||||||||||
B:      0 AAGCTCGCCGAGATCGATGTCATCGTTTTCTCAGCTATATCGTC--CAGCGGGCAAGCCAACATC

*****
Read: M99999:999:000000000-AFWM1:1:2110:14164:19475
Reference: chip-651.0002_08_v10404

A:      0 AAGCTCGCCGAGATCTTAGTCGGGGTTTTCTCATACATATCGTCGACAGCGAGCAAGCCAACATC
          |||||||||||||||||||||||||||||||||||||||||||||||||||||||||||||||||
B:      0 AAGCTCGCCGAGATCTTAGTCGGGGTTTTCTCATACATATCGTCGACAGCGAGCAAGCCAACATC

*****
Read: M99999:999:000000000-AFWM1:1:2103:7712:22357
Reference: chip-651.0002_08_v21394

A:      0 AAGCTCGCCGTCATCTTAGTCATCGTTATCTCAAGCATAATCTCGAATGCGGGGAAGCCAACATC
          |||||||||||||||||||||||||||||||||||||||||||||||||||||||||||||||||
B:      0 AAGCTCGCCGTCATCTTAGTCATCGTTATCTCAAGCATAATCTCGAATGCGGGGAAGCCAACATC

*****
Read: M99999:999:000000000-AFWM1:1:2101:17885:5879
Reference: chip-651.0002_08_v24424

A:      0 AAGCTCGCCGTCATCGATGTCATCGTTGCATCAGCTATAAATTCGAATGCGGGGAAGCCAACATC
          ||||||||||||||||||||||||||||||||||||||||||||||||||||||||||| |||||
B:      0 AAGCTCGCCGTCATCGATGTCATCGTTGCATCAGCTATAAATTCGAATGCGGGGAAGCC-ACATC

*****
Read: M99999:999:000000000-AFWM1:1:1102:13957:9827
Reference: chip-651.0002_08_v7507

A:      0 AAGCTCGCCTGTATCGCGGTCATCGTTGCATCATACATAAATTCGACAGCGGGGAAGCCAACATC
          |||||||||||||||||||||||||||||||||||||||||||||||||||||||||||||||||
B:      0 AAGCTCGCCTGTATCGCGGTCATCGTTGCATCATACATAAATTCGACAGCGGGGAAGCCAACATC

*****
Read: M99999:999:000000000-AFWM1:1:1106:14551:21282
Reference: chip-651.0002_08_v14497

A:      0 AAGCTCGCCGAGATCGATGTCATCGTTTTCTCAGCTATATCGTCGACAGCGGGGAAGCCAACATC
          ||||||||||||||||||||||||||||||||||| |||||||||||||||||||||||||||||
B:      0 AAGCTCGCCGAGATCGATGTCATCGTTTTCTCAGC-ATATCGTCGACAGCGGGGAAGCCAACATC

*****
Read: M99999:999:000000000-AFWM1:1:1106:2604:17443
Reference: chip-651.0002_08_v1131

A:      0 AAGCTCGCCTGTATCTTAGTCATCGTTATCTCAAGCATATCGTCGAATGCGAGCAAGCCAACATC
          |||||||||||||||||||||||||||||||||||||||||||||||||||||||||||||||||
B:      0 AAGCTCGCCTGTATCTTAGTCATCGTTATCTCAAGCATATCGTCGAATGCGAGCAAGCCAACATC

*****
Read: M99999:999:000000000-AFWM1:1:2105:10813:17960
Reference: chip-651.0002_08_v21484

A:      0 AAGCTCGCCGTCATCTTAGTCATCGTTATCTCAGCTATAATCTCGAATGCGGGGAAGCCAACATC
          |||||||||||| ||||||||||||||||||||||||||||||||||||||||||||||||||||
B:      0 AAGCTCGCCGTC-TCTTAGTCATCGTTATCTCAGCTATAATCTCGAATGCGGGGAAGCCAACATC

*****
Read: M99999:999:000000000-AFWM1:1:2114:11178:7207
Reference: chip-651.0002_08_v1626

A:      0 AAGCTCGCCTGTATCTTAGTCAGGGTTTTCTCATACATATCGTCGAATGCGAGCAAGCCAACATC
          |||||||||||||||||||||||||||||||||||||||||||||||||||||||||||||||||
B:      0 AAGCTCGCCTGTATCTTAGTCAGGGTTTTCTCATACATATCGTCGAATGCGAGCAAGCCAACATC

*****
Read: M99999:999:000000000-AFWM1:1:1106:16666:7836
Reference: chip-651.0002_08_v21428

A:      0 AAGCTCGCCGTCATCTTAGTCATCGTTATCTCATACATATCGTCGACAGCGGGCAAGCCAACATC
          |||||||||||||||||||||||||||||||||||||||||||||||||||||||||||||||||
B:      0 AAGCTCGCCGTCATCTTAGTCATCGTTATCTCATACATATCGTCGACAGCGGGCAAGCCAACATC

*****
Read: M99999:999:000000000-AFWM1:1:1110:14920:15098
Reference: chip-651.0002_08_v10164

A:      0 AAGCTCGCCGAGATCTTAGTCGGGGTTGCATCAAGCATAAATTCGACAGCGAGCAAGCCAACATC
          |||||||||||||||||||||||||||||||||||||||||||||||||||||||||||||||||
B:      0 AAGCTCGCCGAGATCTTAGTCGGGGTTGCATCAAGCATAAATTCGACAGCGAGCAAGCCAACATC

*****
Read: M99999:999:000000000-AFWM1:1:1111:23986:12061
Reference: chip-651.0002_08_v24578

A:      0 AAGCTCGCCGTCATCGATGTCATCGTTTTCTCATACATATCGTCGACAGCGGGCAAGCCAACATC
          |||||||||||||||||||||||||||||||||||||||||||||||||||||||||||||||||
B:      0 AAGCTCGCCGTCATCGATGTCATCGTTTTCTCATACATATCGTCGACAGCGGGCAAGCCAACATC

*****
Read: M99999:999:000000000-AFWM1:1:2113:18546:13843
Reference: chip-651.0002_08_v22087

A:      0 AAGCTCGCCGTCATCTTAGTCAGGGTTATCTCAAGCATAAATTCGACAGCGGGGAAGCCAACATC
          |||||||||||||||||||||||||||||||||||||||||||||||||||||||||||||||||
B:      0 AAGCTCGCCGTCATCTTAGTCAGGGTTATCTCAAGCATAAATTCGACAGCGGGGAAGCCAACATC

*****
Read: M99999:999:000000000-AFWM1:1:1113:17832:26873
Reference: chip-651.0002_08_v24876

A:      0 AAGCTCGCCGTCATCGATGTCATCGTTATCTCAGCTATAAATTCGAATGCGAGCAAGCCAACATC
          |||||||||||||||||||||||||||||||||||||||||||||||||||||||||||||||||
B:      0 AAGCTCGCCGTCATCGATGTCATCGTTATCTCAGCTATAAATTCGAATGCGAGCAAGCCAACATC

*****
Read: M99999:999:000000000-AFWM1:1:2111:16711:23600
Reference: chip-651.0002_08_v1177

A:      0 AAGCTCGCCTGTATCTTAGTCATCGTTATCTCATACATATCGTCGACAGCGGGGAAGCCAACATC
          |||||||||||||||||||||||||||||||||||||||||||||||||||||||||||||||||
B:      0 AAGCTCGCCTGTATCTTAGTCATCGTTATCTCATACATATCGTCGACAGCGGGGAAGCCAACATC

*****
Read: M99999:999:000000000-AFWM1:1:2106:15467:8352
Reference: chip-651.0002_08_v739

A:      0 AAGCTCGCCTGTATCTTAGTCATCGTTGCATCATACATAATCTCGAATGCGGGGAAGCCAACATC
          |||||||||||||||||||||||||||||||||||||||||||||||||||||||||||||||||
B:      0 AAGCTCGCCTGTATCTTAGTCATCGTTGCATCATACATAATCTCGAATGCGGGGAAGCCAACATC

*****
Read: M99999:999:000000000-AFWM1:1:1107:21290:9635
Reference: chip-651.0002_08_v1404

A:      0 AAGCTCGCCTGTATCTTAGTCAGGGTTGCATCATACATATCGTCGACAGCGAGCAAGCCAACATC
          |||||||||||||||||||||||||||||||||||||||||||||||||||||||||||||||||
B:      0 AAGCTCGCCTGTATCTTAGTCAGGGTTGCATCATACATATCGTCGACAGCGAGCAAGCCAACATC

*****
Read: M99999:999:000000000-AFWM1:1:1112:13286:24573
Reference: chip-651.0002_08_v21454

A:      0 AAGCTCGCCGTCATCTTAGTCATCGTTATCTCATACATAAATTCGAATGCGGGGAAGCCAACATC
          |||||||||||||||||||||||||||||||||||||||||||||||||||||||||||||||||
B:      0 AAGCTCGCCGTCATCTTAGTCATCGTTATCTCATACATAAATTCGAATGCGGGGAAGCCAACATC

*****
Read: M99999:999:000000000-AFWM1:1:2112:3750:18260
Reference: chip-651.0002_08_v455

A:      0 AAGCTCGCCTGTATCTTAGTCGGGGTTATCTCAAGCATATCGTCGAATGCGGGCAAGCCAACATC
          |||||||||||||||||||||||||||||||||||||||||||||||||||||||||||||||||
B:      0 AAGCTCGCCTGTATCTTAGTCGGGGTTATCTCAAGCATATCGTCGAATGCGGGCAAGCCAACATC

*****
Read: M99999:999:000000000-AFWM1:1:1110:14642:22896
Reference: chip-651.0002_08_v7733

A:      0 AAGCTCGCCTGTATCGCGGTCATCGTTTTCTCATACATAAATTCGACAGCGGGCAAGCCAACATC
          |||||||||||||||||||||||||||||||||||||||||||||||||||||||||||||||||
B:      0 AAGCTCGCCTGTATCGCGGTCATCGTTTTCTCATACATAAATTCGACAGCGGGCAAGCCAACATC

*****
Read: M99999:999:000000000-AFWM1:1:2109:16257:15100
Reference: chip-651.0002_08_v20994

A:      0 AAGCTCGCCGTCATCTTAGTCATCGTTGCATCATACATAATCTCGACAGCGAGCAAGCCAACATC
          |||||||||||||||||||||||||||||||||||||||||||||||||||||||||||||||||
B:      0 AAGCTCGCCGTCATCTTAGTCATCGTTGCATCATACATAATCTCGACAGCGAGCAAGCCAACATC

*****
Read: M99999:999:000000000-AFWM1:1:2101:25504:14596
Reference: chip-651.0002_08_v10208

A:      0 AAGCTCGCCGAGATCTTAGTCGGGGTTGCATCATACATAAATTCGACAGCGGGCAAGCCAACATC
          |||||||||||||||||||||||||||||||||||||||||||||||||||||||||||||||||
B:      0 AAGCTCGCCGAGATCTTAGTCGGGGTTGCATCATACATAAATTCGACAGCGGGCAAGCCAACATC

*****
Read: M99999:999:000000000-AFWM1:1:2103:7801:15585
Reference: chip-651.0002_08_v4161

A:      0 AAGCTCGCCTGTATCGATGTCATCGTTGCATCAGCTATAATCTCGAATGCGAGCAAGCCAACATC
          |||||||||||||||||||||||||||||||||||||||||||||||||||||||||||||||||
B:      0 AAGCTCGCCTGTATCGATGTCATCGTTGCATCAGCTATAATCTCGAATGCGAGCAAGCCAACATC

*****
Read: M99999:999:000000000-AFWM1:1:2106:17944:6641
Reference: chip-651.0002_08_v8407

A:      0 AAGCTCGCCTGTATCGCGGTCAGGGTTTTCTCATACATAAATTCGACAGCGGGGAAGCCAACATC
          |||||||||||||||||||||||||||||||||||||||||||||||||||||||||||||||||
B:      0 AAGCTCGCCTGTATCGCGGTCAGGGTTTTCTCATACATAAATTCGACAGCGGGGAAGCCAACATC

*****
Read: M99999:999:000000000-AFWM1:1:1109:26297:20651
Reference: chip-651.0002_08_v1836

A:      0 AAGCTCGCCTGTATCTTAGTCAGGGTTATCTCAAGCATAAATTCGAATGCGAGCAAGCCAACATC
          |||||||||||||||||||||||||||||||||||||||||||||||||||||||||||||||||
B:      0 AAGCTCGCCTGTATCTTAGTCAGGGTTATCTCAAGCATAAATTCGAATGCGAGCAAGCCAACATC

*****
Read: M99999:999:000000000-AFWM1:1:2103:18639:3609
Reference: chip-651.0002_08_v25057

A:      0 AAGCTCGCCGTCATCGATGTCAGGGTTGCATCATACATAAATTCGACAGCGGGGAAGCCAACATC
          |||||||||||||||||||||||||||||||||||||||||||||||||||||||||||||||||
B:      0 AAGCTCGCCGTCATCGATGTCAGGGTTGCATCATACATAAATTCGACAGCGGGGAAGCCAACATC

*****
Read: M99999:999:000000000-AFWM1:1:2103:24169:17885
Reference: chip-651.0002_08_v10611

A:      0 AAGCTCGCCGAGATCTTAGTCGGGGTTATCTCAAGCATAAATTCGAATGCGAGCAAGCCAACATC
          |||||||||||||||||||||||||||||||||||||||||||||||||||||||||||||||||
B:      0 AAGCTCGCCGAGATCTTAGTCGGGGTTATCTCAAGCATAAATTCGAATGCGAGCAAGCCAACATC

*****
Read: M99999:999:000000000-AFWM1:1:1108:8369:10455
Reference: chip-651.0002_08_v1447

A:      0 AAGCTCGCCTGTATCTTAGTCAGGGTTGCATCAGCTATATCGTCGACAGCGGGGAAGCCAACATC
          |||||||||||||||||||||||||||||||||||||||||||||||||||||||||||||||||
B:      0 AAGCTCGCCTGTATCTTAGTCAGGGTTGCATCAGCTATATCGTCGACAGCGGGGAAGCCAACATC

*****
Read: M99999:999:000000000-AFWM1:1:2101:7197:18951
Reference: chip-651.0002_08_v7734

A:      0 AAGCTCGCCTGTATCGCGGTCATCGTTTTCTCATACATAAATTCGACAGCGAGCAAGCCAACATC
          |||||||||||||||||||||||||||||||||||||||||||||||||||||||||||||||||
B:      0 AAGCTCGCCTGTATCGCGGTCATCGTTTTCTCATACATAAATTCGACAGCGAGCAAGCCAACATC

*****
Read: M99999:999:000000000-AFWM1:1:1105:7709:21361
Reference: chip-651.0002_08_v1880

A:      0 AAGCTCGCCTGTATCTTAGTCAGGGTTATCTCATACATAAATTCGAATGCGGGCAAGCCAACATC
          |||||||||||||||||||||||||||||||||||||||||||||||||||||||||||||||||
B:      0 AAGCTCGCCTGTATCTTAGTCAGGGTTATCTCATACATAAATTCGAATGCGGGCAAGCCAACATC

*****
Read: M99999:999:000000000-AFWM1:1:2101:10606:15619
Reference: chip-651.0002_08_v496

A:      0 AAGCTCGCCTGTATCTTAGTCGGGGTTATCT---CATACATATCGTCGGGTGCGGGGAAGCCAACATC
          ||||||||||||||||||||||.||.|||||   ||.|||   |.|||||||||||||||||||||||
B:      0 AAGCTCGCCTGTATCTTAGTCGAGGATATCTTTGCAAACA---CATCGGGTGCGGGGAAGCCAACATC

*****
Read: M99999:999:000000000-AFWM1:1:1108:16668:9630
Reference: chip-651.0002_08_v5061

A:      0 AAGCTCGCCTGTATCGATGTCAGGGTTTTCTCAGCTATAATCTCGAATGCGAGCAAGCCAACATC
          |||||||||| ||||||||||||||||||||||||||||||||||||||||||||||||||||||
B:      0 AAGCTCGCCT-TATCGATGTCAGGGTTTTCTCAGCTATAATCTCGAATGCGAGCAAGCCAACATC

*****
Read: M99999:999:000000000-AFWM1:1:1109:18538:15628
Reference: chip-651.0002_08_v10654

A:      3 CTCGCCGAGATCTTAGTCGGGGTTATCTCATACATAAATTCGAATGCGGGGAAGCCAACATC
          ||||||||||||||||||||||||||||||||||||||||||||||||||||||||||||||
B:      3 CTCGCCGAGATCTTAGTCGGGGTTATCTCATACATAAATTCGAATGCGGGGAAGCCAACATC

*****
Read: M99999:999:000000000-AFWM1:1:1113:14295:5299
Reference: chip-651.0002_08_v4582

A:      0 AAGCTCGCCTGTATCGATGTCATCGTTATCTCATACATAAATTCGACAGCGGGGAAGCCAACATC
          |||||||||||||||||||||||||||||||||||||||||||||||||||||||||||||||||
B:      0 AAGCTCGCCTGTATCGATGTCATCGTTATCTCATACATAAATTCGACAGCGGGGAAGCCAACATC

*****
Read: M99999:999:000000000-AFWM1:1:1109:12784:23078
Reference: chip-651.0002_08_v711

A:      0 AAGCTCGCCTGTATCTTAGTCATCGTTGCATCAAGCATAAATTCGAATGCGAGCAAGCCAACATC
          |||||||||||||||||||||||||||||||||||||||||||||||||||||||||||||||||
B:      0 AAGCTCGCCTGTATCTTAGTCATCGTTGCATCAAGCATAAATTCGAATGCGAGCAAGCCAACATC

*****
Read: M99999:999:000000000-AFWM1:1:1110:17550:22114
Reference: chip-651.0002_08_v10865

A:      0 AAGCTCGCCGAGATCTTAGTCATCGTTGCATCATACATAATCTCGAATGCGGGCAAGCCAACATC
          |||||||||||||||||||||||||||||||||||||||||||||||||||||||||||||||||
B:      0 AAGCTCGCCGAGATCTTAGTCATCGTTGCATCATACATAATCTCGAATGCGGGCAAGCCAACATC

*****
Read: M99999:999:000000000-AFWM1:1:1102:26181:10707
Reference: chip-651.0002_08_v28192

A:      0 AAGCTCGCCGTCATCGCGGTCATCGTTATCTCATACATAATCTCGACAGCGGGGAAGCCAACATC
          |||||||||||||||||||||||||||||||||||||||||||||||||||||||||||||||||
B:      0 AAGCTCGCCGTCATCGCGGTCATCGTTATCTCATACATAATCTCGACAGCGGGGAAGCCAACATC

*****
Read: M99999:999:000000000-AFWM1:1:1114:29526:15492
Reference: chip-651.0002_08_v1805

A:      0 AAGCTCGCCTGTATCTTAGTCAGGGTTATCTCAAGCATATCGTCGAATGCGGGCAAGCCAACATC
          |||||||||||||||||||||||||||||||||||||||||||||||||||||||||||||||||
B:      0 AAGCTCGCCTGTATCTTAGTCAGGGTTATCTCAAGCATATCGTCGAATGCGGGCAAGCCAACATC

*****
Read: M99999:999:000000000-AFWM1:1:1103:10152:22105
Reference: chip-651.0002_08_v769

A:      0 AAGCTCGCCTGTATCTTAGTCATCGTTGCATCAGCTATATCGTCGAATGCGGGGAAGCCAACATC
          |||||||||||||||||||||||||||||||||||||||||||||||||||||||||||||||||
B:      0 AAGCTCGCCTGTATCTTAGTCATCGTTGCATCAGCTATATCGTCGAATGCGGGGAAGCCAACATC

*****
Read: M99999:999:000000000-AFWM1:1:1108:12645:18006
Reference: chip-651.0002_08_v4567

A:      0 AAGCTCGCCTGTATCGATGTCATCGTTATCTCATACATAATCTCGACAGCGGGGAAGCCAACATC
          |||||||||||||||||||||||||||||||||||||||||||||||||||||||||||||||||
B:      0 AAGCTCGCCTGTATCGATGTCATCGTTATCTCATACATAATCTCGACAGCGGGGAAGCCAACATC

*****
Read: M99999:999:000000000-AFWM1:1:1102:13863:11025
Reference: chip-651.0002_08_v21003

A:      0 AAGCTCGCCGTCATCTTAGTCATCGTTGCATCATACATAAATTCGGGTGCGAGCAAGCCAACATC
          |||||||||||||||||||||||||||||||||||||||||||||||||||||||||||||||||
B:      0 AAGCTCGCCGTCATCTTAGTCATCGTTGCATCATACATAAATTCGGGTGCGAGCAAGCCAACATC

*****
Read: M99999:999:000000000-AFWM1:1:1101:8553:3908
Reference: chip-651.0002_08_v771

A:      0 AAGCTCGCCTGTATCTTAGTCATCGTTGCATCAGCTATATCGTCGAATGCGAGCAAGCCAACATC
          |||||||||||||||||||||||||||||||||||||||||||||||||||||||||||||||||
B:      0 AAGCTCGCCTGTATCTTAGTCATCGTTGCATCAGCTATATCGTCGAATGCGAGCAAGCCAACATC

*****
Read: M99999:999:000000000-AFWM1:1:2108:11711:11504
Reference: chip-651.0002_08_v1479

A:      0 AAGCTCGCCTGTATCTTAGTCAGGGTTGCATCAGCTATAAATTCGACAGCGAGCAAGCCAACATC
          ||||||||||||||||||||||||||||.||||||||||||||||||||||||||||||||||||
B:      0 AAGCTCGCCTGTATCTTAGTCAGGGTTGAATCAGCTATAAATTCGACAGCGAGCAAGCCAACATC

*****
Read: M99999:999:000000000-AFWM1:1:1108:13465:6930
Reference: chip-651.0002_08_v11061

A:      0 AAGCTCGCCGAGATCTTAGTCATCGTTTTCTCAAGCATAAATTCGAATGCGAGCAAGCCAACATC
          |||||||||||||||||||||||||||||||||||||||||||||||||||||||||||||||||
B:      0 AAGCTCGCCGAGATCTTAGTCATCGTTTTCTCAAGCATAAATTCGAATGCGAGCAAGCCAACATC

*****
Read: M99999:999:000000000-AFWM1:1:1111:11237:6402
Reference: chip-651.0002_08_v21683

A:      0 AAGCTCGCCGTCATCTTAGTCAGGGTTGCATCATACATAAATTCGACAGCGGGCAAGCCAACATC
          |||||||||||||||||||||||||||||||||||||||||||||||||.|||||||||||||||
B:      0 AAGCTCGCCGTCATCTTAGTCAGGGTTGCATCATACATAAATTCGACAGTGGGCAAGCCAACATC

*****
Read: M99999:999:000000000-AFWM1:1:1106:21563:11649
Reference: chip-651.0002_08_v21007

A:      0 AAGCTCGCCGTCATCTTAGTCATCGTTGCATCATACATAAATTCGACAGCGGGGAAGCCAACATC
          |||||||||||||||||||||||||||||||||||||||||||||||||||||||||||||||||
B:      0 AAGCTCGCCGTCATCTTAGTCATCGTTGCATCATACATAAATTCGACAGCGGGGAAGCCAACATC

*****
Read: M99999:999:000000000-AFWM1:1:1102:7699:8181
Reference: chip-651.0002_08_v1894

A:      0 AAGCTCGCCTGTATCTTAGTCAGGGTTATCTCAGCTATATCGTCGAATGCGGGGAAGCCAACATC
          |||||||||||||||||||||||||||||||||||||||||||||||||||||||||||||||||
B:      0 AAGCTCGCCTGTATCTTAGTCAGGGTTATCTCAGCTATATCGTCGAATGCGGGGAAGCCAACATC

*****
Read: M99999:999:000000000-AFWM1:1:2104:18979:27572
Reference: chip-651.0002_08_v24844

A:      0 AAGCTCGCCGTCATCGATGTCATCGTTATCTCAGCTATATCGTCGAATGCGGGGAAGCCAACATC
          |||||||||||||||||||||||||||||||||||||||||||||||||||||||||||||||||
B:      0 AAGCTCGCCGTCATCGATGTCATCGTTATCTCAGCTATATCGTCGAATGCGGGGAAGCCAACATC

*****
Read: M99999:999:000000000-AFWM1:1:1111:25957:16239
Reference: chip-651.0002_08_v5031

A:      0 AAGCTCGCCTGTATCGATGTCAGGGTTTTCTCATACATAAATTCGAATGCGAGCAAGCCAACATC
          |||||||||||||||||||||||||||||||||||||||||||||||||||||||||||||||||
B:      0 AAGCTCGCCTGTATCGATGTCAGGGTTTTCTCATACATAAATTCGAATGCGAGCAAGCCAACATC

*****
Read: M99999:999:000000000-AFWM1:1:2103:15818:4563
Reference: chip-651.0002_08_v20317

A:      0 AAGCTCGCCGTCATCTTAGTCGGGGTTGCATCATACATAATCTCGACAGCGGGGAAGCCAACATC
          |||||||||||||||||||||||||||||||||||||||||||||||||||||||||||||||||
B:      0 AAGCTCGCCGTCATCTTAGTCGGGGTTGCATCATACATAATCTCGACAGCGGGGAAGCCAACATC

*****
Read: M99999:999:000000000-AFWM1:1:1114:4555:18453
Reference: chip-651.0002_08_v4312

A:      0 AAGCTCGCCTGTATCGATGTCATCGTTTTCTCAAGCATAAATTCGACAGCGGGGAAGCCAACATC
          ||||||||||||||||| |||||||||||||||||||||||||||||||||||||||||||||||
B:      0 AAGCTCGCCTGTATCGA-GTCATCGTTTTCTCAAGCATAAATTCGACAGCGGGGAAGCCAACATC

*****
Read: M99999:999:000000000-AFWM1:1:1111:25970:11531
Reference: chip-651.0002_08_v798

A:      0 AAGCTCGCCTGTATCTTAGTCATCGTTGCATCAGCTATAAATTCGGGTGCGAGCAAGCCAACATC
          |||||||||||    ||||||||||||||||||||||||||||||||||||||||||||||||||
B:      0 AAGCTCGCCTG----TTAGTCATCGTTGCATCAGCTATAAATTCGGGTGCGAGCAAGCCAACATC

*****
Read: M99999:999:000000000-AFWM1:1:2110:20443:6044
Reference: chip-651.0002_08_v10896

A:      0 AAGCTCGCCGAGATCTTAGTCATCGTTGCATCAGCTATATCGTCGAATGCGAGCAAGCCAACATC
          |||||||||||||||||||||||||||||||||||||||||||||||||||||||||||||||||
B:      0 AAGCTCGCCGAGATCTTAGTCATCGTTGCATCAGCTATATCGTCGAATGCGAGCAAGCCAACATC

*****
Read: M99999:999:000000000-AFWM1:1:1111:17027:8038
Reference: chip-651.0002_08_v28174

A:      0 AAGCTCGCCGTCATCGCGGTCATCGTTATCTCATACATATCGTCGAATGCGGGGAAGCCAACATC
          ||||||||||||||||| |||||||||||||||||||||||||||||||||||||||||||||||
B:      0 AAGCTCGCCGTCATCGC-GTCATCGTTATCTCATACATATCGTCGAATGCGGGGAAGCCAACATC

*****
Read: M99999:999:000000000-AFWM1:1:1102:10414:9387
Reference: chip-651.0002_08_v10819

A:      1 AGCTCGCCGAGATCTTAGTCATCGTTGCATCAAGCATAATCTCGAATGCGGGGAAGCCAACATC
          |||||||||||||||||||||||||||||||||||||||||||||||||||||||||||||.||
B:      1 AGCTCGCCGAGATCTTAGTCATCGTTGCATCAAGCATAATCTCGAATGCGGGGAAGCCAACCTC

*****
Read: M99999:999:000000000-AFWM1:1:2102:8633:16381
Reference: chip-651.0002_08_v22059

A:      0 AAGCTCGCCGTCATCTTAGTCAGGGTTATCTCAAGCATATCGTCGACAGCGAGCAAGCCAACATC
          |||||||||||||||||||||||||||||||||||||||||||||||||||||||||||||||||
B:      0 AAGCTCGCCGTCATCTTAGTCAGGGTTATCTCAAGCATATCGTCGACAGCGAGCAAGCCAACATC

*****
Read: M99999:999:000000000-AFWM1:1:1102:9489:5771
Reference: chip-651.0002_08_v488

A:      0 AAGCTCGCCTGTATCTTAGTCGGGG-TTATCTCAAGCATAAATTCGACAGCGGGCAAGCCAACATC
          ||||||||||||||||||||||||| ||||||||||||||||||||||||||||||||||||||||
B:      0 AAGCTCGCCTGTATCTTAGTCGGGGTTTATCTCAAGCATAAATTCGACAGCGGGCAAGCCAACATC

*****
Read: M99999:999:000000000-AFWM1:1:1113:23762:17716
Reference: chip-651.0002_08_v24577

A:      0 AAGCTCGCCGTCATCGATGTCATCGTTTTCTCATACATATCGTCGACAGCGGGGAAGCCAACATC
          |||||||||||||||||||||||||||||||||||||||||||||||||||||||||||||||||
B:      0 AAGCTCGCCGTCATCGATGTCATCGTTTTCTCATACATATCGTCGACAGCGGGGAAGCCAACATC

*****
Read: M99999:999:000000000-AFWM1:1:2113:10209:16258
Reference: chip-651.0002_08_v28131

A:      0 AAGCTCGCCGTCATCGCGGTCATCGTTATCTCAAGCATATCGTCGAATGCGAGCAAGCCAACATC
          |||||||||||||||||||||||||||||||||||||||||||||||||||||||||||||||||
B:      0 AAGCTCGCCGTCATCGCGGTCATCGTTATCTCAAGCATATCGTCGAATGCGAGCAAGCCAACATC

*****
Read: M99999:999:000000000-AFWM1:1:2113:6627:20230
Reference: chip-651.0002_08_v11979

A:      0 AAGCTCGCCGAGATCTTAGTCAGGGTTATCTCATACATATCGTCGACAGCGAGCAAGCCAACATC
          |||||||||||||||||||||||||||||||||||||||||||||||||||||||||||||||||
B:      0 AAGCTCGCCGAGATCTTAGTCAGGGTTATCTCATACATATCGTCGACAGCGAGCAAGCCAACATC

*****
Read: M99999:999:000000000-AFWM1:1:1109:7526:22599
Reference: chip-651.0002_08_v4327

A:      0 AAGCTCGCCTGTATCGATGTCATCGTTTTCTCATACATATCGTCGACAGCGGGGAAGCCAACATC
          |||||||||||||||||||||||||||||||||||||||||||||||||||||||||||||||||
B:      0 AAGCTCGCCTGTATCGATGTCATCGTTTTCTCATACATATCGTCGACAGCGGGGAAGCCAACATC

*****
Read: M99999:999:000000000-AFWM1:1:1104:10070:6907
Reference: chip-651.0002_08_v11333

A:      0 AAGCTCGCCGAGATCTTAGTCATCGTTATCTCATACATAAATTCGACAGCGGGCAAGCCAACATC
          |||||||||||||||||||||||||||||||||||||||||||||||||||||||||||||||||
B:      0 AAGCTCGCCGAGATCTTAGTCATCGTTATCTCATACATAAATTCGACAGCGGGCAAGCCAACATC

*****
Read: M99999:999:000000000-AFWM1:1:2114:2605:12327
Reference: chip-651.0002_08_v11315

A:      0 AAGCTCGCCGAGATCTTAGTCATCGTTATCTCATACATAATCTCGAATGCGGGCAAGCCAACATC
          ||||||||||||||||||||||||||||||||||||||||||||||||||||||||||||.||||
B:      0 AAGCTCGCCGAGATCTTAGTCATCGTTATCTCATACATAATCTCGAATGCGGGCAAGCCACCATC

*****
Read: M99999:999:000000000-AFWM1:1:1106:17343:11803
Reference: chip-651.0002_08_v17586

A:      0 AAGCTCGCCGAGATCGCGGTCATCGTTGCATCAAGCATAAATTCGAATGCGAGCAAGCCAACATC
          ||||||||||||||||||||||||.||||||||||||||||||||||||||||||||||||||||
B:      0 AAGCTCGCCGAGATCGCGGTCATCCTTGCATCAAGCATAAATTCGAATGCGAGCAAGCCAACATC

*****
Read: M99999:999:000000000-AFWM1:1:1110:7934:10215
Reference: chip-651.0002_08_v996

A:      0 AAGCTCGCCTGTATCTTAGTCATCGTTTTCTCAGCTATATCGTCGAATGCGAGCAAGCCAACATC
          ||.||||||||||||||||||||||||||||||||||||||||||||||||||||||||||||||
B:      0 AATCTCGCCTGTATCTTAGTCATCGTTTTCTCAGCTATATCGTCGAATGCGAGCAAGCCAACATC

*****
Read: M99999:999:000000000-AFWM1:1:2107:16578:25674
Reference: chip-651.0002_08_v1881

A:      0 AAGCTCGCCTGTATCTTAGTCAGGGTTATCTCATACATAAATTCGAATGCGAGCAAGCCAACATC
          |||||||||||||||||||||||||||||||||||||||||||||||||||||||||||||||||
B:      0 AAGCTCGCCTGTATCTTAGTCAGGGTTATCTCATACATAAATTCGAATGCGAGCAAGCCAACATC

*****
Read: M99999:999:000000000-AFWM1:1:1103:23826:6126
Reference: chip-651.0002_08_v21410

A:      0 AAGCTCGCCGTCATCTTAGTCATCGTTATCTCAAGCATAAATTCGAATGCGGGCAAGCCAACATC
          |||||||||||||| ||||||||||.|||||||||||||||||||||||||||||||||||||||
B:      0 AAGCTCGCCGTCAT-TTAGTCATCGGTATCTCAAGCATAAATTCGAATGCGGGCAAGCCAACATC

*****
Read: M99999:999:000000000-AFWM1:1:2109:13962:2046
Reference: chip-651.0002_08_v4340

A:      0 AAGCTCGCCTGTATCGATGTCATCGTTTTCTCATACATAATCTCGAATGCGGGCAAGCCAACATC
          ||||||||||||||||||||||||||||||||||||||||||||||||||||||.||||||||||
B:      0 AAGCTCGCCTGTATCGATGTCATCGTTTTCTCATACATAATCTCGAATGCGGGCCAGCCAACATC

*****
Read: M99999:999:000000000-AFWM1:1:1103:11473:17096
Reference: chip-651.0002_08_v1625

A:      0 AAGCTCGCCTGTATCTTAGTCAGGGTTTTCTCATACATATCGTCGAATGCGGGCAAGCCAACATC
          |||||||||||||||||||||||||||||||||||||||||||||||||||||||||||||||||
B:      0 AAGCTCGCCTGTATCTTAGTCAGGGTTTTCTCATACATATCGTCGAATGCGGGCAAGCCAACATC

*****
Read: M99999:999:000000000-AFWM1:1:1114:19570:22139
Reference: chip-651.0002_08_v1854

A:      0 AAGCTCGCCTGTATCTTAGTCAGGGTTATCTCATACATATCGTCGACAGCGAGCAAGCCAACATC
          ||||||||||||||||||||||||||||||||||||||| |||||||||||||||||||||||||
B:      0 AAGCTCGCCTGTATCTTAGTCAGGGTTATCTCATACATA-CGTCGACAGCGAGCAAGCCAACATC

*****
Read: M99999:999:000000000-AFWM1:1:1102:2934:20009
Reference: chip-651.0002_08_v22113

A:      0 AAGCTCGCCGTCATCTTAGTCAGGGTTATCTCATACATAATCTCGGGTGCGAGCAAGCCAACATC
          |||||||||||||||||||||||||||||||||||||||||||||||||||||||||||||||||
B:      0 AAGCTCGCCGTCATCTTAGTCAGGGTTATCTCATACATAATCTCGGGTGCGAGCAAGCCAACATC

*****
Read: M99999:999:000000000-AFWM1:1:1101:16837:17417
Reference: chip-651.0002_08_v11256

A:      0 AAGCTCGCCGAGATCTTAGTCATCGTTATCTCAAGCATATCGTCGAATGCGAGCAAGCCAACATC
          |||||||||||||||||||||||||||||||||||||||||||||||||||||||||||||||||
B:      0 AAGCTCGCCGAGATCTTAGTCATCGTTATCTCAAGCATATCGTCGAATGCGAGCAAGCCAACATC

*****
Read: M99999:999:000000000-AFWM1:1:2113:23166:15889
Reference: chip-651.0002_08_v1173

A:      0 AAGCTCGCCTGTATCTTAGTCATCGTTATCTCATACATATCGTCGGGTGCGAGCAAGCCAACATC
          ||||||||||||||||||||||||.||||||||||||||||||||||||||||||||||||||||
B:      0 AAGCTCGCCTGTATCTTAGTCATCTTTATCTCATACATATCGTCGGGTGCGAGCAAGCCAACATC

*****
Read: M99999:999:000000000-AFWM1:1:1113:12731:18028
Reference: chip-651.0002_08_v10867

A:      0 AAGCTCGCCGAGATCTTAGTCATCGTTGCATCATACATAATCTCGACAGCGGGGAAGCCAACATC
          |||||||||||||||||||||||||||||||||||||||||||||||||||||||||||||||||
B:      0 AAGCTCGCCGAGATCTTAGTCATCGTTGCATCATACATAATCTCGACAGCGGGGAAGCCAACATC

*****
Read: M99999:999:000000000-AFWM1:1:1102:17427:15755
Reference: chip-651.0002_08_v28883

A:      0 AAGCTCGCCGTCATCGCGGTCAGGGTTATCTCATACATAAATTCGACAGCGGGCAAGCCAACATC
          |||||||||||||||||||||||||||||||||||||||||||||||||||||||||||||||||
B:      0 AAGCTCGCCGTCATCGCGGTCAGGGTTATCTCATACATAAATTCGACAGCGGGCAAGCCAACATC

*****
Read: M99999:999:000000000-AFWM1:1:1112:3225:15886
Reference: chip-651.0002_08_v18078

A:      0 AAGCTCGCCGAGATCGCGGTCATCGTTATCTCATACATAAATTCGGGTGCGAGCAAGCCAACATC
          |||||||||||||||||.|||||||||||||||||||||||||||||||||||||||||||||||
B:      0 AAGCTCGCCGAGATCGCTGTCATCGTTATCTCATACATAAATTCGGGTGCGAGCAAGCCAACATC

*****
Read: M99999:999:000000000-AFWM1:1:2106:14839:10180
Reference: chip-651.0002_08_v1628

A:      0 AAGCTCGCCTGTATCTTAGTCAGGGTTTTCTCATACATATCGTCGACAGCGGGCAAGCCAACATC
          ||.|||||||||||||||||||||||||||||||||||||||||||||||||||||||||||.||
B:      0 AATCTCGCCTGTATCTTAGTCAGGGTTTTCTCATACATATCGTCGACAGCGGGCAAGCCAACCTC

*****
Read: M99999:999:000000000-AFWM1:1:1110:17258:24251
Reference: chip-651.0002_08_v24606

A:      0 AAGCTCGCCGTCATCGATGTCATCGTTTTCTCATACATAAATTCGAATGCGAGCAAGCCAACATC
          |||||||||||||||||||||||||||||||||||||||||||||||||||||||||||||||||
B:      0 AAGCTCGCCGTCATCGATGTCATCGTTTTCTCATACATAAATTCGAATGCGAGCAAGCCAACATC

*****
Read: M99999:999:000000000-AFWM1:1:1113:13869:6775
Reference: chip-651.0002_08_v7521

A:      0 AAGCTCGCCTGTATCGCGGTCATCGTTGCATCA-GCTATATCGTCGAATGCGAGCAAGCCAACATC
          ||||||||||||||||||||||||||||||||| ||||||||||||||||||||||||||||||||
B:      0 AAGCTCGCCTGTATCGCGGTCATCGTTGCATCAGGCTATATCGTCGAATGCGAGCAAGCCAACATC

*****
Read: M99999:999:000000000-AFWM1:1:1107:17132:24154
Reference: chip-651.0002_08_v21380

A:      0 AAGCTCGCCGTCATCTTAGTCATCGTTATCTCAAGCATATCGTCGAATGCGGGCAAGCCAACATC
          |||||||||||||||||||||||||||||||||||||||||||||||||||||||||||||||||
B:      0 AAGCTCGCCGTCATCTTAGTCATCGTTATCTCAAGCATATCGTCGAATGCGGGCAAGCCAACATC

*****
Read: M99999:999:000000000-AFWM1:1:2104:24187:20647
Reference: chip-651.0002_08_v1429

A:      0 AAGCTCGCCTGTATCTTAGTCAGGGTTGCATCATACATAAATTCGAATGCGGGGAAGCCAACATC
          |||||||||||||||||||||||||||||||||||||||||||||||||||||||||||||||||
B:      0 AAGCTCGCCTGTATCTTAGTCAGGGTTGCATCATACATAAATTCGAATGCGGGGAAGCCAACATC

*****
Read: M99999:999:000000000-AFWM1:1:1102:26064:9727
Reference: chip-651.0002_08_v25024

A:      0 AAGCTCGCCGTCATCGATGTCAGGGTTGCATCATACATATCGTCGAATGCGGGGAAGCCAACATC
          |||||||||||||||||||||||||||||||||||||||||||||||||||||||||||||||||
B:      0 AAGCTCGCCGTCATCGATGTCAGGGTTGCATCATACATATCGTCGAATGCGGGGAAGCCAACATC

*****
Read: M99999:999:000000000-AFWM1:1:1114:16626:22305
Reference: chip-651.0002_08_v1207

A:      0 AAGCTCGCCTGTATCTTAGTCATCGTTATCTCATACATAAATTCGACAGCGGGGAAGCCAACATC
          |||||||||||||||||||||||||||||||||||||||||||||||||||||||||||||||||
B:      0 AAGCTCGCCTGTATCTTAGTCATCGTTATCTCATACATAAATTCGACAGCGGGGAAGCCAACATC

*****
Read: M99999:999:000000000-AFWM1:1:1108:22256:17276
Reference: chip-651.0002_08_v3441

A:      0 AAGCTCGCCTGTATCGATGTCGGGGTTGCATCATACATAATCTCGAATGCGAGCAAGCCAACATC
          |||||||||||||||||||||||||||||||||||||||||||||||||||||||||||||||||
B:      0 AAGCTCGCCTGTATCGATGTCGGGGTTGCATCATACATAATCTCGAATGCGAGCAAGCCAACATC

*****
Read: M99999:999:000000000-AFWM1:1:1104:16019:12691
Reference: chip-651.0002_08_v4102

A:      0 AAGCTCGCCTGTATCGATGTCATCGTTGCATCATACATATCGTCGACAGCGGGGAAGCCAACATC
          |||||||||||||||||||||||||||||||||||||||||||||||||||||||||||||||||
B:      0 AAGCTCGCCTGTATCGATGTCATCGTTGCATCATACATATCGTCGACAGCGGGGAAGCCAACATC

*****
Read: M99999:999:000000000-AFWM1:1:2112:21893:15988
Reference: chip-651.0002_08_v22054

A:      0 AAGCTCGCCGTCATCTTAGTCAGGGTTATCTCAAGCATATCGTCGAATGCGGGGAAGCCAACATC
          |||||||||||||||||||||||||||||||||||||||||||||||||||||||||||||||||
B:      0 AAGCTCGCCGTCATCTTAGTCAGGGTTATCTCAAGCATATCGTCGAATGCGGGGAAGCCAACATC

*****
Read: M99999:999:000000000-AFWM1:1:1111:26945:9135
Reference: chip-651.0002_08_v937

A:      0 AAGCTCGCCTGTATCTTAGTCATCGTTTTCTCAAGCATAAATTCGACAGCGGGGAAGCCAACATC
          |||||||||||| ||||||||||||||||||||||||||||||||||||||||||||||||||||
B:      0 AAGCTCGCCTGT-TCTTAGTCATCGTTTTCTCAAGCATAAATTCGACAGCGGGGAAGCCAACATC

*****
Read: M99999:999:000000000-AFWM1:1:1107:10590:26082
Reference: chip-651.0002_08_v24876

A:      0 AAGCTCGCCGTCATCGATGTCATCGTTATCTCAGCTATAAATTCGAATGCGAGCAAGCCAACATC
          |||||||||||||||||||||||||||||||| ||||||||||||||||||||||.|||||||||
B:      0 AAGCTCGCCGTCATCGATGTCATCGTTATCTC-GCTATAAATTCGAATGCGAGCATGCCAACATC

*****
Read: M99999:999:000000000-AFWM1:1:2101:12555:27542
Reference: chip-651.0002_08_v14272

A:      0 AAGCTCGCCGAGATCGATGTCATCGTTGCATCAGCTATATCGTCGACAGCGGGGAAGCCAACATC
          ||.||||||||||||||||||||||||||||||||||||||||||||||||||||||||||||||
B:      0 AATCTCGCCGAGATCGATGTCATCGTTGCATCAGCTATATCGTCGACAGCGGGGAAGCCAACATC

*****
Read: M99999:999:000000000-AFWM1:1:2107:12771:4534
Reference: chip-651.0002_08_v1231

A:      0 AAGCTCGCCTGTATCTTAGTCATCGTTATCTCAGCTATAATCTCGGGTGCGGGGAAGCCAACATC
          |||||||||||||||||||||||||||||||||||||||||||||||||||||||||||||||||
B:      0 AAGCTCGCCTGTATCTTAGTCATCGTTATCTCAGCTATAATCTCGGGTGCGGGGAAGCCAACATC

*****
Read: M99999:999:000000000-AFWM1:1:1103:19075:8307
Reference: chip-651.0002_08_v1911

A:      0 AAGCTCGCCTGTATCTTAGTCAGGGTTATCTCAGCTATAATCTCGAATGCGAGCAAGCCAACATC
          |||||||||||||||||||||||||||||||||||||||||||||||||||||||||||||||||
B:      0 AAGCTCGCCTGTATCTTAGTCAGGGTTATCTCAGCTATAATCTCGAATGCGAGCAAGCCAACATC

*****
Read: M99999:999:000000000-AFWM1:1:1107:7987:16264
Reference: chip-651.0002_08_v291

A:      0 AAGCTCGCCTGTATCTTAGTCGGGGTTTTCTCATACATAATCTCGAATGCGAGCAAGCCAACATC
          |||||||||||||||||||||||||||||||||||||||||||||||||||||||||||||||||
B:      0 AAGCTCGCCTGTATCTTAGTCGGGGTTTTCTCATACATAATCTCGAATGCGAGCAAGCCAACATC

*****
Read: M99999:999:000000000-AFWM1:1:1112:16562:7383
Reference: chip-651.0002_08_v951

A:      0 AAGCTCGCCTGTATCTTAGTCATCGTTTTCTCATACATATCGTCGAATGCGAGCAAGCCAACATC
          |||||||||||||||||||||||||||||||||||||||||||||||||||||||||||||||||
B:      0 AAGCTCGCCTGTATCTTAGTCATCGTTTTCTCATACATATCGTCGAATGCGAGCAAGCCAACATC

*****
Read: M99999:999:000000000-AFWM1:1:1110:17908:12367
Reference: chip-651.0002_08_v27712

A:      0 AAGCTCGCCGTCATCGCGGTCATCGTTGCATCAAGCATAAATTCGACAGCGGGGAAGCCAACATC
          |||||||||||||||||||||||||||||||||||||||||||||||||||||||||||||||||
B:      0 AAGCTCGCCGTCATCGCGGTCATCGTTGCATCAAGCATAAATTCGACAGCGGGGAAGCCAACATC

*****
Read: M99999:999:000000000-AFWM1:1:2109:10498:6946
Reference: chip-651.0002_08_v11344

A:      0 AAGCTCGCCGAGATCTTAGTCATCGTTATCTCAGCTATATCGTCGAATGCGGGGAAGCCAACATC
          |||||||||||||||||||||||||||||||||||||||||||||||||||||||||||||||||
B:      0 AAGCTCGCCGAGATCTTAGTCATCGTTATCTCAGCTATATCGTCGAATGCGGGGAAGCCAACATC

*****
Read: M99999:999:000000000-AFWM1:1:2111:19846:23071
Reference: chip-651.0002_08_v4401

A:      0 AAGCTCGCCTGTATCGATGTCATCGTTTTCTCAGCTATAAATTCGAATGCGAGCAAGCCAACATC
          |||||||||||||||||||||||||||||||||||||||||||||||||||||||||||||||||
B:      0 AAGCTCGCCTGTATCGATGTCATCGTTTTCTCAGCTATAAATTCGAATGCGAGCAAGCCAACATC

*****
Read: M99999:999:000000000-AFWM1:1:2108:20154:17032
Reference: chip-651.0002_08_v7910

A:      0 AAGCTCGCCTGTATCGCGGTCATCGTTATCTCAAGCATAAATTCGAATGCGGGCAAGCCAACATC
          ||||||| |||||||||||||||||||||||||||||||||||||||||||||||||||||||||
B:      0 AAGCTCG-CTGTATCGCGGTCATCGTTATCTCAAGCATAAATTCGAATGCGGGCAAGCCAACATC

*****
Read: M99999:999:000000000-AFWM1:1:1107:9522:10977
Reference: chip-651.0002_08_v1866

A:      0 AAGCTCGCCTGTATCTTAGTCAGGGTTATCTCATACATAATCTCGAATGCGAGCAAGCCAACATC
          |||||||||||||||||||||||||||||||||||||||||||||||||||||||||||||||||
B:      0 AAGCTCGCCTGTATCTTAGTCAGGGTTATCTCATACATAATCTCGAATGCGAGCAAGCCAACATC

*****
Read: M99999:999:000000000-AFWM1:1:1112:12860:19124
Reference: chip-651.0002_08_v13804

A:      0 AAGCTCGCCGAGATCGATGTCGGGGTTTTCTCATACATAAATTCGAATGCGGGGAAGCCAACATC
          |||||||||||||||||||||||||||||||||||||||||||||||||||||||||||||||||
B:      0 AAGCTCGCCGAGATCGATGTCGGGGTTTTCTCATACATAAATTCGAATGCGGGGAAGCCAACATC

*****
Read: M99999:999:000000000-AFWM1:1:2102:5936:13609
Reference: chip-651.0002_08_v1627

A:      0 AAGCTCGCCTGTATCTTAGTCAGGGTTTTCTCATACATATCGTCGACAGCGGGGAAGCCAACATC
          |||||||||||||||||||||||||||||||||||||||||||||||||||||||||||||||||
B:      0 AAGCTCGCCTGTATCTTAGTCAGGGTTTTCTCATACATATCGTCGACAGCGGGGAAGCCAACATC

*****
Read: M99999:999:000000000-AFWM1:1:2102:14104:25715
Reference: chip-651.0002_08_v20979

A:      0 AAGCTCGCCGTCATCTTAGTCATCGTTGCATCATACATATCGTCGACAGCGAGCAAGCCAACATC
          ||||||||||||||||||||||||||||||||||||||||||||||||||||||||||||.||||
B:      0 AAGCTCGCCGTCATCTTAGTCATCGTTGCATCATACATATCGTCGACAGCGAGCAAGCCACCATC

*****
Read: M99999:999:000000000-AFWM1:1:2108:20529:18992
Reference: chip-651.0002_08_v11347

A:      0 AAGCTCGCCGAGATCTTAGTCATCGTTATCTCAGCTATATCGTCGACAGCGGGGAAGCCAACATC
          |||||||||||||||||||||||||||||||||||||||||||||||||||||||||||||||||
[truncated: 1,902,207 more chars]
