# Supplementary material for: Determination of a Screening Metric for High Diversity DNA Libraries
Source: PLoS One. 2016 Dec 8;11(12):e0167088. doi: 10.1371/journal.pone.0167088 (PMC5145166; doi:10.1371/journal.pone.0167088)
Supplement: S4 Text — FASTA files with a sample of paired reads. Each file contains either the 'fwd' (R1) reads. (FA) [file pone.0167088.s006.fa]

>M99999:999:000000000-AFWM1:1:2111:26649:20416 1:N:0:8
AAGCTCGCCTGTATCTTAGTCGGGGTTGCATCAAGCATATCGTCGAATGCGAGCAAGCCAACATCCTGTCTCTTATACACATCTCCGAGCCCACGAGACCAGAGAGGATCTCGTATGCCGTCTTCTGCTTGAAAACAAAAACTAGTGGGAA
>M99999:999:000000000-AFWM1:1:1109:7880:25384 1:N:0:8
AAGCTCGCCTGTATCTTAGTCGGGGTTGCATCAAGCATATCGTCGAATGCGAGCAAGCCAACATCCTGTCTCTTATACACATCTCCGAGCCCACGAGACCAGAGAGGATCTCGTATGCCGTCTTCTGCTTGAAAAAAAAAAAGAAATAACA
>M99999:999:000000000-AFWM1:1:1104:22792:14898 1:N:0:8
AAGCTCGCCTGTATCTTAGTCGGGGTTGCAAGCATATCGTCGAATGCGAGCAAGCCAACTTCCTGTCTCTTATACACATCTCCGAGCCCACGAGACCAGAGAGGATCTCGTATGCCGTCTTCTGCTTGAAAAAAAAAAAAAAAGACGAATA
>M99999:999:000000000-AFWM1:1:1110:15644:26471 1:N:0:8
AAGCTCGCCTGTATCTTAGTCGGGGTTGCATCAAGCATATCGTCGAATGCGAGCAAGCCAACATCCTGTCTCTTATACACATCTCCGAGCCCACGAGACCAGAGAGGATCTCGTATGCCGTCTTCTGCTTGAAAAAAAAAAAACAATTACA
>M99999:999:000000000-AFWM1:1:1114:26058:13025 1:N:0:8
AAGCTCGCCTGTATCTTAGTCGGGGTTGCATCAAGCATATCGTCGAATGCGAGCAAGCCAACATCCTGTCTCTTATACACATCTCCGAGCCCACGAGACCAGAGAGGATCTCGTATGCCGTCTTCTGCTTGAAAAAAAACAAAACGATAAA
>M99999:999:000000000-AFWM1:1:2101:28587:9947 1:N:0:8
AAGCTCGCCTGTATCTTAGTCGGGGTTGCATCAAGCATATCGTCGAATGCGAGCAAGCCAACATCCTGTCTCTTATACACATCTCCGAGCCCACGAGACCAGAGAGGATCTCGTATGCCGTCTTCTGCTTGAAAAAAAAAAAAATATGCAA
>M99999:999:000000000-AFWM1:1:2108:16303:15361 1:N:0:8
AAGCTCGCCTGTATCTTAGTCGGGGTTGCCTCAAGCATATCGTCGAATGCGAGCAAGCCAACATCCTGTCTCTTATACACATCTCCGAGCCCACGAGACCAGAGAGGATCTCGTATGCCGTCTTCTGCTTGAAAAAAAAAAAAAAAGCACA
>M99999:999:000000000-AFWM1:1:1108:14674:8906 1:N:0:8
AAGCTCGCCTGTATCTTAGTCGGGTTGCATCAAGCATATCGTCGAATGCGAGCAAGCCAACATCCTGTCTCTTATACACATCTCCGAGCCCACGAGACCAGAGAGGATCTCGTATGCCGTCTTCTGCTTGAAAAAAAAAAAACAAAATCAT
>M99999:999:000000000-AFWM1:1:2101:16346:23221 1:N:0:8
AAGCTCGCCTGTATCTTAGTCGGGGTTGCATCAAGCATATCTCGAATGCGAGCAAGCCAACATCCTGTCTCTTATACACATCTCCGAGCCCACGAGACCAGAGAGGATCTCGTATGCCGTCTTCTGCTTGAAAAAAAAAAAATAACAACAG
>M99999:999:000000000-AFWM1:1:2111:25064:12626 1:N:0:8
AAGCTCGCCTGTATCTTAGTCGGGGTTGCATCCAGCATATCGTCGAATGCGAGCAAGCCAACATCCTGTCTCTTATACACATCTCCGAGCCCACGAGACCAGAGAGGATCTCGTATGCCGTCTTCTGCTTGAAAAAAAAAAACAAAAAATG
>M99999:999:000000000-AFWM1:1:1110:8233:22560 1:N:0:8
AAGCTCGCCTGTATCTTAGTCGGGGTTGCATCAAGCATATCGTCGAATGCGAGCAAGCCAACATCCTGTCTCTTATACACATCTCCGAGCCCACGAGACCAGAGAGGTTCTCGTATGCCGTCTTCTGCTTGAAAAAAAAAAACAACTCCAA
>M99999:999:000000000-AFWM1:1:1106:17701:15870 1:N:0:8
AAGCTCGCCTGTATCTTAGTCGGGGTTGCATCAAGCATATCGTCGACAGCGAGCAAGCCAACATCCTGTCTCTTATACACATCTCCGAGCCCACGAGACCAGAGAGGATCTCGTATGCCGTCTTCTGCTTGAAAAAAAAAAAAAAAAAAAA
>M99999:999:000000000-AFWM1:1:2104:21193:17765 1:N:0:8
AAGCTCGCCTGTATCTTAGTCGGGGTTGCATCAAGCATATCGTCGACAGCGAGCAAGCCAACATCCTGTCTCTTATACACATCTCCGAGCCCACGAGACCAGAGAGGATCTCGTATGCCGTCTTCTGCTTGAAAAAAAAAAAAGCAAAGTG
>M99999:999:000000000-AFWM1:1:2113:7652:7566 1:N:0:8
AAGCTCGCCTGTATCTTAGTCGGGGTTGCATCAAGCATATCGTCGACAGCGAGCAAGCCAACATCCTGTCTCTTATACACATCTCCGAGCCCACGAGACCAGAGAGGCTCTCGTATGCCGTCTTCTGCTTGAAAAAAAACAAAACACTAAA
>M99999:999:000000000-AFWM1:1:1107:25438:6177 1:N:0:8
AAGCTCGCCTGTATCTTAGTCGGGGTTGCATCAAGCATATCGTCGACAGCGAGCAAGCCAACATCCTGTCTCTTATACACATCTCCGAGCCCACGAGACCAGAGAGGATCTCGTATGCCGTCTTCTGCTTGAAAAAAAAAAAAAAAAAAGA
>M99999:999:000000000-AFWM1:1:2106:23292:8262 1:N:0:8
AAGCTCGCCTGTATCTTAGTCGGGGTTGCATCAAGCATATCGTCGACAGCGAGCAAGCCAACATCCTGTCTCTTATACACATCTCCGAGCCCACGAGACCAGAGAGGATCTCGTATGCCGTCTTCTGCTTGAAAAAAAAAAAACAAAACAA
>M99999:999:000000000-AFWM1:1:1102:25761:5765 1:N:0:8
AAGCTCGCCTGTATCTTAGTCGGGGTTGCATCAAGCATATCGTCGACAGCGAGCAAGCCAACATCCTGTCTCTTATACACATCTCCGAGCCCACGAGACCAGAGAGGATCTCGTATGCCGTCTTCTGCTTGAAAAAAAAAAAGAAAAAGAC
>M99999:999:000000000-AFWM1:1:1108:16640:16808 1:N:0:8
AAGCTCGCCTGTATCTTAGTCGGGGTTCATCAAGCATATCGTCGACAGCGAGCAAGCCAACATCCTGTCTCTTATACACATCTCCGAGCCCACGAGACCAGAGAGGATCTCGTATGCCGTCTTCTGCTTGAAAAAAAAAAAAGCACAATAA
>M99999:999:000000000-AFWM1:1:1105:18199:25746 1:N:0:8
AAGCTCGCCTGTATCTTAGTCGGGGTTGCTCAAGCATATCGTCGACAGCGAGCAAGCCAACATCCTGTCTCTTATACACATCTCCGAGCCCACGAGACCAGAGAGGATCTCGTATGCCGTCTTCTGCTTGAAAAAAAAAAAAAAAAACAAA
>M99999:999:000000000-AFWM1:1:1102:16106:12329 1:N:0:8
AAGCTCGCCTGTATCTTAGTCGGGGTTGCATCAAGCATATCTCGACAGCGAGCAAGCCAACATCCTGTCTCTTATACACATCTCCGAGCCCACGAGACCAGAGAGGATCTCGTATGCCGTCTTCTGCTTGAAAAAAAAAAACAAATCAAAA
>M99999:999:000000000-AFWM1:1:1105:27253:22893 1:N:0:8
AAGCTCGCCTGTATCTTAGTCGGGGTTGCATCATACATATCGTCGAATGCGGGGAAGCCAACATCCTGTCTCTTATACACATCTCCGAGCCCACGAGACCAGAGAGGATCTCGTATGCCGTCTTCTGCTTGAAAAAAAAAAACGAACGCCA
>M99999:999:000000000-AFWM1:1:2114:16370:10097 1:N:0:8
AAGCTCGCCCTGTATCTTAGTCGGGGTTGCATCATACCTCTCCTCGATTGCGGGGAAGCCAACATCCTGTCTCTTATCCACATCTCCGAGCCCACGAGACCAGAGAGGATCTCGTATGCCGTCTTCTGCTTGACAAACAAAATCAACAAAA
>M99999:999:000000000-AFWM1:1:1103:18771:13606 1:N:0:8
AAGCTCGCCTGTATCTTAGTCGGGGTTGCATCATACATATCGTCGAATGCGGGGAAGCCAACATCCTGTCTCTTATACACATCTCCGAGCCCACGAGACCAGAGAGGATCTCGTATGCCGTCTTCTGCTTGAAAAAAAAAAAAAAGGTCAA
>M99999:999:000000000-AFWM1:1:1107:23791:7396 1:N:0:8
AAGCTCGCCTGTATCTTAGTCGGGGTTGCATCATACATATCGTCGAATGCGGGGAAGCCAACATCCTGTCTCTTATACACATCTCCGAGCCCACGAGACCAGAGAGGATCTCGTATGCCGTCTTCTGCTTGAAAAAAAAAAAAACGATAAA
>M99999:999:000000000-AFWM1:1:2106:3509:14070 1:N:0:8
AAGCTCGCCTGTATCTTAGTCGGGGTTGCATCATACATATCGTCGAATGCGGGGAAGCCAACCTCCTGTCTCTTATACACATCTCCGAGCCCACGAGCCCAGAGAGGATCTCGTATGCCGTCTTCTGCTTGAAAAAAACACCACCCTGTCT
>M99999:999:000000000-AFWM1:1:1101:11535:20126 1:N:0:8
AAGCTCGCCTGTATCTTAGTCGGGGTTGCATCATACATCGTCGAATGCGGGGAAGCCAACATCCTGTCTCTTATACACATCTCCGAGCCCACGAGACCAGAGAGGATCTCGTATGCCGTCTTCTGCTTGAAAAAAAAAAAAACGACGAACT
>M99999:999:000000000-AFWM1:1:1109:28647:19007 1:N:0:8
AAGCTCGCCTGTATCTTAGTCGGGGTTGCATCATACATATCGTCGAATGCGGGGAAGCCAACATCCTGTCTCTTATACACATCTCCGAGCCCACGAGACCAGAGAGGATCTCGTATGCCGTCTTCTGCTTGAAAAAAAAAAACAGAAAACC
>M99999:999:000000000-AFWM1:1:2114:20585:12873 1:N:0:8
AAGCTCGCCTGTATCTTAGTCGGGGTTGCATCATACATATCGTCGAATGCGGGGAAGCCAACATCCTGTCTCTTATACACATCTCCGAGCCCACGAGACCAGAGAGGATCTCGTATGCCGTCTTCTGCTTGAAAAAAAAAAAAAAAGAAGA
>M99999:999:000000000-AFWM1:1:1112:17410:14279 1:N:0:8
AAGCTCGCCTGTATCTTAGTCGGGGTTGCATCATACATATCGTCGAATGCGGGGAAGCCAACATCCTGTCTCTTATACACATCTCCGAGCCCACGAGACCAGAGAGGATCTCGTATGCCGTCTTCTGCTTGAAAAAAAAAAAGAAAAACAA
>M99999:999:000000000-AFWM1:1:2109:11304:24518 1:N:0:8
AAGCTCGCCTGTATCTTAGTCGGGGTTGCATCATACATATCGTCGAATGCGGGGAAGCCAACATCCTGTCTCTTATACACATCTCCGAGCCCACGAGACCAGAGAGGATCTCGTATGCCGTCTTCTGCTTGAAAAAAAAAAACACAAAAAA
>M99999:999:000000000-AFWM1:1:2113:26522:23972 1:N:0:8
AAGCTCGCCTGTATCTTAGTCGGGGTTGCATCATACATATCGTCGAATGCGAGCAAGCCAACATCCTGTCTCTTATACACATCTCCGAGCCCACGAGACCAGAGAGGATCTCGTATGCCGTCTTCTGCTTGAAAAAAAAAAATAAAAAAAA
>M99999:999:000000000-AFWM1:1:1107:22288:14891 1:N:0:8
AAGCTCGCCTGTATCTTAGTCGGGGTTGCATCATACATATCGTCGAATGCGAGCAAGCCAACATCCTGTCTCTTATACACATCTCCGAGCCCACGAGACCAGAGAGGATCTCGTATGCCGTCTTCTGCTTGAAAAAAAAAAAAACAAAATC
>M99999:999:000000000-AFWM1:1:1102:17980:4497 1:N:0:8
AAGCTCGCCTGTATCTTAGTCGGGGTTGCATCATACATATCGTCGAATGCGAGCAAGCCAACATCCTGTCTCTTATACACATCTCCGAGCCCACGAGACCAGAGAGGATCTCGTATGCCGTCTTCTGCTTGAAAAAAAAAAAAATAAAACG
>M99999:999:000000000-AFWM1:1:1113:11250:19469 1:N:0:8
AAGCTCGCCTGTATCTTAGTCGGGGTTGCATCATACATATCGTCGAATGCGAGCAAGCCAACATCCTGTCTCTTATACACATCTCCGAGCCCACGAGACCAGAGAGGATCTCGTATGCCGTCTTCTGCTTGAAAAAAAAAAAACAAAAAAA
>M99999:999:000000000-AFWM1:1:1114:5480:15793 1:N:0:8
AAGCTCGCCTGTATCTTAGTCGGGGTTGCATCATACATATCGTCGAATGCGAGCAAGCCAACATCCTGTCTCTTATACACATCTCCGAGCCCACGAGACCAGAGAGGATCTCGTATGCCGTCTTCTGCTTGAAAAAAAAAAAAAAACAGAA
>M99999:999:000000000-AFWM1:1:2110:7692:19185 1:N:0:8
AAGCTCGCCTGTATCTTAGTCGGGGTTGCATCATACATATCGTCGAATGCGAGTAAGCCAACATCCTGTCTCTTATACACATCTCCGAGCCCACGAGACCAGAGAGGATCTCGTATGCCGTCTTCTGCTTGAAAAAAAAAAAAACCACCAA
>M99999:999:000000000-AFWM1:1:2101:17267:23231 1:N:0:8
AAGCTCGCCTGTATCTTAGTCGGGGTTGCATCATACATATCGTCGAATGCGAGCAAGCCAACATCCTGTCTCTTATACACATCTCCGAGCCCACGAGACCAGAGAGGATCTCGTATGCCGTCTTCTGCTTGAAAAAAAAAAAAAAAAAATG
>M99999:999:000000000-AFWM1:1:2103:20807:10025 1:N:0:8
AAGCTCGCCTGTATCTTAGTCGGGGTTGCATCATACATATCGTCGAATGCGAGCAAGCCAACATCCTGTCTCTTATACACATCTCCGAGCCCACGAGACCAGAGAGGATCTCGTATGCCGTCTTCTGCTTGAAAAAAAAAAAAAACTACAC
>M99999:999:000000000-AFWM1:1:2107:18345:26261 1:N:0:8
AAGCTCGCCTGTATCTTAGTCGGGGTTGCATCATACATATCGTCGATGCGAGCAAGCCAACATCCTGTCTCTTATACACATCTCCGAGCCCACGAGACCAGAGAGGATCTCGTATGCCGTCTTCTGCTTGAAAAAAAAAACACAAAAGATG
>M99999:999:000000000-AFWM1:1:1109:16594:8953 1:N:0:8
AAGCTCGCCTGTATCTTAGTCGGGGTTGCCTCATACATATCGTCGAATGCGAGCAAGCCAACATCCTGTCTCTTATACACATCTCCGAGCCCACGAGACCAGAGAGGATCTCGTATGCCGTCTTCTGCTTGAAAAAAAAAAAAAAAATACA
>M99999:999:000000000-AFWM1:1:1108:5636:11674 1:N:0:8
AAGCTCGCCTGTATCTTAGTCGGGGTTGCATCATACATATCGTCGAATGCGAGCAAGCCAACATCCTGTCTCTTATACACATCTCCGAGCCCACGAGACCAGAGAGGATCTCGTATGCCGTCTTCTGCTTGAAAAAAAAAAAAAAAAAAAA
>M99999:999:000000000-AFWM1:1:1104:16706:24067 1:N:0:8
AAGCTCGCCTGTATCTTAGTCGGGGTTGCATCATACATATCGTCGACAGCGAGCAAGCCAACATCCTGTCTCTTATACACATCTCCGAGCCCACGAGACCAGAGAGGATCTCGTATGCCGTCTTCTGCTTGACAAAACACACCACAACCAA
>M99999:999:000000000-AFWM1:1:1102:26369:13747 1:N:0:8
AAGCTCGCCTGTATCTTAGTCGGGGTTGCATCATACATATCGTCGACAGCGAGCAAGCCAACATCCTGTCTCTTATACACATCTCCGAGCCCCCGAGACCAGAGAGGATCTCGTATGCCGTCTTCTGCTTGAAAAAAAAAAAATCAAAATG
>M99999:999:000000000-AFWM1:1:1112:17853:29031 1:N:0:8
AAGCTCGCCTGTATCTTAGTCGGGGTTGCATCATACATATCGTCGACAGCGAGCAAGCCAACATCCTGTCTCTTATACACATCTCCGAGCCCACGAGACCAGAGAGGATCTCGTATGCCGTCTTCTGCTTGAAAAAAAAAAACCAAGGAGA
>M99999:999:000000000-AFWM1:1:1113:10500:6719 1:N:0:8
AAGCTCGCCTGTATCTTAGTCGGGGTTGCATCATACATATCGTCGACAGCGAGCAACCAACATCCTGTCTCTTATACACATCTCCGAGCCCACGAGACCAGAGAGGATCTCGTATGCCGTCTTCTGCTTGAAAAAAAAAACCAAAAAAGGA
>M99999:999:000000000-AFWM1:1:1105:13048:20406 1:N:0:8
AAGCTCGCCTGTATCTTAGTCGGGGTTGCATCATACATATCGTCGACAGCGAGCAAGCCAACATCCTGTCTCTTATACACATCTCCGAGCCCACGAGACCAGAGAGGATCTCGTATGCCGTCTTCTGCTTGAAAAAAAAAAAACAAACATT
>M99999:999:000000000-AFWM1:1:2111:13142:5276 1:N:0:8
AAGCTCGCCTGTATCTTAGTCGGGGTTGCATCATACATATCGTCGACAGGAGCAAGCCAACATCCTGTCTCTTATACACATCTCCGAGCCCACGAGACCAGAGAGGATCTCGTATGCCGTCTTCTGCTTGAACCAAAAAACAAATATACAA
>M99999:999:000000000-AFWM1:1:1103:23230:7910 1:N:0:8
AAGCTCGCCTGTATCTTAGTCGGGGTTGCATCATACATATCGTCGACAGCGAGCAAGCCAACATCCTGTCTCTTATACACATCTCCGAGCCCACGAGACCAGAGAGGATCTCGTATGCCGTCTTCTGCTTGAAAAAAAAAAAATAAAATAT
>M99999:999:000000000-AFWM1:1:2101:22526:8881 1:N:0:8
AAGCTCGCCTGTATCTTAGTCGGGGTTGCATCATACATATCGTCGACAGCGAGCAAGCCAACATCCTGTCTCTTATACACATCTCCGAGCCCACGAGACCAGAGAGGATCTCGTATGCCGTCTTCTGCTTGAAAAAAAAAAAAAGCAACAT
>M99999:999:000000000-AFWM1:1:2111:13537:22169 1:N:0:8
AAGCTCGCCTGTATCTTAGTCGGGGTTGCATCATACATATCGTCGACAGCGAGCAAGCCAACATCCTGTCTCTTATACACATCTCCGAGCCCACGCGACCAGAGAGGATCTCGTATGCCGTCTTCTGCTTGATCACAAAAAAATTCATATA
>M99999:999:000000000-AFWM1:1:2104:28870:14422 1:N:0:8
AAGCTCGCCTGTATCTTAGTCGGGGTTGCATCATACATAATCTCGAATGCGGGGAACCAACATCCTGTCTCTTATACACATCTCCGAGCCCACGAGACCAGAGAGGATCTCGTATGCCGTCTTCTGCTTGAAAAAAACAAACACCACCAGA
>M99999:999:000000000-AFWM1:1:1112:27768:8915 1:N:0:8
AAGCTCGCCTGTATCTTAGTCGGGGTTGCATCATACATAATCTCGAATGCGGGGAAGCCAACATCCTGTCTCTTATACACATCTCCGAGCCCACGAGACCAGAGAGGATCTCGTATGCCGTCTTCTGCTTGAAAAAAAAAAACACATACTG
>M99999:999:000000000-AFWM1:1:1101:6466:19351 1:N:0:8
AAGCTCGCCTGTATCTTAGTCGGGGTTGCATCATACATAATCTCGAATGCGGGGAAGCCAACATCCTGTCTCTTATACACATCTCCGAGCCCACGAGACCAGAGAGGATCTCGTATGCCGTCTTCTGCTTGAAAAAAAAAAAAAGATGGAG
>M99999:999:000000000-AFWM1:1:1113:4253:10708 1:N:0:8
AAGCTCGCCTGTATCTTAGTCGGGGTTGATCATACATAATCTCGAATGCGGGGAAGCCAACATCCTGTCTCTTATACACATCTCCGAGCCCACGAGACCAGAGAGGATCTCGTATGCCGTCTTCTGCTTGAAAAAAAAAACAAAATCAGAG
>M99999:999:000000000-AFWM1:1:2104:28886:14431 1:N:0:8
AAGCTCGCCTGTATCTTAGTCGGGGTTGCATCATACATAATCTCGAATGCGGGGAACCAACATCCTGTCTCTTATACACATCTCCGAGCCCACGAGACCAGAGAGGATCTCGTATGCCGTCTTCTGCTTGAAAAAAAAAAAACAAAAACCG
>M99999:999:000000000-AFWM1:1:1101:12096:18408 1:N:0:8
AAGCTCGCCTGTATCTTAGTCGGGGTTGCATCATACATAATCTCGAATGCGGGGAAGCCAACATCCTGTCTCTTATACACATCTCCGAGCCCACGAGACCAGAGAGGATCTCGTATGCCGTCTTCTGCTTGAAAAAACACAACAGATGTCG
>M99999:999:000000000-AFWM1:1:2101:19950:18195 1:N:0:8
AAGCTCGCCTGTATCTTAGTCGGGGTTGCATCATACATAATCTCGAATGCGGGGAAGCCAACATCCTGTCTCTTATACACATCTCCGAGCCCACGAGACCAGAGAGGATCTCGTATGCCGTCTTCTGCTTGAAAAAAAAAAAACTAAGTAG
>M99999:999:000000000-AFWM1:1:2107:7915:6704 1:N:0:8
AAGCTCGCCTGTATCTTAGTCGGGGTTGCATCATACATAATCTCGAATGCGGGGAAGCCAACATCCTGTCTCTTATACACATCTCCGAGCCCACGAGACCAGAGAGGATCTCGTATGCCGTCTTCTGCTTGAAAAAAAAAAAACAAAATCA
>M99999:999:000000000-AFWM1:1:1107:14385:5339 1:N:0:8
AAGCTCGCCTGTATCTTAGTCGGGGTTGCATCATACATAATCTCGAATGCGGGGAAGCCAACATCCTGTCTCTTATACACATCTCCGAGCCCACGAGACCAGAGAGGATCTCGTATGCCGTCTTCTGCTTGAAAAAAAAAAAACACAAACA
>M99999:999:000000000-AFWM1:1:2114:28092:9944 1:N:0:8
AAGCTCGCCTGTATCTTAGTCGGGGTTGCATCATACATAATCTCGAATGCGGGGAAGCCAACATCCTGTCTCTTATACACATCTCCGAGCCCACGAGACCAGAGAGGATCTCGTATGCCGTCTTCTGCTTGAAAAAAAAAAACCAAAAACC
>M99999:999:000000000-AFWM1:1:2103:16515:20032 1:N:0:8
AAGCTCGCCTGTATCTTAGTCGGGGTTGCATCATACATAATCTCGAATGCGGGCAAGCCAACATCCTGTCTCTTATACACATCTCCGAGCCCACGAGACCAGAGAGGATCTCGTATGCCGTCTTCTGCTTGAAAAAAAAAAAAATAGGCTT
>M99999:999:000000000-AFWM1:1:2103:19175:21238 1:N:0:8
AAGCTCGCCTGTATCTTAGTCGGGGTTGCATCATACATAATCTCGAATGCGGGCAAGCCAACATCCTGTCTCTTATACACATCTCCGAGCGCACGAGACCAGAGAGGATCTCGTATGCCGTCTTCTGCTTGAAAAAAAAAACAAATCAGTT
>M99999:999:000000000-AFWM1:1:2101:16686:23650 1:N:0:8
AAGCTCGCCTGTATCTTAGTCGGGGTTGCATCATACATAATCTCGAATGCGGGCAAGCCAACATCCTGTCTCTTATACACATCTCCGAGCCCACGAGACCAGAGAGGATCTCGTATGCCGTCTTCTGCTTGAAAAAAAAAAAAAAAAAAAC
>M99999:999:000000000-AFWM1:1:1101:11720:13070 1:N:0:8
AAGCTCGCCTGTATCTTAGTCGGGGTTGCATCATACATAATCTCGAATGCGGGCAAGCCAACATCCTGTCTCTTATACACATCTCCGAGCCCACGAGACCAGAGAGGATCTCGTATGCCGTCTTCTGCTTGAAAAAAAAAAAAAACGACCG
>M99999:999:000000000-AFWM1:1:2103:21059:15283 1:N:0:8
AAGCTCGCCTGTATCTTAGTCGGGGTTGCATCATACATAATCTCGAATGCGGGCAAGCCAACATCCTGTCTCTTATACACATCTCCGAGCCCACGAGACCAGAGAGGATCTCGTATGCCGTCTTCTGCTTGAAAAAAAAAAAAACACACAA
>M99999:999:000000000-AFWM1:1:2103:5957:6088 1:N:0:8
CCGCTCTCCTGTCTCTTAGTCGGGGTTGCATCATACATAATCTCGAATGCGGGCAAGCCAACATCCTGTCTCTTATACACATCTCCGAGCCCACGAGACCAGAGAGGATCTCGTATGCCGTCTTCTGCTTGACAAAAAAAAACAGAAAGTA
>M99999:999:000000000-AFWM1:1:1101:22752:3474 1:N:0:8
AAGCTCGCCTGTATCTTAGTCGGGGTTGCATCATACATAATCTCGAATGCGGGCAAGCCAACTTCTTGCTTCTTTTACACATCTCCGAGCCCACGGGCCCAGAGAGGTTCTCGTTTCCCGTCTCCTGCTTGAAAAAAAACACAAATATATG
>M99999:999:000000000-AFWM1:1:1104:2528:17007 1:N:0:8
AAGCTCGCCTGTATCTTAGTCGGGGTTGCATCATACATAATCTCGAATGCGGGCAAGCCAACATCCTGTCTCTTATACACATCTCCGAGCCCACGAGACCAGAGAGGATCTCGTATGCCGTCTTCTGCTTGAAAAAAAAAAAAAACGAAAT
>M99999:999:000000000-AFWM1:1:1112:20077:10639 1:N:0:8
AAGCTCGCCTGTATCTTAGTCGGGGTTGCATCATACATAATCTCGAATGCGGGCAAGCCAACATCCTGTCTCTTATACACATCTCCGAGCCCACGAGACCAGAGAGGATCTCGTATGCCGTCTTCTGCTTGAAAAAAAAAAAATAACAAGA
>M99999:999:000000000-AFWM1:1:1110:21289:7363 1:N:0:8
AAGCTCGCCTGTATCTTAGTCGGGGTTGCATCATACATAATCTCGAATGCGAGCAAGCCAACATCCTGTCTCTTATACACATCTCCGAGCCCACGAGACCAGAGAGGATCTCGTATGCCGTCTTCTGCTTGAAAAAAAAAAAAATCAAGTA
>M99999:999:000000000-AFWM1:1:2106:6765:13354 1:N:0:8
AAGCTCGCCTGTATCTTAGTCGGGGTTGCATCATACATAATCTCGAATGCGAGCAAGCCAACATCCTGTCTCTTATACACATCTCCGAGCCCACGAGACCAGAGAGGATCTCGTATGCCGTCTTCTGCTTGAAAAAAAAAAACAAAAAATC
>M99999:999:000000000-AFWM1:1:1109:3864:16980 1:N:0:8
AAGCTCGCCTGTATCTTAGTCGGGGTTGCATCATACATAATCTCGAATGCGAGCAAGCCAACATCCTGTCTCTTATACACATCTCCGAGCCCACGAGACCAGAGAGGATCTCGTATGCCGTCTTCTGCTTGAAAAAAAAAAACAGAACACC
>M99999:999:000000000-AFWM1:1:1102:8474:11970 1:N:0:8
AAGCTCGCCTGTATCTTAGTCGGGGTTGCATCATACATAATCTCGAATGCGAGCAAGCCAACATCCTGTCTCTTATACACATCTCCGAGCCCACGAGACCAGAGAGGATCTCGTATGCCGTCTTCTGCTTGAAAAAAAAAAAACTACAGAA
>M99999:999:000000000-AFWM1:1:1107:17011:27858 1:N:0:8
AAGCTCGCCTGTATCTTAGTCGGGGTTGCATCATACATAATCTCGAATGCGAGCAAGCCAACATCCTGTCTCTTATACACATCTCCGAGCCCACGAGACCAGAGAGGATCTCGTATGCCGTCTTCTGCTTGAAAAAAAAAAAAAACACCCA
>M99999:999:000000000-AFWM1:1:1111:5935:17442 1:N:0:8
AAGCTCGCCTGTATCTTAGTCGGGGTTGCATCATACATAATCTCGAATGCGAGCAAGCCAACATCCTGTCTCTTATACACATCTCCGAGCCCACGAGACCAGAGAGGATCTCGTATGCCGTCTTCTGCTTGAAAAAAAAAAAAAACGATAA
>M99999:999:000000000-AFWM1:1:1103:8416:25383 1:N:0:8
AAGCTCGCCTGTATCTTAGTCGGGGTTGCATCATACATAATCTCGAATGCGAGCAAGCCAACATCCTGTCTCTTATACACATCTCCGAGCCCACGAGACCAGAGAGGATCTCGTATGCCGTCTTCTGCTTGAAAAAAAAAAAAAGAGACGA
>M99999:999:000000000-AFWM1:1:2108:13655:25678 1:N:0:8
AAGCTCGCCTGTATCTTAGTCGGGGTTGCATCATACATAATCTCGAATGCGAGCAAGCCAACATCCTGTCTCTTATACACATCTCCGAGCCAACGAGACCAGAGAGGATCTCGTATGCCGTCTTCTGCTTGAAAAAAAAAAAAACAAATAA
>M99999:999:000000000-AFWM1:1:2103:12958:26019 1:N:0:8
AAGCTCGCCTGTATCTTAGTCGGGGTTGCATCATACATAATCTCGAATGCGAGCAAGCCAACATCCTGTCTCTTATACACATCTCCGAGCCCACGAGACCAGAGAGGATCTCGTATGCCGTCTTCTGCTTGAAAAAAAAAAAAGCCAATGG
>M99999:999:000000000-AFWM1:1:2110:11491:17548 1:N:0:8
AAGCTCGCCTGTATCTTAGTCGGGGTTGCATCATACATAATCTCGACAGCGAGCAAGCCAACATCCTGTCTCTTATACACATCTCCGAGCCCACGAGACCAGAGAGGATCTCGTATGCCGTCTTCTGCTTGAAAAAAAAAAAAAACAACTA
>M99999:999:000000000-AFWM1:1:2101:16684:8582 1:N:0:8
AAGCTCGCCTGTATCTTAGTCGGGGTTGCATCATACATAATCTCGACAGCGAGCAAGCCAACATCCTGTCTCTTATACACATCTCCGAGCCAACGAGACCAGAGAGGATCTCGTATGCCGTCTTCTGCTTGAAAAAAACAACACAGCGAGA
>M99999:999:000000000-AFWM1:1:2104:20241:19362 1:N:0:8
AAGCTCGCCTGTATCTTAGTCGGGGTTGCATCATACATAATCTCGACAGCGAGCAAGCCAACATCCTGTCTCTTATACACATCTCCGAGCCCACGAGACCAGAGAGGATCTCGTATGCCGTCTTCTGCTTGAAAAAAAAAAAAACAAACAG
>M99999:999:000000000-AFWM1:1:1113:25200:19231 1:N:0:8
AAGCTCGCCTGTATCTTAGTCGGGGTTGCATCATACATAATCTCGACAGCGAGCAAGCCAACATCCTGTCTCTTATACACATCTCCGAGCCCACGAGACCAGAGAGGATCTCGTATGCCGTCTTCTGCTTGAACAAAAAAATAAAACAACA
>M99999:999:000000000-AFWM1:1:1105:11568:12197 1:N:0:8
AAGCTCGCCTGTATCTTAGTCGGGGTTGCATCATACATAATCTCGACAGCGAGCAAGCCAACATCCTGTCTCTTATACACATCTCCGAGCCCACGAGACCAGAGAGGATCTCGTATGCCGTCTTCTGCTTGAAAAAAAAAAAAAACAATAC
>M99999:999:000000000-AFWM1:1:2109:21191:18918 1:N:0:8
AAGCTCGCCTGTATCTTAGTCGGGGTTGCATCATACATAATCTCGACAGCGAGCAAGCCAACATCCTGTCTCTTATACACATCTCCGAGCCCACGAGACCAGAGAGGATCTCGTATGCCGTCTTCTGCTTGAACAAACACACGACACACCA
>M99999:999:000000000-AFWM1:1:1101:9692:23046 1:N:0:8
AAGCTCGCCTGTATCTTAGTCGGGGTTGCATCATACATAATCTCGACAGCGAGCAAGCCAACATCCTGTCTCTTATACACATCTCCGAGCCCACGAGACCAGAGAGGATCTCGTATGCCGTCTTCTGCTTGAAAAAAAAAAATAAACTACA
>M99999:999:000000000-AFWM1:1:1111:28250:16514 1:N:0:8
AAGCTCGCCTGTATCTTAGTCGGGGTTGCATCATACATAATCTCGACAGCGAGCAAGCCAACATCCTGTCTCTTATACACATCTCCGAGCCCACGAGACCAGAGAGGATCTCGTATGCCGTCTTCTGCTTGAAAAAAAAAAAAATAACAAC
>M99999:999:000000000-AFWM1:1:1109:13867:23169 1:N:0:8
AAGCTCGCCTGTATCTTAGTCGGGGTTGCATCATACATAATCTCGACAGCGAGCAAGCCAACATCCTGTCTCTTATACACATCTCCGAGCCCACGAGACCAGAGAGGATCTCGTATGCCGTCTTCTGCTTGAACAAAAAAAACAAACAAAA
>M99999:999:000000000-AFWM1:1:1107:11850:10521 1:N:0:8
AAGCTCGCCTGTATCTTAGTCGGGGTTGCATCATACATAATCTCGACAGCGAGCAAGCCAACATCCTGTCTCTTATACACATCTCCGAGCCCACGAGACCAGAGAGGATCTCGTATGCCGTCTTCTGCTTGAAAAAAAAAAAAAAAACATA
>M99999:999:000000000-AFWM1:1:1101:16174:28936 1:N:0:8
AAGCTCGCCTGTATCTTAGTCGGGGATGCCTCATATATCAATTCGGGTGCGGGGAAGCCAACATCCTGTCTCTTATACACATCTCCGAGCCCACGAGCCCAAGGCGGATCTCGTATGCCGTCTTCTGCTTGAAAAAAAACACTCCAACATA
>M99999:999:000000000-AFWM1:1:2113:13679:19216 1:N:0:8
AAGCTCGCCTGTATCTTAGTCGGGGTTGCATCATACATAAATTCGGGTGCGGGGAAGCCAACATCCTGTCTCTTATACACATCTCCGAGCCCACGAGACCAGAGAGGATCTCGTATGCCGTCTTCTGCTTGAAAAAAAAAAACACACAAAA
>M99999:999:000000000-AFWM1:1:1107:19302:7321 1:N:0:8
AAGCTCGCCTGTATCTTAGTCGGGGTTGCATCATACATAAATCGGGTGCGGGGAAGCCAACATCCTGTCTCTTATACACATCTCCGAGCGCACGAGACCAGAGAGGATCTCGTATGCCGTCTTCTGCTTGAAAAAAAAAAACAAAACATTA
>M99999:999:000000000-AFWM1:1:1102:18443:26497 1:N:0:8
AAGCTCGCCTGTATCTTAGTCGGGGTTGCATCATACATATATTCGGGTGCGGGGAAGCCATCATCCTGTCTCTTATACACATCTCCGAGCCCACGAGACCAGAGAGGATCTCGTATGCCGTCTTCTGCTTGAAAAAAAACAACAGCATCTC
>M99999:999:000000000-AFWM1:1:1104:3234:17664 1:N:0:8
AAGCTCGCCTGTATCTTAGTCGGGGCAGCATCATGCATAACATCGGGTGCGGGGAAGCCAACATCCTGTCTCTTATACACATCTCCGAGCCCACGAGACCAGAGAGGATCTCGTATGCCGTCTTCTGCTTGAAAAAAAAAAAAAAAAAAAA
>M99999:999:000000000-AFWM1:1:1108:27390:15928 1:N:0:8
AAGCTCGCCTGTATCTTAGTCGAGGCAGCAATCTATATAAACGGTGGTGCGGGGAAGCCAACATCCTGTCTCTTATACACATCTCCGAGCCCACGAGCGCTACGCTATCTCGTATGCCGTCTTCTGCTTGAAAAAAAAAAAAAACAACAAA
>M99999:999:000000000-AFWM1:1:2102:3834:19892 1:N:0:8
AAGCTCGCCTGTATCTTAGTCGGGGCAGCATCATATATAACATCAGGTGCGGGGAAGCCAACATCCTGTCTCTTATACACATCTCCGAGCCCACGAACAAGAGGCAATCTCGTATGCCGTCTTCTGCTTGAAAAAAAAAAAAATATGATAT
>M99999:999:000000000-AFWM1:1:2101:13972:6142 1:N:0:8
AAGCTCGCCTGTATCTTAGTCGGGGTTGCATCATACATAAATTCGGGTGCGGGGAAGCCAACATCCTGTCTCTTATACACATCTCCGAGCCCACGAGACCAGAGAGGATCTCGTATGCCGTCTTCTGCTTGAAAAAAAAAAAAAAGAACAA
>M99999:999:000000000-AFWM1:1:2104:25555:24510 1:N:0:8
AAGCTCGCCTGTATCTTAGTCGGGGTTGCATCATACATAAATTCGGGTGCGAGCAAGCCAACATCCTGTCTCTTATACACATCTCCGAGCCCACGAGACCAGAGAGGATCTCGTATGCCGTCTTCTGCTTGAAAAAAAAACAACAAAACAG
>M99999:999:000000000-AFWM1:1:1103:20387:11229 1:N:0:8
AAGCTCGCCTGTATCTTAGTCGGGGTTGCATCATACATAAATTCGGGTGCGAGCAAGCCAACATCCTGTCTCTTATACACATCTCCGAGCCCACGAGACCAGAGAGGATCTCGTATGCCGTCTTCTGCTTGAAAAAAAAAATCAAAAATAT
>M99999:999:000000000-AFWM1:1:2102:19408:6930 1:N:0:8
AAGCTCGCCTGTATCTTAGTCGGGGTTGCATCATACATAAATTCGGGTGCGAGCAAGCCAACATCCTGTCTCTTATACACATCTCCGAGCCCACGAGACCAGAGAGGATCTCGTATGCCGTCTTCTGCTTGAAAAAAAAAAAAAACAGCAG
>M99999:999:000000000-AFWM1:1:1113:17401:4548 1:N:0:8
AAGCTCGCCTGTATCTTAGTCGGGGTTGCATCATACATAAATTCGGGTGCGAGCAAGCCAACATCCTGTCTCTTATACACATCTCCGAGCCCACGAGACCAGAGAGGATCTCGTATGCCGTCTTCTGCTTGAAAAAAAAAACACATAAAAA
>M99999:999:000000000-AFWM1:1:1105:14052:19458 1:N:0:8
AAGCTCGCCTGTATCTTAGTCGGGGTTGCATCATACATAAATTCGGGTGCGAGCAAGCCAACATCCTGTCTCTTATACACATCTCCGAGCCCACGAGACCAGAGAGGATCTCGTATGCCGTCTTCTGCTTGAAAAAAAAAAACAACAACGA
>M99999:999:000000000-AFWM1:1:1107:16337:18846 1:N:0:8
AAGCTCGCCTGTATCTTAGTCGGGGTTGCATCATACATAAATTCGGGTGCGAGCAAGCCAACATCCTGTCTCTTATACACATCTCCGAGCCCACGAGACCAGAGAGGATCTCGTATGCCGTCTTCTGCTTGAAAAAAAAAAAAACATGATA
>M99999:999:000000000-AFWM1:1:2105:5403:19852 1:N:0:8
AAGCTCGCCTGTATCTTAGTCGGGGTTGCATCATACATAAATTCGGGTGCGAGCAAGCCAACATCCTGTCTCTTATACACATCTCCGAGCCCACGAGACCAGAGAGGATCTCGTATGCCGTCTTCTGCTTGAAAAAAAAACAAAAAAAAAA
>M99999:999:000000000-AFWM1:1:1103:15361:15229 1:N:0:8
AAGCTCGCCTGTATCTTAGTCGGGGTTGCATCATACATAAATTCGGGTGCGAGCAAGCCAACATCCTGTCTCTTATACACATCTCCGAGCCCACGAGACCAGAGAGGATCTCGTATGCCGTCTTCTGCTTGAAAAAAAAAAAAAAAAAATG
>M99999:999:000000000-AFWM1:1:1111:10038:14045 1:N:0:8
AAGCTCGCCTGTATCTTAGTCGGGGTTGCCTCATACATATATTCGGGTGCGAGCAAGCCAACATCCTGTCTCTTATACACATCTCCGAGCCCACGAGACCAGAGAGGATCTCGTATGCCGTCTTCTGCTTGAAAAAAAAAAAAAAAAAAGA
>M99999:999:000000000-AFWM1:1:1114:13889:27223 1:N:0:8
AAGCTCGCCTGTATCTTAGTCGGGGTTGCATCATACATAAATTCGAATGCGGGGAAGCCAACATCCTGTCTCTTATACACATCTCCGAGCCCACGAGACCAGAGAGGATCTCGTATGCCGTCTTCTGCTTGAAAAAAAAAAGAAAATAATA
>M99999:999:000000000-AFWM1:1:2111:17910:3133 1:N:0:8
AAGCTCGCCTGTATCTTAGTCGGGGTTGCATCATACATAAATTCGAATGCGGGGAAGCCAACATCCTGTCTCTTATACACATCTCCGAGCCCACGAGACCAGAGAGGATCTCGTATGCCGTCTTCTGCTTGAAAAAAAAACAAAAACGTAA
>M99999:999:000000000-AFWM1:1:1101:22669:9417 1:N:0:8
AAGCTCGCCTGTATCTTAGTCGGGGTTGCATCATACATAAATTCGAATGCGGGGAAGCCAACATCCTGTCTCTTATACACATCTCCGAGCCCACGAGACCAGAGAGGATCTCGTATGCCGTCTTCTGCTTGAAAAAAAAAACAAAAAAAGA
>M99999:999:000000000-AFWM1:1:2107:26202:11834 1:N:0:8
AAGCTCGCCTGTATCTTAGTCGGGGTTGCATCATACATAACTTCGAATGCGGGGAAGCCAACATCCTGTCTCTTATACACATCTCCGAGCCCACGAGACCCGAGAGGATCTCGTATGCCGTCTTCTGCTTGAAAAAAAAAACATAAGACAA
>M99999:999:000000000-AFWM1:1:1107:23703:11195 1:N:0:8
AAGCTCGCCTGTATCTTAGTCGGGGTTGCATCATACATAAATTCGAATGCGGGGAAGCCAACATCCTGTCTCTTATACACATCTCCGAGCCCACGAGACCAGAGAGGATCTCGTATGCCGTCTTCTGCTTGAAAAAAAAAAAACAAAAACA
>M99999:999:000000000-AFWM1:1:2103:7123:8156 1:N:0:8
AAGCTCGCCTGTATCTTAGTCGGGGTTGCATCATACATAAATTCGAATGCGGGGAAGCCAACATCCTGTCTCTTATACACATCTCCGAGCCCACGAGACCAGAGAGGATCTCGTATGCCGTCTTCTGCTTGAAAAAAAAAAAAAAGCAAAG
>M99999:999:000000000-AFWM1:1:1104:10415:20319 1:N:0:8
AAGCTCGCCTGTATCTTAGTCGGGGTTGCATCATACATAAATTCGAATGCGGGGAAGCCAACATCCTGTCTCTTATACACATCTCCGAGCCCACGAGACCAGAGAGGATCTCGTATGCCGTCTTCTGCTTGAAAAAAAAAACCATAAAGTA
>M99999:999:000000000-AFWM1:1:2108:14527:17891 1:N:0:8
AAGCTCGCCTGTATCTTAGTCGGGGTTGCATCATACTCGAATGCGGGGAAGCCAACATCCTGTCTCTTATACACATCTCCGAGCCCACGAGACCAGAGAGGATCTCGTATGCCGTCTTCTGCTTGAAAAAAAAAAAAGTCTACGAATATAA
>M99999:999:000000000-AFWM1:1:2108:19820:7842 1:N:0:8
AAGCTCGCCTGTATCTTAGTCGGGGTTGCATCATACATAAATTCGAATGCGGGGAAGCCAACATCCTGTCTCTTATACACATCTCCGAGCCCACGAGACCAGAGAGGATCTCGTATGCCGTCTTCTGCTTGAAAAAAAAAAAAAAAAGACG
>M99999:999:000000000-AFWM1:1:1104:17118:28009 1:N:0:8
AAGCTCGCCTGCATCTTAGTCGGGGTTGCATCATACATAAATTCGAATGCGAGCAAGCCAACATCCTGTCTCTTATACACATCTCCGAGCCCACGAGACCAGAGAGGATCTCGTATGCCGTCTTCTGCTTGAAAAAAAAAAAAAGAACAAA
>M99999:999:000000000-AFWM1:1:2109:10106:24072 1:N:0:8
AAGCTCGCCTGTATCTTAGTCGGGGTTGCATCATACATAAATTCGAATGCGAGCAAGCCAACATCCTGTCTCTTATACACATCTCCGAGCCCACGAGACCAGAGAGGATCTCGTATGCCGTCTTCTGCTTGAAAAAAAAAAAAAACAGCAT
>M99999:999:000000000-AFWM1:1:1102:22400:21680 1:N:0:8
AAGCTCGCCTGTATCTTAGTCGGGGTTGCATCATACATAAATTCGAATGCGAGCAAGCCAACATCCTGTCTCTTATACACATCTCCGAGCCCACGAGACCAGAGAGGATCTCGTATGCCGTCTTCTGCTTGAAAAAAAAAACAAAACCTGG
>M99999:999:000000000-AFWM1:1:1102:9967:20128 1:N:0:8
AAGCTCGCCTGTATCTTAGTCGGGGTTGCATCATACATAAATTCGAATGCGAGCAAGCCAACATCCTGTCTCTTATACACATCTCCGAGCCCACGAGACCAGAGAGGATCTCGTATGCCGTCTTCTGCTTGAAAAAAAAAAAACAGAACAA
>M99999:999:000000000-AFWM1:1:2114:13194:20462 1:N:0:8
AAGCTCGCCTGTATCTTAGTCGGGGTTGCATCATACATAAATTCGAATGCGAGCAAGCCAACATCCTGTCTCTTATACACATCTCCGAGCCCACGAGACCAGAGAGGATCTCGTATGCCGTCTTCTGCTTGAAAAAAAAAAATAACATAAA
>M99999:999:000000000-AFWM1:1:2102:14752:10748 1:N:0:8
AAGCTCGCCTGTATCTTAGTCGGGGTTGCATCATACATAAATTCGAATGCGAGCAAGCCAACATCCTGTCTCTTATACACATCTCCGAGCCCACGAGACCAGAGAGGATCTCGTATGCCGTCTTCTGCTTGAAAAAAAAAAAAAAGAAAAA
>M99999:999:000000000-AFWM1:1:1111:7732:14990 1:N:0:8
AAGCTCGCTGTATCTTAGTCGGGGTTGCATCATACATAAATTCGAATGCGAGCAAGCCAACATCCTGTCTCTTATACACATCTCCGAGCCCACGAGACCAGAGAGGATCTCGTATGCCGTCTTCTGCTTGAAAAAACAAAAAAAAAGACGA
>M99999:999:000000000-AFWM1:1:1104:13220:18034 1:N:0:8
AAGCTCGCCTGTATCTTAGTCGGGGTTGCATCATACATAAATTCGAATGCGAGCAAGCCAACATCCTGTCTCTTATACACATCTCCGAGCCCACGAGACCAGAGAGGACCTCGTATGCCGTCTCCTGCTTGAAAAAAAAAAAACAACACAA
>M99999:999:000000000-AFWM1:1:2114:13011:17296 1:N:0:8
AAGCTCGCCTGTATCTTAGTCGGGGTTGCATCATACATAAATTCGAATGCGAGCAAGCCAACATCCTGTCTCTTATACACATCTCCGAGCCCACGAGACCAGAGAGGATCTCGTATGCCGTCTTCTGCTTGAAAAAAAAAAAAAAAACACA
>M99999:999:000000000-AFWM1:1:1101:17226:19574 1:N:0:8
AAGCTCGCCTGTATCTTAGTCGGGGTTGCATCATACATAAATTCGACAGCGGGGAAGCCAACATCCTGTCTCTTATACACATCTCCGAGCCCACGAGACCAGAGAGGATCTCGTATGCCGTCTTCTGCTTGAAAAAACAAACAAAAATGTA
>M99999:999:000000000-AFWM1:1:1105:18436:4000 1:N:0:8
AAGCTCGCCTGTATCTTAGTCGGGGTTGCATCATACATAAATTCGACAGCGGGGAAGCCAACATCCTGTCTCTTATACACATCTCCGAGCCCACGAGACCAGAGAGGATCTCGTATGCCGTCTTCTGCTTGAAATACAAAAAATAAATAAT
>M99999:999:000000000-AFWM1:1:2112:5805:14468 1:N:0:8
AAGCTCGCCTGTATCTTAGTCGGGGTTGCATCATACATAAATTCGACAGCGGGGAAGCCAACATCCTGTCTCTTATACACATCTCCGAGCCCACGAGACCAGAGAGGATCTCGTATGCCGTCTTCTGCTTGAAAAAAAAAAAACAGAAAGC
>M99999:999:000000000-AFWM1:1:2103:13377:21721 1:N:0:8
AAGCTCGCCTGTATCTTATCGGGGTTGCATCATACATAAATTCGACAGCGGGGAAGCCAACATCCTGTCTCTTATACACATCTCCGAGCCCACGAGACCAGAGAGGATCTCGTATGCCGTCTTCTGCTTGAAAAAAAAACATAGAAAAAGT
>M99999:999:000000000-AFWM1:1:1109:10141:24812 1:N:0:8
AAGCTCGCCTGTATCTTAGTCGGGGTTGCATCATACATAAATTCGACAGCGGGGAAGCCAACATCCTGTCTCTTATACACATCTCCGAGCCCACGAGACCAGAGAGGATCTCGTATGCCGTCTTCTGCTTGAAAAAAAAAAAAAAAAAACA
>M99999:999:000000000-AFWM1:1:1103:4114:15229 1:N:0:8
ACGCTCGCCTGTATCTTAGTCGGGTTGCATCATACATAAATTCGACAGCGGGGAAGCCAACATCCTGTCTCTTATACACATCTCCGAGCCCACGAGACCAGAGAGGATCTCGTATGCCGTCTTCTGCTTGAAAAAAAAAAAATATAGACAT
>M99999:999:000000000-AFWM1:1:2102:4328:22052 1:N:0:8
AAGCTCGCCTGTATCTTAGTCGGGGTTGCATCATACATAAATTCGACAGCGGGGAAGCCAACATCCTGTCTCTTATACACATCTCCGAGCCCACGAGACCAGAGAGGATCTCGTATGCCGTCTTCTGCTTGAAAAACAAAAACAAAGAGCA
>M99999:999:000000000-AFWM1:1:2111:26438:7569 1:N:0:8
AAGCTCGCCTGTATCTTAGTCGGGGTTGCATCATACATAAATTCGACAGCGGGGAAGCCAACATCCTGTCTCTTATACACATCTCCGAGCCCACGAGACCAGAGAGGATCTCGTATGCCGTCTTCTGCTTGAAAAAAAAAAAAATAGTCAA
>M99999:999:000000000-AFWM1:1:1104:12064:16584 1:N:0:8
AAGCTCGCCTGTATCTTAGTCGGGGTTGCATCATACATAAATTCGACAGCGGGGAAGCCAACATCCTGTCTCTTATACACATCTCCGAGCCCACGAGACCAGAGAGGATCTCGTATGCCGTCTTCTGCTTGAAAAAAAAAAAAAACAAACA
>M99999:999:000000000-AFWM1:1:1107:21785:15096 1:N:0:8
AAGCTCGCCTGTATCTTAGTCGGGGTTGCATCATACATAAATTCGACAGCGGGCAAGCCAACATCCTGTCTCTTATACACATCTCCGAGCCCACGAGACCAGAGAGGATCTCGTATGCCGTCTTCTGCTTGAAAAAAAAAACAACCACAAA
>M99999:999:000000000-AFWM1:1:2109:8398:13047 1:N:0:8
AAGCTCGCCTGTATCTTAGTCGGGGTTGCATCATACATAAATTCGACAGCGGGCAAGCCAACATCCTGTCTCTTATACACATCTCCGAGCCCACGAGACCAGAGAGGATCTCGTATGCCGTCTTCTGCTTGAAAAAAAAAAACAAAACAAA
>M99999:999:000000000-AFWM1:1:2101:22749:8164 1:N:0:8
AAGCTCGCCTGTATCTTAGTCGGGGTTGCATCATACATAAATTCGACAGCGGGAAGCCAACATCCTGTCTCTTATACACATCTCCGAGCCCACGAGACCAGAGAGGATCTCGTATGCCGTCTTCTGCTTGAAAAAAAAAAAATATAATATA
>M99999:999:000000000-AFWM1:1:2105:19290:14265 1:N:0:8
AAGCTCGCCTGTATTTAGTCGGGGTTGCATCATCATAAATTCGACAGCGGGCAAGCCAACATCCTGTCTCTTATACACATCTCCGAGCCCACGAGACCAGAGAGGATCTCGTATGCCGTCTTCTGCTTGAAAAAAAAAAAAAACATATACA
>M99999:999:000000000-AFWM1:1:1104:13853:22709 1:N:0:8
AAGCTCGCCTGTATCTTAGTCGGGGTTGCATCATACATAAATTCGACAGCGGGCAAGCCAACATCCTGTCTCTTATACACATCTCCGAGCCCACGAGACCAGAGAGGATCTCGTATGCCGTCTTCTGCTTGAAAAAAAAAAACAATTAAAA
>M99999:999:000000000-AFWM1:1:2114:12936:23049 1:N:0:8
AAGCTCGCCTGTATCTTAGTCGGGGTTGCATCATACATAAATTCGACAGCGGGCAAGCCAACATCCTGTCTCTTATACACATCTCCGAGCCCACGAGACCAGAGAGGATCTCGTATGCCGTCTTCTGCTTGAAAAAAAAAAAAAGAACCAA
>M99999:999:000000000-AFWM1:1:1108:27211:18908 1:N:0:8
AAGCTCGCCTGTATCTTAGTCGGGGTTGCATCATACATAAATTCGACAGCGGGCAAGCCAACATCCTGTCTCTAATACACTTTTCGTGCCCACGTAAACCGGGAGGATCTTGGAAGGCGGCCTTCTGCTGAAAAAAAAAAACTACAATCAT
>M99999:999:000000000-AFWM1:1:2110:11122:9937 1:N:0:8
AAGCTCGCCTGTATCTTAGTCGGGGTTGCATCATACATAAATTCGACAGCGGGCAAGCCAACATCCTGTCTCTTATACACATCTCCGAGCCCACGAGACCAGAGAGGATCTCGTATGCCGTCTTCTGCTTGAAAAAAAAAAAAATATAATA
>M99999:999:000000000-AFWM1:1:1105:5030:15180 1:N:0:8
AAGCTCGCCTGTATCTTAGTCGGGGTTGCATCATACATAAATTCGACAGCGGGCAAGCCAACATCCTGTCTCTTATACACATCTCCGAGCCCACGAGACCAGAGAGGATCTCGTATGCCGTCTTCTGCTTGAAAAAAAAAAACAAAAAAGA
>M99999:999:000000000-AFWM1:1:2102:19881:21786 1:N:0:8
AAGCTCGCCTGTATCTCAGTCGGGGTTGCATCATACATAAATTCGACAGCGAGCAAGCCAACATCCTGTCTCTTATACACATCTACGAGCCCACGAGACCAGAGAGGATCTCGTATGCCGTCTTCTGCTTGAAAAAAACAAGTCAGAGTGC
>M99999:999:000000000-AFWM1:1:1105:17737:13687 1:N:0:8
AAGCTCGCCTGTATCTTAGTCGGGGTTGCATCATACATAAATTCGACAGCGAGCAAGCCAACATCCTGTCTCTTATACACATCTCCGAGCCCACGAGACCAGAGAGGATCTCGTATGCCGTCTTCTGCTTGAAAAAAAAAAAAACAAATAA
>M99999:999:000000000-AFWM1:1:2108:9703:12477 1:N:0:8
AAGCTCGCCTGTATCTTAGTCGAGGTTGCATCATACATAAATTCGACAGCGAGCAAGCCAAATCTGAGACCACCGAGCAAGACCGGTGTATCTGTCTCTTATACACATCTCCGAGCCCACGAGACCAGAGAGGATCTCGTATGCCGTCTTC
>M99999:999:000000000-AFWM1:1:2103:4343:7609 1:N:0:8
AAGCTCGCCTGTATCTTAGTCGGGGTTGCATCATACATAAATTCGACCAACATCCTGTCTCTTATCCACATCTCCTAGCCCACGCGACCAGCGAGGAACTCGTATGCCTTCTTCTGCTTGACACAAACTAACAAAAAAAACAACTGTATAG
>M99999:999:000000000-AFWM1:1:2106:3883:11907 1:N:0:8
AAGCTCGCCTGTATCTTAGTCGGGGTTTCATCATACATAAATTCGACAGCGAGCAAGCCAACATCCTGTCTCTTATACACATCTCCGAGCCCACGAGACCAGAGAGGATCTCGTATGCCGTCTTCTGCTTGAAAAAAAAAAAACAGAGCAA
>M99999:999:000000000-AFWM1:1:2112:4868:8871 1:N:0:8
AAGCTCGCCTGTATCTTAGTCGGGGTTGCATCATACATAAATTCGACAGCGAGCAAGCCAACATCCTGTCTCTTATACACATCTCCGAGCCCACGAGACCAGAGAGGATCTCGTATGCCGTCTTCTGCTTGAAAAAAAAAAAACAGTCACA
>M99999:999:000000000-AFWM1:1:2106:18567:25985 1:N:0:8
AAGCTCGCCTGTATCTTAGTCGGGGTTGATCATACATAAATTCGACAGCGAGCAAGCCAACATCCTGTCTCTTATACCCATCTCCGAGCCCACGAGACCAGAGAGGATCTCGTATGCCGTCTTCTGCTTGAAACAAAACCAAAAAATTCTA
>M99999:999:000000000-AFWM1:1:2112:16946:21629 1:N:0:8
AAGCTCGCCTTATCTTAGTCGGGGTTGCATCATACATAAATTCGACAGCGAGCAAGCCAACATCCTGTCTCTTATACACATCTCCGAGCCCACGAGACCAGAGAGGATCTCGTATGCCGTCTTCTGCTTGACAACAAAAAACAATAACAAA
>M99999:999:000000000-AFWM1:1:1114:15043:9004 1:N:0:8
AAGCTCGCCTGTATCTTAGTCGGGGTTGCATCATACATAAATTCGACAGCGAGCAAGCCAACATCCTGTCTCTTATACACATCTCCGAGCCCACGAGACCAGAGAGGATCTCGTATGCCGTCTTCTGCTTGAAAAAAAAAAAAAGACACAA
>M99999:999:000000000-AFWM1:1:2102:16225:1747 1:N:0:8
AAGCTCGCCTGTATCTTAGTCGGGGTTGCATCATACATAAATTCGACAGCGAGCAAGCCAACATCCTGTCTCTTATACACATCTCCGAGCCCACGAGACCAGAGAGGATCTCGTATGCCGTCTTCTGCTTGAAAAAAAAAACACACACAGA
>M99999:999:000000000-AFWM1:1:1101:12866:16702 1:N:0:8
AAGCTCGCCTGTATCTTAGTCGGGGTTGCATCATACATAAATTCGACAGCGAGCAAGCCAACATCCTGTCTCTTATACACATCTCCGAGCCCACGAGACCAGAGAGGATCTCGTATGCCGTCTTCTGCTTGAAAAAAAAAAAAACAAAAAC
>M99999:999:000000000-AFWM1:1:2108:21134:4571 1:N:0:8
AAGCTCGCCTGTATCTTAGTCGGGGTTGCATCATACATAAATTCGACAGCGAGCAAGCCAACATCCTGTCTCTTATACACATCTCCGAGCCCACGAGACCAGAGAGGATCTCGTATGCCGTCTTCTGCTTGAAAAAAAAAAAAAAGCACAG
>M99999:999:000000000-AFWM1:1:2105:15691:10628 1:N:0:8
AAGCTCGCCTGTATCTTAGTCGGGGTTGCATCAGCTATATCGTCGAATGCGAGCAAGCCAACATCCTGTCTCTTATACACATCTCCGAGCCCACGAGACCAGAGAGGATCTCGTATGCCGTCTTCTGCTTGAAAAAAAAAAAAGAAAAAAA
>M99999:999:000000000-AFWM1:1:2110:18135:7975 1:N:0:8
AAGCTCGCCTGTATCTTAGTCGGGGTTGCATCAGCTATATCGTCGAATGCGAGCAAGCCAACATCCTGTCTCTTATACACATCTCCGAGCCCACGAGACCAGAGAGGATCTCGTATGCCGTCTTCTGCTTGAAAATAAAAACGTGACGAAA
>M99999:999:000000000-AFWM1:1:1107:10775:17467 1:N:0:8
AAGCTCGCCTGTATCTTAGTCGGGGTTGCATCAGCTATATCGTCGAATGGAGCAAGCCAACATCCTGTCTCTTATACACATCTCCGAGCCCACGAGACCAGAGAGGATCTCGTATGCCGTCTTCTGCTTGAAAAAAAAAAAAAAAAACACA
>M99999:999:000000000-AFWM1:1:2109:7610:4229 1:N:0:8
AAGCTCGCCTGTATCTTAGTCGGGGTTGCATCAGCTATATCGTCGAATGCGAGCAAGCCAACATCCTGTCTCTTATACACATCTCCGAGCCCACGAGACCAGAGAGGATCTCGTATGCCGTCTTCTGCTTGAAAAAAAAAAATCAATGAAA
>M99999:999:000000000-AFWM1:1:2106:19882:23404 1:N:0:8
AAGCTCGCCTGTATCTTAGTCGGGGTTGCATCAGCTATATCGTCGAATGCGAGCAAGCCAACATCCTGTCTCTTATACACATCTCCGAGCCCACGAGACCAGAGAGGATCTCGTATGCCGTCTTCTGCTTGCAAAAAACAAACATACAATT
>M99999:999:000000000-AFWM1:1:1104:5966:13994 1:N:0:8
AAGCTCGCCTGTATCTTAGTCGGGGTTGCATCAGCTATATCGTCGAATGCGGCAAGCCAACATCCTGTCTCTTATACACATCTCCGAGCCCACGAGACCAGAGAGGATCTCGTATGCCGTCTTCTGCTTGAAAAAAAAAAACAAATAAAAA
>M99999:999:000000000-AFWM1:1:1112:20370:23222 1:N:0:8
AAGCTCGCCTGTATCTTAGTCGGGGTTGCATCAGCTATATCGTCGAATGCGAGCAAGCAACATCCTGTCTCTTATACACATCTCCGAGCCCACGAGACCAGAGAGGATCTCGTATGCCGTCTTCTGCTTGAAAAAAAAAAAAAAAATAACC
>M99999:999:000000000-AFWM1:1:1113:20034:17852 1:N:0:8
AAGCTCGCCTGTATCTTAGTCGGGGTTGCATCAGCTATATCGTCGAATGCGAGCAAGCCAACATCCTGTCTCTTATACACATCTCCGAGCCCACGAGACCAGAGAGGATCTCGTATGCCGTCTTCTGCTTGAAAAAAAAAAAAAAAATAAA
>M99999:999:000000000-AFWM1:1:1113:15664:23499 1:N:0:8
AAGCTCGCCTGTATCTTAGTCGGGGTTGCATCAGCTATATCGTCGAATGCGAGCAAGCCAACATCCTGTCTCTTATACACATCTCCGAGCCCACGAGACCAGAGAGGATCTCGTATGCCGTCTTCTGCTTGAAAAAAAAAAAAAAAGCAAA
>M99999:999:000000000-AFWM1:1:1102:16929:26106 1:N:0:8
AAGCTCGCCTGTATCTTAGTCGGGGTTGCATCAGCTATATCGTCGACAGCGAGCAAGCCATCATCCTGTCTCTTATACACATCTCCGAGCCCACGAGACCAGAGAGGATCTCGTATGCCGTCTTCTGCTTGAAAAAAAATAAACATTAAAA
>M99999:999:000000000-AFWM1:1:2107:2906:10677 1:N:0:8
AAGCTCGCCTGTATCTTAGTCGGGGTTGCATCAGCTATATCGTCGACAGCGAGCAGCCAACATCCTGTCTCTTATACACATCTCCGAGCCCACGGACCAGAGAGATCTCGTATGCCGTCTTCTGCTTGAAAAAAACAACAAAACAAAACAA
>M99999:999:000000000-AFWM1:1:2107:4787:7676 1:N:0:8
AAGCTCGCCTGTATCTTAGTCGGGGTTGATCAGCTATATCTCGACAGCGAGCAAGCCAACATCCTGTCTCTTATACACATCTCCGAGCCCACGAGACCAGAGAGGAAATCGTATGCCGTCTTCTGCTTGAAAAAAAAAAACAATAAGGAAA
>M99999:999:000000000-AFWM1:1:2110:8233:6204 1:N:0:8
AAGCTCGCCTGTATCTTAGTCGGGGTTGCATCAGCTATATCGTCGACAGCGAGCAAGCCAACATCCTGTCTCTTATACACATCTCCGAGCCCACGAGACCAGAGAGGATCTCGTATGCCGTCTTCTGCTTGACAAACAAAATAAAAGAAAA
>M99999:999:000000000-AFWM1:1:2107:13182:20935 1:N:0:8
AAGCTCGCCTGTATCTTAGTCGGGGTTGCTCAGCTATATCGTCGACAGCGAGCAAGCCAACATCCTGTCTCTTATACACATCTCCGAGCCCACGAGACCAGAGAGGATCTCGTATGCCGTCTTCTGCTTGAAAAACAAAAAAAGTGAAATT
>M99999:999:000000000-AFWM1:1:2114:22648:6677 1:N:0:8
AAGCTCGCCTGTATCTTAGTCGGGGTTGCATCAGCTATATCGTCGACAGCGAGCAAGCCAACATCCTGTCTCTTATACACATCTCCGAGCCCACGAGACCAGAGAGGATCTCGTATGCCGTCTTCTGCTTGACAAAAAAAAACAGTATCAT
>M99999:999:000000000-AFWM1:1:2104:10509:11495 1:N:0:8
AAGCTCGCCTGTATCTTAGTCGGGGTTGCATCAGCTATATCGTCGACAGCGAGCAAGCCAACATCCTGTCTCTTATACACATCTCCGAGCCCACGAGACCAGAGAGGATCTCGTATGCCGTCTTCTGCTTGAAAAAAAAAAACAAAAGACC
>M99999:999:000000000-AFWM1:1:1101:10852:12724 1:N:0:8
AAGCTCGCCTGTATCTTAGTCGGGGTTGCATCAGCTATATCGTCGACAGCGAGCAACCAACATCCTGTCTCTTATACACATCTCCGAGCCCACGAGACCAGAGAGGATCTCGTATGCCGTCTTCTGCTTGAACAAAAAAACATATAAGCAT
>M99999:999:000000000-AFWM1:1:2101:11925:17550 1:N:0:8
AAGCTCGCCTGTATCTTAGTCGGGGTTGCATCAGCTATATAGTCGACAGCGAGCAAGCCAACATCCTGTCTCTTATACAAATCTCCGAGCCCACGCGACCATAGAGGATATCGTTTGCCGTCTTCTGCTTGAAAAAAAAAACTGAAACAGT
>M99999:999:000000000-AFWM1:1:1110:18715:27369 1:N:0:8
AAGCTAGCCTGTATCTTAGTCGGGGTTGCATCAGCTATATCGTCGACAGCGAGCAAGCCAACATCCTGTCTCTTATACACATCTCCGAGCCCACGAGACCAGAGAGGATCTCGTATGCCGTCTTCTGCTTGAAAAAAAAAAAAAAACAACA
>M99999:999:000000000-AFWM1:1:1106:26420:13888 1:N:0:8
AAGCTCGCCTGTATCTTAGTCGGGGTTGCATCAGCTATAAATTCGAATGCGGGGAAGCCAACATCCTGTCTCTTATACACATCTCCGAGCCCACGAGACCAGAGAGGATCTCGTATGCCGTCTTCTGCTTGAAAAAAAACAAAACAAAAAA
>M99999:999:000000000-AFWM1:1:2114:13122:6637 1:N:0:8
AAGCTCGCCTGTATCTTAGTCGGGGTTGCATCAGCTATAAATTCGAATGCGGGGAAGCCAACATCCTGTCTCTTATACACATCTCCGAGCCCACGAGACCAGAGAGGATCTCGTATGCCGTCTTCTGCTTGAAAAAAAAAAAAACAAGATA
>M99999:999:000000000-AFWM1:1:1104:13669:5239 1:N:0:8
AAGCTCGCCTGTATCTTAGTCGGGGTTGCATCAGCTATAAATTCGAATGCGGGGAAGCCAACATCCTGTCTCTTATACACATCTCCGAGCCCACGAGACCAGAGAGGATCTCGTATGCCGTCTTCTGCTTGAAAAAAAAAAAAAACACATA
>M99999:999:000000000-AFWM1:1:1106:14942:21714 1:N:0:8
AAGCTCGCCTGTATCTTAGTCGGGGTTGCATCCTCTATAAATTCGAATGCGGGGAAGCCAACATCCTGTCTCTTATCCCCATCTCCGAGCCCACGAGACCAGAGAGGATCTCGTATGCGGTCTTCTGCTTGAAAAAAAAACAAAAACACAA
>M99999:999:000000000-AFWM1:1:2109:9079:8825 1:N:0:8
AAGCTCGCCTGTATCTTAGTCGGGGTTGCATCAGCTATAAATTCGAATGCGGGGAAGCCAACATCCTGTCTCTTATACACATCTCCGAACCCACGAGACCAGAGAGGATCTCGTATGCCGTCTTCTGCTTGAAAAAAAAAACAACAAGATA
>M99999:999:000000000-AFWM1:1:2102:19274:28634 1:N:0:8
AAGCTCGCCTGTATCTTAGTCGGGGTTGCATCAGCTATAAATTCGAATGCGGGGAAGCCAACATCCTGTCTCTTATACACATCTCCGAGCCCACGAGACCAGAGAGGATCTCGTATGCCGTCTTCTGCTTGAAAAAAAAAAAAAAAGAAGA
>M99999:999:000000000-AFWM1:1:1110:9977:3975 1:N:0:8
AAGCTCGCCTGTATCTTAGTCGGGGTTGCATCAGCTATAAATTCGGATGCGGGGAAGCCAACATCCTGTCTCTTATACACATCTCCGAGCCCACGAGACCAGAGAGGATCTCGTATGCCGTCTTCTGCTTGAAAAAAAAAAAATACATACA
>M99999:999:000000000-AFWM1:1:2101:11739:10702 1:N:0:8
AAGCTCGCCTGTATCTTAGTCGGGGTTGCATCAGCTATAAATTCGAATGCGGGGAAGCCAACATCCTGTCTCTTATACACATCTCCGAGCCCACGAGACCAGAGAGGATCTCGTATGCCGTCTTCTGCTTGAAAAAAAAAAAATCATAGAT
>M99999:999:000000000-AFWM1:1:2107:22867:5301 1:N:0:8
AAGCTCGCCTGTATCTTAGTCGGGGTTGCATCAGCTATAAATTCGAATGCGGGCAAGCCAACATCCTGTCTCTTATACACATCTCCGAGCCCACGAGACCAGAGAGGATCTCGTATGCCGTCTTCTGCTTGAAAAAAAAAAAAATACAGAC
>M99999:999:000000000-AFWM1:1:1101:21269:3289 1:N:0:8
AAGCTCGCCTGTATCTTAGTCGGGGTTGCATCAGCTATAAATTCGAATGCGGGCAAGCCAACATCCTGTCTCTTATACACATCTCCGAGCCCACGAGACCAGAGAGGATCTCGTATGCCGTCTTCTGCTTGAAAAAAAAAAACGCGATTAT
>M99999:999:000000000-AFWM1:1:2102:19464:24593 1:N:0:8
AAGCTCGCCTGTATCTTAGTCGGGGTTGCATCAGCTATAAATTCGAATGGGGCAAGCCAACATCCTGTCTCTTATACACATCTCCGAGCCCACGAGACCAGAGAGGATCTCGTATGCCGTCTTCTGCTTGAAAAAAAAAAAACCGAAACAT
>M99999:999:000000000-AFWM1:1:2108:11595:23908 1:N:0:8
AAGCTCGCCTGTATCTTAGTCGGGGTTGCATCAGCTATAAATTCGAATGCGGGCAAGCCAACATCCTGTCTCTTATACACATCTCCGAGCCCACGAGACCAGAGAGGATCTCGTATGCCGTCTTCTGCTTGCAAACACAAACAGACCACAA
>M99999:999:000000000-AFWM1:1:1104:13906:16512 1:N:0:8
AAGCTCGCCTGTATCTTAGTCGGGGTTGCATCAGCTATAAATTCGAATGCGGGCAAGCCAACATCCTGTCTCTTATACACATCTCCGAGCCCACGAGACCAGAGAGGATCTCGTATGCCGTCTTCTGCTTGAAAAAAAAAAAAAAAAAACG
>M99999:999:000000000-AFWM1:1:2110:19365:24338 1:N:0:8
AAGCTCGCCTGTATCTTAGTCGGGGTTGCATCAGCTATAAATTCGAATGCGGGCAAGCCAACATCCTGTCTCTTATACACATCTCCGAGCCCACGAGACCAGAGAGGATCTCGTATGCCGTCTTCTGCTTGAAAAAAAAAAACGCTCAACA
>M99999:999:000000000-AFWM1:1:2113:14002:7288 1:N:0:8
AAGCTCGCCTGTATCTTAGTCGGGGTTGCATCAGCTATAAATTCGAATGCGGGCAAGCCAACATCCTGTCTCTTATACACATCTCCGAGCCCACGAGACCAGAGAGGATATCGTATGCCGTCTTCTGCTTGAAACAAACAAAGCCAGAATA
>M99999:999:000000000-AFWM1:1:2106:16979:27685 1:N:0:8
AAGCTCGCCTGTATCTTAGTCGGGGTTGCATCAGCTATAAATTCGAATGCGGGCAAGCCAACATCCTGTCTCTTATACACATCTCCGAGCCCACGAGACCAGAGAGGATCTCGTATGCCGTCTTCTGCTTGAAAAAAAAAAAAAACACAAA
>M99999:999:000000000-AFWM1:1:1103:27921:20136 1:N:0:8
AAGCTCGCCTGTATCTTAGTCGGGGTTGCATCAGCTATAAATTCGAATGCGAGCAAGCCAACATCCTGTCTCTTATACACATCTCCGAGCCCACGAGACCAGAGAGGATCTCGTATGCCGTCTTCTGCTTGAAAAAAAAAAAAAATCAAGA
>M99999:999:000000000-AFWM1:1:1108:21926:5739 1:N:0:8
AAGCTCGCCTGTATCTTAGTCGGGGTTGCATCAGCTATAAATTCGAATGCGAGCAAGCCAAAATCCTGTCTCTTATACACATCTCCGAGCCCACGAGACCAGAGAGATACTCGTATGCCGGCTTCTGCTTGAAAAAAAAAAACAAAGTGCA
>M99999:999:000000000-AFWM1:1:1106:8001:25866 1:N:0:8
AAGCTCGCCTGTATCTTAGTCGGGGTTGCATCAGCTATAAATTCGAATGCGAGCAAGCCAACATCCTGTCTCTTATACACATCTCCGAGCCCACGAGACCAGAGAGGATCTCGTATGCCGTCTTCTGCTTGAAAAAAAAAACCATAGAAGA
>M99999:999:000000000-AFWM1:1:2105:7125:15752 1:N:0:8
AAGCTCGCCTGTATCTTAGTCGGGGTTGCATCAGCTATAAATTCGAATGCGAAGCAAGCCAACATCCTGTCTCTTATACACATCTCCGAGCCCACGAGACCAGAGAGGATCTCGTATGCCGTCTTCTGCTTGAAAAAAAAAAAGTAAGAAA
>M99999:999:000000000-AFWM1:1:2114:12691:2473 1:N:0:8
AAGCTCGCCTGTATCTTAGTCGGGGTTGCATCAGCTATAAATTCGAATGCGAGCAAGCCAACATCCTGTCTCTTATACACATCTCCGAGCCCACGAGACCAGAGAGGATCTCGTATGCCGTCTTCTGCTTGAAAAAAAAAAAAGTACAAAA
>M99999:999:000000000-AFWM1:1:1111:21585:16592 1:N:0:8
AAGCTCGCCTGTATCTTAGTCGGGGTTGCATCAGCTATAAATTCGAATGCGAGCAAGCCAACATCCTGTCTCTTATACACATCTCCGAGCCCACGAGACCAGAGAGGATCTCGTATGCCGTCTTCTGCTTGAAAAAAAAAAAAAATGACTA
>M99999:999:000000000-AFWM1:1:2104:23334:9553 1:N:0:8
AAGCTCGCCTGTATCTTAGTCGGGGTTGCATCAGCTATAAATTCGAATGCGAGCAAGCCAACATCCTGTCTCTTATACACATCTCCGAGCCCACGAGACCAGAGAGGATCTCGTATGCCGTCTTCTGCTTGAAAAAAAAAAAAAAAATAAA
>M99999:999:000000000-AFWM1:1:2109:14821:25362 1:N:0:8
AAGCTCGCCTGTATCTTAGTCGGGGTTGCATCAGCTATAAATTCGAATGCGAGCAAGCCAACATCCTGTCTCTTATACACATCTCCGAGCCCACGAGACCAGAGAGGATCTCGTATGCCGTCTTCTGCTTGAAAAAAAAAAAGAAACAAAA
>M99999:999:000000000-AFWM1:1:2105:13555:10081 1:N:0:8
AAGCTCGCCTGTATCTTAGTCGGGGTTGCATCAGCTATAAATTCGAATGCGAGCAAGCCAACATCCTGTCTCTTATACACATCTCCGAGCCCACGAGACCAGAGAGGATCTCGTATGCCGTCTTCTGCTTGAAAAAAAAAAAAACGCAACC
>M99999:999:000000000-AFWM1:1:2108:3129:19510 1:N:0:8
AAGCTCGCCTGTATCTTAGTCGGGGTTTTCTCAAGCATATCGTCGGGTGCGAGCAAGCCAACATCCTGTCTCTTATACACATCTCCGAGCCCACGAGACCAGAGAGGATCTCGTATGCCGTCTTCTGCTTGAAAAAAAAAAAACAGAAAAG
>M99999:999:000000000-AFWM1:1:1108:13208:28032 1:N:0:8
AAGCTCGCCTGTATCTTAGTCGGGGTTTTCTCAAGCATATCGTCGGGTGCGAGCAAGCCAACATCCTGTCTCTTATACACATCTCCGAGCCCACGAGACCAGAGAGGATCTCGTATGCCGTCTTCTGCTTGAAAAAAAAAACTACACAGAG
>M99999:999:000000000-AFWM1:1:1107:20335:11485 1:N:0:8
AAGCTCGCCTGTATCTTAGTCGGGGTTTTCTCAAGCATATCGTCGGGTGCGAGCAAGCCAACATCCTGTCTCTTATACACATCTCCGAGCCCACGAGACCAGAGAGGATCTCGTATGCCGTCTCCTGCTTGAAAAACAAAAACACTAACTT
>M99999:999:000000000-AFWM1:1:2106:14959:22932 1:N:0:8
AAGCTCGCCTGTATCTTAGTCGGGGTTTTCTCAAGCATATGGTCGGGTGCGAGCAAGCCAACATCCTGTCTCTTATACACATCTCCGAGCCCACGAGACCAGAGAGGATCTCGTATGCCGTCTTCTGCTTGAAAAAAAAAACACAAAAGTA
>M99999:999:000000000-AFWM1:1:2105:18440:4557 1:N:0:8
AAGCTCGCCTGTATCTTAGTCGGGGTTTTCTCAAGCATATCGTCGGGTGCGAGCAAGCCAACATCCTGTCTCTTATACACATCTCCGAGCCCACGAGACCAGAGAGGATCTCGTATGCCGTCTTCTGCTTGAAAAAAAAAAAAATACCACA
>M99999:999:000000000-AFWM1:1:1108:10654:27102 1:N:0:8
AAGCTCGCCTGTATCTTAGCGGGGTTTTCTCAAGCATATCGTCGGGTGCGAGCAAGCCAACATCCTGTCTCTTATACACATCTCCGAGCCCACGAGACCAGAGAGGATCTCGTATGCCGTCTTCTGCTTGAAAAAAACAAAAGAAAGAATT
>M99999:999:000000000-AFWM1:1:1102:11333:7509 1:N:0:8
AAGCTCGCCTGTATCTTAGTCGGGGTTTTCTCAAGCATATCGTCGGGTGCGAGCAAGCCAACATCCTGTCTCTTATACACATCTCCGAGCCCACGAGACCAGAGAGGATCTCGTATGCCGTCTTCTGCTTGAAAAAAAAAAAAAAAACATA
>M99999:999:000000000-AFWM1:1:2114:16990:9463 1:N:0:8
CAGCTCGCCTGTATCTTAGTCGGGGTTTTCTCAAGCATATCGTCGGGTGCGAGCAAGCCAACATCCTGTCTCTTATACACATCTCCGAGCCCACGAGACCAGAGAGGATCTCGTATGCCGTCTTCTGCTTGAAAAAAAAAAAATGACGAAA
>M99999:999:000000000-AFWM1:1:2107:6441:11658 1:N:0:8
AAGCTCGCCTGTATCTTAGTCGGGGTTTTCTCAAGCATATCGTCGGGTGCGAGCAAGCCAACATCCTGTCTCTTATACACATCTCCGAGCCCACGAGACCAGAGAGGATCTCGTATGCCGTCTTCTGCTTGAAAAAAAAAAAACAAACTAA
>M99999:999:000000000-AFWM1:1:2112:6607:20763 1:N:0:8
AAGCTCGCCTGCATCTTAGTCGGGGTTTTCTCAAGCATATCGTCGGGTGCGAGCAAGCCAACATCCTGTCTCTTATACACATCTCCGAGCCCACGAGACCAGAGAGGATCTCGTATGCCGTCTTCTGCTTGAAAAAAAAAAACATAATAAA
>M99999:999:000000000-AFWM1:1:2110:18795:5824 1:N:0:8
AAGCTCGCCTGTATCTTAGTCGGGGTTTTCTCAAGCATATCGTCGAAGCGGGGAAGCCAACATCCTGTCTCTTATACACATCTCCGAGCCCACGAGACCAGAGAGGATCTCGTATGCCGTCTTCTGCTTGAAAAAAAAAAAAAAAAAAAAA
>M99999:999:000000000-AFWM1:1:2105:18014:20350 1:N:0:8
AAGCTCGCCTGTATCTTAGTCGGGGTTTTCTCAAGCATATCGTCGAATGCGGGGAAGCCAACATCCTGTCTCTTATACACATCTCCGAGCCCACGAGACCAGAGAGGATCTCGTATGCCGTCTTCTGCTTGAAAAAAAAAAACACGAAAAA
>M99999:999:000000000-AFWM1:1:1102:14055:25222 1:N:0:8
AAGCTCGCCTGTATCTTAGTCGGGGTTTTCTCAAGCATATCGTCGAATGCGGGGAAGCCAACATCCTGTCTCTTATACACATCTCCGAGCCCACGAGACCAGAGAGGATCTCGTATGCCGTCTTCTGCTTGAAAAAAAAAAAAAGAAAAAT
>M99999:999:000000000-AFWM1:1:1107:6497:5853 1:N:0:8
AAGCTCGCCTGTATCTTAGTCGGGGTTTTCTCAAGCATATCGTCGAATGCGGGGAAGCCAACATCCTGTCTCTTATACACATCTCCGAGCCCACGAGACCAGAGAGGATCTCGTATGCCGTCTTCTGCTTGAAAAAAAAAAACGACATAAC
>M99999:999:000000000-AFWM1:1:2109:22890:15634 1:N:0:8
AAGCTCGCCTGTATCTTAGTCGGGGTTTTCTCAAGCATATCGTCGAATGCGGGGAAGCCAACATCCTGTCTCTTATACACATCTCCGAGCCCACGAGACCAGAGCGGATCTCGTATGCCGTCTTCTGCTTGAAAAAAAAAAAAAAAGATAG
>M99999:999:000000000-AFWM1:1:2104:12190:18866 1:N:0:8
AAGCTCGCCTGTATCTTAGTCGGGGTTTTCTCAAGCATATCGTCGAATGCGGGGAAGCCAACATCCTGTCTCTTATACACATCTCCGAGCCCACGAGACCAGAGAGGATCTCGTATGCCGTCTTCTGCTTGAAAAAAAAAAAAAAACACAA
>M99999:999:000000000-AFWM1:1:2104:17925:15524 1:N:0:8
AAGCTCGCCTGTATCTTAGTCGGGGTTTTCTCAAGCATATCGTCGAATGCGGGGAAGCCAACATCCTGTCTCTTATACACATCTCCGAGCCCACGAGACCAGAGAGGATCTCGTATGCCGTCTTCTGCTTGAAAAAAAAAAACACAAAAAG
>M99999:999:000000000-AFWM1:1:2114:20677:25655 1:N:0:8
AAGCTCGCCTGTATCTTAGTCGGGGTTTTCTCAAGCATATCGTCGAATCGGGGAAGCCAACATCCTGTCTCTTATACACATCTCCGAGCCCACGAGACCAGAGAGGATCTCGTATGCCGTCTTCTGCTTGAAAAAAAAAAACACAAAACAA
>M99999:999:000000000-AFWM1:1:2113:5379:12182 1:N:0:8
AAGCTCGCCTGTATCTTAGTCGGGGTTTTCTCAAGCATATCGTCGAATGCGGGGAAGCCAACATCCTGTCTCTTATACACATCTCCGAGCCCACAGACCAGAGAGGATCTCGTATGCCGTCTTCTGCTTGAAAAAAAAAAAAAGAAACAAC
>M99999:999:000000000-AFWM1:1:1103:13359:21557 1:N:0:8
AAGCTCGCCTGCATCTTAGTCGGGGTTTTCTCAAGCAATCGTCGAATGCGGGCAAGCCAACATCCTGTCTCTTATACACATCTCCGAGCCCACGAGACCAGAGAGGATCTCGTATGCCGTCTTCTGCTTGAAAAAAAAAAAAACAGACAAG
>M99999:999:000000000-AFWM1:1:1106:20257:5313 1:N:0:8
AAGCTCGCCTGTATCTTAGTCGGGGTTTTCTCAAGCATAACGTCGAATGCGGGCAAGCCAACATCCTGTCTCTTATACACATCTCCGAGCCCACGAGACCAGAGAGGATCTCGTATGCCGTCTTCTGCTTGAAAAAAAAAAAAAAAAAATC
>M99999:999:000000000-AFWM1:1:1108:14782:11965 1:N:0:8
AAGCTCGCCTGTATCTTAGTCGGGGTTTTCTCAAGCATATCGTCGAATGCGGGCAAGCCAACATCCTGTCTCTTATACACATCTCCGAGCCCACGAGACCAGAGAGATCTCGTATGCCGTCTTCTGCTTGAAAAAAAAAAACAAGCGCGAG
>M99999:999:000000000-AFWM1:1:1107:15692:25028 1:N:0:8
AAGCTCGCCTGTATCTTAGTCGGGGTTTTCTCAAGCATATCGTCGAATGCGGGCAAGCCAACATCCTGTCTCTTATACACATCTCCGAGCCCACGAGACCAGAGAGGATCTCGTATGCCGTCTTCTGCTTGAAAAAAAAAAAAAAAAAAAA
>M99999:999:000000000-AFWM1:1:1113:13643:22068 1:N:0:8
AAGCTCGCCTGTATCTTAGTCGGGGTTTTCTCAAGCATATAGTCGAATGCGGGCAAGCCAACATCCTGTCTCTTATACACATCTCCGAGCCCACGAGACCAGAGAGGATCTCGTATGCCGTCTTCTGCTTGAAAAAAAAAAAACAACAAGC
>M99999:999:000000000-AFWM1:1:1114:17078:19323 1:N:0:8
AAGCTCGCCTGTATCTTAGTCGGGGTTTTCTCAAGCATATCGTCGAATGCGGGCAAGCCAACATCCTGTCTCTTATACACATCTCCGAGCCCACGAGACCAGAGAGGATCTCGTATGCCGTCTTCTGCTTGAAAAAAAAAACAATGAGACT
>M99999:999:000000000-AFWM1:1:1108:11432:5877 1:N:0:8
AAGCTCGCCTGTATCTTAGTCGGGGTTTTCTCAAGCATATCGTCGAATGCGGGCAAGCCAACATCCTGTCTCTTATACACATCTCCGAGCCCACGAGACCAGAGAGGATCTCGTATGCCGTCTTCTGCTTGAAAAAAAAAAAAAACAGCAA
>M99999:999:000000000-AFWM1:1:2111:18030:8493 1:N:0:8
AAGCTCGCCTGTATCTTAGTCGGGGTTTTCTCAAGCATATCGTCGAATGCGGGCAAGCCAACATCCTGTCTCTTATACACATCTCCGAGCCCACGAGACCAGAGAGGATCTCGTATGCCGTCTTCTGCTTGAAAAAAAAAAAAAGATACAA
>M99999:999:000000000-AFWM1:1:1113:13349:20820 1:N:0:8
AAGCTCGCCTGTATCTTAGTCGGGGTTTTCTCAAGCATATCGTCGAATGCGGGCAAGCCAACATCCTGTCTCTTATACACATCTCCGAGCCCACGAGACCAGAGAGGATCTCGTATGCCGTCTTCTGCTTGAAAAAAAAAAAATAACCCGA
>M99999:999:000000000-AFWM1:1:1113:8609:20402 1:N:0:8
AAGCTCGCCTGTATCTTAGTCGGGGTTTTCTCAAGCATATCGGCGAATGCGAGCAAGCCAACATCCTGTCTCTTATACACATCTCCGAGCCCACGAGACCAGAGAGGATCTCGTATGCCGTCTTCTGCTTGAAAAAAAAAACAAAAAAAAA
>M99999:999:000000000-AFWM1:1:2108:25661:13212 1:N:0:8
AAGCTCGCCTGTATCTTAGTCGGGGTTTTCTCAAGCATATCGTCGAATGCGAGCAAGCCAACATCCTGTCTCTTATACACATCTCCGAGCCCACGAGACCAGAGAGGATCTCGTATGCCGTCTTCTGCTTGAAAAAAAAAAACAAATCAAA
>M99999:999:000000000-AFWM1:1:2111:15867:25674 1:N:0:8
AAGCTCGACTGTATCTTAGTCGGGGTTTTTTCAAGCATATCGTCGAATGCGAGCAAGCCAACATCCTGTCTCTTATACACATCTCCGAGCCCACGAGACCAGAGAGGATCTCGTATGCCGGCTTCTGCTTGATAAGAAAAAACAATGAGAG
>M99999:999:000000000-AFWM1:1:1110:24499:15488 1:N:0:8
AAGCTCGCCTGTATCTTAGTCGGGGTTTTCTCAAGCATATCGTCGAATGCGAGCAAGCCAACATCCTGTCTCTTATACACATCTCCGAGCCCACGAGACCAGAGAGGATCTCGTATGCCGTCTTCTGCTTGAAAAAAAAAAAATAATATAT
>M99999:999:000000000-AFWM1:1:1108:24909:12692 1:N:0:8
AAGCTCGCCTGTATCTTAGTCGGGGTTTTCTCAAGCATATCGTCGAATGCGAGCAAGCCAACATCCTGTCTCTTATACACATCTCCGAGCCCACGAGACCAGAGAGGATCTCGTATGCCGTCTTCTGCTTGAAAAAAAAAAAACAGTAACG
>M99999:999:000000000-AFWM1:1:1110:25057:12244 1:N:0:8
AAGCTCGCCTGTATCTTAGTCGGGGTTTTCTCAAGCATATCGTCGAATGCGAGCAAGCCAACATCCTGTCTCTTATACACATCTCCGAGCCCACGAGACCAGAGAGGATCTCGTATGCCGTCTTCTGCTTGAAAAAAAAAAAAAACAGACT
>M99999:999:000000000-AFWM1:1:2106:28071:13997 1:N:0:8
AAGCTCGCCTGTATCTTAGTCGGGGTTTTCTCAAGCATATCGTCGAATGCGAGCAAGCCAACATCCTGTCTCTTATACACATCTCCGAGCCCACGAGACCAGAGAGGATCTCGTATGCCGTCTTCTGCTTGAAAAAAAAAAGAATATAATG
>M99999:999:000000000-AFWM1:1:2110:19919:17875 1:N:0:8
AAGCTCGCCTGTATCTTAGTCGGGGTTTTCTCAAGCATATCGTCGAATGCGAGCAAGCCAACATCCTGTCTCTTATACACATCTCCGAGCCCACGAGACCAGAGAGGATATCGTATGCGGTCTTCTGCTTGAAAAAATGAAAACACATGAG
>M99999:999:000000000-AFWM1:1:1114:17885:6216 1:N:0:8
AAGCTCGCCTGTATCTTAGTCGGGGTTTTCTCAAGCATATCGTCGAATGCGAGCAAGCCAACATCCTGTCTCTTATACACATCTCCGAGCCCACGAGACCAGAGAGGATCTCGTATGCCGTCTTCTGCTTGAAAAAAAAAAAAACAAAACA
>M99999:999:000000000-AFWM1:1:2109:22865:8034 1:N:0:8
AAGCTCGCCTGTATCTTAGTCGGGGTTTTCTCAAGCATATCGTCGAATGCGAGCAAGCCAACATCCTGTCTCTTATACACATCTCCGAGCCCACGAGACCAGAGAGGATCTCGTATGCCGTCTTCTGCTTGAAAACAACAAATAAACACAA
>M99999:999:000000000-AFWM1:1:2103:19897:13391 1:N:0:8
AAGCTCGCCTGTATCTTAGTCGGGGTTTTCTCAAGCATATCGTCGAATGCGAGCAAGCCAACATCCTGTCTCTTATACACATCTCCGAGCCCACGAGACCAGAGAGGATCTCGTATGCCGTCTTCTGCTTGAAAAAAAAAAAAACCATGCG
>M99999:999:000000000-AFWM1:1:2107:18881:14569 1:N:0:8
AAGCTCGCCTGTATCTTAGTCGGGGTTTTCTCAAGCATATTGTCGAATGCGAGCAAGCCAACATCCTGTCTCTTATACACATCTCCGAGCCCACGAGACCAGAGAGGATCTCGTATGCCGTCTTCTGCTTGAAAAAAAAAAAAAAATAATA
>M99999:999:000000000-AFWM1:1:2113:6856:9279 1:N:0:8
AAGCTCGCCTGTATCTTAGTCGGGGTTTTCTCAAGCATATCGTCGACAGCGGGGAAGCCAACATCCTGTCTCTTATACACATCTCCGAGCCCACGAGACCAGAGAGGATCTCGTATGCCGTCTTCTGCTTGAAAAAAATAACCAATACTTG
>M99999:999:000000000-AFWM1:1:1113:19083:16617 1:N:0:8
AAGCTCGCCTGTATCTTAGTCGGGGTTTTCTCAAGCATATCGTCGACAGCGGGGAAGCCAACATCCTGTCTCTTATACACATCTCCGAGCCCACGAGACCAGAGAGGATCTCGTATGCCGTCTTCTGCTTGAAAAAAAAAAACAAACGAAT
>M99999:999:000000000-AFWM1:1:1102:26235:19906 1:N:0:8
AAGCTCGCCTGTATCTTAGTCGGGGTTTTCTCAAGCATATCGTCGACAGCGGGGAAGCCAACATCCTGTCTCTTATACACATCTCCGAGCCCACGAGACCAGAGAGGATCTCGTATGCCGTCTTCTGCTTGAAAAAAAAAAAAACAAAAAA
>M99999:999:000000000-AFWM1:1:1114:5011:15536 1:N:0:8
AAGCTCGCCTGTATCTTAGTCGGGGTTTTCTCAAGCATATCGTCGACAGCGGGGAAGCCAACATCCTGTCTCTTATACACATCTCCGAGCCCACGAGACCAGAGAGGATCTCGTATGCCGTCTTCTGCTTGAAAAAAAAAAAAAACAAAAA
>M99999:999:000000000-AFWM1:1:1101:5657:19260 1:N:0:8
AAGCTCGCCTGTATCTTAGTCGGGGTTTTCTCAAGCATATCGTCGACAGCGGGGAAGCCAACATCCTGTCTCTTATACACATCTCCGAGCCAACGAGACCAGAGAGGACCTCGTATGCGGCCTCTTGCTTGAAAAAAAAAAAAGACAGACG
>M99999:999:000000000-AFWM1:1:2105:24148:12313 1:N:0:8
AAGCTCGCCTGTATCTTAGTCGGGGTTTTCTCAAGCATATCGTCGACAGCGGGGAAGCCAACATCCTGTCTCTTATACACATCTCCGAGCCCACGAGACCAGAGAGGATCTCGTATGCCGTCTTCTGCTTGAAAAAAAAAAACAGACACGT
>M99999:999:000000000-AFWM1:1:1112:29051:17176 1:N:0:8
AAGCTCGCCTGTATCTTAGTCGGGGTTTTCTCAAGCATATCGTCGACAGCGGGGAAGCCAACATCCTGTCTCTTATACACATCTCCGAGCCCACGAGACCAGAGAGGATCTCGTATGCCGTCTTCTGCTTGAAAAAAAAAAAAAACAAACT
>M99999:999:000000000-AFWM1:1:2113:17356:28466 1:N:0:8
AAGCTCGCCTGTATCTTAGTCGGGGTTTTCTCAAGCATATCGTCGACAGCGGGGAAGCCAACATCCTGTCTCTTATACACATCTCCGAGCCCACGAGACCAGAGAGGATCTCGTATGCCGTCTTCTGCATGAAACAAAAAACAGGATGACA
>M99999:999:000000000-AFWM1:1:1114:8985:11763 1:N:0:8
AAGCTCGCCTGTATCTTAGTCGGGGTTTTCTCAAGCATATCGTCGACAGCGGGGAAGCCAACATCCTGTCTCTTATACACATCTCCGAGCCCACGAGACCAGAGAGGATCTCGTATGCCGTCTTCTGCTTGAAAAAAAAAAAAATTAACAA
>M99999:999:000000000-AFWM1:1:1114:28085:14232 1:N:0:8
AAGCTCGCCTGTATCTTAGTCGGGGTTTTCTCAAGCATAATCTCGAATGCGAGCAAGCCAACATCCTGTCTCTTATACACATCTCCGAGCCCACGAGACCAGAGAGGATCTCGTATGCCGTCTTCTGCTTGAAAAAAAAAAACAACCAACA
>M99999:999:000000000-AFWM1:1:2114:7005:9832 1:N:0:8
AAGCTCGCCTGTATCTTAGTCGGGGTTTTCTCAAGCATAATCTCGAATGCGAGCAAGCCAACATCCTGTCTCTTATACACATCTCCGAGCCCACGAGACCAGAGAGGATCTCGTATGCCGTCTTCTGCTTGAAAAAAAAAAAAAAACAAAA
>M99999:999:000000000-AFWM1:1:2101:6757:14811 1:N:0:8
AAGCTCGCCTGTATTAGTCGGGGTTTTCTCAAGCATAATCTCGAATGCGAGCAAGCCAACATCCTGTCTCTTATACACATCTCCGAGCCCACGAGACCAGAGAGGATCTCGTATGCCGTCTTCTGCTTGAAAAAAAAACACAGTAAATACT
>M99999:999:000000000-AFWM1:1:2109:22113:14141 1:N:0:8
AAGCTCGCCTGTATCTTAGTCGGGGTTTTCTCAAGCATAATCTCGAATGCGAGCAAGCCAACATCCTGTCTCTTATACACATCTCCGAGCCCACGAGACCAGAGAGGATCTCGTATGCCGTCTTCTGCTTGAAAAAAAAAAACACTAAAAA
>M99999:999:000000000-AFWM1:1:1106:9354:18210 1:N:0:8
AAGCTCGCCTGTATCTTAGTCGGGGTTTTCTCAAGCATAATCTCGAATGCGAGCAAGCCAACATCCTGTCTCTTATACACATCTCCGAGCCCACGAGACCAGAGAGGATCTCGTATGCCGTCTTCTGCTTGAAAAAAAAAAAAAAAGACAA
>M99999:999:000000000-AFWM1:1:2111:11282:18783 1:N:0:8
AAGCTCGCCTGTATCTTAGTCGGGGTTTTCTCAAGCATAATCTCGAATGCGAGCAAGCCAACATCCTGTCTCTTATACACATCTCCGAGCCCACGAGACCAGAGAGGATCTCGTATGCCGTCTTCTGCTTGAAAAAAAAAACAGAAAAACA
>M99999:999:000000000-AFWM1:1:2103:21526:22386 1:N:0:8
AAGCTCGCCTGTATCTTAGTCGGGGTTTTCTCAAGCATAATCTCGAATGCGAGCAAGCCAACATCCTGTCTCTTATACACATCTCCGAGCCCACGAGACCAGAGAGGATCTCGTATGCCGTCTTCTGCTTGAAAAAAAAAAAAAGCTTACA
>M99999:999:000000000-AFWM1:1:1108:15027:5758 1:N:0:8
AAGCTCGCCTGTATCTTAGTCGGGGTTTTCTCAAGCATAATCTCAATGCGAGCAAGCCAACATCCTGTCTCTTATACACATCTCCGAGCCCACGAGACCAGAGAGGATCTCGTATGCCGTCTTCTGCTTGAAAAAAAAAAAAAATGAAACC
>M99999:999:000000000-AFWM1:1:2102:22726:5340 1:N:0:8
AAGCTCGCCTGTATCTTAGTCGGGGTTTTCTCAAGCATAATCTCGAATGCGAGCAAGCCAACATCCTGTCTCTTATACACATCTCCGAGCCCACGAGACCAGAGAGGATCTCGTATGCCGTCTTCTGCTTGAAAACAAAAAAAAAAAGATT
>M99999:999:000000000-AFWM1:1:1105:8237:5945 1:N:0:8
AAGCTCGCCTGTATCTTAGTCGGGGTTTTCTCAAGCATAATCTCGAATGCGAGCAAGCCAACATCCTGTCTCTTATACACATCTCCGAGCCCACGAGACCAGAGAGGATCTCGTATGCCGTCTTCTGCTTGAAAAAAAAAAAAAAGAAGAC
>M99999:999:000000000-AFWM1:1:2101:19970:23614 1:N:0:8
AAGCTCGCCTGTATCTTAGTCGGGGTTTTCTCAAGCATAAATTCGGGTGCGGGGAAGCCAACATCCTGTCTCTTATAAACATCTCCGAGCCCACGAGACCAGAGAGGATCTCGTATGCCGTCTTCTGCTTGAAAAAAAAAAAAAAAGCATG
>M99999:999:000000000-AFWM1:1:2105:23423:9973 1:N:0:8
AAGCTCGCCTGTATCTTAGTCGGGGTTTTCTCAAGCATAAATTCGGGTGCGGGGAAGCCAACATCCTGTCTCTTATACACATCTCCGAGCCCACGAGACCAGAGAGGATCTCGTATGCCGTCTTCTGCTTGAAAAAAAAAAAAAACAAAAA
>M99999:999:000000000-AFWM1:1:2104:14032:4936 1:N:0:8
AAGCTCGCCTGTATCTTAGTCGGGGCATTCTCTAGCATATATTCGGGTGCGGGGAAGCCAACATCCTGTCTCTTATACACATCTCCGAGCCCACGAGACCAGAGAGGATCTCGTATGCCGTCTTCTGCTTGAAAAAAAAAACAACATCACA
>M99999:999:000000000-AFWM1:1:1109:19632:5765 1:N:0:8
AAGCTCGCCTGTATCTTAGTCGGGGTTTTCTCAAGCATAAATTCGGGTGCGGGGAAGCCAACATCCTGTCTCTTATACACATCTCCGAGCCCACGAGACCAGAGAGGATCTCGTATGCCGTCTTCTGCTTGAAAAAAAAAAAAACAAACAG
>M99999:999:000000000-AFWM1:1:1113:6300:13094 1:N:0:8
AAGCTCGCCTGTATCTTAGTCGGGGTTTTCTCAAGCATAAATTCGGGTGCGGGGAAGCCAACATCCTGTCTCTTATACACATCTCCGAGCCCACGAGACCAGAGAGGATCTCGTATGCCGTCTTCTGCTTGAAAAAAAAAAAAAAACCAAA
>M99999:999:000000000-AFWM1:1:1112:15639:25632 1:N:0:8
AAGCTCGCCTGTATCTTAGTCGGGGTTTTCTCAAGCATAAATTCGGGTGCGGGGAAGCCAACATCCTGTCTCTTATACACATCTCCGAGCCCACGAGACCAGAGAGGATCTCGTATGCCGTCTTCTGCTTGAAAAAAAAAACAAAAGTATA
>M99999:999:000000000-AFWM1:1:1102:8779:13173 1:N:0:8
AAGCTCGCCTGTATCTTAGTCGGGGTTTTCTCAAGCATAAATTCGGGTGCGGGGAAGCCAACATCCTGTCTCTTATACACATCTCCGAGCCCACGAGACCAGAGAGGATCTCGTATGCCGTCTTCTGCTTGAAAAAAAAAAAACTGAAAAG
>M99999:999:000000000-AFWM1:1:1106:9153:26823 1:N:0:8
AAGCTCGCCTGTATCTTAGTCGGGGTTTTCTCAAGCATAAATTCGGGTGCGGGGAAGCCAACATCCTGTCTCTTATACACATCTCCGAGCCCACGAGACCAGAGAGGATCTCGTATGCCGTCTTCTGCTTGAAAAAAAAAAACACAATAAA
>M99999:999:000000000-AFWM1:1:1101:19301:26316 1:N:0:8
AAGCTCGCCTGTATCTTAGTCGGGTTTTCTCAAGCATAAATTCGAATTCGGGGAAGCCAACATCCTGTCTCTTATACACATCTCCGAGCCCACGAGACCAGAGAGGATCTCGTATGCCGTCTTCTGCTTGAAAAAAAAAAACTACAGCAAG
>M99999:999:000000000-AFWM1:1:1106:5674:11247 1:N:0:8
AAGCTCGCCTGTATCTTAGTCGGGGTTTTCTCAAGCATAAATTCGAATGCGGGGAAGCCAACATCCTGTCTCTTATACACATCTCCGAGCCCACGAGACCAGAGAGGATCTCGTATGCCGTCTTCTGCTTGAAAAAAAAAAAAAAATGAAA
>M99999:999:000000000-AFWM1:1:2107:12490:2921 1:N:0:8
AAGCTCGCCTGTATCTTAGTCGGGGTTTTCTCAAGCATAAATTCGAATGCGGGGAAGCCAACATCCTGTCTCTTATACACATCTCCGAGCCCACGAGACCAGAGAGGATCTCGTATGCCGTCTTCTGCTTGAAAAAAACAAACAAAACACA
>M99999:999:000000000-AFWM1:1:1113:20492:10378 1:N:0:8
AAGCTCGCCTGTATCTTAGTCGGGGTTTTCTCAAGCATAAATTCGAATGCGGGGAAGCCAACATCCTGTCTCTTATACACATCTCCGAGCCCACGAGACCAGAGAGGATCTCGTATGCCGTCTTCTGCTTGAAAAAAAAAAACAAACATAA
>M99999:999:000000000-AFWM1:1:2107:19576:7559 1:N:0:8
AAGCTCGCCTGTATCTTAGTCGGGGTTTTCTCAAGCATAAATTCGAATGCGGGGAAGCCAACATCCTGTCTCTTATACACATCTCCGAGCCCACGAGACCAGAGAGGATCTCGTATGCCGTCTTCTGCTTGAAAAAAAAAAAACGAAACAA
>M99999:999:000000000-AFWM1:1:2114:12364:13957 1:N:0:8
AAGCTCGCCTGTATCTTAGTCGGGGTTTTCTCAAGCATAAATTCGAATGCGGGGAAGCCAACATCCTGTCTCTTATACACATCTCCGAGCCCACGAGACCAGAGAGGATCTCGTATGCCGTCTTCTGCTTGAAAAAAAAAAAAAGATAACA
>M99999:999:000000000-AFWM1:1:1104:21196:22864 1:N:0:8
AAGCTCGCCTGTATCTTAGTCGGGGTTTTCTCAAGCATAAATTCGAATGCGGGGAAGCCAACATCCTGTCTCTTATACACATCTCCGAGCCCACGAGACCAGAGAGGATCTCGTATGCCGTCTTCTGCTTGAAAAAAAAAAAAAATGACAA
>M99999:999:000000000-AFWM1:1:1108:11534:15437 1:N:0:8
AAGCTCGCCTGTATCTTAGTCGGGGTTTTCTCAAGCATAAATTCGAATGCGGGGAAGCCAACATCCTGTCTCTTATACACATCTCCGAGCCCACGAGACCAGAGAGGATCTCGTATGCCGTCTTCTGCTTGAAAAAAACAACATACAAAAA
>M99999:999:000000000-AFWM1:1:1113:21800:22898 1:N:0:8
AAGCTCGCCTGTATCTTAGTCGGGGTTTTCTCAAGCATAAATTCGAATGCGGGGAAGCCAACATCCTGTCTCTTATACACATCTCCGAGCCCACGAGACCAGAGAGGATCTCGTATGCCGTCTTCTGCTTGAAAAAAAAAAAACATAACTA
>M99999:999:000000000-AFWM1:1:1113:15507:9251 1:N:0:8
AAGCTCGCCTGTATCTTAGTCGGGGTTTTCTCAAGCATAAATTCGAATGCGGGGAAGCCAACATCCTGTCTCTTATACACATCTCCGAGCCCACGAGACCAGAGAGGATCTCGTATGCCGTCTTCTGCTTGAAAAAAAAAAAAAACAAAAA
>M99999:999:000000000-AFWM1:1:2105:19168:14287 1:N:0:8
AAGCTCGCCTGTATCTTAGTCGGGGTTTTCTCAAGCATAAATTCGAATGCGGGGAAGCCAACATCCTGTCTCTTATACACATCTCCGAGCCCACGAGACCAGAGAGGATCTCGTATGCCGTCTTCTGCTTGAAAAAAAAAAAACTAGACCA
>M99999:999:000000000-AFWM1:1:2113:7244:9277 1:N:0:8
AAGCTCGCCTGTATCTTAGTCGGGGTTTTCTCAAGCATAAATTCGAATGCGGGCAAGCCAACATCCTGTCTCTTATACACATCTCCGAGCCCACGAGACCAGAGAGGATCTCGTATGCCGTCTTCTGCTTGAAAAAAAAAAAAAGAAAGCA
>M99999:999:000000000-AFWM1:1:2107:18214:11262 1:N:0:8
AAGCTCGCCTGTATCTTAGTCGGGGTTTTCTCAAGCATAAATTCGGATGCGGGCAAGCCAACATCCTGTCTCTTATACACATCTCCGAGCCCACGAGACCAGAGAGGATCTCGTATGCCGTCTTCTGCTTGAAAAAAAAAAAACACAAAAA
>M99999:999:000000000-AFWM1:1:1114:18941:10572 1:N:0:8
AAGCTCGCCTGTATCTTAGTCGGGGTTTTCTCAAGCATAAATTCGAATGCGGGCAAGCCAACATCCTGTCTCTTATACACATCTCCGAGCCCACGAGACCAGAGAGGATCTCGTATGCCGTCTTCTGCTTGAAAAAAAAAAACAAATAGAC
>M99999:999:000000000-AFWM1:1:1106:5486:10789 1:N:0:8
AAGCTCGCCTGTATCTTAGTCGGGGTTTTCTCAAGCATAAATTCGAATGCGGGCAAGCAACATCCTGTCTCTTATACACATCTCCGAGCCCACGAGACCAGAGAGGATCTCGTATGCCGTCTTCTGCTTGAAAAAAAAAACAAAAAAAGAG
>M99999:999:000000000-AFWM1:1:2104:22331:11984 1:N:0:8
AAGCTCGCCTGTATCTTAGTCGGGGTTTTCTCAAGCATAAATTCGATGCGGGCAAGCCAACATCCTGTCTCTTATACACATCTCCGAGCCCACGAGACCAGAGAGGATCTCGTATGCCGTCTTCTGCTTGAAAAAAAAAAACAACCAAAAA
>M99999:999:000000000-AFWM1:1:1113:23502:15961 1:N:0:8
AAGCTCGCCTGTATCTTAGTCGGGGTTTTCTCAAGCATAAATTCGAATGCGGGCAAGCCAACATCCTGTCTCTTATACACATCTCCGAGCCCACGAGACCAGAGAGGATCTCGTATGCCGTCTTCTGCTTGAAAAAAAAAAACAAATAATA
>M99999:999:000000000-AFWM1:1:1103:9112:16153 1:N:0:8
AAGCTCGCCTGTATCTTAGTCGGGGTTTTCTCAAGCATAAATTCGAATGCGGGCAAGCCAACATCCTGTCTCTTATACACATCTCCGAGCCCACGAGACCAGAGAGGATCTCGTATGCCGTCTTCTGCTTGAAAAAAAATAAGAAAGAGTA
>M99999:999:000000000-AFWM1:1:1112:3256:16948 1:N:0:8
AAGCTCGCCTGTATTTAGTCGGGGTTTTCTCAAGCATAAATTCGAATGCGGGCAAGCCAACATCCTGTCTCTTATACACATCTCCGAGCCCACGAGACCAGAGAGGATCTCGTATGCCGTCTTCTGCTTGAAAAAAAAAAACAACACACAA
>M99999:999:000000000-AFWM1:1:1111:4043:11944 1:N:0:8
AAGCTCGCCTGTATCTTAGTCGGGGTTTTCTCAAGCATAAATTCGAATGCGGGCAAGCCAACATCCTGTCTCTTATACACATCTCCGAGCCCACGAGACCAGAGAGGATCTCGTATGCCGTCTTCTGCTTGAAAAAAAAAAAATATAGCAC
>M99999:999:000000000-AFWM1:1:1104:12376:27468 1:N:0:8
AAGCTCGCCTGTATCTTAGTCGGGGTTTTCTCAAGCATAAATTCGAATGCGGGCAAGCCAACATCCTGTCTCTTATACACATCTCCGAGCCCACGAGACCAGAGAGGATCTCGTATGCCGTCTTCTGCTTGAAAAAAAAAAAACAACAAAA
>M99999:999:000000000-AFWM1:1:2110:9051:16875 1:N:0:8
AAGCTCGCCTGTATCTTAGTCGGGGTTTTCTCAAGCATAAATTCGACAGCGAGCAAGCCAACATCCTGTCTCTTATACACATCTCCGAGCCCACGAGACCAGAGAGGATCTCGTATGCCGTCTTCTTCATGAAAAAAAAAAATTACAAAAA
>M99999:999:000000000-AFWM1:1:1102:20601:18822 1:N:0:8
AAGCTCGCCTGTATCTTAGTCGGGGTTTTCTCAAGCATAAATTCGACAGCGAGCAAGCCAACATCCTGTCTCTTATACACATCTCCGAGCCCACGAGACCAGAGAGGATCTCGTATGCCGTCTTCTGCTTGAAAAAAAAAAAAAAAAAAAA
>M99999:999:000000000-AFWM1:1:1112:22393:16169 1:N:0:8
AAGCTCGCCTGTATCTTAGTCGGGGTTTTCTCAAGCATAAATTCGACAGCGAGCAAGCCAACATCCTGTCTCTTATACACATCTCCGAGCCCACGAGACCAGAGAGGATCTCGTATGCCGTCTTCTGCTTGAAAAAAAAAAAATGCAAAAA
>M99999:999:000000000-AFWM1:1:1108:12624:3822 1:N:0:8
AAGCTCGCCTGTATCTTAGTCGGGGTTTTCTCAAGCATAAATTCGACAGCGAGCAAGCCAACATCCTGTCTCTTATACACATCTCCGAGCCCACGAGACCAGAGAGGATCTCGTATGCCGTCTTCTGCTTGAAAAAACAAAAAAAAAAGAT
>M99999:999:000000000-AFWM1:1:2109:26236:11771 1:N:0:8
AATCTCGCCTGTATCTTAGTCGGGGTTTTCTCAAGCATAAATTCGACAGCGAGCAAGCCAACATCCTTTCTCTTATACACATCTCCGAGCCCACGATACCAGAGAGGATCTCGTATGCCGTCTTCTGCTTGAAAAAAAAAAAACAGACAAT
>M99999:999:000000000-AFWM1:1:2109:5450:7232 1:N:0:8
AAGCTCGCCTGTATCTTAGTCGGGGTTTTCTCAAGCATAAATTCGACAGCGAGCAAGCCAACATCCTGTCTCTTATACACATCTCCGAGCCCACGAGACCAGAGAGGATCTCGTATGCCGTCTTCTGCTTGAAAAAAAACAAATACATAAA
>M99999:999:000000000-AFWM1:1:1107:9342:23916 1:N:0:8
AAGCTCGCCTGTATCTTAGTCGGGGTTTTCTCAAGCATAAATTCGACAGCGAGCAAGCCAACATCCTGTCTCTTATACACATCTCCGAGCCCACGAGACCAGAGAGGATCTCGTATGCCGTCTTCTGCTTGAAAAAAAAAAAAAACAATAA
>M99999:999:000000000-AFWM1:1:1102:7292:22679 1:N:0:8
AAGCTCGCCTGTATCTTAGTCGGGGTTTTCTCAAGCATAAATTCGACAGCGAGCAAGCCAACATCCTGTCTCTTATACACATCTCCGAGCCCACGAGACCAGAGAGGATCTCGTATGCCGTCTTCTGCTTGAAAAAAAAAAAAGCGAACGA
>M99999:999:000000000-AFWM1:1:1103:26622:6954 1:N:0:8
AAGCTCGCCTGTATCTTAGTCGGGGTTTTCTCAAGCATAAATTCGACAGCGAGCAAGCCAACATCCTGTCTCTTATACACATCTCCGAGCCCACGAGACCAGAGAGGATCTCGTATGCCGTCTTCTGCTTGAAAAAAAAAAAAATAAATAA
>M99999:999:000000000-AFWM1:1:1114:11410:15421 1:N:0:8
AAGCTCGCCTGTATCTTAGTCGGGGTTTTCTCATACATATCGTCGAATGCGGGCAAGCCAACATCCTGTCTCTTATACACATCTCCGAGCCCACGAGACCAGAGAGGATCTCGTATGCCGTCTTCTGCTTGAAAAAAAAACAAACATAATG
>M99999:999:000000000-AFWM1:1:2102:21472:15192 1:N:0:8
AAGCTCGCCTGTATCTTAGTCGGGGTTTTCTCATACATATCGTCGAATGCGGGCAAGCCAACATCCTGTCTCTTATACACATCTCCGAGCCCACGAGACCAGAGAGGATCTCGTATGCCGTCTTCTGCTTGACAAAAACAACAAAGCAGGG
>M99999:999:000000000-AFWM1:1:2109:11716:2124 1:N:0:8
AAGCTCGCCTGTATCTTAGTCGGGGTTTTCTCATACATATCGTCGAATGCGGGCAAGCCAACATCCTGTCTCTTATACACATCTCCGAGCCCACGAGACCAGAGAGGATCTCGTATGCCGTCTTCTGCTTGAAAAAAAAAAACAATACAGA
>M99999:999:000000000-AFWM1:1:2112:19143:19992 1:N:0:8
AAGCTCGCCTGTATCTTAGTCGGGTTTTCTCATACATATCGTCGAATGCGGGCAAGCCAACATCCTGTCTCTTATACACATCTCCGAGCCCAGAGACCAGAGAGGATCTCGTATGCCGTCTTCTGCTTGAAAAAAAAAAAAAAAATAAAGA
>M99999:999:000000000-AFWM1:1:1107:21745:15336 1:N:0:8
AAGCTCGCCTGTATCTTAGTCGGGGTTTTCTCATACATATCGTCGAATGCGGGCAAGCCAACATCCTGTCTCTTATACACATCTCCGAGCCCACTAGACCAGAGAGGATCTCGTATGCCGTCTTCTGCTTGAAAACAAACAAAACAAAGTA
>M99999:999:000000000-AFWM1:1:2101:25774:6855 1:N:0:8
AAGCTCGCCTGTATCTTAGTCGGGGTTTTCTCATACATATCGTCGAATGCGGGCAAGCCAACATCCTGTCTCTTATACACATCTCCGAGCCCACGAGACCAGAGAGGATCTCGTATGCCGTCTTCTGCTTGAAAAAAAACAAACGAAGTAC
>M99999:999:000000000-AFWM1:1:1101:7399:21588 1:N:0:8
AAGCTCGCCTGTATCTTAGTCGGGGTTTTCTCATACATATCGTCGAATGCGGGCAAGCCAACATCCTGTCTCTTATACACATCTCCGAGCCCACGAGACCAGAGAGGATCTCGTATGCCGTCTTCTGCTTGAAAAAAAAAAACCCACTAAC
>M99999:999:000000000-AFWM1:1:2104:11246:11901 1:N:0:8
AAGCTCGCCTGTATCTTAGTCGGGGTTTTCTCATACATATCGTCGAATGCGGGCAAGCCAACATCCTGTCTCTTATACACATCTCCGAGCCCACGAGACCAGAGAGGATCTCGTATGCCGTCTTCTGCTTGAAAAAAAAAAAAATAACAAA
>M99999:999:000000000-AFWM1:1:1106:28171:15440 1:N:0:8
AAGCTCGCCTGTATCTTAGTCGGGGTTTTCTCATACATATCGTCGAATGCGGGCAAGCCAACATCCTGTCTCTTATACACATCTCCGAGCCCACGAGACCAGAGAGGATCTCGTATGCCGTCTTCTGCTTGAAAAAAAAAAAAATAACAAG
>M99999:999:000000000-AFWM1:1:2104:21062:17703 1:N:0:8
AAGCTCGCCTGTATCTTAGTCGGGGTTTTCTCATACATATCGTCGAATGCGAGCAAGCCAACATCCTGTCTCTTATACACATCTCCGAGCCCACGAGACCAGAGAGGATCTCGTATGCCGTCTTCTGCTTGAAAAAAAAAAAAAAACAAAC
>M99999:999:000000000-AFWM1:1:2112:3826:19551 1:N:0:8
AAGCTCGCCTGTATCTTAGTCGGGGTTTTCTCATACATATCGTCGAATGCGAGCAAGCCAACATCCTGTCTCTTATACACATCTCCGAGCCCACGAGACCAGAGAGGATCTCGTATGCCGTCTTCTGCTTGAAAAAAAAAAAGTAACAACA
>M99999:999:000000000-AFWM1:1:1114:12620:18977 1:N:0:8
AAGCTCGCCTGTATCTTAGTCGGGGTTTTCTCATACATATCGTCGAATGCGAGCAAGCCAACATCCTGTCTTTATACACATCTCCGAGCCCACGAGACCAGAGAGGATCTCGTATGCCGTCTTCTGCTTGAAAAAACAAATAATAAATCTG
>M99999:999:000000000-AFWM1:1:1108:13140:10049 1:N:0:8
AAGCTCGCCTGTATCTTAGTCGGGGTTTTCTCATACAATCGTCGAATGCGAGCAAGCCAACATCCTGTCTCTTATACACATCTCCGAGCCCACGAGACCAGAGAGGATCTCGTATGCCGTCTTCTGCTTGAAAAAAAAAAACAACAACAAT
>M99999:999:000000000-AFWM1:1:2109:19502:12798 1:N:0:8
AAGCTCGCCTGTATCTTAGTCGGGGTTTTCTCATACATATCGTCGAATGCGAGCAAGCCAACATCCTGTCTCTTATACACATCTCCGAGCCCACGAGACCAGAGAGGATCTCGTATGCCGTCTTCTGCTTGAAAAAAAAAAACCAAAAAGA
>M99999:999:000000000-AFWM1:1:2110:18380:12363 1:N:0:8
AAGCTCGCCTGTATCTTAGTCGGGGTTTTCTCATACATATCGTCGAATGCGAGCAAGCCCACATCCTGTCTCTTATACACATCTCCGAGCCCGCGAGTCCAGAGAGGATCTCGTGTGCCGTCTTCTGCTTGAAAAAAAAAAAAAATAACTA
>M99999:999:000000000-AFWM1:1:1113:24197:23348 1:N:0:8
AAGCTCGCCTGTATCTTAGTCGGGGTTTTCTCATACATATCGTCGAATGCGAGCAAGCCAACATCCTGTCTCTTATACACATCTCCGAGCCCACGAGACCAGAGAGGATCTCGTATGCCGTCTTCTGCTTGAAAAAAAAAAACAAAATATC
>M99999:999:000000000-AFWM1:1:2109:18489:21580 1:N:0:8
AAGCTCGCCTTTATCTTAGTCGGGGTTTTCTCATACATATCGTCGAATGCGAGCAAGCCAACATCCTGTCTCTTATACCCATCTCCGAGCCCACGAGACCAGAGAGGATCTCGTATGCCGTCTTCTGCTTGAAAAAAAAAAAATGACAAGA
>M99999:999:000000000-AFWM1:1:1114:27063:21812 1:N:0:8
AAGCTCGCCTGTATCTTAGTCGGGGTTTTCTCATACATATCGTCGAATGCGAGCAAGCCAACATCCTGTCTCTTATACACATCTCCGAGCCCACGAGACCAGAGAGGATCTCGTATGCCGTCTTCTGCTTGAAAAAAAAAACACATCAAAG
>M99999:999:000000000-AFWM1:1:1112:25808:25022 1:N:0:8
AAGCTCGCCTGGATCTTAGTCGGGGTTTTCTCATACATATCGTCGAATGCGAGCAAGCCAACATCCTGTCTCTTATACACATCTCCGAGCCCACGAGACCAGAGAGGATCTCGTATGCCGTCTTCTGCTTGAAAAAAAACAACATATTAGA
>M99999:999:000000000-AFWM1:1:2110:9311:20430 1:N:0:8
AAGCTCGCCTGTATCTTAGTCGGGGTTTTCTCATACATATCGTCGAATGCGAGCAAGCCAACATCCTGTCTCTTATACACATCTCCGAGCCCACGAGCCCAGAGAGATTCCCGTAGGCCGCCTCCGCCTTAAAAAAAAAAAACCTAAATAC
>M99999:999:000000000-AFWM1:1:1110:4382:18306 1:N:0:8
AAGCTCGCCTGTATCTTAGTCGGGGTTTTCTCATACATCTCGTCGACAGCGAGCAAGCCAACATCCTGTCTCTTATACACATCTCCGAGCCCACGAGACCAGAGAGGATCTCGTATGCCGTCTTCTGCTTGAAAAAAAAAAATGACACAAG
>M99999:999:000000000-AFWM1:1:2102:19627:17164 1:N:0:8
AAGCTCGCCTGTATCTTAGTCGGGGTTTTCTCATACATATCGTCGACAGCGAGCAAGCCAACATCCTGTCTCTTATACACATCTCCGAGCCCACGAGACCAGAGAGGATCTCGTATGCCGTCTTCTGCTTGAAAAAAAAAAACACATAAGG
>M99999:999:000000000-AFWM1:1:1101:13204:13325 1:N:0:8
AAGCTCGCCTGTATCTTAGTCGGGGTTTTCTCATACATATCGTCGACAGCGAGCAAGCCAACATCCTGTCTCTTATACACATCTCCGAGCCCACGAGACCAGAGAGGATCTCGTATGCCGTCTTCTGCTTGAAAAAAAAAAAAAACACACT
>M99999:999:000000000-AFWM1:1:2103:5247:12555 1:N:0:8
AAGCTCGCCTGTATCTTAGTCGGGGTTTTCTCATACATATCGTCGACAGCGAGCAAGCCAACATCCTGTCTCTTATACACATCTCCGAGCCCACGCGACCAGAGAGGATCTCGTATGCCGTCTTCTGCTTGAAAAAAAAAAAAAAGAAGAA
>M99999:999:000000000-AFWM1:1:1106:7802:14728 1:N:0:8
AAGCTCGCCTGTATCTTAGTCGGGGTTTTCTCATACATATCGTCGACAGCGAGCAAGCCAACATCCTGTCTCTTATACACATCTCCGAGCCCACGAGACCAGAGAGGATCTCGTATGCCGTCTTCTGCTTGAAAAAAAAAAAAACAAAAAA
>M99999:999:000000000-AFWM1:1:1107:8130:13713 1:N:0:8
AAGCTCGCCTGTATCTTAGTCGGGGTTTTCTCATACATATCGTCGACAGCGAGCAAGCCAACATCCTGTCTCTTATACACATCTCCGAGCCCACGAGACCAGAGAGGATCTCGTATGCCGTCTTCTGCTTGAAAAAAAAAAAACAACATAA
>M99999:999:000000000-AFWM1:1:2108:7614:6806 1:N:0:8
AAGCTCGCCTGTATCTTAGTCGGGGTTTTCTCATACATATCGTCGACAGCACAAGCCAACATCCTGTCTCTTATACACATCTCCGAGCCCACGAGACCAGAGAGGATCTCGTATGCCGTCTTCTGCTTGAAAAAAAAAAAAGACACAAGAA
>M99999:999:000000000-AFWM1:1:2106:11867:22808 1:N:0:8
AAGCTCGCCTGTATCTTAGTCGGGGTTTTCTCATACATATCGTCGACAGCGAGCAAGCCAACATCCTGTCTCTTATACACCTCTCCGAGCCCACGAGACCAGAGAGGACCTCGTATGCCGTCTTCTGCTTGAAAAAAAAAAAAGAACCATT
>M99999:999:000000000-AFWM1:1:1104:16070:25063 1:N:0:8
AAGCTCGCCTGTATCTTAGTCGGGGTTTTCTCATACATATCGTCGACTGCGAGCAAGCCAACATCCTGTCTCTTATACACATCTCCGAGCCCACGAGACCAGAGAGGATCTCGTATGCCGTCTTCTGCTTGAAAAAAAAAAAAAAAAACAA
>M99999:999:000000000-AFWM1:1:1110:26966:11736 1:N:0:8
AAGCTCGCCTGTATCTTAGTCGGGGTTTTCTCATACATATCGTCGACAGCGAGCAAGCCAACATCCTGTCTCTTATACACATCTCCGAGCCCACGAGACCAGAGAGGATCTCGTATGCCGTCTTCTGCTTGAAAAAAAAAAAAATGCAAAA
>M99999:999:000000000-AFWM1:1:1103:22646:7312 1:N:0:8
AAGCTCGCCTGTATCTTAGTCGGGGTTTTCTCATACATATCGTCGACAGCGAGCAAGCCAACATCCTGTCTCTTATACACATCTCCGAGCCCACGAGACCAGAGAGGATCTCGTATGCCGTCTTCTGCTTGAAAAAAAAAATACAATGCTG
>M99999:999:000000000-AFWM1:1:2112:10973:22539 1:N:0:8
AAGCTCGCCTGTATCTTAGTCGGGGTTTTCTCATACATAATCTCGAAGCGGGGAAGCCAACATCCTGTCTCTTATACACATCTCCGAGCCCACGAGACCAGAGAGGATCTCGTATGCCGTCTTCTGCTTGAAAACACACACCAAGATGAGA
>M99999:999:000000000-AFWM1:1:1107:7980:26034 1:N:0:8
AAGCTCGCCTGTATCTTAGTCGGGGTTTTCTCATACATAATCTCGAATGCGGGGAAGCCAACATCCTGTCTCTTATACACATCTCCGAGCCCACGAGACCAGAGAGGATCTCGTATGCCGTCTTCTGCTTGAAAAAAAAAAACATAACAAA
>M99999:999:000000000-AFWM1:1:2111:11831:15006 1:N:0:8
AAGCTCGCCTGTATCTTAGTCGGGGTTTTCACATACCTAATCTCGAATGCGGGGAAGCCAACATCCTGTCTCTTATACACATCTCCGAGCCCACGAGACCAGAGAGGATCTCGTATGCCGTCTTCTGCTTGAAAAAAAAAAATGAAGGACA
>M99999:999:000000000-AFWM1:1:2106:16367:22647 1:N:0:8
AAGCTCGCCTGTATCTTAGTCGGGGTTTTCTCATACATAATCTCGAATGCGGGGAAGCCAACATCCGTCTCTTATACACATCTCCGAGCCCACGAGACCAGAGAGGATCTCGTATGCCGTCTTCTGCTTGAAAAAAAAAAATAAAATAGAA
>M99999:999:000000000-AFWM1:1:2104:25198:7820 1:N:0:8
AAGCTCGCCTGTATCTTAGTCGGGGTTTTCTCATACATAATCTCGAATGCGGGGAAGCCAACATCCTGTCTCTTATACACATCTCCGAGCCCACGAGACCAGAGAGGATCTCGTATGCCGTCTTCTGCTTGAAAAACCAACAATAACAACT
>M99999:999:000000000-AFWM1:1:1108:13831:15650 1:N:0:8
AAGCTCGCCTGTATCTTAGTCGGGGTTTTCTCATACATAATCTCGAATGCGGGGAAGCCAACATCCTGTCTCTTATACACATCTCCGAGCCCACGAGACCAGAGAGGATCTCGTATGCCGTCTTCTGCTTGAAAAAAAAAAAAAACACACA
>M99999:999:000000000-AFWM1:1:2103:5679:8230 1:N:0:8
AAGCTCGCCTGTATCTTAGTCGGGGTTTTCTCATACATAATCTCGAATGCGGGGAAGCCAACATCCTGTCTCTTATACACATCTCCGAGCCCACGAGACCAGAGAGGATCTCGTATGCCGTCTTCTGCTTGAAAAAAAACACAAAACAAGC
>M99999:999:000000000-AFWM1:1:2101:11025:20497 1:N:0:8
AAGCTCGCCTGTATCTTAGTCGGGGTTTTCTCATACATAATCTCGAATGCGGGGAAGCCAACATCCTGTCTCTTATACACATCTCCGAGCCCACGAGACCAGAGAGGATCTCGTATGCCGTCTTCTGCTTGAAAAAACCAACTAGATAAAA
>M99999:999:000000000-AFWM1:1:2101:11029:20479 1:N:0:8
AAGCTCGCCTGTATCTTAGTCGGGGTTTTCTCATACATAATCTCGAATGCGGGGAAGCCAACATCCTGTCTCTTATACACATCTCCGAGCCCACGAGACCAGAGAGGATCTCGTATGCCGTCTTCTGCTTGAAAAAAAAAAAAAAAACAAC
>M99999:999:000000000-AFWM1:1:1112:21954:18291 1:N:0:8
AAGCTCGCCTGTATCTTAGTCGGGGTTTTCTCATACATAATCTCGAATGCGGGCAAGCCAACATCCTGTCTCTTATACACATCTCCGAGCCCACGAGACCAGAGAGGATCTCGTATGCCGTCTTCTGCTTGAAAAAAAAAATAAAAAATAA
>M99999:999:000000000-AFWM1:1:2103:12789:23712 1:N:0:8
AAGCTCGCCTGTATCTTAGTCGGGGTTTTCTCATACATAATCTCGAATGCGGGCAAGCCAACATCCTGTCTCTTATACACATCTCCGAGCCCACGAGACCAGAGAGGATCTCGTATGCCGTCTTCTGCTTGAAAAAAAAAAACAAGTAGAC
>M99999:999:000000000-AFWM1:1:1105:17581:7569 1:N:0:8
AAGCTCGCCTGTATCTTAGTCGGGGTTTTCTCATACATAATCTCGAATGCGGGCAAGCCAACATCCTGTCTCTTATACACATCTCCGAGCCCACGAGACCAGAGAGGATCTCGTATGCCGTCTTCTGCTTGAAAAACAAAAAACAAAAGGC
>M99999:999:000000000-AFWM1:1:1103:19757:2410 1:N:0:8
AAGCTCGCCTGTTCTTAGTCGGGGTTTTCTCATACATAATCTCGAATGCGGGCAAGCCAACATCCTGTCTCTTATACACCTCTCCGAGCCCACGAGACCAGAGAGGATCTCGTATGCCGTCTTCTGCTTGAAAAAAAAAAAAACCAAATAA
>M99999:999:000000000-AFWM1:1:2113:9955:20685 1:N:0:8
AAGCTCGCCTGTATCTTAGTCGGGGTTTTCTCATACATAATCTCGAATGCGGGCAAGCCAACATCCTGTCTCTTATACACATCTCCGAGCCCACGAGACCAGAGAGGATCTCGTATGCCGTCTTCTGCTTGAAAAAAAAAAAGAACAAATC
>M99999:999:000000000-AFWM1:1:1109:20602:20890 1:N:0:8
AAGCTCGCCTGTATCTTAGTCGGGGTTTTCTCATACATAATCTCGAATGCGGGCAAGCCAACATCCTGTCTCTTATACACATCTCCGAGCCCACGAGACCAGAGAGGATCTCGTATGCCGTCTTCTGCTTGAAAAAAAAAAAGAAAACAAA
>M99999:999:000000000-AFWM1:1:1106:7104:22268 1:N:0:8
AAGCTCGCCTGTATCTTAGTCGGGGTTTTCTCATACATAATCTCGAATGCGGGCAAGCCAACATCCTGTCTCTTATACACATCTCCGAGCCCACGAGACCAGAGAGGATCTCGTATGCCGTCTTCTGCTTGAAAAAAAAAAAAAAACAGCA
>M99999:999:000000000-AFWM1:1:1103:16835:23991 1:N:0:8
AAGCTCGCCTGTATCTTAGTCGGGGTTTTCTCATACATAATCTCGAATGCGGGCAAGCCAACATCCTGTCTCTTATACACATCTCCGAGCCCACGAGACCAGAGAGGATCTCGTATGCCGTCTTCTGCTTGAAAAAAAAAAAAATCAAAAA
>M99999:999:000000000-AFWM1:1:2101:12543:6799 1:N:0:8
AAGCTCGCCTGTATCTTAGTCGGGGTTTTCTCATACATAATCTCGAATGCGGGCAAGCCAACATCCTGTCTCTTATACACATCTCCGAGCCCACGAGACCAGAGAGGATCTCGTATGCCGTCTTCTGCTTGAAAAAAAAAAACAAAAAACA
>M99999:999:000000000-AFWM1:1:2106:12427:11527 1:N:0:8
AAGCTCGCCTGTATCTTAGTCGGGGTTTTCTCATACATAATCTCGAATGCGAGCAAGCCAACATCCTGTCTCTTATACACATCTCCGAGCCCACGAGACCAGAGAGGATCTCGTATGCCGTCTTCTGCTTGAAAAAAAAAAAAAAAAGCAA
>M99999:999:000000000-AFWM1:1:2106:9323:25526 1:N:0:8
AAGCTCGCCTGTATCTTAGTCGGGGTTTTCTCATACATAATCTCGAATGCGAGCAAGCCAACATCCTGTCTCTTATACACATCTCCGAGCCCACGAGACCAGAGAGGATCTCGTATGCCGTCTTCTGCTTGAAAAAAAAAAACAGCATAAA
>M99999:999:000000000-AFWM1:1:1113:23694:9605 1:N:0:8
AAGCTCGCCTGTATCTTAGTCGGGGTTTTCTCATACATAATCTCGAATGCGAGCAAGCCAACATCCTGTCTCTTATACACATCTCCGAGCCCACGAGACCAGAGAGGATCTCGTATGCCGTCTTCTGCTTGAAAAAAAAAAACAAACACAG
>M99999:999:000000000-AFWM1:1:1106:28651:19423 1:N:0:8
AAGCTCGCCTGTATCTTAGTCGGGGTTTTCTCATACGTAATCTCGAATGCGAGCAAGCCAACATCCTGTCTCTTATACACATCTCCGAGCCCACGAGACCAGAGAGGATCTCGTATGCCGTCTTCTGCTTGAAAAAAAAAAAAAAAACCAA
>M99999:999:000000000-AFWM1:1:2114:15702:25388 1:N:0:8
AAGCTCGCCTGTATCTTAGTCGGGGTTTTCTCATACATAATCTCGAATGCGAGCAAGCCAACATCCTGTCTCTTATACACATCTCCGAGCCCACGAGACCAGAGAGGATCTCGTATGCCGTCTTCTGCTTGAAAAAAAAAAAAAGAAGGAA
>M99999:999:000000000-AFWM1:1:1108:13469:6369 1:N:0:8
AAGCTCGCCTGTATCTTAGTCGGGGTTTTCTCATACATAATCTCGAATGCGAGCAAGCCAACATCCTGTCTCTTATACACATCTCCGAGCCCACGAGACCAGAGAGGATCTCGTATGCCGTCTTCTGCTTGAAAAAAAAAAAAACAACAAA
>M99999:999:000000000-AFWM1:1:2108:27192:16501 1:N:0:8
AAGCTCGCCTGTATCTTAGTCGGGGTTTTCTCATACATAATCTCGAATGCGAGCAAGCCAACATCCTGTCTCTTATACACATCTCCGAGCCCACGAGACCAGAGAGGATCTCGTATGCCGTCTTCTGCTTGAAAAAAAAAAAAAAAAACAA
>M99999:999:000000000-AFWM1:1:2104:7846:14098 1:N:0:8
AAGCTCGCCTGTATCTTAGTCGGGGTTTTCTCATACATAATCTCGAATGCGAGCAAGCCAACATCCTGTCTCTTATACACATCTCCGAGCCCACGAGACCAGAGAGGATCTCGTATGCCGTCTTCTGCTTGAAAAAAAAAAAATCAAAAAG
>M99999:999:000000000-AFWM1:1:1104:19740:26620 1:N:0:8
AAGCTCGCCTGTATCTTAGTCGGGGTTTTCTCATACATAATCTCGAATGCGAGCAAGCCAACATCCTGTCTCTTATACACATCTCCGAGCCCACGAGACCAGAGAGGATCTCGTATGCCGTCTTCTGCTTGAAACAAAAAACAAAACGCCA
>M99999:999:000000000-AFWM1:1:1107:7987:16264 1:N:0:8
AAGCTCGCCTGTATCTTAGTCGGGGTTTTCTCATACATAATCTCGAATGCGAGCAAGCCAACATCCTGTCTCTTATACACATCTCCGAGCCCACGAGACCAGAGAGGATCTCGTATGCCGTCTTCTGCTTGAAAAAAAAAAAAGTAACTCA
>M99999:999:000000000-AFWM1:1:1105:16806:2679 1:N:0:8
AAGCTCGCCTGTATCTTAGTCGGGGTTTTCTCATACATAAATTCGAATGCGGGCAAGCCAACATCCTGTCTCTTATACACATCTCCGAGCCCACGAGACCAGAGAGGATCTCGTATGCCGTCTTCTGCTTGAAAAAAAAAAAAAGACAAGA
>M99999:999:000000000-AFWM1:1:2108:17856:4621 1:N:0:8
AAGCTCGCCTGTATCTTAGTCGGGGTTTTCTCATACATAAATTCGAATGCGGGCAAGCCAACATCCTGTCTCTTATACACATCTCCGAGCCCACGAGACCAGAGAGGATCTCGTATGCCGTCTTCTGCTTGAAAAAAAAAATATTAAGAAA
>M99999:999:000000000-AFWM1:1:2102:27705:12175 1:N:0:8
AAGCTCGCCTGTATCTTAGTCGGGGTTTTCTCATACATAAATTCGAATGCGGGCAAGCCAACATCCTGTCTCTTATACACATCTCCGAGCCCACGAGACCAGAGAGGATCTCGTATGCCGTCTTCTGCTTGAAAAAAACAAACAAAGTAAG
>M99999:999:000000000-AFWM1:1:1114:10044:22318 1:N:0:8
AAGCTCGCCTGTATTTAGTCGGGGTTTTCTCATACATAAATTCGAATGCGGGCAAGCCAACATCCTGTCTCTTATACACATCTCCGAGCCCACGAGACCAGAGAGGATCTCGTATGCCGTCTTCTGCTTGAAAAAAAAAAAGATAGAAAAT
>M99999:999:000000000-AFWM1:1:1110:10311:12898 1:N:0:8
AAGCTCGCCTGTATCTTGTCGGGGTTTTCTCATACATAAATTCGAATGCGGGCAAGCCAACATCCTGTCTCTTATACACATCTCCGAGCCCACGAGACCAGAGAGGATCTCGTATGCCGTCTTCTGCTTGAAAAAAAAAAAAAAAGAGAAT
>M99999:999:000000000-AFWM1:1:1113:5312:10609 1:N:0:8
AAGCTCGCCTGTATCTTAGTCGGGGTTTTCTCATACATAAATTCGAATGCGGGCAAGCCAACATCCTGTCTCTTATACACATCTCCGAGCCCACGAGACCAGAGAGGATCTCGTATGCCGTCTTCTGCTTGAAAAAAAAAAACAAAACAAT
>M99999:999:000000000-AFWM1:1:1108:10130:17736 1:N:0:8
AAGCTCGCCTGTATCTTAGTCGGGGTTTTCTCCTACATAAATTCGAATGCGGGCAAGCCAACATCCTGTCTCTTATACACATCTCCGAGCCCACGAGACCAGAGAGGATCTCGTATGCCGTCTTCTGCTTGAAAAAAAAAACAAAATAAAA
>M99999:999:000000000-AFWM1:1:1105:6521:18899 1:N:0:8
AAGCTCGCCTGTATCTTAGTCGGGGTTTTCTCATACATAAATTCGAATGCGGGCAAGCCAACATCCTGTCTCTTATACACATCTCCGAGCCCACGAGACCAGAGAGGATCTCGTATGCCGTCTTCTGCTTGAAAAAAAAAAAAAAAATATG
>M99999:999:000000000-AFWM1:1:2103:21568:27590 1:N:0:8
AAGCTCGCCTGTCTCTTAGTCGGGGTTTTCTCATACAAAATTCGAATGCGGGCAAGCCAACATCCTGTCTCTTATACACATCTCCGAGCCCACGAGACCAGAGAGGATCTCGTATGCCGTCTTCTGCTTGATAAAAAAAAAACCACAGGAA
>M99999:999:000000000-AFWM1:1:2104:14182:21572 1:N:0:8
AAGCTCGCCTGTATCTTAGTCGGGGTTTTCTCATACATAAATTCGAATGCGAGCAAGCCAACATCCTGTCTCTTATACACATCTCCGAGCCACGAGACCAGAGAGGATCTCGTATGCCGTCTTCTGCTTGAAAAAAAAAAAACAACAACAA
>M99999:999:000000000-AFWM1:1:1110:21283:27696 1:N:0:8
AAGCTCGCCTGTATCTTAGTCGGGGTTTTCTCATACATAAATTCGAATGCGAGCAAGCCAACATCCTGTCTCTTATACACATCTCCGAGCCCACGAGACCAGAGAGGATCTCGTATGCCGTCTTCTGCTTGAAAAAAAAAAAAAAAACATC
>M99999:999:000000000-AFWM1:1:2103:15027:8844 1:N:0:8
AAGCTCGCCTGTATCTTAGTCGGGGTTTTCTCATACATAAATTCGAATGCGAGCAAGCCAACATCCTGTCTCTTATACACATCTCCGAGCCCACGAGACCAGAGAGGATCTCGTATGCCGTCTTCTGCTTGAAAAAAAAAAACAAAAAAAG
>M99999:999:000000000-AFWM1:1:2106:9782:14824 1:N:0:8
AAGCTCGCCTGTATCTTAGTCGGGGTTTTCTCATACATAAATTCGAATGCGAGCAAGCCAACATCCTGTCTCTTATACACATCTCCGAGCCCACGAGACCAGAGAGGATCTCGTATGCCGTCTTCTGCTTGAAAAAAAAAAACAATCACAA
>M99999:999:000000000-AFWM1:1:1107:17982:26778 1:N:0:8
AAGCTCGCCTGTATCTTAGTCGGGGTTTTCTCATACATAAATTCGAATGCGAGCAAGCCAACATCCTGTCTCTTATACACATCTCCGAGCCCACGAGACCAGAGAGGATCTCGTATGCCGTCTTCTGCTTGAAAAAAAAAACCAACAAAAA
>M99999:999:000000000-AFWM1:1:1109:7343:18171 1:N:0:8
AAGCTCGCCTGTATCTTAGTCGGGGTTTTCTCATACATAAATTCGAATGCGAGCAAGCCAACATCCTGTCTCTTATACACATTCCGAGCCCACGAGACCAGAGAGGATCTCGTATGCCGTCTTCTGCTTGAAAAAAAAAAAAAATAAATGT
>M99999:999:000000000-AFWM1:1:2112:18095:3062 1:N:0:8
AAGCTCGCCTGTATCTTAGTCGGGGTTTTCTCATACATAAATTCGAATGCGAGCAAGCCAACATCCTGTCTCTTATACACATCTCCGAGCCCACGAGACCAGAGAGGATCTCGTATGCCGTCTTCTGCTTGAAAAAAAAAAACACAAATAA
>M99999:999:000000000-AFWM1:1:1110:16055:24074 1:N:0:8
AAGCTCGCCTGTATCTTAGTCGGGGTTTTCTCATACATAAATTCGAATGCGGCAAGCCAACATCCTGTCTCTTATACACATCTCCGAGCCCACGAGACCAGAGAGGATCTCGTATGCCGTCTTCTGCTTGAAAAAAAAAAAGAAATAAAGA
>M99999:999:000000000-AFWM1:1:2101:25619:13336 1:N:0:8
AAGCTCGCCTGTATCTTAGTCGGGGTTTTCTCATACATAAATTCGAATGCGAGCAAGCCAACATCCTGTCTCTTATACACATCTCCGAGCCCACGAGACCAGAGAGGATCTCGTATGCCGTCTTCTGCTTGAAAAAAAAAAATATACAGAA
>M99999:999:000000000-AFWM1:1:2107:8186:18848 1:N:0:8
AAGCTCGCCTGTATCTTAGTCGGGGTTTTCTCATACATAAATTCGAATGCGAGCAAGCCAACATCCTGTCTCTTATACACATCTCCGAGCCCACGAGACCAGAGAGGATCTCGTATGCCGTCTTCTGCTTGAAAAAAAAAAAAAAAAAAAA
>M99999:999:000000000-AFWM1:1:1104:24394:25200 1:N:0:8
AAGCTCGCCTGTATCTTAGTCGGGGTTTTCTCATACATAAATTCGACAGCGGGGAAGCCAACATCCTGTCTCTTATACACATCTCCGAGCCCACGAGACCAGAGAGGATCTCGTATGCCGTCTTCTGCTTGAAAAAAAAAACAATAACAAA
>M99999:999:000000000-AFWM1:1:2101:13431:27102 1:N:0:8
AAGCTCGCCTGTATCTTAGTCGGGGTTTTCTCATACATAAATTCGACAGCGGGGAAGCCAACATCCTGTCTCTTATACACATCTCCGAGCCCACGAGACCAGAGAGGATCTCGTATGCCGTCTTCTGCTTGAAAAAAAAAAACAGATCTAA
>M99999:999:000000000-AFWM1:1:1104:9644:9844 1:N:0:8
AAGCTCGCCTGTATCTTAGTCGGGGTTTTCTCATACATAAATTCGACAGCGGGGAAGCCAACATCCTGTCTCTTATACACATCTCCGAGCCCACGAGACCAGAGAGGATCTCGTATGCCGTCTTCTGCTTGAAAAAAAAAAACAGCAAAAA
>M99999:999:000000000-AFWM1:1:2102:22092:26292 1:N:0:8
AAGCTCGCCTGTATCTTAGTCGGGGTTTTCTCATACATAAATTCGGCAGCGGGGAAGCCAACATCCTGTCTCTTATACACATCTCCGAGCCCACGAGACCAGAGAGGATCTCGTATGCCGTCTTCTGCTTGAAAAAAAAAACACAAAAGTG
>M99999:999:000000000-AFWM1:1:1106:20355:5088 1:N:0:8
AAGCTCGCCTGTATCTTAGTCGGGGTTTTCTCATACATAAATTCGACAGCGGGGAAGCCAACATCCTGTCTCTTATACACATCTCCGAGCCCACGAGACCAGAGAGGATCTCGTATGCCGTCTTCTGCTTGAAAAAAAAAAAAACAAAAGC
>M99999:999:000000000-AFWM1:1:1107:8079:6492 1:N:0:8
AAGCTCGCCTGTATCTTAGTCGGGGTTTTCTCATACATAAATTCGACAGCGGGGAAGCCAACATCCTGTCTCTTATACACATCTCCGAGCCCACGAGACCAGAGAGGATCTCGTATGCCGTCTTCTGCTTGAAAAAAAAAAAAAAACTAAA
>M99999:999:000000000-AFWM1:1:2105:3516:15415 1:N:0:8
AAGCTCTCCTGTATCTTAGTCGGGGTTTTCTCATACCTAAATTCGACAGCGGGGAAGCCAACCTCCTGTCTCTTATACACATCTCCGAGCCCACGAGACCAGAGAGGATCTCGTATGCCGTCTTCTGCTTGAAAAAAAAAACCACATGTTT
>M99999:999:000000000-AFWM1:1:2104:20767:6811 1:N:0:8
AAGCTCGCCTGTATCTTAGTCGGGGTTTTCTCATACATAAATTCGACAGCGGGGAAGCCAACATCCTGTCTCTTATACACATCTCCGAGCCCACGAGACCAGAGAGGATCTCGTATGCCGTCTTCTGCTTGAAAAAAAAAAAAAAACAAGA
>M99999:999:000000000-AFWM1:1:2108:10178:6984 1:N:0:8
AAGCTCGCCTGTACTTAGTCGGGGTTTTCTCATACATACATTCGACAGCGGGGAAGCCAACATCCTGTCTCTTATACACATCTCCGAGCCCACGAGACCAGAGAGGATCTCGTATGCCGTCTTCTGCTTGAAAAAAAAAAAAAAAACAACT
>M99999:999:000000000-AFWM1:1:2102:20425:25644 1:N:0:8
AAGCTCGCCTGTATCTTAGTCGGGGTTTTCTCATACATAAATTCGACAGCGGGCAAGCCAACATCCTGTCTCTTATACACATCTCCGAGCCCACGAGACCAGAGAGGATCTCGTATGCCGTCTTCTGCTTGAAAAAAAACAAACATAAAAC
>M99999:999:000000000-AFWM1:1:2107:26525:11483 1:N:0:8
AAGCTCGCCTGTATCTTAGTCGGGGTTTTCTCATACATAAATTCGACAGCGGGCAAGCCAACATCCTGTCTCTTATACACATCTCCGAGCCCACGAGACCAGAGAGGATCTCGTATGCCGTCTTCTGCTTGAAAAAAAAAAAATACGAGAA
>M99999:999:000000000-AFWM1:1:2113:20895:2633 1:N:0:8
AAGCTCGCCTGTATCTTAGTCGGGGTTTTCTCATACATAAATTCGACAGCGGGCAAGCCAACATCCTGTCTCTTATACACATCTCCGAGCCCACGAGACCAGAGAGGATCTCGTATGCCGTCTTCTGCTTGAAAAAAAAAAAATAACAGTA
>M99999:999:000000000-AFWM1:1:1111:23697:15763 1:N:0:8
AAGCTCGCCTGTATCTTAGTCGGGGTTTTCTCATACATAAATTCGACAGCGGGCAAGCCAACATCCTGTCTCTTATACACATCTCCGAGCCCACGAGACCAGAGAGGATCTCGTATGCCGTCTTCTGCTTGAAAAAAAAAAAAAAAAACCA
>M99999:999:000000000-AFWM1:1:1105:12440:25468 1:N:0:8
AAGCTCGCCTGTATCTTAGTCGGGGTTTTCTCATACATAAATTCGACAGCGGGCAAGCCAACATCCTGTCTCTTATACACATCTCCGAGCCCACGAGACCAGAGAGGATCTCGTATGCCGTCTTCTGCTTGAAAAAAAAAAAGAACACACC
>M99999:999:000000000-AFWM1:1:1111:5592:9019 1:N:0:8
AAGCTCGCCTGTATCTTAGTCGGGGTTTTCTCATACATAAATTCGACAGCGGGCAAGCCAACATCCTGTCTCTTATACACATCTCCGAGCCCACGAGACCAGAGAGGATCTCGTATGCCGTCTTCTGCTTGAAAAAAAAAAACAAATAGAA
>M99999:999:000000000-AFWM1:1:2107:10881:12223 1:N:0:8
AAGCTCGCCTGTATCTTAGTCGGGGTTTTCTCATACATAAATTCGACAGCGGGCAAGCCAACATCCTGTCTCTTATACACATCTCCGAGCCCACGAGACCAGAGAGGATCTCGTATGCCGTCTTCTGCTTGAAAAAAAAAAAAACAAGATA
>M99999:999:000000000-AFWM1:1:2106:20450:11755 1:N:0:8
AAGCTCGCCTGTATCTTAGTCGGGGTTTTCTCATACATAAATTCGACAGCGGGCAAGCCAACATCCTGTCTCTTATACACATCTCCGAGCCCACGAGACCAGAGAGGATCTCGTATGCCGTCTTCTGCTTGACCAAACAAACAAATGCGAT
>M99999:999:000000000-AFWM1:1:2105:10946:8782 1:N:0:8
AAGCTCGCCTGTATCTTAGTCGGGGTTTTCTCATACATAAATTCGACAGCGGGCAAGCCAACATCCTGTCTCTTATACACATCTCCGAGCCCACGAGACCAGAGAGGATCTCGTATGCCGTCTTCTGCTTGAAAAAAAAAAAAAAACACTT
>M99999:999:000000000-AFWM1:1:2105:16413:23335 1:N:0:8
AAGCTCGCCTGTATCTTAGTCGGGGTTTTCTCATACATAAATTCGACAGCGCGCAAGCCAACATCCTGTCTCTTATACACATCTCCGAGCCCACGAGACCAGAGAGGATCTCGTATGCCGTCTTCTGCTTGAAAAAAAAAAACCGAATTAA
>M99999:999:000000000-AFWM1:1:1103:8983:12156 1:N:0:8
AAGCTCGCCTGTATCTTAGTCGGGGTTTTCTCATACAAAATTCGACAGCGAGCAAGCCAACATCCTGTCTCTTATACACCTCTCCGAGCCCACGAGACCAGAGAGGATCTCGTATGCCGTCTTCTGCTTGAAAAAAAAAAACACAAAAAAA
>M99999:999:000000000-AFWM1:1:1111:28257:20371 1:N:0:8
AAGCTCGCCTGTATCTTAGTCGGGGTTTTCTCATACATAAATTCGACAGCGGCAAGCCAACATCCTGTCTCTTATACACATCTCCGAGCCCACGAGACCAGAGAGGATCTCGTATGCCGTCTTCTGCTTGAAAAAAAAAAAAAAACAACAA
>M99999:999:000000000-AFWM1:1:1114:12445:14890 1:N:0:8
AAGCTCGCCTGTATCTTAGTCGGGGTTTTCTCATACATAAATTCGACAGCGAGCAAGCCAACATCCTGTCTCTTATACACATCTCCGAGCCCACGAGACCAGAGAGGATCTCGTATGCCGTCTTCTGCTTGAAAAAAAAAAAGAAAAAACC
>M99999:999:000000000-AFWM1:1:2108:18036:19509 1:N:0:8
AAGCTCGCCTGTATCTTAGTCGGGGTTTTCTCATACATAAATTCGACAGCGAGCAAGCCAACATCCTGTCTCTTATACACATCTCCGAGCCCACGAGACCAGAGAGGATCTCGTATGCCGTCTTCTGCTTGAAAAAAAAAAAAATGACATA
>M99999:999:000000000-AFWM1:1:2108:2742:20052 1:N:0:8
AAGCTCGCCTGTATCTTAGTCGGGGTTTTCTCATACATAAATTCGACAGCGAGCAAGCCAACATCCTGTCTCTTATACACATCTCCGAGCCCACGAGACCAGAGAGGATCTCGTATGCCGTCTTCTGCTTGAAAAAAAAAAAACACTAAAC
>M99999:999:000000000-AFWM1:1:2105:8867:8387 1:N:0:8
AAGCTCGCCTGTATCTTAGTCGGGGTTTTCTCATACATAAATTCGACAGCGAGCAAGCCAACATCCTGTCTCTTATACACATCTCCGAGCCCACGAGACCAGAGAGGATCTCGTATGCCGTCTTCTGCTTGAAAAAAAAAAAAAAAGTATA
>M99999:999:000000000-AFWM1:1:1103:7468:24899 1:N:0:8
AAGCTCGCCTGTATCTTAGTCGGGGTTTTATCATACATAAATTCGACAGCGAGCAAGCCAACATCCTGTCTCTTATACACATCTCCGAGCCCACGAGACCAGAGAGGATCTCGTATGCCGTCTTCTGCTTGAAAAAAAAAAAAAAAATACT
>M99999:999:000000000-AFWM1:1:1105:11713:10325 1:N:0:8
AAGCTCGCCTGTATCTTAGTCGGGGTTTTCTCTACATAAATTCGACAGCGAGCAAGCCAACATCCTGTCTCTTATACACATCTCCGAGCCCACGAGACCAGAGAGGATCTCGTATGCCGTCTTCTGCTTGAAAAAAAAAAAAAAAACAAAT
>M99999:999:000000000-AFWM1:1:2112:27607:16641 1:N:0:8
AAGCTCGCCTGTATCTTAGTCGGGGTTTTCTCATACATAAATTCGACAGCGAGCAAGCCAACATCCTGTCTCTTATACACATCTCCGAGCCCACGAGACCAGAGAGGATCTCGTATGCCGTCTTCTGCTTGAAAAAAAAAAAAACAAAGAA
>M99999:999:000000000-AFWM1:1:1108:3845:20397 1:N:0:8
AAGCTCGCCTGTATCTTAGTCGGGGTTTTCTCAGCTATATCGTCGAATGCGAGCAAGCCAACATCCTGTCTCTTATACACATCTCCGAGCCCACGAGACCAGAGAGGATCTCGTATGCCGTCTTCTGCTTGAAAAAAAAAAACAGAAATCA
>M99999:999:000000000-AFWM1:1:2111:5459:10743 1:N:0:8
AAGCTCGCCTGTATCTTAGTCGGGGTTTTCTCAGCTATATCGTCGAATGCGAGCAAGCCAACATCCTGTCTCTTATACACATCTCCGAGCCCACGAGACCAGAGAGGATCTCGTATGCCGTCTTCTGCTTGAAAAAAAAAAAAAAAACAAC
>M99999:999:000000000-AFWM1:1:1101:24750:15028 1:N:0:8
AAGCTCGCCTGTATCTTAGTCGGGGTTTTCTCAGCTATATCGTCGAATGCGAGCAAGCCAACATCCTGTCTCTTATACACATCTCCGAGCCCACGAGACCAGAGAGGATCTCGTATGCCGTCTTCTGCTTGAAAAAAAAAAAAACAAAAGA
>M99999:999:000000000-AFWM1:1:2106:24306:18154 1:N:0:8
AAGCTCGCCTGTATCTTAGTCGGGGTTTTCTCAGCTATATCGTCGAATGCGAGCAAGCCAACATCCTGTCTCTTATACACATCTCCGAGCCCACGAGACCAGAGAGGATCTCGTATGCCGTCTTCTGCTTGAAAAAAAAAAATACGTAACC
>M99999:999:000000000-AFWM1:1:1107:4945:17397 1:N:0:8
AAGCTCGCCTGTATCTTAGTCGGGGTTTTCTCAGCTATATCGTCGAATGCGAGCAAGCCAACATCCTGTCTCTTATACACATCTCCGAGCCCACGAGACCAGAGAGGATCTCGTATGCCGTCTTCTGCTTGAAAAAAAAAAAGTAGCAAAG
>M99999:999:000000000-AFWM1:1:2112:28682:11288 1:N:0:8
AAGCTCGCCTGTATCTTAGTCGGGGTTTTCTCAGCTATATCGTCGAATGCGAGCAAGCCAACATCCTGTCTCTTATACACATCTCCGAGCCCACGAGACCAGAGAGGATCTCGTATGCCGTCTTCTGCTTGAAAAAAAAAAACAAAACACA
>M99999:999:000000000-AFWM1:1:2111:13618:18758 1:N:0:8
AAGCTCGCCTGTATCTTAGTCGGGGTTTTCTCAGCTATATCGTCGAATGCGAGCAAGCCAACATCCTGTCTCTTATACACATCTCCGAGCCCACGAGACCAGAGAGGATCTCGTATGCCGTCTTCTGCTTGAAAAAAAAAAAACAAAAATA
>M99999:999:000000000-AFWM1:1:1109:11516:20564 1:N:0:8
AAGCTCGCCTGTATCTTAGTCGGGGTTTTCTCAGCTATATCGTCGAATGCGAGCAAGCCAACATCCTGTCTCTTATACACATCTCCGAGCCCACGAGACCAGAGAGGATCTCGTATGCCGTCTTCTGCTTGAAAAAAAAAAAACATAAAAA
>M99999:999:000000000-AFWM1:1:1113:3363:13765 1:N:0:8
AAGCTCGCCTGTATCTTAGTCGGGGTTTTCTCAGCTATATCGTCGAATGCGAGCAAGCCAACATCCTGTCTCTTATACACATCTCCGAGCCCACGAGACCAGAGAGGATCTCGTATGCCGTCTTCTGCTTGAAAAAAAAAAAAAAATACAA
>M99999:999:000000000-AFWM1:1:1108:20724:13100 1:N:0:8
AAGCTCGCCTGTATCTTAGTCGGGGTTTTCTCAGCTATATCGTCGAATGCGAGCAAGCCAACATCCTGTCTCTTATACACATCTCCGAGCCCACGAGACCAGAGAGGATCTCGTATGCCGTCTTCTGCTTGAAAAAAAAAAAAAAAACAAA
>M99999:999:000000000-AFWM1:1:1106:8254:3986 1:N:0:8
AAGCTCGCCTGTATCTTAGTCGGGGTTTTCTCAGCTAAATCTCGACAGCGGGCAAGCCCACATCCTGTCTCTTATACACATCTCCGAGCCCACGAGACCAGAGAGGATCTCGTATGCCGTCTTCTGCTTGAAAAAAAAAAAAAAAAAACCA
>M99999:999:000000000-AFWM1:1:1103:26987:19242 1:N:0:8
AAGCTCGCCTGTATCTTAGTCGGGGTTTTCTCAGCTATAATCTCGACAGCGGGCAAGCCAACATCCTGTCTCTTATACACATCTCCGAGCCCACGAGACCAGAGAGGATCTCGTATGCCGTCTTCTGCTTGAAAAAAAAAAAAAAATAAAA
>M99999:999:000000000-AFWM1:1:1113:23354:18499 1:N:0:8
AAGCTCGCCTGTATCTTAGTCGGGGTTTTCTCAGCTATAATCTCGACACGGGCAAGCCAACATCCTGTCTCTTATACACATCTCCGAGCCCACGAGACCAGAGAGGATCTCGTATGCCGTCTTCTGCTTGAAAAAAAAAAAACTACGAAGA
>M99999:999:000000000-AFWM1:1:1112:21535:6338 1:N:0:8
AAGCTCGCCTGTATCTTAGTCGGGGTTTTCTCAGCTATAATCTCGACAGCGGGCAAGCCAACATCCTGTCTCTTATACACATCTCCGAGCCCACGAGACCAGAGAGGATCTCGTATGCCGTCTTCTGCTTGAAAAAAAAAAAAAATACAGT
>M99999:999:000000000-AFWM1:1:2112:9715:18810 1:N:0:8
AAGATCGCCTGTATCTTAGTCGGGGTTTTCTCAGCTATAATCTCGACAGCGGGCAAGCCAACATCCTGTCTCTTATACACATCTCCGAGCCCACGAGACCAGAGAGGATATCGTATGCCGCCTTCTGCTTGTAACAAAAAAATAAATGAAT
>M99999:999:000000000-AFWM1:1:1108:18455:26842 1:N:0:8
AAGCTCGCCTGTATCTTAGTCGGGGTTTTCTCAGCTATAATCTCGACAGCGGGCAAGCCAACATCCTGTCTCTTATACACATCTCCGAGCCCACGAGACCAGAGAGGATCTCGTATGCCGTCTTCTGCTTGAAAAAAAAAAACAACACCAC
>M99999:999:000000000-AFWM1:1:1107:11307:4231 1:N:0:8
AAGCTCGCCTGTATCTTAGTCGGGGTTTTCTCAGCTATAATCTCGACAGCGGGCAAGCCAACATCCTGTCTCTTATACACATCTCCGAGCCCACGAGACCAGAGAGGATCTCGTATGCCGTCTTCTGCTTGAAAAAAAAAAATAAATAACA
>M99999:999:000000000-AFWM1:1:2108:22367:17673 1:N:0:8
AAGCTCGCCTGTATCTTAGTCGGGGTTTTCTCAGCTATAATCTCGACAGCGGGCAAGCCAACATCCTGTCTCTTATACACATCTCCGAGCCCCCGAGACCAGAGAGGATCTCGTATGCCGTCTTCTGCTTGAAAAAAAAAAACAATAAAAG
>M99999:999:000000000-AFWM1:1:1101:9884:16583 1:N:0:8
AAGCTCGCCTGTATCTTAGTCGGGGTTTTCTCAGCTATAATCTCGACAGCGGGAAGCCAACATCCTGTCTCTTATACACATCTCCGAGCCCACGAGACCAGAGAGGATCTCGTATGCCGTCTTCTGCTTGAAAAAAAAAAAAAAAAATAAA
>M99999:999:000000000-AFWM1:1:2107:6466:19427 1:N:0:8
AAGCTCGCCTGTATCTTAGTCGGGGTTTTCTCAGCTATAATCTCGACAGCGGGCAAGCCAACATCCTGTCTCTTATACACATCTCCGAGCCCACGAGACCAGAGAGGATCTCGTATGCCGTCTTCTGCTTGAAAAAAAAAACAAAATCAGA
>M99999:999:000000000-AFWM1:1:1111:13524:7404 1:N:0:8
AAGCTCGCCTGTATCTTAGTCGGGGTTTTCTCAGCTATAAATTCGAATGCGAGCAATCCAACATCCTGTCTCTTATACACATCTCCGAGCCCACGAGACCAGAGAGGATCTCGTATGCCGTCTTCTGCTTGAAAAAAAAAAAAAACGGAGT
>M99999:999:000000000-AFWM1:1:1107:16476:27297 1:N:0:8
AAGCTCGCCTGTATCTTAGTCGGGGTTTTCTCAGCTATAAATTCGAATGCGAGCAAGCCAACATCCTGTCTCTTATACACATCTCCGAGCCCACGAGACCAGAGAGGATCTCGTATGCCGTCTTCTGCTTGAAAAAAAAAAAAAAAAAACC
>M99999:999:000000000-AFWM1:1:2107:25214:14492 1:N:0:8
AAGCTCGCCTGTATCTTAGTCGGGGTTTTCTCAGCTATAAATTCGAATGCGAGCAAGCCAACATCCTGTCTCTTATACACATCTCCGAGCCCACGAGACCAGAGAGGATCTCGTATGCCGTCTTCTGCTTGAAAAAAAAAAAATCAACCAA
>M99999:999:000000000-AFWM1:1:1101:28451:12786 1:N:0:8
AAGCTCGCCTGTATCTTAGTCGGGGTTTTCTCAGCTATAAATTCGAATGCGAGCAAGCCAACATCCTGTCTCTTATACACATCTCCGAGCCCACGAGACCAGAGAGGATCTCGTATGCCGTCTTCTGCTTGAAAAAAAAAAAAAAAACGAT
>M99999:999:000000000-AFWM1:1:1110:17889:25587 1:N:0:8
AAGCTCGCCTGTATCTTAGTCGGGGTTTTCTCAGCTATAAATTCGAATGCGAGCAAGCCAACATCCTGTCTCTTATACACATCTCCGAGCCCACGAGACCAGAGAGGATCTCGTATGCCGTCTTCTGCTTGAAAAAAAAAAATAACAATAA
>M99999:999:000000000-AFWM1:1:2102:18468:7353 1:N:0:8
AAGCTCGCCTGTATCTTAGTCGGGGTTTTCTCAGCTATAAATTCGAATGCGAGCAAGCCAACATCCTGTCTCTTATACACATCTCCGAGCCCACGAGACCAGAGAGGATCTCGTATGCCGTCTTCTGCTTGAAAAAAAAAAAATAAAAACA
>M99999:999:000000000-AFWM1:1:2102:19091:24700 1:N:0:8
AAGCTCGCCTGTATCTTAGTCGGGGTTTTCTCAGCTATAAATTCGAATGCGAGCAAGCCAACATCCTGTCTCTTATACACATCTCCGAGCCCACGAGACCAGAGAGGATCTCGTATGCCGTCTTCTGCTTGAAAAAAAAAAAAAGTTCAAA
>M99999:999:000000000-AFWM1:1:2104:9000:19639 1:N:0:8
AAGCTCGCCTGTATCTTAGTCGGGGTTTTCTCAGCTATAAATTCGAATGCGAGCAAGCCAACGTCCTGTCTCTTATACACATCTCCGAGCCCACGAGACCAGAGAGGATTTCGTATGCCGTCTTCTGCTTGAACAAACAAATAGGAACTAG
>M99999:999:000000000-AFWM1:1:2101:11911:15084 1:N:0:8
AAGCTCGCCTGTATCTTAGTCGGGGTTTTCTCAGCTATAAATTCGAATGCGAGCAAGCCAACATCCTGTCTCTTATACACATCTCCGAGCCCACGAGACCAGAGAGGATCTCGTATGCCGTCTTCTGCTTGAAAAAAAAAAAAAAGAAGTA
>M99999:999:000000000-AFWM1:1:1107:8774:12636 1:N:0:8
AAGCTCGCCTGTATCTTAGTCGGGGTTTTCTCAGCTATAAATTCGAATGCGAGCAAGCCAACATCCTGTCTCTTATACACATCTCCGAGCCCACGAGACCAGAGAGGATCTCGTATGCCGTCTTCTGCTTGAAAAAAAAAAAACAAATCAA
>M99999:999:000000000-AFWM1:1:1111:11450:24529 1:N:0:8
AAGCTCGCCTGTATCTTAGTCGGGGTTTTCTCAGCTATAAATTCGAATGCGAGCAAGCCAACATCCTGTCTCTTATACACATCTCCGAGCCCACGAGACCAGAGAGGATCTCGTATGCCGTCTTCTGCTTGAAAAAAAAAACAAAAAAAGA
>M99999:999:000000000-AFWM1:1:2112:4234:18208 1:N:0:8
AAGCTCGCCTGTATCTTAGTCGGGGTTTTCTCAGCTATAAATTCGAATGCGAGCAAGCCAACATCCTGTCTCTTATACACATCTCCGAGCCCACGAGACCAGAGAGGATCTCGTATGCCGTCTTCTGCTTGAAAAAAAAAAAATGATTAAA
>M99999:999:000000000-AFWM1:1:1101:25314:7074 1:N:0:8
AAGCTCGCCTGTATCTTAGTCGGGGTTTTCTCAGCTATAAATTCGAATGCGAGCAAGCCAACATCCTGTCTCTTATACACATCTCCGAGCCCACGAGACCAGAGAGGATCTCGTATGCCGTCTTCTGCTTGAAAAAAAAAAAAAAAAAATA
>M99999:999:000000000-AFWM1:1:2108:11568:24739 1:N:0:8
TCCAGGTCGACACAGGTCTCAAAGCTCGCCTGTATCTTAGTCGGGTTTTCTCAGCTATAAATTCGACAGCGAGCAATCCAACATCCTGTCTCTTATACACATCTCCGAGCCCACGAGACCAGAGAGGAACTCGTATGCCGTCTTCTGCTTG
>M99999:999:000000000-AFWM1:1:2107:16515:17793 1:N:0:8
AAGCTCGCCTGTATCTTAGTCGGGGTTTTCTCAGCTATAAATTCGACAGCGAGCAAGCCAACATCCTGTCTCTTATACACATCTCCGAGCCCACGAGACCAGAGAGGATCTCGTATGCCGTCTTCTGCTTGAAAAAAAACAAACAAAACAA
>M99999:999:000000000-AFWM1:1:2105:21873:21158 1:N:0:8
AAGCTCGCCTGTATCTTAGTCGGGGTTTTCTCAGCTATCAATTCGACAGCGAGCAAGCCAACATCCTGTCTCTTATACACATCTCCGAGCCCACGAGACCAGAGAGGATCTCGTATGCCGTCTTCTGCTTGCAAAAAACAACAAATCTGGG
>M99999:999:000000000-AFWM1:1:1102:3966:18924 1:N:0:8
AAGCTCGCCTGTATCTTAGTCGGGGTTTTCTCAGCTATAAATTCGACAAACATCCTGTCTCTTATACACATCTCCGAGCCCACGAGACCAGAGAGGATCTCGTATGCCGTCTTCTGCTTGAAAAAAAAAAAACTAGCTGTGTGAAAGTGAG
>M99999:999:000000000-AFWM1:1:1108:10633:20428 1:N:0:8
AAGCTCGCCTGTATCTTAGTCGGGGTTTTCTCAGCTATAAATTCGACAGCGAGCAAGCCAACATCCTGTCTCTTATACACATCTCCGAGCCCACGAGACCAGAGAGGATCTCGTATGCCGTCTTCTGCTTGAAAAAAAAAAACAATAAAAA
>M99999:999:000000000-AFWM1:1:2102:15585:13387 1:N:0:8
AAGCTCGCCTGTATCTTAGTCGGGGTTTTCTCAGCTATAAATTCGACAGCGAGCAAGCCAACATCCTGTCTCTTATACACATCTCCGAGCCCACGAGACCAGAGAGGATCTCGTATGCCGTCTTCTGCTTGAAAAAAAAAAACTATAACAT
>M99999:999:000000000-AFWM1:1:2109:19950:27230 1:N:0:8
AAGCTCGCCTGTATCTTAGTCGGGGTTTTCTCAGCTATAAATTCGACAGCGAGCAAGCCAACATCCTGTCTCTTATACACATCTCCGAGCCCACGAGACCAGAGAGGATCTCGTATGCCGTCTTCTGCTTGAAAAAAAAACAAATACGATA
>M99999:999:000000000-AFWM1:1:1114:19694:23621 1:N:0:8
AAGCTCGCCTGTATCTTAGTCGGGGTTTTCTCAGCTATAAATTCGACAGCGAGCAAGCCAACATCCTGTCTCTTATACACATCTCCGAGCCCACGAGACCAGAGAGGATCTCGTATGCCGTCTTCTGCTTGAAAAAAAAAAAACAAAAAAA
>M99999:999:000000000-AFWM1:1:2104:17006:18197 1:N:0:8
AAGCTCGCCTGTATCTTAGTCGGGGTTTTCTCAGCTATAAATTCGACAGCGAGCAAGCCAACATCCTGTCTCTTATACACATCTCCGAGCCCACGAGACCAGAGAGGATCTCGTATGCCGTCTTCTGCTTGAAAAAAAAAACAACTAATAA
>M99999:999:000000000-AFWM1:1:2113:6584:14491 1:N:0:8
AAGCTCGCCTGTATCTTAGTCGGGGTTATCTCAAGCATATCGTCGAATGCGGGGAAGCCAACATCCTGTCTCTTATACACATCTCCGAGCCCACGAGACCAGAGAGGATCTCGTATGCCGTCTTCTGCTTGAAAAAAAAAACAAAACACAA
>M99999:999:000000000-AFWM1:1:2103:17617:16344 1:N:0:8
AAGCTCGCCTGTATCTTAGTCGGGGATATCTCCAGCATATCGTCGAATGCGGGGAAGCCAACATCCTGTCTCTTATACACATCTCCGAGCCCACGAGACCAGAGAGGATCTCGTATGCCGTCTTCTGCTTGAAAAAAAAAAAACAGACATG
>M99999:999:000000000-AFWM1:1:1103:10218:18912 1:N:0:8
AAGCTCGCCTGTATCTTAGTCGGGGTTATCTCAAGCATATCGTCGAATGCGGGGAAGCCAACATCCTGTCTCTTATACACATCTCCGAGCCCACGAGACCAGAGAGGATCTCGTATGCCGTCTTCTGCTTGAAAAAAAACAACAACACGCA
>M99999:999:000000000-AFWM1:1:2105:23509:8281 1:N:0:8
AAGCTCGCCTGTATCTTAGTCGGGGTTATCTCAAGCATATCGTCGAATGCGGGGAAGCCAACATCCTGTCTCTTATACACATCTCCGAGCCCACGAGACCAGAGAGGATCTCGTATGCCGTCTTCTGCTTGAAAAAAAAAAACATACACAA
>M99999:999:000000000-AFWM1:1:2103:17967:13740 1:N:0:8
AAGCTCGCCTGTATCTTAGTCGGGGTTATCTCAAGCATATCGTCGAATGCGGGGAAGCCAACATCCTGTCTCTTATACACATCTCCGAGCCCACGAGACCAGAGAGGATCTCGTATGCCGTCTTCTGCTTGAAAAAAAAAATAAAGAGATC
>M99999:999:000000000-AFWM1:1:2106:5545:12238 1:N:0:8
AAGCTCGCCTGTATCTTAGTCGGGGTTATCTCAAGAATATCGTCGGATGCGGGGAAGCCAACATCCTGTCTCTTATAAACATCTCCGAGCCCCCGAGCCCGGGGCGGATTTCGTATGCCTCCTTCTGCTTGAAAAAAAAAAAACAAGAAAG
>M99999:999:000000000-AFWM1:1:2104:15180:2401 1:N:0:8
AAGCTCGCCTGTATCTTAGTCGGGGTTATCTCAAGCATATCGTCGAATGCGGGGAAGCCAACATCCTGTCTCTTATACACATCTCCGAGCCCACGAGACCAGAGAGGATCTCGTATGCCGTCTTCTGCTTGAAAAAACAACACACCACAAG
>M99999:999:000000000-AFWM1:1:1108:18431:3499 1:N:0:8
AAGCTCGCCTGTATCTTAGTCGGGGTTATCTCAAGCATATCGTCGAATGCGGGGAAGCCAACATCCTGTCTCTTATACACATCTCCGAGCCCACGAGACCAGAGAGGATCTCGTATGCCGTCTTCTGCTTGAAAAAAAAAAAAATAACACA
>M99999:999:000000000-AFWM1:1:2105:23526:8270 1:N:0:8
AAGCTCGCCTGTATCTTAGTCGGGGTTATCTCAAGCATATCGTCGAATGCGGGGAAGCCAACATCCTGTCTCTTATACACATCTCCGAGCCCACGAGACCAGAGAGGATCTCGTATGCCGTCTTCTGCTTGCACAAAACAAATACAATGTC
>M99999:999:000000000-AFWM1:1:2112:3750:18260 1:N:0:8
AAGCTCGCCTGTATCTTAGTCGGGGTTATCTCAAGCATATCGTCGAATGCGGGCAAGCCAACATCCTGTCTCTTATACACATCTCCGAGCCCACGAGACCAGAGAGGATCTCGTATGCCGTCTTCTGCTTGAAAAAAAAAACAAACAAACA
>M99999:999:000000000-AFWM1:1:1110:17555:16864 1:N:0:8
AAGCTCGCCTGTATCTTAGTCGGGGTTATCTCAAGCATATCGTCGAATGCGGGCAAGCCAACATCCTGTCTCTTATACACATCTCCGAGCCCACGAGACCAGAGAGGATCTCGTATGCCGTCTTCTGCTTGAAAAAAAACAAAAACATAAA
>M99999:999:000000000-AFWM1:1:2114:12754:4597 1:N:0:8
AAGCTCGCCTGATCTTAGTCGGGGTTATCTCAAGCTATCGTCGAATGCGGGCAAGCCAACATCCTGTCTCTTATACACATCTCCGAGCCCACGAGACCAGAGAGGATCTCGTATGCCGTCTTCTGCTTGAAAAAAAAAACAACATACCAAA
>M99999:999:000000000-AFWM1:1:1113:26878:16782 1:N:0:8
AAGCTCGCCTGTATCTTAGTCGGGGTTATCTCAAGCATATCGTCGAATGCGGGCAAGCCAACATCCTGTCTCTTATACACATCTCCGAGCCCACGAGACCAGAGAGGATCTCGTATGCCGTCTTCTGCTTGAAAAAAAAAAAAGGCCTCAC
>M99999:999:000000000-AFWM1:1:1102:18012:7639 1:N:0:8
AAGCTCGCCTGTATCTTAGTCGGGGTTATCTCAAGCATATCGTCGAATGCGGGCAAGCCAACATCCTGTCTCTTATACACATCTCCGAGCCCACGAGACCAGAGAGGATCTCGTATGCCGTCTTCTGCTTGAAAAAAAAAAAAACAACATA
>M99999:999:000000000-AFWM1:1:1102:18839:13137 1:N:0:8
AAGCTCGCCTGTATCTTAGTCGGGGTTATCTCAAGCATATCGTCGAATGCGGGCAAGCCAACATCCTGTCTCTTATACACATCTCCGAGCCCACGAGACCAGAGAGGATCTCGTATGCCGTCTTCTGCTTGAAAAAAAAAAAAAAAAAACC
>M99999:999:000000000-AFWM1:1:2106:17016:5907 1:N:0:8
AAGCTCGCCTGTATCTTAGTCGGGGTTATCTCAAGCATATCGTCGAATGCGGGCAAGCCAACATCCTGTCTCTTATACACATCTCCGAGCCCACGAGACCAGAGAGGATCTCGTATGCCGTCTTCTGCTTGAAAAAAAAAAACATAGACAA
>M99999:999:000000000-AFWM1:1:2109:21468:5794 1:N:0:8
AAGCTCGCCTGTATCTTAGTCGGGGTTATCTCAAGCATATCGTCGAATGCGGGCAAGCCAACATCCTGTCTCTTATACACATCTCCGAGCCCACGAGACCAGAGAGGATCTCGTATGCCGTCTTCTGCTTGAAAAAAAAAAAAAAGAAAAA
>M99999:999:000000000-AFWM1:1:1113:7799:25491 1:N:0:8
AAGCTCGCCTGTATCTAGTCGGGGTTATCTCAAGCATATCGTCGAATGCGGGCAAGCCAACATCCTGTCTCTTATACACATCTCCGAGCCCACGAGACCAGAGAGGATCTCGTATGCCGTCTTCTGCTTGAAAAAAAAAAAAAAACAAACA
>M99999:999:000000000-AFWM1:1:2108:27522:14405 1:N:0:8
AAGCTCGCCTGCATCTTAGTCGGGGTTATCTCAAGCATATAGTCGAATGCGAGCAAGCCAACATCCTGTCTCTTATACACATCTCCGAGCCCACGAGACCAGAGAGGATCTCGTATGCCGTCTTCTGCTTGAAAAAAAAAAAAACCACATA
>M99999:999:000000000-AFWM1:1:1110:20558:6336 1:N:0:8
AAGCTCGCCTGTATCTTAGTCGGGGTTATCTCAAGCATCTCGTCGAATGCGAGCAAGCCAACATCCTGTCTCTTATACACATCTCCGAGCCCACGAGACCAGAGAGGATCTCGTATGCCGTCTTCTGCTTGAAAAAAAAAAACACAGAACC
>M99999:999:000000000-AFWM1:1:1107:3356:17512 1:N:0:8
AAGCTCGCCTGTATCTTAGTCGGGGTTATCTCAAGCATATCGTCGAATGCGAGCAAGCCAACATCCTGTCTCTTATACACATCTCCGAGCCCACGAGACCAGAGAGGATATCGTATGCCGTCTTCTGCTTGAAAAAAAAACAAAACTAATA
>M99999:999:000000000-AFWM1:1:2109:27475:15825 1:N:0:8
AAGCTCGCCTGTATCTTAGTCGGGGTTATCTCAAGCATATCGTCGAATGCGAGCAAGCCAACATCCTGTCTCTTATACACATCTCCGAGCCCACGAGACCAGAGAGGATCTCGTATGCCGTCTTCTGCTTGAAAAAAAAAAAATAACATAG
>M99999:999:000000000-AFWM1:1:2103:17080:11750 1:N:0:8
AAGCTCGCCTGTATCTTAGTCGGGGTTATCTCAAGCATATCGTCGAATGCGAGCAAGCCAACATCCTGTCTCTTATACACATCTCCGAGCCCACGAGACCAGAGAGGATCTCGTATGCCGTCTTCTGCTTGAAAAAAAAAAATAGATATGG
>M99999:999:000000000-AFWM1:1:2105:17740:14519 1:N:0:8
AAGCTCGCCTGTATCTTAGTCGGTGTTATCTCAAGCATATCGTCGAATGCGAGCAAGCCACCATCCTGTCTCTTATACACATCTCCGAGCCCACGAGACCAGAGAGGATCTCGTATGCCGTCTTCTGCTTGAAAAAAAAAAAAAAAATACA
>M99999:999:000000000-AFWM1:1:1106:18706:16395 1:N:0:8
CAGCTCGCCTGTATCTTAGTCGGGGTTATCTCAAGCATATCGTCGAATGCGAGCAAGCCAACATCCTGTCTCTTATACACATCTCCGAGCCCACGAGACCAGAGAGGATCTCGTATGCCGTCTTCTGCTTGAAAAAAAAAAAAACACGTAA
>M99999:999:000000000-AFWM1:1:1104:13588:27226 1:N:0:8
AAGCTCGCCTGTATCTTAGTCGGGGTTATCTCAAGCATATCGTCGAATGCGAGCAAGCCAACATCCTGTCTCTTATACACATCTCCGAGCCCACGAGACCAGAGAGGATCTCGTATGCCGTCTTCTGCTTGAAAAAAAAAAAAAAATACAA
>M99999:999:000000000-AFWM1:1:1110:24503:21417 1:N:0:8
AAGCTCGCCTGTATCTTAGTCGGGGTTATCTCAAGCATATCGTCGAATGCGAGCAAGCCAACATCCTGTCTCTTATACACATCTCCGAGCCCACGAGACCAGAGAGGATCTCGTATGCCGTCTTCTGCTTGAAAAAAAAAAAAAACGCCAA
>M99999:999:000000000-AFWM1:1:2102:15886:8239 1:N:0:8
AAGCTCGCCTGTATCTTAGTCGGGGTTATCTCAAGCATATCGTCGAATGCGAGCAAGCCAACATCCTGTCTCTTATACACATCTCCGAGCCCACGAGACCAGAGAGGATCTCGTATGCCGTCTTCTGCTTGAAAAAAAAAAACAAACAAGT
>M99999:999:000000000-AFWM1:1:1114:4900:18271 1:N:0:8
AAGCTCGCCTGTATCTTAGTCGGGGTTATCTCAAGCATATCGTCGACAGCGGGGAAGCCAACATCCTGTCTCTTATACACATCTCCGAGCCCACGAGACCAGAGAGGATCTCGTATGCCGTCTTCTGCTTGAAAAAAAAAAAAAAAAAAAA
>M99999:999:000000000-AFWM1:1:1111:19169:19828 1:N:0:8
AAGCTCGCCTGTATCTTAGTCGGGGTTATCTCAAGCATATCGTCGACAGCGGGGAAGCCAACATCCTGTCTCTTATACACATCTCCGAGCCCACGAGACCAGAGAGGATCTCGTATGCCGTCTTCTGCTTGAAAAAAAAAAACAATAACAA
>M99999:999:000000000-AFWM1:1:2102:19793:25268 1:N:0:8
AAGCTCGCCTGTATCTTAGTCGGGGTTATCTCAAGCATATCGTCGACAGCGGGGAAGCCAACATCCTGTCTCTTATACACATCTCCGAGCCCACGAGACCAGAGAGGATCTCGTATGCCGTCTTCTGCTTGAAAAAAAAAAAAAAGTAACA
>M99999:999:000000000-AFWM1:1:1106:9480:24712 1:N:0:8
AAGCTCGCCTGTATCTTAGTCGGGGTTATCTCAAGCATATCGTCGACAGCGGGGAAGCCAACATCCTGTCTCTTATACACATCTCCGAGCCCACGAGACCAGAGAGGATCTCGTATGCCGTCTTCTGCTTGAAAAAAAAAAAAAAAAACAA
>M99999:999:000000000-AFWM1:1:2110:12811:19978 1:N:0:8
AAGCTCGCCTGTATCTTAGTCGGGGTTATCTCAAGCATATCGTCGACAGCGGGGAAGCCAACATCCTGTCTCTTATACACATCTCCGAGCCCACGAGACCAGAGAGGATCTCGTATGCCGTCTTCTGCTTGAAAAAAAAAAACCATAATCC
>M99999:999:000000000-AFWM1:1:1102:14177:15246 1:N:0:8
AAGCTCGCCTGTATCTTAGTCGGGGTTATCTCAAGCATATCGTCGACAGCGGGGGAAGCCAACATCCTGTCTCTTATACACATCTCCGAGCCCACGAGACCAGAGAGGATCTCGTATGCCGTCTTCTGCTTGAAAAAAAAAAAAAGTACAT
>M99999:999:000000000-AFWM1:1:2113:16557:12329 1:N:0:8
AAGCTCGCCTGTATCTTAGTCGGGGTTATCTCCAGCATATCGGCGACAGCGGGGAAGCCAACATCCTGTCTCTTATACACATCTCCGAGCCCACGAGACCAGAGAGAATCTCGTATGCCGTCTTCTGCTTGAAAAAAAAAAACAAAACAGA
>M99999:999:000000000-AFWM1:1:2114:13448:14108 1:N:0:8
AAGCTCGCCTGTATCTTAGTCGGGGTTATCTCAAGCATCTCGTCGACAGCGGGGAAGCCAACATCCTGTCTCTTATACACATCTCCGAGCCCACGAGACCAGAGAGGATCTCGTATGCCGTCTTCTGCTTGAAAAAAAAAAAACAAAAAAC
>M99999:999:000000000-AFWM1:1:1102:18823:20469 1:N:0:8
AAGCTCGCCTGTATCTTAGTCGGGGTTATCTCAAGCATATCGTCGACAGCGGGGAAGCCAACATCCTGTCTCTTATACACATCTCCGAGCCCACGAGACCAGAGAGGATCTCGTATGCCGTCTTCTGCTTGAAAAAAAAAAAAAAAAAATG
>M99999:999:000000000-AFWM1:1:1105:14403:20252 1:N:0:8
AAGCTCGCCTGTATCTTAGTCGGGGTGCATATCGTCGACAGCGGGGAAGCCAACATCCTGTCTCTTATACACATCTCCGATCCCACGAGACCAGAGAGGATCTCGTATGCCGTCTTCTGCTTGAAAAAAAAAACATCCCGTAATAACGAGA
>M99999:999:000000000-AFWM1:1:1104:12646:23811 1:N:0:8
AAGCTCGCCTGTATCTTAGTCGGGGTTATCTCAAGCATATCGTCGACAGCGGGCAAGCCAACATCCTGTCTCTTATAAACATCTCCGAGCCCACGAGACCAGAGAGGATCTCGTATGCCGTCTTCTGCTTGAAAAAAAAAAAACATCAAAA
>M99999:999:000000000-AFWM1:1:1102:20414:4807 1:N:0:8
AAGCTCGCCTGTATCTTAGTCGGGGTTATCTCAAGCATATCGTCGACAGCGGGCAAGCCAACATCCTGTCTCTTATACACATCTCCGAGCCCACGAGACCAGAGAGGATCTCGTATGCCGTCTTCTGCTTGAAAAAAAAAAAAAGAAAATG
>M99999:999:000000000-AFWM1:1:1103:8535:15925 1:N:0:8
AAGCTGCCTGTATCTTAGTCGGGGTTATCTCAAGCATATCGTCGACAGCGGGCAAGCCAACATCCTGTCTCTTATACACATCTCCGAGCCCACGAGACCAGAGAGGATCTCGTATGCCGTCTTCTGCTTGAAAAAAAAAAAAAGACTACAA
>M99999:999:000000000-AFWM1:1:1107:11741:19775 1:N:0:8
AAGCTCGCCTGTATCTTAGTCGGGGTTATCTCAAGCATATCGTCGACAGCGGGAAGCCAACATCCTGTCTCTTATACACATCTCCGAGCCCACGAGACCAGAGAGGATCTCGTATGCCGTCTTCTGCTTGAAAAAAAAAAAAAAAACAGAA
>M99999:999:000000000-AFWM1:1:1112:11645:6107 1:N:0:8
AAGCTCGCCTGTATCTTAGTCGGGTTATCTCAAGCATATCGTCGACAGCGGGCAAGCCAACATCCTGTCTCTTATACACATCTCCGAGCCCACGAGACCAGAGAGGATCTCGTATGCCGTCTTCTGCTTGAAAAAAAAAAAAAAAAAACAG
>M99999:999:000000000-AFWM1:1:1114:25582:25256 1:N:0:8
AAGCTCGCCTGTATCTTAGTCGGGGTTATCTCAAGCATATCGTCGACAGCGGGCAAGCCAACATCCTGTCTCTTATACACATCTCCGAGCCCACGAGACCAGAGAGGATCTCGTATGCCGTCTTCTGCTTGAAAAACAACAAAATAAACAA
>M99999:999:000000000-AFWM1:1:2105:25640:15325 1:N:0:8
AAGCTCGCCTGTATCTTAGTCGGGGTTATCTCAAGCATATCGTCGACAGCGGGCAAGCCAACATCCTGTCTCTTATACACATCTCCGAGCCCACGAGACCAGAGAGGATCTCGTATGCCGTCTTCTGCTTGAAAAAAAACAACAAGAAATA
>M99999:999:000000000-AFWM1:1:1105:11415:21942 1:N:0:8
AAGCTCGCCTGTATCTTAGTCGGGGTTATCTCAAGCATATCGTCGACAGCGGGCAAGCCAACATCCTGTCTCTTATACACATCTCCGAGCCCACGAGACCAGAGAGGATCTCGTATGCCGTCTTCTGCTTGAAAAAAAAAAAAACTATATA
>M99999:999:000000000-AFWM1:1:2101:15570:3771 1:N:0:8
AAGCTCGCCTGTATCTTAGTCGGGGTTATCTCAAGCATATCGTCGACAGCGGGCAAGCCAACATCCTGTCTCTTATACACATCTCCGAGCCCACGAGACCAGAGAGGATCTCGTATGCCGTCTTCTGCTTGAAAAAAAAAAAAACTACACG
>M99999:999:000000000-AFWM1:1:1105:4505:10567 1:N:0:8
AAGCTCGCCTGTATCTTAGTCGGGGTTATCTCAAGCATATCGTCGACAGCGGGCAAGCCAACATCCTGTCTCTTATACACATCTCCGAGCCCACGAGACCAGAGAGGATCTCGTATGCCGTCTTCTGCTTGAAAAAAAAAAAAACAACATA
>M99999:999:000000000-AFWM1:1:2103:19881:9818 1:N:0:8
AAGCTCGCCTGTATCTTAGTCGGGGTTATCTCAAGCATATCGTCGACAGCGAGCAAGCCAACATCCTGTCTCTTATACACATCTCCGAGCCCACGAGACCAGAGAGGATCTCGTATGCCGTCTTCTGCTTGAAAAAAAAAAAAACACAAAT
>M99999:999:000000000-AFWM1:1:2102:4789:17758 1:N:0:8
AAGCTCGCCTGTATCTTAGTCGGGGTTATCTCAAGCATATCGTCGACAGCGAGCAAGCCACCATCCTGTCTCTTATACACATCTCCGAGCCCACGAGCCCCGAGAGGATCTCGTATGCCGTCTTCTGCTTGAAAAAAAAAAAACAAAAATC
>M99999:999:000000000-AFWM1:1:2106:6804:21721 1:N:0:8
AAGCTCGCCTGTATCTTAGTCGGGGTTATCTCAAGCATATCGTCGACAGCGAGCAAGCCAACATCCTGTCTCTTATACACATCTCCGAGCCCACGAGACCAGAGAGGATCTCGTATGCCGTCTTCTGCTTGAAAAAAAAAACATAAAAATA
>M99999:999:000000000-AFWM1:1:1107:9220:10038 1:N:0:8
AAGCTCGCTGTATCTTAGTCGGGGTTATCTCAAGCATATCGTCGACAGCGAGCAAGCCAACATCCTGTCTCTTATACACATCTCCGAGCCCACGAGACCAGAGAGGATCTCGTATGCCGTCTTCTGCTTGAAAAAAAAAAAATAACTCAAA
>M99999:999:000000000-AFWM1:1:1107:17371:18152 1:N:0:8
AAGCTCGCCTGTATCTTAGTCGGGGTTATCTCAAGCATATCGTCGACAGCGAGCAAGCCAACATCCTGTCTCTTATACACATCTCCGAGCCCACGAGACCAGAGAGGATCTCGTATGCCGTCTTCTGCTTGAAAAAAAAAAAAAAACAAAA
>M99999:999:000000000-AFWM1:1:2109:23117:9419 1:N:0:8
AAGCTCGCCTGTATCTTAGTCGGGGTTATCTCAAGCATATCGTCGACAGCGAGCAAGCCAACATCCTGTCTCTTATACACATCTCCGAGCCCACGAGACCAGAGAGGATCTCGTATGCCGTCTTCTGCTTGCAAAAAAAAAAGACACTTAG
>M99999:999:000000000-AFWM1:1:2104:6199:18012 1:N:0:8
AAGCTCGCCTGTATCTTAGTCGGGGTTATCTCAAGCATATCGTCGACAGCGAGCAAGCCAACATCCTGTCTCTTATACACATCTACGAGCCCACGAGACCAGAGAGGATCTCGTATGCCGTCTTCTGCTTGAAAAAAAAAAAAAACTAAAA
>M99999:999:000000000-AFWM1:1:2105:17325:1662 1:N:0:8
AAGCTCGCATGTATCTTAGTCGGGGTTATCTCAAGCATATCGTCGAAAGCGAGCAAGCCAACATCATGTCTCTTATACACATCTCCGAGACCACGAGACCAGAGAGGATATCGTATGCCGTATTCTGCTTGCAAAAAACACAACAAACACA
>M99999:999:000000000-AFWM1:1:2102:22405:22757 1:N:0:8
AAGCTCGCCTGTATCTTAGTCGGGGTTATCTCAAGCATATCGTCGACAGCGAGCAAGCCAACATCCTGTCTCTTATACACATCTCCGAGCCCACGAGACCAGAGAGGATCTCGTATGCCGTCTTCTGCTTGAAAAAAAAAACACGACAAAC
>M99999:999:000000000-AFWM1:1:2104:28857:13734 1:N:0:8
AAGCTCGCCTGTATCTTAGTCGGGGTTATCTCAAGCATATCGTCGACAGCGAGCAAGCCAACATCCTGTCTCTTATACACATCTCCGAGCCCACGAGACCAGAGAGGATCTCGTATGCCGTCTTCTGCTTGAAAAAAAAAAAAAGCAACCA
>M99999:999:000000000-AFWM1:1:1102:7636:14435 1:N:0:8
AAGCTCGCCTGTATCTTAGTCGGGGTTATCTCAAGCATAATCTCGAATGCGAGCAAGCCAACATCCTGTCTCTTATACACATCTCCGAGCCCACGAGACCAGAGAGGATCTCGTATGCCGTCTTCTGCTTGAAAAAAAAAAACACAATCAG
>M99999:999:000000000-AFWM1:1:2102:7067:24474 1:N:0:8
AAGCTCGCCTGTATCTTAGTCGGGGTTATCTCAAGCATAATCTCGAATGCGAGCAAGCCAACATCCTGTCTCTTATACACATCTCCGAGCCCACGAGACCAGAGAGGATCTCGTATGCCGTCTTCTGCTTGAAAAAAAAAAAAAAGGTAGA
>M99999:999:000000000-AFWM1:1:1113:21677:27887 1:N:0:8
AAGCTCGCCTGTATCTTAGTCGGGGTTATCTCAAGCATAATCTCGAATGCGAGCAAGCCAACATCCTGTCTCTTATACACATCTCCGAGCCCACGAGACCAGAGAGGATCTCGTATGCCGTCTTCTGCTTGAAAAAAAAAAAAAAACACCC
>M99999:999:000000000-AFWM1:1:1114:4830:18926 1:N:0:8
AAGCTCGCCTGTATCTTAGTCGGGGTTATCTCAAGCATAATCTCGAATGCGAGCAAGCCACATCCTGTCTCTTATACACATCTCCGAGCCCACGAGACCAGAGAGGATCTCGTATGCCGTCTTCTGCTTGAAAAAAAAAAAAATAAATACT
>M99999:999:000000000-AFWM1:1:1110:23771:20726 1:N:0:8
AAGCTCGCCTGTATCTTAGTCGGGGTTATCTCAAGCATAATCTCGAATGCGAGCAAGCCAACATCCTGTCTCTTATACACATCTCCGAGCCCACGAGACCAGAGAGGATCTCGTATGCCGTCTTCTGCTTGAAAAAAAAAAAACATAAAAA
>M99999:999:000000000-AFWM1:1:1111:12465:21550 1:N:0:8
AAGCTCGCCTGTATCTTAGTCGGGGTTATCTCAAGCATAATCTCGAATGCGAGCAAGCCAACATCCTGTCTCTTATACACATCTCCGAGCCCACGAGACCAGAGAGGATCTCGTATGCCGTCTTCTGCTTGAAAAAAAAAATACATAACAA
>M99999:999:000000000-AFWM1:1:2114:6962:4862 1:N:0:8
AAGCTCGCCTGTATCTTAGTCGGGGTTATCTCAAGCATAATCTCGAATGCGAGCAAGCCAACATCCTGTCTCTTATACACATCTCCGAGCCCACGAGACCAGAGAGGATCTCGTATGCCGTCTTCTGCTTGAAAAAAAAAAATCATAAGCA
>M99999:999:000000000-AFWM1:1:2102:26776:15193 1:N:0:8
AAGCTCGCCTGTATCTTAGTCGGGGTTATCTCAAGCATAATCTCGAATGCGAGCAAGCCAACATCCTGTCTCTTATACACATCTCCGAGCCCACGAGACCAGAGAGGATCTCGTATGCCGTCTTCTGCTTGAAAAAAAACACCATTCACTG
>M99999:999:000000000-AFWM1:1:2104:7365:16730 1:N:0:8
AAGCTCGCCTGTATCTTAGTCGGGGTTATCTCAAGCATAATCTCGAATGCGAGCAAGCCAACATCCTGTCTCTTATACACATCTCCGAGCCCACGAGACCAGAGAGGATCTCGTATGCCGTCTTCTGCTTGAAAAAAAAAACCAAAAAGAT
>M99999:999:000000000-AFWM1:1:1109:11312:4478 1:N:0:8
AAGCTCGCCTGTATCTTAGTCGGGGTTATCTCAAGCATAATCTCGAATGCGAGCAAGCCAACATCCTGTCTCTTATACACATCTCCGAGCCCACGAGACCAGAGAGGATCTCGTATGCCGTCTTCTGCTTGAAAAAAAAAAACCATCACCT
>M99999:999:000000000-AFWM1:1:1103:11966:23717 1:N:0:8
AAGCTCGCCTGTATCTTAGTCGGGGTTATCTCAAGCATAATCTCGAATGCGAGCAAGCCAACATCCTGTCTCTTATACACATCTCCGAGCCCACGAGACCAGAGAGGATCTCGTATGCCGTCTTCTGCTTGAAAAAAAAAAAAAAATAGCA
>M99999:999:000000000-AFWM1:1:2103:22570:9076 1:N:0:8
AAGCTCGCCTGTATCTTAGTCGGGGTTATCTCAAGCATAAATTCGGGTGCGAGCAAGCCAACATCCTGTCTCTTATACACATCTCCGAGCCCACGAGACCAGAGAGGATCTCGTATGCCGTCTTCTGCTTGAAAAAAAAAACAAAAAATGC
>M99999:999:000000000-AFWM1:1:2111:14041:1941 1:N:0:8
AAGCTCGCCTGTATCTTAGTCGGGGTTATCTCAAGCATAAATTCGGGTGCGAGCAAGCCAACATCCTGTCTCTTATACACATCTCCGAGCCCACGAGACCAGAGAGGATCTCGTATGCCGTCTTCTGCTTGAAAAAAAAAACAAACAAGAC
>M99999:999:000000000-AFWM1:1:2109:22071:8706 1:N:0:8
AAGCTCGCCTGTATCTTAGTCGGGGTTATCTCAAGCATAAATTCGGGTGCGAGCAAGCCAACATCCTGTCTCTTATACACATCTCCGAGCCCACGAGACCAGAGAGGATCTCGTATGCCGTCTTCTGCTTGAAAAAAAAAAATAACAAAGA
>M99999:999:000000000-AFWM1:1:1112:20812:18902 1:N:0:8
AAGCTCGCCTGTATCTTAGTCGGGGTTATCTCAAGCATAAATTCGGGTGCGAGCAAGCCAACATCCTGTCTCTTATACACATCTCCGAGCCCCACGAGACCAGAGAGGATCTCGTATGCCGTCTTCTGCTTGAAAAAAAAAAAATAAAAAA
>M99999:999:000000000-AFWM1:1:2111:10876:13612 1:N:0:8
AAGCTCGCCTGTATCTTAGTCGGGGTTATCTCAAGCATAAATTCGGGTGCGAGCAAGCCAACATCCTGTCTCTTATACACATCTCCGAGCCCACGAGACCAGAGAGGATCTCGTATGCCGTCTTCTGCTTGAAAAAAAAAAATCTAAGAGA
>M99999:999:000000000-AFWM1:1:1107:26270:11762 1:N:0:8
AAGCTCGCCTGTTTCTTAGTCGGGGTTATCTCAAGCATAAATTCGGGTGCGAGCAAGCCAACATCCTGTCTCTTATACACATCTCCGAGCCCACGAGACCAGAGAGGATCTCGTATGCCGTCTTCTGCTTGAAAAAAAAAAACAAAACAAC
>M99999:999:000000000-AFWM1:1:1112:13232:3309 1:N:0:8
AAGCTCGCCTGTATCTTAGTCGGGGTTATCTCAAGCATAAATTCGGGTGCGAGGCAAGCCAACATCCTGTCTCTTATACACATCTCCGAGCCCACGAGACCAGAGAGGATCTCGTATGCCGTCTTCTGCTTGAAAAAAAAAAAAAAGATAA
>M99999:999:000000000-AFWM1:1:2102:24197:17032 1:N:0:8
AAGCTCGCCTGTATCTTCGTCGGGGTTATCTCAAGCATAAATTCGGGTGCGAGCAAGCCACCATCCTGTCTCTTATACACATCTCCGAGCCCACGAGACCAGAGAGGATCTCGTATGCCGTCTTCTGCTTGAAAAAAAAAAAACAAGCACT
>M99999:999:000000000-AFWM1:1:2102:13230:20388 1:N:0:8
AAGCTCGCCTGTATCTTCGTCGGGGTTATCTCAAGCATAAATTCGGGTGCGAGCAAGCCAACATCCTGTCTCTTATACACATCTCCGAGCCCACGAGACCAGAGAGGATCTCGTATGCCGTCTTCTGCTTGAAAAAAAAAAAAGAACAAAC
>M99999:999:000000000-AFWM1:1:1108:29551:13624 1:N:0:8
AAGCTCGCCTGTATCTTAGTCGGGGTTATCTCAAGCATAAATTCGAATGCGGGGAAGCCAACATCCTGTCTCTTATACACATCTCCGAGCCCACGAGACCAGAGAGGATCTCGTATGCCGTCTTCTGCTTGAAAAAAAAAAAAACACCAAA
>M99999:999:000000000-AFWM1:1:2104:14359:16301 1:N:0:8
AAGCTCGCCTGTATCTTAGTCGGGGTTATCTCAAGCATAAATTCGAATGCGGGGAAGCCAACATCCTGTCTCTTATACACATCTCCGAGCCCACGAGACCAGAGAGGATCTCGTATGCCGTCTTCTGCTTGAAAAAAAAAAACATAGAATA
>M99999:999:000000000-AFWM1:1:2113:15069:4133 1:N:0:8
AAGCTCGCCTGTATCTTAGTCGGGGTTATCTCAAGCATAAATTCGAATGCGGGGAAGCCAACATCCTGTCTCTTATACACATCTCCGAGCCCACGAGACCAGAGAGGATCTCGTATGCCGTCTTCTGCTTGAAAAAAAAAAAAAAAATAGA
>M99999:999:000000000-AFWM1:1:2108:15490:12906 1:N:0:8
AAGCTCGCCTGTATCTTAGTCGGGGTTATCTCAAGCATAAATTCGAATGCGGGGAAGCCAACATCCTGTCTCTTATACACATCTCCGAGCCCACGAGACCAGAGAGGATCTCGTATGCCGTCTTCTGCTTGAAAAAAAAAACCCGAATTAA
>M99999:999:000000000-AFWM1:1:1109:14583:24209 1:N:0:8
AAGCTCGCCTGTATCTTAGTCGGGGTTATCTCAAGCATAAATTCGAATGCGGGGAAGCCAACATCCTGTCTCTTATACACATCTCCGAGCCCACGAGACCAGAGAGGATCTCGTATGCCGTCTTCTGCTTGAAAAAAAAAAAAAAATAATA
>M99999:999:000000000-AFWM1:1:1110:26453:21816 1:N:0:8
AAGCTCGCCTGTATCTTAGTCGGGGTTATCTCAAGCATAAATTCGAATGCGGGGAAGCCAACATCCTGTCTCTTATACACATCTCCGAGCCCACGAGACCAGAGAGGATCTCGTATGCCGTCTTCTGCTTGAAAAAAAAAAACCGTGCAAA
>M99999:999:000000000-AFWM1:1:2103:27932:17913 1:N:0:8
AAGCTCGCCTGTATCTTAGTCGGGGTTATCTCAAGCATAAATTCGAATGCGGGGAAGCCAACATCCTGTCTCTTATACACATCTCCGAGCCCACGAGACCAGAGAGGATCTCGTATGCCGTCTTCTGCTTGAAAAAAAAAAACACACGAAA
>M99999:999:000000000-AFWM1:1:1113:10095:13463 1:N:0:8
AAGCTCGCCTGTATCTTAGTCGGGGTTATCTCAAGCATAAATTCGAATGCGGGGAAGCCAACATCCTGTCTCTTATACACATCTCCGAGCCCACGAGACCAGAGAGGATCTCGTATGCCGTCTTCTGCTTGAAAAAAAAAAAACATAAAAA
>M99999:999:000000000-AFWM1:1:1108:8263:13664 1:N:0:8
AAGCTCGCCTGTATCTTAGTCGGGGTTATCTCAAGCATAAATTCGAATGCGGGGAAGCCAACATCCTGTCTCTTATACACATCTCCGAGCCCACGAGACCAGAGAGGATCTCGTATGCCGTCTTCTGCTTGAAAAAAAAAAAAAGTAAAAA
>M99999:999:000000000-AFWM1:1:1108:14686:27084 1:N:0:8
AAGCTCGCCTGTATCTTAGTCGGGGTTATCTCAAGCATAAATTCGAATGCGGGGAAGCCAACATCCTGTCTCTTATACACATCTCCGAGCCCACGAGACCAGAGAGGATCTCGTATGCCGTCTTCTGCTTGAAAAAAAAAAAATAAAAGAA
>M99999:999:000000000-AFWM1:1:1113:7423:16154 1:N:0:8
TAGCTCGCCTGTATCTTAGTCGGGGTTATCTCAAGCATAAATTCGAATGCGGGAAGCCAACATCCTGTCTCTTATACACATCTCCGAGCCCACGAGACCAGAGAGGATCTCGTATGCCGTCTTCTGCTTGAAACAAAAAAAGAAAGAGCAC
>M99999:999:000000000-AFWM1:1:2113:8328:17721 1:N:0:8
AAGCTCGCCTGTATCTTAGTCGGGGTTATCTCAAGCATAAATTCGAATGCGGGCAAGCCAACATCCTGTCTCTTATACACATCTCCGAGCCCACGAGACCAGAGAGGATCTCGTATGCCGTCTTCTGCTTGAAAAAAAAAAACAACAAAAA
>M99999:999:000000000-AFWM1:1:1112:9605:18917 1:N:0:8
AAGCTCGCCTGTATCTTAGTCGGGGTTATCTCAAGCATAAATTCGAATGCGGGCAAGCCAACATCCTGTCTCTTATACACATCTCCGAGCCCACGAGACCAGAGAGGATCTCGTATGCCGTCTTCTGCTTGAAAAAAAAAACAAAAAATAA
>M99999:999:000000000-AFWM1:1:1107:7672:9516 1:N:0:8
AAGCTCGCCTGTATCTTAGTCGGGGTTATCTCAAGCATAAATTCGAATGCGGGCAAGCCAACATCCTGTCTCTTATACACATCTCCGAGCCCACGAGACCAGAGAGGATCTCGTATGCCGTCTTCTGCTTGAAAAAAAAAAAAACTACCAA
>M99999:999:000000000-AFWM1:1:1101:19316:11343 1:N:0:8
AAGCTCGCCTGTATCTTAGTCGGGGTTATCTCAAGCATAAATTCGAATGCGGGCAAGCCAACATCCTGTCTCTTATACACATCTCCGAGCCCACGAGACCAGAGAGGATCTCGTATGCCGTCTTCTGCTTGAAAAAAAAAACAGAAAGATG
>M99999:999:000000000-AFWM1:1:1101:15246:25410 1:N:0:8
AAGCTCGCCTGTATCTTAGTCGGGGTTATCTCAAGCATAAATTCGAATGCGGGCAAGCCAACATCCTGTCTCTTATACACATCTCCGAGCCCACGAGACCAGAGAGGATCTCGTATGCCGTCTTCTGCTTGAAAAAAAAAAAAAAAAAAAC
>M99999:999:000000000-AFWM1:1:2112:27886:14995 1:N:0:8
AAGCTCGCCTGTATCTTAGTCGGGGTTATCTCAAGCATAAATTCGAATGCGGGCAAGCCAACATCCTGTCTCTTATACACATCTCCGAGCCCACGAGACCAGAGAGGATCTCGTATGCCGTCTTCTGCTTGAAAAAAAAAACACAAACATA
>M99999:999:000000000-AFWM1:1:2107:7260:25084 1:N:0:8
AAGCTCGCCTGTATCTTAGTCGGGGTTATCTCAGGCATAAATTCGAATGCGGGCAAGCCAACATCCTGTCTCTTATACACATCTCCGAGCCCACGAGACCAGAGAGGATCTCGTATGCCGTCTTCTGCTTGAAAAAAAAAAATAACAACAA
>M99999:999:000000000-AFWM1:1:2108:19302:6988 1:N:0:8
AAGCTCGCCTGTATCTTAGTCGGGGTTATCTCAAGCATAAATTCGAATGCGAGCAAGCCAACATCCTGTCTCTTATACACATCTCCGAGCCCACGAGACCAGAGAGGATCTCGTATGCCGTCTTCTGCTTGAAAAAAAAAAAAAACGAAAT
>M99999:999:000000000-AFWM1:1:2106:17020:13472 1:N:0:8
AAGCTCGCCTGTATCTTAGTCGGGGTTATCTCAAGCATAAATTCGAATGCGAGCAAGCCAACATCCTGTCTCTTATACACATCTCCGAGCCCACGAGACCAGAGAGGATCTCGTATGCCGTCTTCTGCTTGAAAAAAAAAAACAATAAGAA
>M99999:999:000000000-AFWM1:1:1106:5582:7697 1:N:0:8
GATATCGCCTGTATCTTAGTCGGGGTTATCACAAGCATAAAGTCGAATGCGAGCAAGACAACATGATTCTTCTCAAACTCATCGCGGACACGCAGATACCAGAGAGGTTGACAGCCTCCTTCTGCTTGTGACAAATAAAGCAAAAACATGC
>M99999:999:000000000-AFWM1:1:2113:12229:4199 1:N:0:8
AAGCTCGCCTGTATCTTAGTCGGGGTTATCTCAAGCATAAATTCGAATGCGAGCAAGCCAACATCCTGTCTCTTATACACATCTCCGAGCCCACGAGACCAGAGAGGATCTCGTATGCCGTCTTCTGCTTGAAAAAAAAAAAAAAGATTGT
>M99999:999:000000000-AFWM1:1:1104:18822:4125 1:N:0:8
AAGCTCGCCTGTATCTTAGTCGGGGCTATCTTAAGTATAAATTCGAATGCGAGCAAGCCAACATCCTGTCTCTTATACACATCTCCGAGCCCACGAGACCAGAGAGGATCTCGTATGCCGTCTTCTGCTTGAAAAAAAAAAAAAAAAAAAA
>M99999:999:000000000-AFWM1:1:2104:13236:28765 1:N:0:8
AAGCTCGCCTGTATCTTAGTCGGGGTTATCTCAAGCATAAATTCGAATGCGAGCAAGCCAACATCCTGTCTCTTATACACATCTCCGAGCCCACGAGACCAGAGAGGATCTCGTATGCCGTCTTCTGCTTGAAACAAAAAAAAAAAAAAAC
>M99999:999:000000000-AFWM1:1:1113:13227:2190 1:N:0:8
AAGCTCGCCTGTATCTTAGTCGGGGTTATCTCAAGCATAAATTCGAATGCGAGCAAGCCAACATCCTGTCTCTTATACACATCTCCGAGCCCACGAGACCAGAGAGGATCTCGTATGCCGTCTTCTGCTTGAAAAAAAAAAAAAAACCATA
>M99999:999:000000000-AFWM1:1:1106:24903:13382 1:N:0:8
AAGCTCGCCTGTATCTTAGTCGGGGTTATCTCAAGCATAAATTCGAATGCGAGCAAGCCAACATCCTGTCTCTTATACACATCTCCGAGCCCACGAGACCAGAGAGGATCTCGTATGCCGTCTTCTGCTTGAAAAAAAAAAAATAAAAAAA
>M99999:999:000000000-AFWM1:1:2111:18182:20772 1:N:0:8
AAGCTCGCCTGTATCTTAGTCGGGGTTATCTCAAGCATAAATTCGAATGCGAGCAAGCCAACATCCTGTCTCTTATACACATCTCCGAGCCCACGAGACCAGAGAGGATCTCGTATGCCGTCTTCTGCTTGAAAAAAAAAAAAGAAAACAT
>M99999:999:000000000-AFWM1:1:2106:12154:27991 1:N:0:8
AAGCTCGCCTGTATCTTAGTCGGGGTTATCTCAAGCATAAATTCGAATGCGCGCAAGCCAACATCCTGTCTCTTATACACATCTCCGACCCCACGAGACCAGAGAGGACCTCGTATGCCGCCTTCGGCTGGAAAACAAAAATAACTAAAAC
>M99999:999:000000000-AFWM1:1:1104:11853:20895 1:N:0:8
AAGCTCGCCTGTATCTTAGTCGGGGTTATCTCAAGCATAAATTCGACAGCGGGCAAGCCAACATCCTGTCTCTTATACACATCTCCGAGCCCACGAGACCAGAGAGGATCTCGTATGCCGTCTTCTGCTTGAAAAAAAAAAACCATACACA
>M99999:999:000000000-AFWM1:1:1109:26662:14393 1:N:0:8
AAGCTCGCCTGTATCTTAGTCGGGGTTATCTCAAGCATAAATTCGACAGCGGGCAAGCCAACATCCTGTCTCTTATACACATCTCCGAGCCCACGAGACCAGAGAGGATCTCGTATGCCGTCTTCTGCTTGAAAAAAAAAAATAAACAACA
>M99999:999:000000000-AFWM1:1:2112:26144:20113 1:N:0:8
AAGCCGCCTGTATCTTAGTCGGGGTTATCTCAAGCATAAATTCGACAGCGGGCAAGCCAACATCCTGTCTCTTATACACATCTCCGAGCCCACGAGACCAGAGAGGATCTCGTATGCCGTCTTCTGCTTGAAAAAAAAAAAATTCTACCAA
>M99999:999:000000000-AFWM1:1:1110:8621:15433 1:N:0:8
AAGCTCGCCTGTATCTTAGTCGGGGTTATCTCAAGCATAAATTCGACAGCGGGCAAGCCAACATCCTGTCTCTTATACACATCTCCGAGCCCACGAGACCAGAGAGGATCTCGTATGCCGTCTTCTGCTTGAAAAAAAAAAAAAATGTAAA
>M99999:999:000000000-AFWM1:1:2101:3499:10328 1:N:0:8
AAGCTCGCCTGTATCTTAGTCGGGGTTATCCAATCATACATTCGACAGCGGGCAAGCCAACATCCTGTCTCTTATACACATCTCCGAGCCCACGAGACCAGAGACGATCTCGTATGCCGTCTTCTGCTTGAAAAAAAACACAAATATCAAA
>M99999:999:000000000-AFWM1:1:1110:3002:15288 1:N:0:8
AAGCTCGCCTGTATCTTAGTCGGGGTTATCTCAAGCATAAATTCGACAGCGGGCAAGCCAACATCCTGTCTCTTATACACATCTCCGAGCCCACGAGACCAGAGAGGATCTCGTATGCCGTCTTCTGCTTGAAAAAAAAAAAACCAAGAAA
>M99999:999:000000000-AFWM1:1:2113:7665:9984 1:N:0:8
AAGCTCGCCTGTATCTTAGTCGGGGTTATCTCAAGCATAAATTCGACAGCGGGCAAGCCAACATCCTGTCTCTTATACACATCTCCGAGCCCACGAGACCAGAGAGGATCTCGTATGCCGTCTTCTGCTTGAAAAAAAAAAAAAAACTACA
>M99999:999:000000000-AFWM1:1:1102:9489:5771 1:N:0:8
AAGCTCGCCTGTATCTTAGTCGGGGTTTATCTCAAGCATAAATTCGACAGCGGGCAAGCCAACATCCTGTCTCTTATACACATCTCCGAGCCCACGAGACCAGAGAGGATCTCGTATGCCGTCTTCTGCTTGAAAAAAAAAAAAAAGGTAG
>M99999:999:000000000-AFWM1:1:1111:3098:10327 1:N:0:8
AAGCTCGCCTGTATCTTAGTCGGGGTTATCTCAAGCATAAATTCGACAGCGGGCAAGCCAACATCCTGTCTCTTATACACATCTCCGAGCCCACGAGACCAGAGAGGATCTCGTATGCCGTCTTCTGCTTGAAAAAAAAAACAAACTCCAC
>M99999:999:000000000-AFWM1:1:2103:7661:6492 1:N:0:8
AAGCTCGCCTGTATCTTAGTCGGGGTTATCTCAAGCATAAATTCGACAGCGGGCAAGCCAACATCCTGTCTCTTATACACATCTCAGAGCCCACGAGACCAGAGAGGATCTCGTATGCCGTCTTCTGCTTGAAAAAAAAAAACAATGTATA
>M99999:999:000000000-AFWM1:1:2107:27431:16015 1:N:0:8
AAGCTCGCCTGTATCTTAGTCGGGGTTATCTCAAGCATAAATTCGACAGCGGGCAAGCCAACATCCTGTCTCTTATACACATCTCCGAGCCCACGAGACCAGAGAGGATCTCGTATGCCGTCTTCTGCTTGAAAAAAAAAAAACATAATAA
>M99999:999:000000000-AFWM1:1:2103:8136:8018 1:N:0:8
AAGCTCGCCTGTATCTCAGTCGGGGTTATCTCAAGCATAAATTCGACAGCGAGCAAGCCAACATCCTGTCTCTTATACACATCTCCGAGCCCACGAGACCAGAGAGGATCTCGTATGCCGTCTTCTGCTTGAAAAAAAAAAAAACAATAAC
>M99999:999:000000000-AFWM1:1:1102:19320:11349 1:N:0:8
AAGCTCGCCTGTATCTTAGTCGGGGTTATCTCAAGCATAAATTCGACAGCGAGCAAGCCAACATCCTGTCTCTTATACACATCTCCGAGCCCACGAGACCAGAGAGGATCTCGTATGCCGTCTTCTGCTTGAAAAAAAAAAAAAACAAAAA
>M99999:999:000000000-AFWM1:1:2113:25516:7602 1:N:0:8
AAGCTCGCCTGTATCTTAGTCGGGGTTATCTCAAGTATAAATTCGACAGCGAGCAAGCCAACATCCTGTCTCTTATACACATCTCCGAGCCCACGAGACCAGAGAGGATCTCGTATGCCGTCTTCTGCTTGAAAAAAAAAAAACATAAAAA
>M99999:999:000000000-AFWM1:1:2108:17269:23346 1:N:0:8
AAGCTCGCCTGTATCTTAGTCGGGGTTATCTCAAGCATAAATTCGACAGCGAGCAAGCCAACATCCTGTCTCTTATACACATCTCCGAGCCCACGAGACCAGAGAGGATCTCGTATGCCGTCTTCTGCTTGAAAAAAAAAAAAACAAGAAA
>M99999:999:000000000-AFWM1:1:2111:10506:6523 1:N:0:8
AAGCTCGCCTGTATCTTAGTCGGGGTTATCTCAAGCATAAATTCGACAGCGAGCAAGCCAACATCCTGTCTCTTATACACATCTCCGAGCCCACGAGACCAGAGAGGATCTCGTATGCCGTCTTCTGCTTGAAAAAACAAAAGAGACACAA
>M99999:999:000000000-AFWM1:1:1103:28233:19075 1:N:0:8
AAGCTCGCCTGTATCTTAGTCGGGGTTATCTCAAGCATAAATTCGACAGCGAGCAAGCCAACATCCTGTCTCTTATACACATCTCCGAGCCCACGAGACCAGAGAGGATCTCGTATGCCGTCTTCTGCTTGAAAAAAAAAATAAAAAAAGC
>M99999:999:000000000-AFWM1:1:2105:15668:7478 1:N:0:8
AAGCTCGCCTGCATCTTAGTCGGGGTTATCTCAAGCATAAATTCGACAGCGAGCAAGCCAACATCCTGTCTCTTATACACATCTCCGAGCCCACGAGACCAGAGAGGATCTCGTATGCCGTCTTCTGCTTGACAAAAAAAAAACTAGTATA
>M99999:999:000000000-AFWM1:1:1113:13015:13782 1:N:0:8
AAGCTCGCCTGTATCTTAGTCGGGGTTATCTCAAGCATAAATTCGACAGCGAGCAAGCCAACATCCTGTCTCTTATACACATCTCCGAGCCCACGAGACCAGAGAGGATCTCGTATGCCGTCTTCTGCTTGAAAAAAAAAAAAAATAGAAA
>M99999:999:000000000-AFWM1:1:1112:20536:27983 1:N:0:8
AAGCTCGCCTGTATCTTAGTCGGGGTTATCTCAAGCATAAATTCGACAGCGAGCAAGCCAACATCCTGTCTCTTATACACATCTCCGAGCCCACGAGACCAGAGAGGATCTCGTATGCCGTCTTCTGCTTGAAAAAAAACCACAACACACG
>M99999:999:000000000-AFWM1:1:1110:24279:9935 1:N:0:8
AAGCTCGCCTGTATCTTAGTCGGGGCAATCTTTGCAAACACATCGGGTGCGGGGAAGCCAACATCCTGTCTCTTATACACATCTCCGAGCCCACGAGAAAGAGGCAATCTCGTATGCCGTCTTCTGCTTGAAAAAAAAAAAAAAAATAAAT
>M99999:999:000000000-AFWM1:1:2101:10606:15619 1:N:0:8
AAGCTCGCCTGTATCTTAGTCGAGGATATCTTTGCAAACACATCGGGTGCGGGGAAGCCAACATCCTGTCTCTTATACACATCTCCGAGCCCACGAGATCGAGCATCTCGTATGCCGTCTTCTGCTTGAAAAAAAAAAAAAACAAAAGAAC
>M99999:999:000000000-AFWM1:1:2108:4120:10874 1:N:0:8
AAGCTCGCCTGTATCTTAGTCGGGGTTATCTCATACATATCGTCGGGTGCGGGGAAGCCAACATCCTGTCTCTTATACACATCTCCGAGCCCACGAGACCAGAGAGGATCTCGTATGCCGTCTTCTGCTTGAAAAAAAAAAACTAAGAAAA
>M99999:999:000000000-AFWM1:1:1106:20016:23150 1:N:0:8
AAGCTCGCCTGTATCTTAGTCGGGTTATCTCATACATATCGTCGGGTGCGGGGAAGCCAACATCCTGTCTCTTATACACATCTCCGAGCCCACGAGACCAGAGAGGATCTCGTATGCCGTCTTCTGCTTGAAAAAAAAAAAAAGAAGGCAA
>M99999:999:000000000-AFWM1:1:1113:16070:26042 1:N:0:8
AAGCTCGCCTGTATCTTAGTCGGGGTTATCTCATACATATCGTCGGGTGCGGGGAAGCCAACATCCTGTCTCTTATACACATCTCCGAGCCCACGAGACCAGAGAGGATCTCGTATGCCGTCTTCTGCTTGAAAAAAAAAAAAAAAAAAAA
>M99999:999:000000000-AFWM1:1:2104:21541:18830 1:N:0:8
AAGCTCGCCTGTATCTTAGTCGGGGTTATCTCATACATATCGTCGGGTGCGGGGAAGCCAACATCCTGTCTCTTATACACATCTCCGAGCCCACGAGACCAGAGAGGATCTCGTATGCCGTCTTCTGCTTGAAAAAAAAAAAAAAAACACA
>M99999:999:000000000-AFWM1:1:2113:18147:10437 1:N:0:8
CAGCTCGCCTGTATCTTAGTCGGGGTTATCTCATACATATCGTCGGGTGCGGGGAAGCCAACATCCTGTCTCTTATCCACATCTCCGAGCCCACGCGCCCAGAGAGGATCTCGTATGCCGTCTTCTGCTTGAAAAAAAAAAAACAAAACAA
>M99999:999:000000000-AFWM1:1:1112:23883:14537 1:N:0:8
AAGCTCGCCTGTATCTTAGTCGGGGTTATCTCATAAATATCGTCGGGTGCGGGGAAGCCAACATCCTGTCTCTTATACACATCTCCGAGCCCACGAGACCAGAGAGGATCTCGTATGCCGTCTTCTGCTTGAAAAAAAAAAAAAACAAACT
>M99999:999:000000000-AFWM1:1:1113:11650:16775 1:N:0:8
AAGCTCGCCTGTATCTTAGTCGGCGTTATCTCATATATATCGTCGAATGCGAGCAAGCCAACATCCTGTCTCTTATACACATCTCCGAGCCCACGAGACCAGAGAGGATCTCGTATGCCGTCTTCTGCTTGAAAAAAAAAAAAAAATAAAA
>M99999:999:000000000-AFWM1:1:1114:9462:17877 1:N:0:8
AAGCTCGCCTGTATCTTAGTCGGGGTTATCTCATACATATCGTCGAATGCGAGCAAGCCAACATCCTGTCTCTTATACACATCTCCGAGCCCACGAGACCAGAGAGGATCTCGTATGCCGTCTTCTGCTTGAAAAAAAAAAAGCAACAGAA
>M99999:999:000000000-AFWM1:1:2102:17064:7336 1:N:0:8
AAGCTCGCCTGTATCTTAGTCGGGGTTATCTCATACTATGTCGAATGCGAGCAAGCCAACATCCTGTCTCTTATACACATCTCCGAGCCCACGAGACCAGAGAGGATCTCGTATGCCGTCTTCTGCTTGAAAAAAAAAAACAAACAACACC
>M99999:999:000000000-AFWM1:1:1107:27760:8293 1:N:0:8
AAGCTCGCCTGTATCTTAGTCGGGGTTATCTCATACATATCGTCGAATGCGAGCAAGCCAACATCCTGTCTCTTATACACATCTCCGAGCCCACGAGACCCGAGAGGATCTCGTATGCCGTCTTCTGCTTGAAAAAAAAAAAAGAAAGGAT
>M99999:999:000000000-AFWM1:1:1112:14323:11996 1:N:0:8
AAGCTCGCCTGTATCTTAGTCGGGGTTATCTCATACATATCGTCGAATGCGAGCAAGCCAACATCCTGTCTCTTATACACATCTCCGAGCCCACGAGACCAGAGAGGATCTCGTATGCCGTCTTCTGCTTGAAAAAAAAAAAGATAACACA
>M99999:999:000000000-AFWM1:1:2113:11511:2040 1:N:0:8
AAGCTCGCCTGTATCTTAGTCGGGGTTATCTCATACATATCGTCGAATGCGAGCAAGCCAACATCCTGTCTCTTATACACATCTCCGAGCCCACGAGACCAGAGAGGATCTCGTATGCCGTCTTCTGCTTGAAAAAAAAAACAAAAATAAT
>M99999:999:000000000-AFWM1:1:1108:10429:22089 1:N:0:8
AAGCTCGCCTGTATCTTAGTCGGGGTTATCTCATACATATCGTCGAATGCGAGCAAGCCAACATCCTGTCTCTTATACACATCTCCGAGCCCACGAGACCAGAGAGGATCTCGTATGCCGTCTTCTGCTTGAAAAAAAAAAAAAAAAAATA
>M99999:999:000000000-AFWM1:1:2105:5729:11455 1:N:0:8
AAGCTCGCCTGTATCTTAGTCGGGGTTATCTCATACATATCGTCGGATGCGAGCAAGCCAACATCCTGTCTCTTATACACATCTCCGAGCCCACGAGACCAGAGAGGATCTCGTATGCCGTCTTCTGCTTGAAACAAAAAAAAAAAGAACA
>M99999:999:000000000-AFWM1:1:1108:10032:17096 1:N:0:8
AAGCTCGCCTGTATCTTAGTCGGGGTTATCTCATACATATCGTCGAATGCGAGCAAGCCAACATCCTGTCTCTTATACACATCTCCGAGCCCACGAGACCAGAGAGGATCTCGTATGCCGTCTTCTGCTTGAAAAAAAAAAACAAAAAACA
>M99999:999:000000000-AFWM1:1:2105:5346:17497 1:N:0:8
AAGCTCGCCTGTATCTTAGTCGGGGTTATCTCATACATATCGTCGAATGCGAGCAAGCCAACATCCTGTCTCTTATACACATCTCCGAGCCCACGAGACCAGAGAGGATCTCGTATGCCGTCTTCTGCTTGAAAAAAAAAAAAAACAATTA
>M99999:999:000000000-AFWM1:1:1105:17758:7444 1:N:0:8
AAGCTCGCCTGTATCTTAGTCGGGGTTATCTCATACATATCGTCGAATGCGAGCAAGCCAACATCCTGTCTCTTATACACATCTCCGAGCCCACGAGACCAGAGAGGATCTCGTATGCCGTCTTCTGCTTGAAAAAAAAAAAAAGAAAAGA
>M99999:999:000000000-AFWM1:1:1112:18951:12403 1:N:0:8
AAGCTCGCCTGTATCTTAGTCGGGGTTATCTCATACATATCGTCGAATGCGAGCAAGCCAACATCCTGTCTCTTATACACATCTCCGAGCCCACGAGACCAGAGAGGATCTCGTATGCCGTCTTCTGCTTGAAAAAAAAAAAATAGATCAA
>M99999:999:000000000-AFWM1:1:1112:16862:17565 1:N:0:8
AAGCTCGCCTGTATCTTAGTCGGGGTTATCTCATACATATCGTCGAATGCGAGCAAGCCAACATCCTGTCTCTTATACACATCTCCGAGCCCACGAGACCAGAGAGGATCTCGTATGCCGTCTTCTGCTTGAAAAAAAAAAAAAAACGAAC
>M99999:999:000000000-AFWM1:1:1104:20387:19324 1:N:0:8
AAGCTCGCCTGTATCTTAGTCGGGGTTATCTCATACATATCGTCGACAGCGGGGAAGCCAACATCCTGTCTCTTATACACATCTCCGAGCCCACGAGACCAGAGAGGATCTCGTATGCCGTCTTCTGCTTGAAAAAAAAAAAACAAACTAG
>M99999:999:000000000-AFWM1:1:2102:11184:14726 1:N:0:8
AAGCTCGCCTGTATCTTAGTCGGGTTATCTCATACATATCGTCGACAGCGGGGAAGCCAACATCCTGTCTCTTATACACATCTCCGAGCCCACGAGACCAGAGAGGATCTCGTATGCCGTCTTCTGCTTGACAAAAAAAAATAACACAGAT
>M99999:999:000000000-AFWM1:1:2107:5098:20996 1:N:0:8
AAGCTCGCCTGTATCTTAGTCGGGGTTATCTCATACATATCGTCGACAGCGGGGAAGCCATCATCCTGTCTCTTATACACATCTCCGAGCCCACGAGACCAGAGAGGATCTCGTATGCCGTCTTCTGCTTGAAAACAAAAAACCAACAATT
>M99999:999:000000000-AFWM1:1:1107:8908:27142 1:N:0:8
AAGCTCGCCTGTATCTTAGTCGGGGATATATCATACATATAGTCGACAGCGGGGAAGCCAACATCCTGTCTCTTATACACATCTCCGAGCCCACGAGACAAGAGACGATCTCGTATGCCGTCTTCTGCTTGAAACAAAAAATATGTAACAA
>M99999:999:000000000-AFWM1:1:1105:19095:9355 1:N:0:8
AAGCTCGCCTGTATCTTAGTCGGGGTTATCTCATACATATCGTCGACAGCGGGGAAGCCAACATCCTGTCTCTTATACACATCTCCGAGCCCACGAGACCAGAGAGGATCTCGTATGCCGTCTTCTGCTTGAAAAAAAAAAAAAGCATAAA
>M99999:999:000000000-AFWM1:1:1106:21279:9485 1:N:0:8
AAGCTCGCCTGTATCTTAGTCGGGGTTATCTCATACATATCGTCGACAGCGGGGAAGCCAACATCCTGTCTCTTATACACATCTCCGAGCCCACGAGACCAGAGAGGATCTCGTATGCCGTCTTCTGCTTGAAAAAAAAAAAAATAGAGAC
>M99999:999:000000000-AFWM1:1:1106:19728:19295 1:N:0:8
AAGCTCGCCTGTATCTTAGTCGGGGTTATCTCATACATATCGTCGACAGCGGGGAAGCCAACATCCTGTCTCTTATACACATCTCCGAGCCCACGAGACCAGAGAGGATCTCGTATGCCGTCTTCTGCTTGAAAAAAAAAAAAAAATAAAA
>M99999:999:000000000-AFWM1:1:2110:14836:27691 1:N:0:8
AAGCTCGCCTGTATCTTAGTCGGGGTTATCTCATACATATCGTCGACAGCGGGGAAGCCAACATCCTGTCTCTTATACACATCTCCGAGCCCACGAGACCAGAGAGGATCTCGTATGCCGTCTTCTGCTTGAAAAAAAAAAAAAAACAAAA
>M99999:999:000000000-AFWM1:1:2111:7907:8444 1:N:0:8
AAGCTCGCCTGTATCTTAGTCGGGGTTATCTCATACATATCGTCGACAGCGGGGAAGCCAACATCCTGTCTCTTATACACATCTCCGAGCCCACGAGACCAGAGAGGATCTCGTATGCCGTCTTCTGCTTGAAAAACAACAAAACACATAT
>M99999:999:000000000-AFWM1:1:2106:18031:10272 1:N:0:8
AAGCTCGCCTGTATCTTAGTCGGGGTTATCTCATACATATCGTCGACAGCGGGCAAGCCAACATCCTGTCTCTTATACACATCTCCGAGCCCACGAGACCAGAGAGGATCTCGTATGCCGTCTTCTGCTTGAAAAAAAAAAAAAAACGAAG
>M99999:999:000000000-AFWM1:1:1110:13046:4487 1:N:0:8
AAGCTCGCCTGTATCTTAGTCGGGGTTATCTCATACATATCGTCGACAGCGGGCAAGCCAACATCCTGTCTCTTATACACATCTCCGAGCCCACGAGACCAGAGAGGATCTCGTATGCCGTCTTCTGCTTGAAAAAAAAAAAAAAAAAACA
>M99999:999:000000000-AFWM1:1:2114:22495:14241 1:N:0:8
AAGCTCGCCTGTATCTTAGTCGGGGTTATCTCATACATATCGTCGACAGCGGGCAAGCCAACATCCTGTCTCTTATACACATCTCCGAGCCCACGAGACCAGAGAGGATCTCGTATGCCGTCTTCTGCTTGAAAACAAAAAACCAAGAACG
>M99999:999:000000000-AFWM1:1:2106:17915:5428 1:N:0:8
AAGCTCGCCTGTATCTTAGTCGGGGTTATCTCATACATATCGTCGACAGCGGGCAAGCCAACATCCTGTCTCTTATACACATCTCCGAGCCCACGAGACCAGAGAGGATCTCGTATGCCGTCTTCTGCTTGAAAAAAAAAAACAAACACAT
>M99999:999:000000000-AFWM1:1:2108:19585:24806 1:N:0:8
AAGCTCGCCTGTATCTTAGTCGGGGGTATCTCATACATATCGTCGACAGCGGGCAAGCCAACATCCTGTCTCTTATACACATCTCCGAGCCCACGAGACCAGAGAGGATCTCGTATGCCGTCTTCTGCTTGAAAAAAAAAAAACATAAATC
>M99999:999:000000000-AFWM1:1:1108:15263:27406 1:N:0:8
AAGCTCGCCTGTATCTTAGTCGGGGTTATCTCATACATATCGTCGACAGCGGGCAAGCCAACATCCTGTCTCTTATACACATCTCCGAGCCCACGAGACCAGAGAGGATCTCGTATGCCGTCTTCTGCTTGAAAAAAAAAAAACAAAAACA
>M99999:999:000000000-AFWM1:1:1110:9374:14082 1:N:0:8
AAGCTCGCCTGTATCTTAGTCGGGGTTATCTCATACATATCGTCGACAGCGGGCAAGCCAACATCCTGTCTCTTATACACATCTCCGAGCCCACGAGACCAGAGAGGATCTCGTATGCCGTCTTCTGCTTGAAAAAAAAAAATAAAACATA
>M99999:999:000000000-AFWM1:1:2107:12350:27681 1:N:0:8
AAGCTCGCCTGTATCTTAGTCGGGGTTATCTCATACATATCGTCGACAGCGGGCAAGCCAACATCCTGTCTCTTATACACATCTCCGAGCCCACGAGACCAGAGAGGATCTCGTATGCCGTCTTCTGCTTGAAAAAAAAACAACACAACGA
>M99999:999:000000000-AFWM1:1:1103:28811:16426 1:N:0:8
AAGCTCGCCTGTATCTTAGTCGGGGTTATCTCATACATATCGTCGACAGCGGGCAAGCCAACATCCTGTCTCTTATACACATCTCCGAGCCCACGAGACCAGAGAGGATCTCGTATGCCGTCTTCTGCTTGAAAAAAAAAACCACCAAACC
>M99999:999:000000000-AFWM1:1:1111:24451:8602 1:N:0:8
AAGCTCGCCTGTATCTTAGTCGGGGTTATCTCATACATATCGTCGACAGCGGGCAAGCCAACATCCTGTCTCTTATACACATCTCCGAGCCCACGAGACCAGAGAGGATCTCGTATGCCGTCTTCTGCTTGAAAAAAAAAAAAATAATCTA
>M99999:999:000000000-AFWM1:1:2110:16475:3322 1:N:0:8
AAGCTCGCCTGTATCTTAGTCGGGGTTATCTCATATATATCGTCGAGAGCGAGGAAGCCAACATCCTGTCTCTTATACACATCTCCGAGCCCACGAGACCAGAGAGGATCTCGTATGCCGTCTTCTGCTTGAAAAAAAAAACAATAGAACA
>M99999:999:000000000-AFWM1:1:2109:6409:9038 1:N:0:8
AAGCTCGCCTGTATCTTAGTCGGGGTTATCTCATACATATCGTCGACAGCGAGCAAGCCAACATCCTGTCTCTTATACACATCTCCGAGCCCACGAGACCAGAGAGGATCTCGTATGCCGTCTTCTGCTTGAAAAAAAAAAACATAATAAA
>M99999:999:000000000-AFWM1:1:2105:10238:20593 1:N:0:8
AAGCTCGCCTGTATCTTAGTCGGGGTTATCTCATACATATCGTCGACAGCGACAAGCCAACATCCTGTCTCTTATACACATCTCCGAGCCCACGAGACCAGAGAGGATCTCGTATGCCGTCTTCTGCTTGAAAAAAAAAAAACAATAACTA
>M99999:999:000000000-AFWM1:1:1106:14771:25559 1:N:0:8
AAGCTCGCCTGTATCTTAGTCGGGGTTATCTCATACATATCGTCGACAGCGAGCAAGCCAACATCCTGTCTCTTATACACATCTCCGAGCCCACGAGACCAGAGAGGATCTCGTATGCCGTCTTCTGCTTGAAAAAAAAAAAAAACACACA
>M99999:999:000000000-AFWM1:1:1103:22182:19269 1:N:0:8
AAGCTCGCCTGTATCTTAGTCGGGGTTATCTCATACATCTCGTCGACAGCGAGCAAGCCAACATCCTGTCTCTTATACACATCTCCGAGCCCACGAGACCAGAGAGGATCTCGTATGCCGTCTTCTGCTTGAAAAAAAAAAACACCAATCT
>M99999:999:000000000-AFWM1:1:2110:11997:10207 1:N:0:8
AAGCTCGCCTGTATCTTAGTCGGGGTTATCTCATACATATCGTCGACAGCGAGCAAGCCAACATCCTGTCTCTTATACACATCTCCGAGCCCACGAGACCAGAGAGGATCTCGTATGCCGTCTTCTGCTTGAAAAAAAAAAAAAAGAAAAA
>M99999:999:000000000-AFWM1:1:2111:9050:17955 1:N:0:8
AAGCTCGCCTGTATCTTAGTCGGGGTTATCTCATACATATCGTCGACAGCGAGCAAGCCAACATCCTGTCTCTTATACACATCTCCGAGCCCACGAGACCAGAGAGGATCTCGTATGCCGTCTTCTGCTTGAAAAAAAAAAACAAGACAAT
>M99999:999:000000000-AFWM1:1:2114:9927:17131 1:N:0:8
AAGCTCGCCTGTATCTTAGTCGGGGTTATCTCATACATATCGTCGACAGCGAGCAAGCCAACATCCTGTCTCTTATACACATCTCCGAGCCCACGAGACCAGAGAGGATCTCGTATGCCGTCTTCTGCTTGAAAAAAAAAAAATAAACAAT
>M99999:999:000000000-AFWM1:1:2101:11978:7206 1:N:0:8
AAGCTCGCCTGTATCTTAGTCGGGGTTATCTCATACATATCGTCGACAGCGAGCAAGCCAACATCCTGTCTCTTATACACATCTCCGAGCCCACGAGACCAGAGAGGATCTCGTATGCCGTCTTCTGCTTGAAAAAAAAAACAACAAACGC
>M99999:999:000000000-AFWM1:1:1105:15371:7416 1:N:0:8
AAGCTCGCCTGTATCTTAGTCGGGGTTATCTCATACATATCGTCGACAGCGAGCAAGCCAACATCCTGTCTCTTATACACATCTCCGAGCCCACGAGACCAGAGAGGATCTCGTATGCCGTCTTCTGCTTGAAAAAAAAAAAGTATATCAA
>M99999:999:000000000-AFWM1:1:2110:11112:8902 1:N:0:8
AAGCTCGCCTGTATCTTAGTCGGGGTTATCTCATACATATCGTCGACAGCGAGCAAGCCAACATCCTGTCTCTTATACACATCTCCGAGCCCACGAGACCAGAGAGGATCTCGTATGCCGTCTTCTGCTTGAAAAAAAAAAAAAGCAGACA
>M99999:999:000000000-AFWM1:1:1101:12535:24864 1:N:0:8
AAGCTCGCCTGTATCTAGTCGGGGTTATCTCATACATAATCTCGACAGCGGGCAAGCCAACATCCTGTCTCTTATACACATCTCCGAGCCCACGAGACCAGAGAGGATCTCGTATGCCGTCTTCTGCTTGAAAAAAAAAACAAAACAACAG
>M99999:999:000000000-AFWM1:1:1107:8045:18804 1:N:0:8
AAGCTCGCCTGTATCTTAGTCGGGGTTATCTCATACATAATCTCGACAGCGGGCAAGCCAACATCCTGTCTCTTATACACATCTCCGAGCCCACGAGACCAGAGAGGATCTCGTATGCCGTCTTCTGCTTGAAAAAAAAAAAATGAAGTTA
>M99999:999:000000000-AFWM1:1:1102:10787:25805 1:N:0:8
AAGCTCGCCTGTATCTTAGTCGGGGTTATCTCATACATAATCTCGACAGCGGGCAAGCCAACATCCTGTCTCTTATACACATCTCCGAGCCCACGAGACCAGAGAGGATCTCGTATGCCGTCTTCTGCTTGAAAAAAAAAAACAAAACAGA
>M99999:999:000000000-AFWM1:1:2101:21884:14485 1:N:0:8
AAGCTCGCCTGTATCTTAGTCGGGGTTATCTCATACATAATCTCGACAGCGGGCAAGCCAACATCCTGTCTCTTATACACATCTCCGAGCCCACGAGACCAGAGAGGATCTCGTATGCCGTCTTCTGCTTGAAAAAAAAAAAAAAACTCCC
>M99999:999:000000000-AFWM1:1:2105:26150:12950 1:N:0:8
AAGCTCGCCTGTATCTTAGTCGGGGTTATCTCATACATAATCTCGACAGCGGGAGCCAACATCCTGTCTCTTATACACATCTCCGAGCCCACGAGACCAGAGAGGATCTCGTATGCCGTCTTCTGCTTGAAAAAAAAACAAAAACCAGAAA
>M99999:999:000000000-AFWM1:1:2105:23876:6456 1:N:0:8
AAGCTCGCCTGTATCTTAGTCGGGGTTATCTCATACATAATCTCGACAGCGGGCAAGCCAACATCCTGTCTCTTATACACATCTCCGAGCCCACGAGACCAGAGAGGATATCGTATGCCGTCTTCTGCTTGAAAAAACAAACAAACAGAAG
>M99999:999:000000000-AFWM1:1:1104:15376:2095 1:N:0:8
AAGCTCGCCTGTATCTTAGTCGGGGTTATCTCATACATAATCTCGACAGCGGGCAAGCCAACATCCTGTCTCTTATACACATCTCCGAGCCCACGAGACCAGAGAGGATCTCGTATGCCGTCTTCTGCTTGAAAAAACAAAAAAAAGACGT
>M99999:999:000000000-AFWM1:1:1103:7205:13737 1:N:0:8
AAGCTCGCCTGTATCTTAGTCGGGGTTATCTCATACATAATCTCGACAGCGGGCAAGCCAACATCCTGTCTCTTATACACATCTCCGAGCCCACGAGACCAGAGAGGATCTCGTATGCCGTCTTCTGCTTGAAAAAAAAAAAAATATCTGG
>M99999:999:000000000-AFWM1:1:1102:20962:21122 1:N:0:8
AAGCTCGCCTGTATCTTAGTCGGGGTTATCTCATACATAATCTCGACAGCGGGCAAGCCAACATCCTGTCTCTTATACACATCTCCGAGCCCACGAGACCAGAGAGGATCTCGTATGCCGTCTTCTGCTTGAAAAAAAAAAAACTAAAAAG
>M99999:999:000000000-AFWM1:1:1106:23691:20380 1:N:0:8
AAGCTCGCCTGTATCTTAGTCGGGGTTATCTCATACATAACTTCGGGTGCGGGGAAGCCAACATCCTGTCTCTTATACACATCTCCGAGCCCACGAGACCAGAGAGGATCTCGTATGCCGTCTTCTGCTTGAAAAAAAAAAAAAAGAAACA
>M99999:999:000000000-AFWM1:1:2113:23881:11807 1:N:0:8
AAGCTCGCCTGTATCTTAGTCGAGGTTATCACATGCATCTACTCGGGTGCGGGGAAGCCAACATCCTGTCTCTTATACACATCTCCGAGCCCACGAGACCAGAGAGGATCTCGTATGCCGTCTTCTGCTTGAAAAAAAAAAAAAAAAGACA
>M99999:999:000000000-AFWM1:1:2110:27630:15095 1:N:0:8
AAGCTCGCCTGTATCTTAGTCGGGGTTATCTCATACATAAATTCGGGTGCGGGGAAGCCAACATCCTGTCTCTTTTACACATCTCCGAGCCCACGAGACCCGGGAGGACCCCGTATGCCGCCTCCTGCTTGAAAAAAAAAAAAATAAACAT
>M99999:999:000000000-AFWM1:1:2110:2237:12568 1:N:0:8
AAGCTCGCCTGTATCTTAGTCGGGGTTCGGTCATATATAACATCGGGTGCGGGGAAGCCAACATCCTGTCTCTTATACACATCTCCGAGCCCACGAACGCTACGCTATCTCGTATGCCGTCTTCTGCTTGACAAAAAAAAAACAATCTAAA
>M99999:999:000000000-AFWM1:1:2109:9602:6221 1:N:0:8
AAGCTCGCCTGTATCTTAGTCGGGGTTATCTCATACATAAATTCGGGTGCGGGGAAGCCAACATCCTGTCTCTTATACACATCTCCGAGCCCACGAGACCAGAGAGGATCTCGTATGCCGTCTTCTGCTTGAAAAAAAAAAAACTACACGA
>M99999:999:000000000-AFWM1:1:2104:18367:16519 1:N:0:8
AAGCTCGCCTGTATCTTAGTCGGGGTTATCTCATACATAAATTCGGGTGCGGGGAAGCCAACATCCTGTCTCTTATACACATCTCCGAGCCCACGAGACCAGAGAGGATCTCGTATGCCGTCTTCTGCTTGAAAAAAAAAAAAAAACACAA
>M99999:999:000000000-AFWM1:1:2114:25522:20888 1:N:0:8
AAGCTCGCCTGTATCTTAGTCGAGGATATCTTTTATAACAACTCAGGTGCGGGGAAGCCAACATCCTGTCTCTTATACACATCTCCGAGCCCACGAGACCAGAGAGGATCTCGTATGCCGTCTTCTGCTTGAAAAAAAAAAAAATAACATA
>M99999:999:000000000-AFWM1:1:2107:12936:5422 1:N:0:8
AAGCTCGCTGTATCTTAGTCGGGGTTATCTCATACATAAATTCGGGTGCGGGGAAGCCAACATCCTGTCTCTTATACACATCTCCGAGCCCACGAGACCAGAGAGGATCTCGTATGCCGTCTTCTGCTTGAAAAAAAAAAAAGAGAAAATC
>M99999:999:000000000-AFWM1:1:1111:17125:19512 1:N:0:8
AAGCTCGCCTGTATCTTAGTCGGGGTTATCTCATACATAAATTCGGGTGCGGGGAAGCCAACATCCTGTCTCTTATACACATCTCCGAGCCCACGAGACCAGAGAGGATCTCGTATGCCGTCTTCTGCTTGAAAAAAAAAAACAAAGTATA
>M99999:999:000000000-AFWM1:1:2109:8223:22857 1:N:0:8
AAGCTCGCCTGTATCTTAGTCGGGGTTATCTCATACATAAATTCGAATGCGGGGAAGCCAACATCCTGTCTCTTATACACATCTCCGAGCCCACGAGACCAGAGAGGATCTCGTATGCCGTCTTCTGCTTGAAAAAAAAAAAACACTTACT
>M99999:999:000000000-AFWM1:1:1101:5035:20363 1:N:0:8
AAGCTCGCCTGTATCTTAGTCGGGGTTATCTCATACATAAATTCGAATGCGGGGAAGCCAACATCCTGTCTCTTATACACATCTCCGAGCCCACGAGACCAGAGAGGATCTCGTATGCCGTCTTCTGCTTGAAAAAAAAAAAACACGACTT
>M99999:999:000000000-AFWM1:1:1104:10343:9113 1:N:0:8
AAGCTCGCCTGTATCTTAGTCGGGGTTATCTCATACATAAATTCGAATGCGGGGAAGCCAACATCCTGTCTCTTATACACATCTCCGAGCCCACGAGACCAGAGAGGATCTCGTATGCCGTCTTCTGCTTGAAAAAAAAAAAGAAACAAAA
>M99999:999:000000000-AFWM1:1:1104:21660:5792 1:N:0:8
AAGCTCGCCTGTATCTTAGTCGGGGTTATCTCATACATAAATTCGAATGCGGGGAAGCCAACATCCTGTCTCTTATACACATCTCCGAGCCCACGAGACCAGAGAGGATCTCGTATGCCGTCTTCTGCTTGAAAAAAAAAAAACAACACAG
>M99999:999:000000000-AFWM1:1:2106:15102:17778 1:N:0:8
AAGCTCGCCTGTATCTTAGTCGGGGTTATCTCATACATAAATTCGAATGCGGGGAAGCCAACATCCTGTCTCTTATACACATCTCCGAGCCCACGAGACCAGAGAGGATCTCGTATGCCGTCTTCTGCTTGAAAAAAAAAAAGAAATACAT
>M99999:999:000000000-AFWM1:1:2110:9615:24980 1:N:0:8
AAGCTCGCCTGTATCTTAGTCGGGGTTATCTCATACATAAATTCGAATGCGGGGAAGCCAACATCCTGTCTCTTATACACATCTCCGAGCCCACGAGACCAGAGAGGATCTCGTATGCCGTCTTCTGCTTGAAAAAAAACAAACAACTAAA
>M99999:999:000000000-AFWM1:1:1109:7412:13945 1:N:0:8
AAGCTCGCCTGTATCTTAGTCGGGGTTATCTCATACATAAATTCGAATGCGGGGTAGCCAACATCCTGTCTCTTATACACATCTCCGAGCCCACGAGACCAGAGAGGATCTCGTATGCCGTCTTCTGCTTGAAAAAAAAAAAAAAAAAAAA
>M99999:999:000000000-AFWM1:1:1106:23328:15614 1:N:0:8
AAGCTCGCCTGTATCTTAGTCGGGGTTATCTCATACATAAATTCGAATGCGGGGAAGCCAACATCCTGTCTCTTATACACATCTCCGAGCCCACGAGACCAGAGAGGATCTCGTATGCCGTCTTCTGCTTGAAAAAAAAAAAAAAAAATAA
>M99999:999:000000000-AFWM1:1:1104:3391:14020 1:N:0:8
AAGCTCGCCTGTATCTTAGTCGGGGCTATCTCATACATAAATTCGAATGCGGGGAAGCCAACATCCTGTCTCTTATACACATCTCCGAGCCCACGAGACCAGAGAGGATCTCGTATGCCGTCTTCTGCTTGAAAAAAAAAAAAAGTACAAT
>M99999:999:000000000-AFWM1:1:1114:7614:18355 1:N:0:8
AAGCTCGCCTGTATCTTAGTCGGGGTTATCTCATACATAAATTCGAATGCGAGCAAGCCAACATCCTGTCTCTTATACACATCTCCGAGCCCACGAGACCAGAGAGGATCTCGTATGCCGTCTTCTGCTTGAAAAAAAAAACAAGCAAGAA
>M99999:999:000000000-AFWM1:1:2102:14871:21714 1:N:0:8
AAGCTCGCCTGTATCTTAGTCGGGGTTATCTCATACATAAATTCGAATGCGAGCAAGCCAACATCCTGTCTCTTATACACATCTCCGAGCCCACGAGACCAGAGAGGATCTCGTATGCCGTCTTCTGCTTGAAAAAAAAAAAAAGAATAGC
>M99999:999:000000000-AFWM1:1:2114:18839:18298 1:N:0:8
AAGCTCGCCTGTATCTTAGTCGGGGTTATCTCATACATAAATTCGAATGCGAGCAAGCCAACATCCTGTCTCTTATACACATCTCCGAGCCCACGAGACCAGAGAGGATCTCGTATGCCGTCTTCTGCTTGAAAAAAAAAAAAACAAAAAA
>M99999:999:000000000-AFWM1:1:1101:22356:20261 1:N:0:8
AAGCTCGCCTGTATCTTAGTCGGGGTTATCTCATACATAAATTCGAATGCGAGCAAGCCAACATCCTGTCTCTTATACACATCTCCGAGCCCACGAGACCAGAGAGGATCTCGTATGCCGTCTTCTGCTTGAAAAAAAAAACAAAAAGAAG
>M99999:999:000000000-AFWM1:1:1110:25201:10438 1:N:0:8
AAGCTCGCCTGTATCTTAGTCGGGGTTATCTCTACATAAATTCGAATGCGAGCAAGCCAACATCCTGTCTCTTATACACATCTCCGAGCCCACGAGACCAGAGAGGATCTCGTATGCCGTCTTCTGCTTGAAAAAAAAAAACAAACCTACA
>M99999:999:000000000-AFWM1:1:1112:11781:4544 1:N:0:8
AAGCTCGCCTGTATCTTAGTCGGGGTTATCTCATACATAAATTCGAATGCGAGCAAGCCAACATCCTGTCTCTTATACACATCTCCGAGCCCACGAGACCAGAGAGGATCTCGTATGCCGTCTTCTGCTTGAAAAAAAAAAAACCAATTCA
>M99999:999:000000000-AFWM1:1:2103:28592:19254 1:N:0:8
AAGCTCGCCTGTATCTTAGTCGGGGTTATCTCATACATAAATTCGAATGCGAGCAAGCCAACATCCTGTCTCTTATACACATCTCCGAGCCCACGAGCCCAGAGAGGATCTCGTATGCCGTCTTCTGCTTGAAAAAAAAAAACACGACGTT
>M99999:999:000000000-AFWM1:1:1102:27123:15588 1:N:0:8
AAGCTCGCCTGTATCTTAGTCGGGGTTATCTCATACATAAATTCGAATGCGAGCAAGCCAACATCCTGTCTCTTATACACATCTCCGAGCCCACGAGACCAGAGAGGATCTCGTATGCCGTCTTCTGCTTGCAAAAAAAACAGAATTGAAC
>M99999:999:000000000-AFWM1:1:2101:12820:25822 1:N:0:8
AAGCTCGCCTGTATCTTAGTCGGGGTTATCTTATACATAACTGCGAATGCGAGCAAGCCAACATCCTGTCTCTTATACACATCTCCGAGCCCACGAACCCATAAAGGACCCCGTTTCCCGCCTCTTCCTTGAAAAAAAAAAAATATACCAG
>M99999:999:000000000-AFWM1:1:2108:25009:4984 1:N:0:8
AAGCTCGCCTGTATCTTAGTCGGGGTTATCTCATACATAAATTCGAATGCGAGCAAGCCAACATCCTGTCTCTTATACACATCTCCGAGCCCACGAGACCAGAGAGGATCTCGTATGCCGTCTTCTGCTTGAAAAAAAAAAAACACATAAA
>M99999:999:000000000-AFWM1:1:1105:13425:18007 1:N:0:8
AAGCTCGCCTGTATCTTAGTCGGGGTTATCTCATACATAAATTCGAATGCGAGCAAGCCAACATCCTGTCTCTTATACACATCTCCGAGCCCACGAGACCAGAGAGGATCTCGTATGCCGTCTTCTGCTTGAAAAAAAAAAAAACAAAATT
>M99999:999:000000000-AFWM1:1:1102:20110:12183 1:N:0:8
AAGCTCGCCTGTATCTTAGTCGGGGTTATCTCATACATAAATTCGAATGCGAGCAAGCCAACATCCTGTCTCTTATACACATCTCCGAGCCCACGAGACCAGAGAGGATCTCGTATGCCGTCTTCTGCTTGAAAAAAAAAAACAGCACACG
>M99999:999:000000000-AFWM1:1:2114:27232:9276 1:N:0:8
AAGCTCGCCTGTATCTTAGTCGGGGTTATCTCATACATAAATTCGACAGCGGGCAAGCCAACATCCTGTCTCTTATACACATCTCCGAGCCCACGAGACCAGAGAGGATCTCGTATGCCGTCTTCTGCTTGAAAAAAAAAAAAAGAACAGA
>M99999:999:000000000-AFWM1:1:2109:15610:14568 1:N:0:8
AAGCTCGCCTGTATCTTAGTCGGGGTTATCTCATACATAAATTCGACAGCGGGCAAGCCAACATCCTGTCTCTTATACACATCTCCGAGCCCACGAAACCAGAGAGGATCTCGTATGCCGTCTTCTGCTTGAAAAACAAAAAAAAACCAGA
>M99999:999:000000000-AFWM1:1:1109:13889:13542 1:N:0:8
AAGCTCGCCTGTATCTTAGTCGGGGTTATCTCATACATAAATTCGACAGCGGGCAAGCCAACATCCTGTCTCTTATACACATCTCCGAGCCCACGAGACCAGAGAGGATCTCGTATGCCGTCTTCTGCTTGAAAAAAAAAAAAAAAAAACA
>M99999:999:000000000-AFWM1:1:2107:14829:13180 1:N:0:8
AAGCTCGCCTGTATCTTAGTCGGGGTTATCTCATACATAAATTCGACAGCGGGCAAGCCAACATCCTGTCTCTTATACACATCTCCGAGCCCACGAGACCAGAGAGGATCTCGTATGCCGTCTTCTGCTTGAAAAAAAAAAAAAAACAGAA
>M99999:999:000000000-AFWM1:1:1112:10338:25892 1:N:0:8
AAGCTCGCCTGTATCTTAGTCGGGGTTATCTCATACATAAATTCGACAGCGGGCAAGCCAACATCCTGTCTCTTATACACATCTCCGAGCCCACGAGACCAGAGAGGATCTCGTATGCCGTCTTCTGCTTGAAAAAAAAAAAACAATAAAA
>M99999:999:000000000-AFWM1:1:2112:18169:9929 1:N:0:8
AAGCTCGCCTGTATCTTAGTCGGGGTTATCTCATACATAAATTCGACAGCGGGCAAGCCAACATCCTGTCTCTTATACACATCTCCGAGCCCACGAGACCAGAGAGGATCTCGTATGCCGTCTTCTGCTTGAAAAAAAAAACAACAACAAA
>M99999:999:000000000-AFWM1:1:1104:18589:18828 1:N:0:8
AAGCTCGCCTGTATCTTAGTCGGGGTTATCTCATACATAAATTCGACAGCGGGCAAGCCAACATCCTGTCTCTTATACACATCTCCGAGCCCACGAGACCAGAGAGGATCTCGTATGCCGTCTTCTGCTTGAAAAAAAAAAAACAAAACAA
>M99999:999:000000000-AFWM1:1:2109:8601:6792 1:N:0:8
AAGCTCGCCTGTATCTTAGTCGGGGCTATCTCATACATAAATTCGACAGCGGGCAAGCCAACATCCTGTCTCTTATACACATCTCCGAGCCCACGAGACCAGAGAGGATCTCGTATGCCGTCTTCTGCTTGAAAAAAAAACAACACATTCA
>M99999:999:000000000-AFWM1:1:2111:19092:19920 1:N:0:8
AAGCTCGCCTGTATCTTAGTCGGGGTTATCTCATACATAAATTCGACAGCGAGCAAGCAAACATCCTGTCTCCTATACACATCTCCGAGCCAACGAGACCAGAGAGGATCTCGTATGCCGTCTTTTGCTTGAAAAAAAAAAAAAGATCGCA
>M99999:999:000000000-AFWM1:1:1112:18609:10805 1:N:0:8
AAGCTCGCCTGTATCTTAGTCGGGGTTATCTCATACATAAATTCGACAGCGAGCAAGCCAACATCCTGTCTCTTATACACATCTCCGAGCCCACGAGACCAGAGAGGATCTCGTATGCCGTCTTCTGCTTGAAAAAAAAAAAAAAAAGAAA
>M99999:999:000000000-AFWM1:1:1112:11731:14011 1:N:0:8
AAGCTCGCCTGTATCTTAGTCGGGGTTATCTCATACATAAATTCGACAGCGAGCAAGCCAACATCCTGTCTCTTATACACATCTCCGAGCCCACGAGACCAGAGAGGATCTCGTATGCCGTCTTCTGCTTGAAAAAAAAAAACAAAGAAAC
>M99999:999:000000000-AFWM1:1:2114:12251:17657 1:N:0:8
AAGCTCGCCTGTATCTTAGTCGGGGTTATCTCATACATAAATTCGACAGCGAGCAAGCCAACATCCTGTCTCTTATACACATCTCCGAGCCCACGAGACCAGAGAGGATCTCGTATGCCGTCTTCTGCTTGAAAAAAAAAAAAACAAAAGT
>M99999:999:000000000-AFWM1:1:2103:7711:26046 1:N:0:8
AAGCTCGCCTGTATCTTAGTCGGGGATATCTCATCATAAATTCGACAGCGAGCAAGCCAACAACCTTTCTCTTATACACATCTCCGAGCCCACCAGACCACAGAGGATCTCGTATTCCGTCTTCTTCTTTGAAAACAAAAATATGAATGGA
>M99999:999:000000000-AFWM1:1:1109:24046:6505 1:N:0:8
AAGCTCGCCTGTATCTTAGTCGGGGTTATCTCATACATAAATTCGACAGCGAGCAAGCCAACATCCTGTCTCTTATACACATCTCCGAGCCCACGAGACCAGAGAGGATCTCGTATGCCGTCTTCTGCTTGAAAAAAAAAAAAAAATACAA
>M99999:999:000000000-AFWM1:1:2108:15141:16328 1:N:0:8
AAGCTCGCCTGTATCTAGTCGGGGTTATCTCATACATAAATTCGACAGCGAGCAAGCCAACATCCTGTCTCTTATACACATCTCCGAGCCCACGAGACCAGAGAGGATCTCGTATGCCGTCTTCTGCTTGAAAAAAAAAAAAAAAAAAAAC
>M99999:999:000000000-AFWM1:1:2101:19333:14163 1:N:0:8
AAGCTCGCCTGTATCTTAGTCGGGGTTATCTCATACATAAATTCGACAGCGAGCAAGCCAACATCCTGTCTCTTATACACATCTCCGAGCCCACGAGACCAGAGAGGATCTCGTATGCCGTCTTCTGCTTGAAAAAAAAAAAAATACACGC
>M99999:999:000000000-AFWM1:1:1105:16931:11102 1:N:0:8
AAGCTCGCCTGTATCTTAGTCGGGGTTATCTCATACATAAATTCGACAGCGAGCAAGCCAACATCCTGTCTCTTATACACATCTCCGAGCCCACGAGACCAGAGAGGATCTCGTATGCCGTCTTCTGCTTGAAAAAAAAAAAAACATACAC
>M99999:999:000000000-AFWM1:1:2112:20145:8034 1:N:0:8
AAGCTCGCCTGTATCTTAGTCGGGGTTATCTCATACATAAATTCGACAGCGAGCAAGCCAACATCCTGTCTCTTATACACATCCCGAGCCCACGAGACCAGAGAGGATCTCGTATGCCGTCTTCTGCTTGAAAAAAAAAAAAAAAACAAAA
>M99999:999:000000000-AFWM1:1:2111:11375:3590 1:N:0:8
AAGCTCGCCTGTATCTTAGTCGGGGTTATCTCATACATAAATTCGACAGCGAGCAAGCCAACATCCTGTCTCTTATACACATCTCCGAGCCCACGAGACCAGAGAGGATCTCGTATGCCGTCTTCTGCTTGAAAAAACAAAACAAGAAGAA
>M99999:999:000000000-AFWM1:1:2104:12724:10629 1:N:0:8
AAGCTCGCCTGTATCTTAGTCGGGGTTATCTCAGCTATAATCTCGAATGCGAGCAAGCCAACATCCTGTCTCTTATACACATCTCCGAGCCCACGAGACCAGAGAGGATCTCGTATGCCGTCTTCTGCTTGAAAAAAAAAAAAAAATCTAA
>M99999:999:000000000-AFWM1:1:1108:9127:8506 1:N:0:8
AAGCTCGCCTGTATCTTAGTCGGGGTTATCTCAGCTATAATCTCGAATGCGAGCAAGCCAACATCCTGTCTCTTATCCACATCTCCGAGCCCACGAGACCAGAGAGGATCTCGTATGCCGTCTTCTGCTTGAAAAAAAAAAAAAACAAAAC
>M99999:999:000000000-AFWM1:1:2101:16425:28005 1:N:0:8
AAGCTCGCCTGTATCTTAGTCGGGGTTATCTCAGCTATAATCTCGAATGCGAGCAAGCCAACATCCTGTCTCTTATACACATCTCCGAGCCCACGAGACCAGAGAGGATCTCGTATGCCGTCTTCTGCTTGAAAAAAAAAACAAACGATCA
>M99999:999:000000000-AFWM1:1:1110:16044:21395 1:N:0:8
AAGCTCGCCTGTATCTTAGTCGGGGTTATCTCAGCTATAATCTCGAATGCGAGCAAGCCAACATCCTGTCTCTTATACACATCTCCGAGCCCACGAGACCAGAGAGGATCTCGTATGCCGTCTTCTGCTTGAAAAAAAAAAATATTAACGA
>M99999:999:000000000-AFWM1:1:1112:10608:5740 1:N:0:8
AAGCTCGCCTGTATCTTAGTCGGGTTATCTCAGCTATAATCTCGAATGCGAGCAAGCCAACATCCTGTCTCTTATACACATCTCCGAGCCCACGAGACCAGAGAGGATCTCGTATGCCGTCTTCTGCTTGAAAAAAAAAAACAAACAAACA
>M99999:999:000000000-AFWM1:1:1101:27752:11954 1:N:0:8
AAGCTCGCCTGTATCTTAGTCGGGGTTATCTCAGCTATAATCTCGAATGCGCGCAAGCCAACATCCTGTCTCTTATACACATCTCCGAGCCCACGAGACCAGAGCGGATCTCGTATGCCGTCTTCTGCTTGAAAAAACAAAGTACCGAAGG
>M99999:999:000000000-AFWM1:1:1113:19119:7717 1:N:0:8
AAGCTCGCCTGTATCTTAGTCGGGGCTATCTTCGCTATAATCTCGAATGCGAGCAAGCCAACATCCTGTCTCTTATACACATCTCCGAGCCCACGAGACCACAGAGCATCTCGTATGCCGTCTTCTGCTTGAAAAAAAAAACAAAACAATA
>M99999:999:000000000-AFWM1:1:1108:11712:20054 1:N:0:8
AAGCTCGCCTGTATCTTAGTCGGGGTTATCTCAGCTATAATCTCGAATGCGAGCAAGCCAACATCCTGTCTCTTATACACATCTCCGAGCCCAGAGACCAGAGAGGATCTCGTATGCCGTCTTCTGCTTGAAAAAAAAAAAAAACAAAAAA
>M99999:999:000000000-AFWM1:1:1111:17249:20733 1:N:0:8
AAGCTCGTGTATCTTAGTCGGGGTTATCTCAGCTATAATCTCGAATGCGAGCAAGCCAACATCCTGTCTCTTATACACATCTCCGAGCCCACGAGACCAGAGAGGATCTCGTATGCCGTCTTCTGCTTGAAAAAAAAAAAGATACATTGAT
>M99999:999:000000000-AFWM1:1:1112:20364:3148 1:N:0:8
AAGCTCGCCTGTATCTTAGTCGGGGTTATCTCAGCTATAAATTCGGGTGCGGGGAAGCCAACATCCTGTCTCTTATACACATCTCGAGCCCACGAGACCAGAGAGGATCTCGTATGCCGTCTTCTGCTTGAAAAAAAAAATACAACTATTG
>M99999:999:000000000-AFWM1:1:1103:20369:20627 1:N:0:8
AAGCTCGCCTGTATCTTAGTCGGGGTTATCTCAGCTATAAATTCGGGTGCGGGGAAGCCAACATCCTGTCTCTTATACACATCTCCGAGCCCACGAGACCAGAGAGGATCTCGTATGCCGTCTTCTGCTTGAAAAAAAAAAAAACAGAAGG
>M99999:999:000000000-AFWM1:1:1102:10349:25229 1:N:0:8
AAGCTCGCCTGTATCTTAGTCGGGGTTATCTCATCTATAAATTCGGGAGCGGGGAAGCCAACATCCTGTCTCTTATACACATCTCCGAGCCCACGAGACCAGAGAGGATCTCGTATGCCGTCTTCTGCTTGAAAAAAAAAAAACAAAGACG
>M99999:999:000000000-AFWM1:1:2106:20028:28598 1:N:0:8
AAGCTCGCCTGTATCTTAGTCGGGGTTATCTCAGCTATAAATTCGGGTGCGGGGAAGCCAACATCCTGTCTCTTATACACATCTCCGAGCCCACGAGACCAGAGAGGATCTCGTATGCCGTCTTCTGCTTGAAAAAAAAAAAAAAAGAACA
>M99999:999:000000000-AFWM1:1:2111:17161:16935 1:N:0:8
AAGCTCGCCTGTATCTTAGTCGAGGTAATCTCAGCAAACACAGGGGGTGCGGGGAACCAACCTCCTGTCTTCTTTTCCCCTTCTCGAGCCCCCGAACTCCAGAGCATATCGCGTGCGCCCTCTTCCTTGTGAAAAAAAAAAAACAAAAAGT
>M99999:999:000000000-AFWM1:1:2106:16204:24247 1:N:0:8
AAGCTCGCCTGTATCTTAGTCGGGGTTATCTCAGCTATAAATTCGGGTGCGGGGAAGCCAACATCCTGTCTCTTATACACATCTCCGAGCCCACGAGACCAGAGAGGATCTCGTATGCCGTCTTCTGCTTGAAACAAAACAACATACAGGG
>M99999:999:000000000-AFWM1:1:1109:5023:7690 1:N:0:8
AAGCTCGCCTGTATCTTAGTCGGGGTTATCTCAGCTATAAATTCGGGTGCGGGGAAGCCAACATCCTGTCTCTTATACACATCTCCGAGCCCACGAGACCAGAGAGGATCTCGTATGCCGTCTTCTGCTTGAAAAAAAAAAAATACTCGCA
>M99999:999:000000000-AFWM1:1:2114:16129:9487 1:N:0:8
AAGCTCGCCTGTATCTTAGTCGGGGTTATCTCAGCTATAAATTCGAATGCGAGCAAGCCAACATCCTGTCTCTTATACACATCTCCGAGCCCACGAGACCAGAGAGGATCTCGTATGCCGTCTTCTGCTTGAAAAAAAAAAAAATACCCGA
>M99999:999:000000000-AFWM1:1:2104:8444:11256 1:N:0:8
AAGCTCGCCTGTATCTTAGTCGGGGTTATCTCAGCTATAAATTCGAATGCGAGCAAGCCAACATCCTGTCTCTTATACACATCTCCGAGCCCACGAGACCAGAGAGGATCTCGTATGCCGTCTTCTGCTTGAAAAAAAAAAAACAAATACA
>M99999:999:000000000-AFWM1:1:2111:2350:18612 1:N:0:8
AAGCTCGCCTGTATCTTAGTCGGGGTTATCTCAGCTATAAATTCGAATGCGAGCAAGCCAACATCCTGTCTCTTATACACATCTCCGAGCCCACGAGACCAGAGAGGATCTCGTATGCCGTCTTCTGCTTGAAAAAAAAAAAAGAAAACAA
>M99999:999:000000000-AFWM1:1:2108:4061:17635 1:N:0:8
AAGCTCGCCTGTATCTTAGTCGGGGTTATCTCAGCTATAAATTCGAATGCGAGCAAGCCAACATCCTGTCTCTTATACACATCTCCGAGCCACGAGACCAGAGAGGATCTCGTATGCCGTCTTCTGCTTGAAAAAAAAAAAACAAAAAAAT
>M99999:999:000000000-AFWM1:1:2102:24005:9199 1:N:0:8
AAGCTCGCCTGTATCTTAGTCGGGGTTACTCAGCTATAAATTCGAATGCGAGCAAGCCAACATCCTGTCTCTTATACACATCTCCGAGCCCACGAGACCAGAGAGGATCTCGTATGCCGTCTTCTGCTTGAAAAAAAAAAAAAAAAAATTG
>M99999:999:000000000-AFWM1:1:2105:11955:12617 1:N:0:8
AAGCTCGCCTGTATCTTAGTCGGGGTTATCTCAGCTATAAATTCGAATGCGAGCAAGCCAACATCCTGTCTCTTATACACATCTCCGAGCCCACGAGACCAGAGAGGATCTCGTATGCCGTCTTCTGCTTGAAAAAAAAAAATGAAAGAAA
>M99999:999:000000000-AFWM1:1:2114:9179:21971 1:N:0:8
AAGCTCGCCTGTATCTTAGTCGGGGTTATCTCAGCTATAAATTCGAATGCGAGCAAGCCAACATCCTGTCTCTTATACACATCTCCGAGCCCACGAGACCAGAGAGGATCTCGTATGCCGTCTTCTGCTTGAAAAAAAAAACAAATAAAAT
>M99999:999:000000000-AFWM1:1:2114:10076:5803 1:N:0:8
AAGCTCGCCTGTATCTTAGTCGGGGTTATCTCAGCTATAAATTCGAATGCGAGCAAGCCAACATCCTGTCTCTTATACACATCTCCGAGCCCACGAGACCAGAGAGGATCTCGTATGCCGTCTTCTGCTTGAAAAAACAAAAAACAAAAAA
>M99999:999:000000000-AFWM1:1:1114:11660:20392 1:N:0:8
AAGCTCGCCTGTATCTTAGTCGGGGTTATCTCAGCTATAAATTCGAATGCGAGCAAGCCAACATCCTGTCTCTTATACACATCTCCGAGCCCACGAGACCAGAGAGGATCTCGTATGCCGTCTTCTGCTTGACAAAAAAACACAAAATATA
>M99999:999:000000000-AFWM1:1:2103:13246:18758 1:N:0:8
AAGCTCGCCTGTATCTTAGTCGGGGTTATCTCAGCTATAAATTCGAATGCGAGCAAGCCAACATCCTGTCTCTTATACACATCTCCGAGCCCACGAGACCAGAGAGGATCTCGTATGCCGTCTTCTGCTTGAAAAAAAAAAAATCGACACT
>M99999:999:000000000-AFWM1:1:2106:5028:9060 1:N:0:8
AATCTCGCCTGTATCTTAGTCGGGGTTATCTCAGCTATAAATTCGAATGCGAGCAAGCCAAAATCCTGTCTCTTATACACATCTCCGAGCCCAAGATACCAGAGAGGATATCGTATGCCGTCTGCTACTTTACAAAAAACAATAATAGTGA
>M99999:999:000000000-AFWM1:1:2112:4282:15602 1:N:0:8
AAGCTCGCCTGTATCTTATTCGGGGTTATCTCAGCTATAAATTCGAATGCGAGCAAGCCAACATCCTGTCTCTTATCCACATCTCCGAGCCCACGAGACCAGAGAGGATCTCGTATGCCGTCTTCTGCTTGAACAAAAAAACAAGAGAACT
>M99999:999:000000000-AFWM1:1:2109:22220:8358 1:N:0:8
AAGCTCGCCTGTATCTTAGTCGGGGTTATCTCAGCTATAAATTCAGCGGGGAAGCCAACATCCTGTCTCTTATACACATCTCCGAGCCCACGAGACCAGAGAGGATCTCGTATGCCGTCTTCTGCTTGAAAAAAAAAACAACACATCAAGA
>M99999:999:000000000-AFWM1:1:1104:9380:16093 1:N:0:8
AAGCTCGCCTGTATCTTAGTCGGGGTTATCTCAGCTATAAATTCGACAGCGGGGAAGCCAACATCCTGTCTCTTATACACATCTCCGAGCCCACGAGACCAGAGAGGATCTCGTATGCCGTCTTCTGCTTGAAAAAAAACAAAATACACGA
>M99999:999:000000000-AFWM1:1:2114:26463:19663 1:N:0:8
AAGCTCGCCTGTATCTTAGTCGGGGTTATCTCAGCTATAAATTCGACAGCGGGGAAGCCAACATCCTGTCTCTTATACACATCTCCGAGCCCACGAGACCAGAGAGTGTCTCGTATGCCCTCTTCTGCTTTAAAAAAAAAAACAAACCAAC
>M99999:999:000000000-AFWM1:1:2102:16695:20111 1:N:0:8
AAGCTCGCCTGTATCTTAGTCGGGGTTATCTCCGCTATAAATTCGACAGCGGGGAAGCCAACATCCTGTCTCTTATACACATCTCCGAGCCCACGAGACCAGAGAGGATCTCGTATGCCGTCTTCTGCTTGAAAAAAAAAAAATAATAATG
>M99999:999:000000000-AFWM1:1:2104:15204:8560 1:N:0:8
AAGCTCGCCTGTATCTTAGTCGGGGTTATCTCAGCTATAAATTCGACAGCGGGGAAGCCAACATCCTGTCTCTTATACACATCTCCGAGCCCACGAGACCAGAGAGGATCTCGTATGCCGTCTTCTGCTTGAAAAAAAAAAAAAGAAAAAA
>M99999:999:000000000-AFWM1:1:1109:19979:8378 1:N:0:8
AAGCTCGCCTGTATCTTAGTCGGGGTATCTCAGCTATAAATTCGACAGCGGGGAAGCCAACATCCTGTCTCTTATACACATCTCCGAGCCCACGAGACCAGAGAGGATCTCGTATGCCGTCTTCTGCTTGAAAAAAAAACACAAAACCATC
>M99999:999:000000000-AFWM1:1:2102:16704:20095 1:N:0:8
AAGCTCGCCTGTATCTTAGTCGGGGTTATCTCAGCTATAAATTCGACAGCGGGGAAGCCAACATCCTGTCTCTTATACACATCTCCGAGCCCACGAGACCAGAGAGGATCTCGTATGCCGTCTTCTGCTTGAAAAAAAAAAAACACGACAG
>M99999:999:000000000-AFWM1:1:1106:21207:10961 1:N:0:8
AAGCTCGCCTGTATCTTAGTCGGGGTTATCTCAGCTATAAATTCGACAGCGGGGAAGCCAACATCCTGTCTCTTATACACATCTCCGAGCCCACGAGACCAGAGAGGATCTCGTATGCCGTCTTCTGCTTGAAAAAAAAAAAAAAACTCAA
>M99999:999:000000000-AFWM1:1:2101:25153:14027 1:N:0:8
AAGCTCGCCTGTATCTTAGTCGGGGTTATCTCAGCTATAAATTCGACAGCGGGGAAGCCAACATCCTGTCTCTTATACACATCTCCGAGCCCACGAGACCAGAGAGGATCTCGTATGCCGTCTTCTGCTTGAAAAAAAAAAAAATAACAAT
>M99999:999:000000000-AFWM1:1:2106:9280:13542 1:N:0:8
AAGCTCGCCTTATCTTAGTCGGGGTTATCTCAGCTATAAATTCGACAGCGAGCAAGCCAACATCCTGTCTCTTATACACATCTCCGAGCCCACGAGACCAGAGAGGATCTCGTATGCCGTCTTCTGCTTGAAAAAAAAAACCAGAACAACA
>M99999:999:000000000-AFWM1:1:1109:24846:20058 1:N:0:8
AAGCTCGCCTGTATCTTAGTCGGGGTTATCTCAGCTATAAATTGACAGCGAGCAAGCCAACATCCTGTCTCTTATACACATCTCCGAGCCCACGAGACCAGAGAGGATCTCGTATGCCGTCTTCTGCTTGAAAAAAAAAAAAAAAAATACA
>M99999:999:000000000-AFWM1:1:1113:9152:12650 1:N:0:8
AAGCTCGCCTGTATCTTAGTCGGGGTTATCTCAGCTATAAATTCGACAGCGAGCAAGCCAACATCCTGTCTCTTATACACATCTCCGAGCCCACGAGACCAGAGAGGATCTCGTATGCCGTCTTCTGCTTGAACAAAAAAACAAAAAAAAT
>M99999:999:000000000-AFWM1:1:1104:11802:14200 1:N:0:8
AAGCTCGCCTGTATCTTAGTCGGGGTCTCAGCTATAAATTCGACAGCGAGCAAGCCAACATCCTGTCTCTTATACACATCTCCGAGCCCACGAGACCAGAGAGGATCTCGTATGCCGTCTTCTGCTTGAAAAAAAAAAAAATAAAAACCAC
>M99999:999:000000000-AFWM1:1:1102:18195:3960 1:N:0:8
AAGCTCGCCTGTATCTTAGTCGGGGTTATCTCAGCTATAAATTCGACAGCGAGCAAGCCAACATCTTGTCTCTTATCCCCTTCTCCGACCCCACGAGACCAGAGAGGACCCCGTATGCCGTCTTCTGCTTGAAAAAAAAAAAACATAACCA
>M99999:999:000000000-AFWM1:1:2106:25650:5736 1:N:0:8
AAGCTCGCCTGTATCTTAGTCGGGGTTATCTCAGCTATAAATTCGACAGCGAGCAAGCCAACATCCTGTCTCTTATACACATCTCCGAGCCCACGAGACCAGAGAGGATCTCGTATGCCGTCTTCTGCTTGAAAAAAAAAAAAATAAATAA
>M99999:999:000000000-AFWM1:1:2107:3987:16180 1:N:0:8
AAGCTCGCCTGTATCTTAGTCGGGGATATCTCCGCTATAAATTCGACAGCGAGCAAGCCAACATCCTGTCTCTTATACACATCTCCGAGCCCACGAGACCCGAGAGGATCTCGTATGCCGTCTTCTGCTTGAAAAAAAAAAACCATACTGA
>M99999:999:000000000-AFWM1:1:2107:5881:16164 1:N:0:8
AATCTCGCCTGTATCTTAGTCGGGGTTATCTCAGCTATAAATTCGACAGCGAGCAAGCCAACATCCTGTCTCTTATACACATCTCCGAGCCCACGAGACCAGAGAGGATATCGTATGCCGTCTTCTGCTTGAAACCACAAAACAGAATAGC
>M99999:999:000000000-AFWM1:1:1107:10848:3683 1:N:0:8
AAGCTCGCCTGTATCTTAGTCGGGGTTATCTCCGCTATAAATTCGAAAGCGAGCAAGCCAACATCCTGTCTCTTATACACATCTCCGAGCCCACGAGACCAGAGAGGATCTCGTATGCCGTCTTCTGCTTGAAAAAAAAAAAATAACAAGC
>M99999:999:000000000-AFWM1:1:2112:15583:28365 1:N:0:8
AAGCTCGCCTGTATCTTAGTCATCGTTGCATCAAGCATATCGTCGAATGCGGGCAAGCCAACATCCTGTCTCTTATACACATCTCCGAGCCCAGAGACCAGAGAGGATCTCGTATGCCGTCTTCTGCTTGAAAAAAAAAACAAACCAAGAA
>M99999:999:000000000-AFWM1:1:2107:8502:12480 1:N:0:8
AAGCTCGCCTGTATCTTAGTCATCGTTGCATCAAGCATATCGTCGAATGCGGGCAAGCCAACATCCTGTCTCTTATACACATCTCCGAGCCCACGAGACCAGAGAGGATCTCGTATGCCGTCTTCTGCTTGAAAAAAAACAACAATACAAA
>M99999:999:000000000-AFWM1:1:1113:5264:7713 1:N:0:8
AAGCTCGCCTGTATCTTAGTCATCGTTGCATCAAGCATATCGTCGAATGCGGGCAAGCCAACATCCTGTCTCTTATACACATCTCCGAGCCCACGAGACCAGAGAGGATCTCGTATGCCGTCTTCTGCTTGAAAACAAAAACATTGATGAA
>M99999:999:000000000-AFWM1:1:2114:21577:13090 1:N:0:8
AAGCTCGCCTGTATCTTAGTCATCGTTGCATCAAGCATATCGTCGAATGCGGGCAAGCCAACATCCTGTCTCTTATACACATCTCCGAGCCCACGAGACCAGAGAGGATCTCGTATGCCGTCTTCTGCTTGAAAAACAAAAAGACTATGAA
>M99999:999:000000000-AFWM1:1:2101:13973:13559 1:N:0:8
AAGCTCGCCTGTATCTTAGTCATCGTTGCATCAAGCATATCGTCGAATGCGGGCAAGCCAACATCCTGTCTCTTATACACATCTCCGAGCCCACGAGACCAGAGAGGATCTCGTATGCCGTCTTCTGCTTGAAAAAAAAAAAAAACAAGAA
>M99999:999:000000000-AFWM1:1:1113:8696:6520 1:N:0:8
AAGCTCGCCTGTATCTTAGTCATCGTTGCATCAAGCATATCGTCGAATGCGGGCAAGCCAACATCCTGTCTCTTATACACATCTCCGAGCCCACGAGACCAGAGAGGATCTCGTATGCCGTCTTCTGCTTGAAACAAAAAACAGACACATG
>M99999:999:000000000-AFWM1:1:1112:7674:14584 1:N:0:8
AAGCTCGCCTGTATCTTAGTCATCGTTGCATCAAGCATATCGTCGAATGCGGGCAAGCCAACATCCTGTCTCTTATACACATCTCCGAGCCCACGAGACCAGAGAGGATCTCGTATGCCGTCTTCTGCTTGAAAAAAAAAAAAATATATCT
>M99999:999:000000000-AFWM1:1:2108:10695:13903 1:N:0:8
AAGCTCGCCTGTATCTTAGTCATCGTTGCATCAAGCATATCGTCGAATGCGGGCAAGCCAACATCCTGTCTCTTATACACATCTCCGAGCCCACGAGACCAGAGAGGATCTCGTATGCCGTCTTCTGCTTGAAAAAAAAAAAACACACAGC
>M99999:999:000000000-AFWM1:1:2101:19325:11404 1:N:0:8
AAGCTCGCCTGTATCTTAGTCATCGTTGCATCAAGCATATCGTCGAATGCGGGCAAGCCAACATCCTGTCTCTTATACACATCTCCGAGCCCACGAGACCAGAGAGGATCTCGTATGCCGTCTTCTGCTTGAAAAAAAAAAACATAGCACC
>M99999:999:000000000-AFWM1:1:1105:18732:3486 1:N:0:8
AAGCTCGCCTGTATCTTAGTCATCGTTGCATCAAGCATATCGTCGAATGCGGGCAAGCCAACATCCTGTCTCTTATACACATCTCCGAGCCCACGAGACCAGAGAGGATCTCGTATGCCGTCTTCTGCTTGAAAAAAAAAAAAAACAAAAA
>M99999:999:000000000-AFWM1:1:2108:24040:18067 1:N:0:8
AAGCTCGCCTGTATCTTAGTCATCGTTGCATCAAGCATATCGTCGAATGCGAGCAAGCCAACATCCTGTCTCTTATACACATCTCCGAGCCCACGAGACCAGAGAGGATCTCGTATGCCGTCTTCTGCTTGAAAAAAAAAAATAAAACGAA
>M99999:999:000000000-AFWM1:1:2101:14067:15530 1:N:0:8
AAGCTCGCCTGTATCTTAGTCATCGTTGCATCAAGCATATCGTCGAATGCGAGCAAGCCAACATCCTGTCTCTTATACACATCTCCGAGCCCACGAGACCAGAGAGGATCTCGTATGCCGTCTTCTGCTTGAAAAAAAAAACAACACACTT
>M99999:999:000000000-AFWM1:1:2110:13416:4723 1:N:0:8
AAGCTCGCCTGTATCTTAGTCATCGTTGCATCAAGCATATCGTCGAATGCGCGCAAGCCAACATCCTGTCTCTTATCCACATCTCCTCTCCCACGAGACCAGAGAGGATATCGTCTGCCGTCTTCGGCTTGACACCAAAAACGAACTTAAA
>M99999:999:000000000-AFWM1:1:1108:9946:21986 1:N:0:8
AAGCTCGCCTGTATCTTAGTCATCGTTGCATCAAGCATATCGTCGAATGCGAGCAAGCCACATCCTGTCTCTTATACACATCTCCGAGCCCACGAGACCAGAGAGGATCTCGTATGCCGTCTTCTGCTTGAAAAAAAAAAAAAACACAACA
>M99999:999:000000000-AFWM1:1:1105:21979:13415 1:N:0:8
AAGCTCGCCTGTATCTTAGTCATCGTTGCATCAAGCATATCGTCGAATGCGAGCAAGCCAACATCCTGTCTCTTATACACATCTCCGAGCCCACGAGACCAGAGAGGATCTCGTATGCCGTCTTCTGCTTGAAAAAAAAAAACAAACAAAA
>M99999:999:000000000-AFWM1:1:1105:8534:20347 1:N:0:8
AAGCTCGCCTGTATCTTAGTCATCGTTGCATCAAGCATATCGTCGAATGCGAGCAAGCCAACATCCTGTCTCTTATACACATCTCCGAGCCCACGAGACCAGAGAGGATCTCGTATGCCGTCTTCTGCTTGAAAAAAAAAAAAAAAAAGAA
>M99999:999:000000000-AFWM1:1:1112:27350:22464 1:N:0:8
AAGCTCGCCTGTATCTTAGTCATCGTTGCATCAAGCATATCTCGAATGCGAGCAAGCCAACATCCTGTCTCTTATACACATCTCCGAGCCCACGGACCAGAGAGGATCTCGTATGCCGTCTTCTGCTTGAAAAAAAAAAATAACAATAAAA
>M99999:999:000000000-AFWM1:1:1114:16408:5874 1:N:0:8
AAGCTCGCCTGTATCTTAGTCATCGTTGCATCAAGCATATCGTCGAATGCGAGCAAGCCAACATCCTGTCTCTTATACACATCTCCGAGCCCACGAGACCAGAGAGGATCTCGTATGCCGTCTTCTGCTTGAAAAAAAAAAAAAACATAGA
>M99999:999:000000000-AFWM1:1:2101:22982:13188 1:N:0:8
AAGCTCGCCTGTATCTTAGTCATCGTTGCATCAAGCATATCGTCGAATGCGAGCAAGCCAACATCCTGTCTCTTATACACATCTCCGAGCCCACGAGACCAGAGAGGATCTCGTATGCCGTCTTCTGCTTGAAAAAAACAAAAAGAGTGAA
>M99999:999:000000000-AFWM1:1:1106:20601:15380 1:N:0:8
AAGCTCGCCTGTATCTTAGTCATCGTTGCATCAAGCATATCGTCGAATGCGAGCAAGCCAACATCCTGTCTCTTATACACATCTCCGAGCCCACGAGACCAGAGAGGATCTCGTATGCCGTCTTCTGCTTGAAAAAAAAAAAAAAAAAACA
>M99999:999:000000000-AFWM1:1:2110:16209:9897 1:N:0:8
AAGCTCGCCTGTATCTTAGTCATCGTTGCATCAAGCATATCGTCGACAGCGGGGAAGCCAACATCCTGTCTCTTATACACATCTCCGAGCCCACGAGACCAGAGAGGATCTCGTATGCCGTCTTCTGCTTGAAAAAAAACACATAAAGACA
>M99999:999:000000000-AFWM1:1:1109:23409:21120 1:N:0:8
AAGCTCGCCTGTATCTTAGTCATCGTTGCATCAAGCATATCGTCGACAGCGGGGAAGCCAACATCCTGTCTCTTATACACATCTCCGAGCCCACGAGACCAGAGAGGATCTCGTATGCCGTCTTCTGCTTGAAAAACAAACACAAAACACA
>M99999:999:000000000-AFWM1:1:1101:19126:20626 1:N:0:8
AAGCTCGCCTGTATCTTAGTCATCGTTGCATCAAGCATATCGTCGACAGCGGGGAAGCCAACATCCTGTCTCTTATACACATCTCCGAGCCCACGAGACCAGAGAGGATCTCGTATGCCGTCTTCTGCTTGAAAAAAAAAAATAGCTAAAA
>M99999:999:000000000-AFWM1:1:2102:4207:13653 1:N:0:8
AAGCTCGCCTGTATCTTAGTCATCGTTGCATCAAGCATATCGTCGACAGCGGGGAAGCCAACATCCTGTCTCTTATACACATCTCCGAGCCCACGAGACCAGAGAGGATCTCGTATGCCGTCTTCTGCTTGAAAAAAAAAAAAAAAACATA
>M99999:999:000000000-AFWM1:1:2106:13985:6097 1:N:0:8
AAGCTCGCCTGTATCTTAGTCATCGTTGCATCAAGCATATCGTCGACAGCGGGGAAGCCAACATCCTGTCTCTTATACACATCTCCGAGCCCACGAGACCAGAGAGGATCTCGTATGCCGTCTTCTGCTTGAAAAAAAAAAAACACCAAAA
>M99999:999:000000000-AFWM1:1:2114:18272:27334 1:N:0:8
AAGCTCGCCTGTATCTTAGTCATCGTTGCATCAAGCATATCGTCGACAGCGGGGAAGCCAACATCCTGTCTCTTATACACATCTCCGAGCCCACGAGACCAGAGAGGATCTCGTATGCCGTCTTCTGCTTGAAAAAAAAAAACACAGCACA
>M99999:999:000000000-AFWM1:1:1110:19472:18538 1:N:0:8
AAGCTCGCCTGTATCTTAGTCATCGTTGCATCAAGCATATCGTCGACAGCGGGGAAGCCAACATCCTGTCTCTTATACACATCTCCGAGCCCACGAGACCAGAGAGGATCTCGTATGCCGTCTTCTGCTTGAAAAAAAAAAATAAAAAAAA
>M99999:999:000000000-AFWM1:1:1111:5398:16020 1:N:0:8
AAGCTCGCCTGTATCTTAGTCATCGTTGCATCAAGCATATCGTCGACAGCGGGGAAGCCAACATCCTGTCTCTTATACACATCTCCGAGCCCACGAGACCAGAGAGGATCTCGTATGCCGTCTTCTGCTTGAAAAAAAAAAAAAAAAACAA
>M99999:999:000000000-AFWM1:1:2109:7392:22061 1:N:0:8
AAGCTCGCCTGTATCTTAGTCATCGTTGCATCAAGCATATCGTCGACAGCGGGGAAGCCAACATCCTGTCTCTTATACACATCTCCGAGCCCACGAGACCAGAGAGGATCTCGTATGCCGTCTTCAGCTTGTAAAAAAAAATAGAGAGGAG
>M99999:999:000000000-AFWM1:1:1102:28137:17615 1:N:0:8
AAGCTCGCCTGTATCTTAGTCATCGTTCATCAAGCATATCGTCGACAGCGGGGAAGCCAACATCCTGTCTCTTATACACATCTCCGAGCCCACGAGACCAGAGAGGATCTCGTATGCCGTCTTCTGCTTGAAAAAAAAAAAATCAAACTAA
>M99999:999:000000000-AFWM1:1:2113:26149:19118 1:N:0:8
AAGCTCGCCTGTATCTTAGTCATCGTTGCATCAAGCATCTCGTCGACAGCGGGGAAGCCAACATCCTGTCTCTTATACACATCTCCGAGCCCACGAGACCCGAGAGGATCTCGTATGCCGTCTTCTGCTTGAAAAAAAAAACTGACCGAAA
>M99999:999:000000000-AFWM1:1:1111:20998:18938 1:N:0:8
AAGCTCGCCTGTATCTTAGTCATCGTTGCATCAAGCATATCGTCGACAGCGAGCAAGCCAACATCCTGTCTCTTATACACATCTCCGAGCCCACGAGACCAGAGAGGATCTCGTATGCCGTCTTCTGCTTGAAAAAAAAAAAAAAAGCAAA
>M99999:999:000000000-AFWM1:1:1113:19730:18861 1:N:0:8
AAGCTCGCCTGTATCTTAGTCATCGTTGCATCAAGCTATCGTCGACAGCGAGCAAGCCAACATCCTGTCTCTTATACACATCTCCGAGCCCACGAGACCAGAGAGGATCTCGTATGCCGTCTTCTGCTTGAAAAAAAAAAAATGAACATAC
>M99999:999:000000000-AFWM1:1:2114:14022:22229 1:N:0:8
AAGCTCGCCTGTATCTTAGTCATCGTTGCATCAAGCATATCGTCGACAGCGAGCAAGCCAACATCCTGTCTCTTATACACATCTCCGAGCCCACGAGACCAGAGAGGATCTCGTATGCCGTCTTCTGCTTGAAAAAAAAAAAAAAGATCAA
>M99999:999:000000000-AFWM1:1:1110:25087:10418 1:N:0:8
AAGCTCGCCTGTATCTTAGTCATCGTTGCATCAAGCATATCGTCGACAGCGAGCAAGCCAACATCCTGTCTCTTATACACATCTCCGAGCCCACGAGACCAGAGAGGATCTCGTATGCCGTCTTCTGCTTGAAAAAAAAAAACAAACAAAA
>M99999:999:000000000-AFWM1:1:2113:28990:15284 1:N:0:8
AAGCTCGCCTGTATCTTAGTCATCGTTGCATCAAGCATATCGTCGACAGCGAGCAAGCCAACATCCTGTCTCTTATACACATCTCCGAGCCCACGAGACCAGAGAGGATCTCGTATGCCGTCTTCTGCTTGAAAAAAAAAACAGCACGCAA
>M99999:999:000000000-AFWM1:1:1113:18702:23992 1:N:0:8
AAGCTCGCCTGTATCTTAGTCATCGTTGCATCAAGCATATCGTCGACAGCGAGCAAGCCAACATCCTGTCTCTTATACACATCTCCGAGCCCACGAGACCAGAGAGGATCTCGTATGCCGTCTTCTGCTTGAAAAAAAAAAAAAAATAAAA
>M99999:999:000000000-AFWM1:1:2107:24825:19136 1:N:0:8
AAGCTCGCCTGTATCTTAGTCATCGTTGCATCAAGCATATCGTCGACAGCGAGCAAGCCAACATCCTGTCTCTTATACACATCTCCGAGCCCACGAGACCAGAGAGGATCTCGTATGCCGTCTTCTGCTTGAAAAAAAAACAAGACTCTAA
>M99999:999:000000000-AFWM1:1:2109:10219:15991 1:N:0:8
AAGCTCGCCTGTATCTTAGTCATCGTTGCATCAAGCATATCGTCGACAGCGAGCAAGCCAACATCCTGTCTCTTATACACATCTCCGAGCCCACGAGACCAGAGAGGATCTCGTATGCCGTCTTCTGCTTGCAAAAACACAACAACAAAAA
>M99999:999:000000000-AFWM1:1:1103:8106:3894 1:N:0:8
AAGCTCGCCTGTATCTTAGTCATCGTTGCATCAAGCATATCGTCGACAGCGAGCAAGCCAACATCCTGTCTCTTATACACATCTCCGAGCCCACGAGACCAGAGAGGATCTCGTATGCCGTCTTCTGCTTGAAAAAAAAAAAACCTCAAAT
>M99999:999:000000000-AFWM1:1:2107:19517:4131 1:N:0:8
AAGCTCGCCTGTATCTTAGTCATCGTTGCATCAAGCATATCGTCGACAGCGAGCAAGCCAACATCCTTTCTCTTATACACATATCCGGGCCCACGAGACCAGAGAGGATCTCGTCTGCCGTCTTCTACATGTACAAATAAAAACGTATACA
>M99999:999:000000000-AFWM1:1:1102:11655:12060 1:N:0:8
AAGCTCGCCTGTATCTTAGTCATCGTTGCATCAAGCATAATCTCGAATGCGAGCAAGCCAACATCCTGTCTCTTATACACATCTCCGAGCCCACGAGACCAGAGAGGATCTCGTATGCCGTCTTCTGCTTGAAAAAAAAAAAAACACTGAA
>M99999:999:000000000-AFWM1:1:2101:9579:12499 1:N:0:8
AAGCTCGCCTGTATCTTAGTCATCGTTGCATCAAGCATAATCTCGAATGCGAGCAAGCCAACATCCTGTCTCTTATACACATCTCCGAGCCCACGAGACCAGAGAGGATCTCGTATGCCGTCTTCTGCTTGAAAAAAAAAATACACAACGA
>M99999:999:000000000-AFWM1:1:1106:18484:2788 1:N:0:8
AAGCTCGCCTGTATCTTAGTCATCGTTGCATCAAGCATATTCTCGAATGCGAGCAAGCCAACATCCTGTCTCTTATACACATCTCCGAGCCCACGAGACCAGAGAGGATCTCGTATGCCGTCTTCTGCTTGAAAAAAAAAAAAACCAAACA
>M99999:999:000000000-AFWM1:1:2101:11942:11590 1:N:0:8
AAGCTCGCCTGTATCTTAGTCATCGTTGCATCAAGCATAATCTCGAATGCGAGCAAGCCAACATCCTGTCTCTTATACACATCTCCGAGCCCACGAGACCAGAGAGGATCTCGTATGCCGTCTTCTGCTTGAAAAAAAAAAAGATCCAGAA
>M99999:999:000000000-AFWM1:1:2110:4145:10503 1:N:0:8
AAGCTCGCCTGTATCTTAGTCATCGTTGCATCAAGCATAATCTCGAATGCGAGCAAGCCAACATCCTGTCTCTTATACACATCTCCGAGCCCACGAGACCAGAGAGGATCTCGTATGCCGTCTTCTGCTTGAAAAAAAAAACAAAGCAAAA
>M99999:999:000000000-AFWM1:1:1104:5058:7167 1:N:0:8
AAGCTCGCCTGTATCTTAGTCATCGTTGCATCAAGCATAATCTCGAATGCGAGCAAGCCAACATCCTGTCTCTTATACACATCTCCGAGCCCACGAGACCAGAGAGGATCTCGTATGCCGTCTTCTGCTTGAAAAAAAAAAACGATAACAA
>M99999:999:000000000-AFWM1:1:2108:3279:17690 1:N:0:8
AAGCTCGCCTGTATCTTAGTCATCGTTGCATCAAGCATAATCTCGAATGCGAGCAAGCCAACATCCTGTCTCTTATACACATCTCCGAGCCCACGAGACCAGAGAGGATCTCGTATGCCGTCTTCTGCTTGAAAAAAAAAAACCAGACCCA
>M99999:999:000000000-AFWM1:1:2105:13123:6194 1:N:0:8
AAGCTCGCCTGTATCTTAGTCATCGTTGCATCAAGCATAATCTCGAATGCGAGCAAGCCAACATCCTGTCTCTTATACACATCTCCGAGCCCACGAGACCAGAGAGGATCTCGTATGCCGTCTTCTGCTTGAAAAAAAACACACTAGCAAA
>M99999:999:000000000-AFWM1:1:1108:15636:4542 1:N:0:8
AAGCTCGCCTGTATCTTAGTCATCGTTGCATCAAGCATAATCTCGAATGCGAGCAAGCCAACATCCTGTCTCTTATACACATCTCCGAGCCCACGAGACCAGAGAGGATCTCGTATGCCGTCTTCTGCTTGAAAAAAAAAAACCAACTACC
>M99999:999:000000000-AFWM1:1:2104:15111:15059 1:N:0:8
AAGCTCGCCTGTATCTTAGTCATCGTTGCATCAAGCATAATCTCGAATGCGAGCAAGCCAACATCCTGTCTCTTATACACATCTCCGAGCCCACGAGCCCAGAGAGGATCTCGTATGCCGTCTTCTGCTTGCAAACCAAAACAGACTCCAA
>M99999:999:000000000-AFWM1:1:1102:22327:3850 1:N:0:8
AAGCTCGCCTGTATCTTAGTCATCGTTGCATCAAGCATAATCTCGACAGCGGGGACCAACATCCTGTCTCTTATACACATCTCCGAGCCCACGAGACCAGAGAGGATCTCGTATGCCGTCTTCTGCTTGAAAAAAAAAAAAAAAAAGTAGG
>M99999:999:000000000-AFWM1:1:2107:12373:24077 1:N:0:8
AAGCTCGCCTGTATCTTAGTCATCGTTGCATCAAGCATAATCTCGACAGCGGGGAAGCCAACATCCTGTCTCTTATACACATCTCCGAGCCCACGAGACCAGAGAGGATCTCGTATGCCGTCTTCTGCTTGAAAAAAAAAAAAAACAAGTC
>M99999:999:000000000-AFWM1:1:2112:7311:13343 1:N:0:8
AAGCTCGCCTGTATCTTAGTCATCGTTGCATCAAGCATAATCTCGACAGCGGGGAAGCCAACATCCTGTCTCTTATACACATCTCCGAGCCCACGAGACCAGAGAGGATCTCGTATGCCGTCTTCTGCTTGAAAAAAAAAAACATTCCAAG
>M99999:999:000000000-AFWM1:1:2103:18614:14934 1:N:0:8
AAGCTCGCCTGTATCTTAGTCATCGTTGCATCAAGCATAATCTCGACAGCGGGGAAGCCAACATCCTGTCTCTTATACACATCTCCGAGCCCACGAGACCAGAGAGGATCTCGTATGCCGTCTTCTGCTTGAAAAAAAAAAAAACATACAC
>M99999:999:000000000-AFWM1:1:2105:17268:12031 1:N:0:8
AAGCTCGCCTGTATCTTAGTCATCGTTGCATCAAGCATAATCTCGACAGCGGGGAAGCCAACATCCTGTCTCTTATACACATCTCCGAGCCCACGAGACCAGACAGGATCTCGTATGCCGTCTTCTGCTTGAAAAAAAAAAAAAGAAGAAA
>M99999:999:000000000-AFWM1:1:2107:21694:18648 1:N:0:8
AAGCTCGCCTGTATCTTAGTCATCGTTGCATCAAGCATAATCTCGACAGCGGGGAAGCCAACATCCTGTCTCTTATACACATCTCCGAGCCCACGAGACCAGAGAGGATCTCGTATGCCGTCTTCTGCTTGAAAAAAAAAACACATACACG
>M99999:999:000000000-AFWM1:1:2112:15811:2803 1:N:0:8
AAGCTCGCCTGTATCTTAGTCATCGTTGCATCAAGCATAATCTCGACAGCGGGGAAGCCAAAATCCTGTCTCTTAAACACCACTCCGTGCCAACGAGACCAGAGAGGAAATCGTATGCAGTTTTGTGATAGAACCACAAATACCCAGAGAA
>M99999:999:000000000-AFWM1:1:1103:16450:22386 1:N:0:8
CAGCTCGCCTGTATCTTAGTCATCGTTGCATCAAGCATAATCTCGACAGCGGGGAAGCCAACATCCTGTCTCTTATCCCCCTCTCCGAGCCCACGAGTCCAGAGAGGCTCTCGTATGCCGTCTTCTTCTTGCAACAAAAACCATAACCTAT
>M99999:999:000000000-AFWM1:1:2103:5086:20002 1:N:0:8
AAGCTCGCCTGTATCTTAGTCATCGTTGCATCAAGCATAATCTCGACAGCGGGGAAGCCAACATCCTGTCTCTTATACACATCTCCGAGCCCACGAGACCAGAGAGGATCTCGTATGCCGTCTTCTGCTTGAAAAAAAAACAACATACGAA
>M99999:999:000000000-AFWM1:1:2112:7316:13323 1:N:0:8
AAGCTCGCCTGTATCTTAGTCATCGTTGCATCAAGCATAATCTCGACAGCGGGGAAGCCAACATCCTGTCTCTTATACACATCTCCGAGCCCACGAGACCAGAGAGGATCTCGTATGCCGTCTTCTGCTTGAAAAAAAAAAAAAAAGGGGA
>M99999:999:000000000-AFWM1:1:1109:25168:12010 1:N:0:8
AAGCTCGCCTGTATCTTGGTCATCGTTGCATCAAGCATAAATTCGGGTGCGAGCAAGCCAACATCCTGTCTCTTATACACATCTCCGAGCCCACGAGACCAGAGAGGATCTCGTATGCCGTCTTCTGCTTGAAAAAAAAAAAAATATAAAA
>M99999:999:000000000-AFWM1:1:2111:22376:20968 1:N:0:8
AAGCTCGCCTGTATCTTAGTCATCGTTGCATCAAGCATAAATTCGGGTGCGAGCAAGCCAACATCCTGTCTCTTATACACATCTCCGAGCCCACGAGACCAGAGAGGATCTCGTATGCCGTCTTCTGCTTGAAAAAAAAAACACACAAAAC
>M99999:999:000000000-AFWM1:1:1113:22499:13060 1:N:0:8
AAGCTCGCCTGTATCTTAGTCATCGTTGCATCAAGCATAAATTCGGGTGCGAGCAAGCCAACATCCTGTCTCTTATACACATCTCCGAGCCCACGAGACCAGAGAGGATCTCGTATGCCGTCTTCTGCTTGAAAAAAAAAACCATATAATT
>M99999:999:000000000-AFWM1:1:2112:13321:8920 1:N:0:8
AAGCTCGCCTGTATCTTAGTCATCGTTGCATCAAGCATAAATTCGGGTGCGAGCAAGCCAACATCCTGTCTCTTATACACATCTCCGAGCCCACGAGACCAGAGAGGATCTCGTATGCCGTCTTCTGCTTGAAAAAAAAAAAACAATGAAA
>M99999:999:000000000-AFWM1:1:1113:22057:6279 1:N:0:8
AAGCTCGCCTGTATCTTAGTCATCGTTGCATCAAGCATAAATTCGGGTGCGAGCAAGCCAACATCCTGTCTCTTATACACATCTCCGAGCCCACGAGACCAGAGAGGATCTCGTATGCCGTCTTCTGCTTGACACAAAAAAAAAAACAAGA
>M99999:999:000000000-AFWM1:1:1109:22825:17889 1:N:0:8
AAGCTCGCCTGTATCTTAGTCATCGTTGCATCAAGCATAAATTCGGGTGCGAGCAAGCCAACATCCTGTCTCTTATACACATCTCCGAGCCCACGAGACCAGAGAGGATCTCGTATGCCGTCTTCTGCTTGAAAAAAAAAAAAACGAAAGA
>M99999:999:000000000-AFWM1:1:2105:19249:15831 1:N:0:8
AAGCTCGCCTGTATCTTAGTCATCGTTGCATCAAGCATAAATTCGGGTGCGAGCAAGCCAACATCCTGTCTCTTATACACATCTCCGAGCCCACGAGACCAGAGAGGATCTCGTATGCCGTCTTCTGCTTGAAAAAAAAACAAACAGTAGT
>M99999:999:000000000-AFWM1:1:2111:19097:27489 1:N:0:8
TAGCTCGCCTGTATCTTAGTCATCGTTGCATCAAGCATAAATTCGGGTGCGAGCAAGCCAACATCCTGTCTCTTATACACATTTCCGAGCCCCCGCGACCAGAGAGGAACTCGCAATGCGTCATTTGCTAGGACAAACAACCAAAGGTTGA
>M99999:999:000000000-AFWM1:1:2114:6683:4874 1:N:0:8
AAGCTCGCCTGTATCTTAGTCATCGTTGCATCAAGCATAAATTCGGGTGCGAGCAAGCCAACATCCTGTCTCTTATACACATCTCCGAGCCCACGAGACCAGAGAGGATCTCGTATGCCGTCTTCTGCTTGAAAAAAAAAAAAAAAATACT
>M99999:999:000000000-AFWM1:1:1111:15694:11299 1:N:0:8
AAGCTCGCCTGTATCTTAGTCATCGTTGCATCAAGCATAAATTCGAATGCGGGCAAGCCAACATCCTGTCTCTTATACACATCTCCGAGCCCACGAGACCAGAGAGGATCTCGTATGCCGTCTTCTGCTTGAAAAAAAAAAAAAACAGAAA
>M99999:999:000000000-AFWM1:1:2107:6391:21193 1:N:0:8
AAGCTCGCCTGTATCTTAGTCATCGTTGCATCAAGCATACATTCGAATGCGGGCAAGCCAACATCCTGTCTCTTATACACATCTCCGAGCCCACGAGACCAGAGAGGCTCTCGTATGCCGTCTTCTGCTTGAAAAACCTAAAAACAACACA
>M99999:999:000000000-AFWM1:1:2112:22099:18859 1:N:0:8
AAGCTCGCCTGTATCTTAGTCATCGTTGCATCAAGCATAAATTCGAATGCGGGCAAGCCAACATCCTGTCTCTTATACACATCTCCGAGCCCACGAGACCAGAGAGGATCTCGTATGCCGTCTTCTGCTTGAAAAAAAAAAACTATAACAG
>M99999:999:000000000-AFWM1:1:2111:18149:12250 1:N:0:8
AAGCTCGCCTGTATCTTAGTCATCGTTGCATCAAGCATAAATTCGAATGCGGGCAAGCCAACATCCTGTCTCTTATACACATCTCCGAGCCCACGAGACCAGAGAGGATCTCGTATGCCGTCTTCTGCTTGAAAAAAAAAAACAACATCAA
>M99999:999:000000000-AFWM1:1:2107:8807:17786 1:N:0:8
AAGCTCGCCTGTATCTTAGTCATCGTTGCATCAAGCATAAATTCGAATGCGGGCAAGCCAACATCCTGTCTCTTATACACATCTCCGAGCCCACGAGACCAGAGAGGATCTCGTATGCCGTCTTCTGCTTGAAAAAAAAAAACAAATAAAT
>M99999:999:000000000-AFWM1:1:2106:10193:3670 1:N:0:8
AAGCTCGCCTGTATCTTAGTCATCGTTGCATCAAGCATAAATTCGAATGCGGGCAAGCCAACATCCTGTCTCTTATACACATCTCCGAGCCCACGAGACCAGAGAGGATCTCGTATGCCGTCTTCTGCTTGAAAAAAAAAACAAAAACAAA
>M99999:999:000000000-AFWM1:1:2107:10713:16159 1:N:0:8
AAGCTCGCCTGTATCTTAGTCATCGTTGCATCAAGCATAAATTCGAATGCGGGCAAGCCAACATCCTGTCTCTTATACACATCTCCGAGCCCACGAGACCAGAGAGGATCTCGTATGCCGTCTTCTGCTTGAAAAAAAAAAAAAAATCACA
>M99999:999:000000000-AFWM1:1:2102:24443:23238 1:N:0:8
AAGCTCGCCTGTATCTTAGTCATCGTTGCATCAAGCATAAATTCGAATGCGGGCAAGCCAACATCCTGTCTCTTATACACATCTCCGAGCCCACGAGACCAGAGAGGATCTCGTATGCCGTCTTCTGCTTGAAAAAAAAAAACTAAGCAGG
>M99999:999:000000000-AFWM1:1:1103:7898:26455 1:N:0:8
AAGCTCGCCTGTATCTTAGTCATCGTTGCATCAAGCATAAATTCGAATGCGGGCAAGCCAACATCCTGTCACTTATACACATCTCCGAGCCCACGAGACCAGAGAGGATCTCGTATGCCGTCTTCTGCTTGAAAACAAAAACCCTGTAATG
>M99999:999:000000000-AFWM1:1:1109:12784:23078 1:N:0:8
AAGCTCGCCTGTATCTTAGTCATCGTTGCATCAAGCATAAATTCGAATGCGAGCAAGCCAACATCCTGTCTCTTATACACATCTCCGAGCCCACGAGACCAGAGAGGATCTCGTATGCCGTCTTCTGCTTGAAAAAAAAAAAAACACAAAT
>M99999:999:000000000-AFWM1:1:1108:24925:5443 1:N:0:8
AAGCTCGCCTGTATCTTAGTCATCGTTGCATCAAGCATAAATTCGAATGCGAGCAAGCCAACATCCTGTCTCTTATACACATCTCCGAGCCCACGAGACCAGAGAGGATCTCGTATGCCGTCTTCTGCTTGAAAAAAAAAACACCAAACAA
>M99999:999:000000000-AFWM1:1:1114:26225:16636 1:N:0:8
AAGCTCGCCTGTATCTTAGTCATCGTTGCATCAAGCATAAATTCGAATGCGAGCAAGCCAACATCCTGTCTCTTATACACATCTCCGAGCCCACGAGACCAGAGAGGATCTCGTATGCCGTCTTCTGCTTGAAAAAAAAAAAAACAAATTG
>M99999:999:000000000-AFWM1:1:1108:21389:3002 1:N:0:8
AAGCTCGCCTGTATCTTAGTCATCGTTGCATCAAGCATAAATTCGAATGCGAGCAAGCCAACATCCTGTCTCTTATACACATCTCCGAGCCCACGAGACCAGAGAGGATCTCGTATGCCGTCTTCTGCTTGAAAAAAAAAATAAGAACAAA
>M99999:999:000000000-AFWM1:1:1112:15450:12907 1:N:0:8
AAGCTCGCCTGTATCTTAGTCATCGTTGCATCAAGCATAAATTCGAATGCGAGCAAGCCAACATCCTGTCTCTTATACACATCTCCGAGCCCCACGAGACCAGAGAGGATCTCGTATGCCGTCTTCTGCTTGAAAAAAAAAAAAACATATA
>M99999:999:000000000-AFWM1:1:2111:10718:23866 1:N:0:8
AAGCTCGCCTGTATCTTAGTCATCGTTGCATCAAGCATAAATTCGAATGCGAGCAAGCCAACATCCTGTCTCTTATACACATCTCCGAGCCCACGAGACCAGAGAGGATCTCGTATGCCGTCTTCTGCTTGAAAAAAAAAAACAACAAAGA
>M99999:999:000000000-AFWM1:1:1113:18151:10002 1:N:0:8
AAGCTCGCCTGTATCTTAGTCATCGTTGCATCAAGCATAAATTCGAATGCGAGCAAGCCAACATCCTGTCTCTTATACACATCTCCGAGCCCACGAGACCAGAGAGGATCTCGTATGCCGTCTTCTGCTTGAAAAAAAAAAAAAAAAAAGA
>M99999:999:000000000-AFWM1:1:1111:10342:15458 1:N:0:8
AAGCTCGCCTGTATCTTAGTCATCGTTGCATCAAGCATAAATTCGAATGCGAGCAAGCCAACATCCTGTCTCTTATACACATCTCCGAGCCCACGAGACCAGAGAGGATCTCGTATGCCGTCTTCTGCTTGAAAAAAAAAAAAAACAAGAA
>M99999:999:000000000-AFWM1:1:2112:16327:14144 1:N:0:8
AAGCTCGCCTGTATCTTAGTCATCGTGCATCAAGCATAAATTCGAATGCGAGCAAGCCAACATCCTGTCTCTTATACACATCTCCGAGCCCACGAGACCAGAGAGGATCTCGTATGCCGTCTTCTGCTTGAAAAAAAAAAACAACATTACT
>M99999:999:000000000-AFWM1:1:1101:12374:27050 1:N:0:8
AAGCTCGCCTGTATCTTAGTCATCGTTGCATCAAGCATAAATTCGAATGCGAGCAAGCCAACATCCTGTCTCTTATACACATCTCCGAGCCCACGAGACCAGAGAGGATCTCGTATGCCGTCTTCTGCTTGAAAAAAAAACACAATCGAAG
>M99999:999:000000000-AFWM1:1:1110:23108:18944 1:N:0:8
AAGCTCGCCGAGATCGCGGTCAGGGTTATGCATATCGTCGGGTGCGGGCAAACCAACTCAGGCCAGGTCGACACAGGTCCAAAGCTCGCCTGTATCTTAGTCATCGTTGCATCAAGCATAAATTCGACAGCGAGCAAGCCAACATCCTGTC
>M99999:999:000000000-AFWM1:1:1113:6961:13039 1:N:0:8
AAGCTCGCCTGTATCTTAGTCATCGTTGCATCAAGCATAAATTCGACAGCGAGCAAGCCAACATCCTGTCTCTTATACACATCTCCGAGCCCACGAGACCAGAGAGGATCTCGTATGCCGTCTTCTGCTTGCAAAAAAAAATACAAAGAAA
>M99999:999:000000000-AFWM1:1:2109:20669:21911 1:N:0:8
AAGCTCGCCTGTATCTTAGTCATCGTTGCATCAAGCATAAATTCGACAGCGAGCAAGCCAACATCCTGTCTCTTATACACATCTCCGAGCCCACGAGACCAGAGAGGATCTCGTATGCCGTCTTCTGCTTGAAAAAAAAAAAACACAAATA
>M99999:999:000000000-AFWM1:1:1113:28274:13958 1:N:0:8
AAGCTCGCCTGTATCTTAGTCATCGTTGCATCAAGCATAAATTCGACAGCGAGCAAGCCAACATCCTGTCTCTTATACACATCTCCGAGCCCACGAGACCAGAGAGGATCTCGTATGCCGTCTTCTGCTTGAAAAAAAAAAACCAGTAAAA
>M99999:999:000000000-AFWM1:1:1106:5396:10637 1:N:0:8
AAGCTCGCCTGTATCTTAGTCATCGTTGCATCAAGCATAAATTCGACAGCGAGCAAGCCAACATCCTGTCTCTTATACACATCTCCGAGCCCACGAGACCAGAGAGGATCTCGTATGCCGTCTTCTGCTTGAAAAAAAAAATAACTATAAC
>M99999:999:000000000-AFWM1:1:2108:22261:4485 1:N:0:8
AAGCTCGCCTGTATCTTAGTCATCGTTGCATCAAGCATAAATTCGACAGCGAGCAAGCCAACATCCTGTCTCTTATACACATCTCCGAGCCCACGAGACCAGAGAGGATCTCGTATGCCGTCTTCTGCTTGAAAAAAAAAAAAATAGAATG
>M99999:999:000000000-AFWM1:1:1109:13631:18153 1:N:0:8
AAGCTCGCCTGTATCTTAGTCATCGTTGCATCAAGCATAAATTCGACAGCGAGCAAGCCAACATCCTGTCTCTTATACACATCTCCGAGCCCACGAGACCAGAGAGGATCTCGTATGCCGTCTTCTGCTTGAAAAAAAAAAAAAGAGAGCC
>M99999:999:000000000-AFWM1:1:2114:22277:14854 1:N:0:8
AAGCTCGCCTGTATCTTAGTCATCGTTGCATCAAGCATAAATTCGACAGCGAGCAAGCCAACATCCTGTCTCTTATACACATCTCCGAGCCCACGAGACCAGAGAGGATCTCGTATGCCGTCTTCTGCTTGAAAAAAAAAAACATCAAAAC
>M99999:999:000000000-AFWM1:1:2101:15735:5706 1:N:0:8
AAGCTCGCCTGTATCTTAGTCATCGTTGCATCAAGCATAAATTCGACAGCGAGCAAGCCAACATCCTGTCTCTTATACACATCTCCGAGCCCACGAGACCAGAGAGGATCTCGTATGCCGTCTTCTGCTTGAAAAAAAAAAAAAAATCTAA
>M99999:999:000000000-AFWM1:1:1104:20710:22745 1:N:0:8
AAGCTCGCCTGTATCTTAGTCATCGTTGCATCATACATATCGTCGGGTGCGGGGAAGCCAACATCCTGTCTCTTATACACATCTCCGAGCCCACGAGACCAGAGAGGATCTCGTATGCCGTCTTCTGCTTGAAAAAAAAAAAAAAAATAAC
>M99999:999:000000000-AFWM1:1:1113:19761:28519 1:N:0:8
AAGCTCGCCTGTATCTTAGTCATCGTTGCATCATACATAACGTCGGGTGCGGGGAAGCCAACATCCTGTCTCTTATACACATCTCCGAGCCCACGAGACCAGAGAGGATCTCGTATGCCGTCTTCTGCTTGAAAAAAAAAAACTCAACAAC
>M99999:999:000000000-AFWM1:1:1114:17796:14643 1:N:0:8
AAGCTCGCCTGTATCTTAGTCATCGTTGCATCATACATATCGTCGGGTGCGGGGAAGCCAACATCCTGTCTCTTATACACATCTCCGAGCCCACGAGACCAGAGAGGATCTCGTATGCCGTCTTCTGCTTGAAAAAAAAAAAAAACACACT
>M99999:999:000000000-AFWM1:1:2104:7571:14990 1:N:0:8
AAGCTCGCCTGTATCTTAGTCATCGTTGCATCATACATATCGTCGGTGCGGGGAAGCCAACATCCTGTCTCTTATACACATCTCCGAGCCCACGAGACCAGAGAGGATCTCGTATGCCGTCTTCTGCTTGAAAAAAAAAAAAAAGCAACAT
>M99999:999:000000000-AFWM1:1:2106:8432:23805 1:N:0:8
AAGCTAGCCTGTATCTTAGTCATCGTTGCATCATACATATCGTCGGGTGCGGGGAAGCCAACATCCTGTCTCTTATACACATCTCCGAGCCCACGAGACCAGAGAGGCTCTCGTATGCCGTCTTCTGCTTGAAAAAAAAAAAACTATAATC
>M99999:999:000000000-AFWM1:1:1103:23706:21081 1:N:0:8
GATGTTGGCTTCCCCGCACCCGACGATATGTATGATGCAACGATGACTAAGATACAGGCGAGCTTCTGTCTCTTATACACATCTCCGAGCCCACGAGACCAGAGAGGATCTCGTATGCCGTCTTCTGCTTGAAAAAAAAAAACAAAAAAAT
>M99999:999:000000000-AFWM1:1:2103:24477:18448 1:N:0:8
AAGCTCGCCTGTATCTTAGTCATCGTTGCATCATACATATCGTCGGGTGCGGGGAAGCCAACATCCTGTCTCTTATACACATCTCCGAGCCCACGAGACCAGAGAGGATCTCGTATGCCGTCTTCTGCTTGAAAAAAAAAAAAAACACAAA
>M99999:999:000000000-AFWM1:1:1113:10308:7641 1:N:0:8
AAGCTCGCCTGTATCTTAGTCATCGTTGCATCATACAAATCGTCGGGTGCGGGGAAGCCAACATCCTGTCTCTTATACACCTCTCCGAGCCCACGAGACCCGTGAGGATCTCGTCTGCCGTCTTCTGCTTGAAAACAACAAAACCAGACAG
>M99999:999:000000000-AFWM1:1:2111:4949:16490 1:N:0:8
AAGCTCGCCTGTATCTTAGTCATCGTTGCATCATACATATCGTCGGGTGGGGGAAGCCAACATCCTGTCTCTTATACACATCTCCGAGCCCACGAGACCAGAGAGGATCTCGTATGCCGTCTTCTGCTTGAAAAAAAAACAAGATGAGACT
>M99999:999:000000000-AFWM1:1:1102:24677:18120 1:N:0:8
AAGCTCGCCTGTATCTTAGTCATCGTTGCATCATACATATCGTCGAATGCGGGGAAGCCAACATCCTGTCTCTTATACACATCTCCGAGCCCACGAGACCAGAGAGGATCTCGTATGCCGTCTTCTGCTTGAAAAAAAAAAAAAAAAGAAT
>M99999:999:000000000-AFWM1:1:1113:21179:22334 1:N:0:8
AAGCTCGCCTGTATCTTAGTCATCGTTGCATCATACATATCGTCGAATGCGGGGAAGCCAACATCCTGTCTTTATACACATCTCCGAGCCCACGAGACCAGAGAGGATCTCGTATGCCGTCTTCTGCTTGACACAAAAAAAGTGACATATA
>M99999:999:000000000-AFWM1:1:1103:17385:17545 1:N:0:8
AAGCTCGCCTGTATCTTAGTCATCGTTGCATCATACATATCGTCGAATGCGGGGAAGCCAACATCCTGTCTCTTATACACATCTCCGAGCCCACGAGACCAGAGAGGATCTCGTATGCCGTCTTCTGCTTGAAAAAAAAAAAAAAATCATT
>M99999:999:000000000-AFWM1:1:2102:16102:6423 1:N:0:8
AAGCTCGCCTGTATCTTGTCATCGTTGCATCATACATATCGTCGAATGCGGGGAAGCCAACATCCTGTCTCTTATACACATCTCCGAGCCCACGAGACCAGAGAGGATCTCGTATGCCGTCTTCTGCTTGAAAAAAAAAACAAAAAAAATA
>M99999:999:000000000-AFWM1:1:2110:5775:14605 1:N:0:8
AAGCTCGCCTGTATCTTAGTCATCGTTGCATCATACATATCGTCGAATGCGGGGAAGCCAACATCCTGTCTCTTATACACATCTCCGAGCCCACGAGACCAGAGAGGATCTCGTATGCCGTCTTCTGCTTGAAAAAAAAAAAAATAAAAAT
>M99999:999:000000000-AFWM1:1:1104:16749:27896 1:N:0:8
AAGCTCGCCTGTATCTTAGTCATCGTTGCATCATACATATCGTCGAATGCGGGGAAGCCAACATCCTGTCTCTTATACACATCTCCGAGCCCACGAGACCAGAGAGGATCTCGTATGCCGTCTTCTGCTTGAAAAAAAAAAAAAAAAAAGA
>M99999:999:000000000-AFWM1:1:2112:11898:20271 1:N:0:8
AAGCTCGCCTGTATCTTAGTCATCGTTGCATCATACATATCGTCGAATGCGGGGAAGCCAACATCCTGTCTCTTATACACATCTCCGAGCCCACGAGACCAGAGAGGATCTCGTATGCCGTCTTCTGCTTGAAAAAAAAAAAAAGCACACT
>M99999:999:000000000-AFWM1:1:1106:20032:18836 1:N:0:8
AAGCTCGCCTGTATCTTAGTCATCGTTGCATCATACATATCGTCGAATGCGGGGAAGCCAACATCCTGTCTCTTATACACATCTCCGAGCCCACGAGACCAGAGAGGATCTCGTATGCCGTCTTCTGCTTGAAAAAAAAAAAAAAACAAAC
>M99999:999:000000000-AFWM1:1:2110:24443:19516 1:N:0:8
AAGCTCGCCTGTATCTTAGTCATCGTTGCATCATACATATCGTCGAATGCGGGGAAGCCAACATCCTGTCTCTTATACACATCTCCGAGCCCACGAGACCAGAGAGGATCTCGTATGCCGTCTTCTGCTTGAAAAAAAAAAAAAAATCGAT
>M99999:999:000000000-AFWM1:1:1108:7061:11824 1:N:0:8
AAGCTCGCCTGTATCTTAGTCATCGTTGCATCATACATATCGTCGAATGCGGGGAAGCCAACATCCTGTCTCTTATACACATCTCCGAGCCCACGAGACCAGAGAGGATCTCGTATGCCGTCTTCTGCTTGAAAAAACAAAAATGACTAAA
>M99999:999:000000000-AFWM1:1:2110:16532:17942 1:N:0:8
AAGCTCGCCTGTATCTTAGTCATCGTTGCATCATACATCTCGTCGAATGCGGGCAAGCCAACATCCTGTCTCTTATACACATCTCCGAGCCCACGAGACCAGAGAGGATCTCGTATGCCGTCTTCTGCTTGAAAAAAAAAAAAAAAAAAAA
>M99999:999:000000000-AFWM1:1:2105:21600:20987 1:N:0:8
AAGCTCGCCTGTATCTTAGTCATCGTTGCATCATACATATCGTCGAATGCGGGCAAGCCAACATCCTGTCTCTTATACACATCTCCGAGCCCACGAGACCAGAGAGGATCTCGTATGCCGTCTTCTGCTTGAAAAAAAACAAAACAAGCTA
>M99999:999:000000000-AFWM1:1:2109:27385:13489 1:N:0:8
AAGCTCGCCTGTATCTTAGTCATCGTTGCATCATACATATCGTCGAATGCGGGCAAGCCAACATCCTGTCTCTTATACACATCTCCGAGCCCACGAGACCAGAGAGGATCTCGTATGCCGTCTTCTGCTTGAAAAAAAAAAACAAAAAGTT
>M99999:999:000000000-AFWM1:1:2102:22650:7422 1:N:0:8
AAGCTCGCCTGTATCTTAGTCATCGTTGCATCATACATATCGTCGAATGCGGGCAAGCCAACATCCTGTCTCTTATACACATCTCCGAGCCCACGAGACCAGAGAGGATCTCGTATGCCGTCTTCTGCTTGAAAAAAAAAAAATAACCGAC
>M99999:999:000000000-AFWM1:1:1111:22750:18594 1:N:0:8
AAGCTCGCCTGTATCTTAGTCATCGTTGCATCATACATATCGTCGAATGCGGGCAAGCCAACATCCTGTCTCTTATACACATCTCCGAGCCCACGAGACCAGAGAGGATCTCGTATGCCGTCTTCTGCTTGAAAAAAAACCACAAGCAATA
>M99999:999:000000000-AFWM1:1:1102:21762:18761 1:N:0:8
AAGCTCGCCTGTATCTTAGTCATCGTTGCATCATACATATCGTCGAATGCGGGCAAGCCAACATCCTGTCTCTTATACACATCTCCGAGCCCACGAGACCAGAGAGGATCTCGTATGCCGTCTTCTGCTTGAAAAAAAAAAAAAAAACACC
>M99999:999:000000000-AFWM1:1:2111:3005:20386 1:N:0:8
AAGCTCGCCTGTATCTTAGTCATCGATGCATCATACATATCGGCGGATGCGGTCAAGCCAACATCCTGTCTCTTATACACATCTCCGAGCCCACGAGACCAGAGAGGATCTCGTATGCCGTCTTCTGCTTGAAAAAAAAAAAAAAACAAAA
>M99999:999:000000000-AFWM1:1:2108:25816:11456 1:N:0:8
AAGCTCGCCTGTATCTTAGTCATCGTTGCATCATACATATCGTCGAATGCGGGCAAGCCAACATCCTGTCTCTTATACACATCTCCGAGCCCACGAGACCAGAGAGGATCTCGTATGCCGTCTTCTGCTTGAAAAAAAACAAAAAGAACGT
>M99999:999:000000000-AFWM1:1:2106:11992:27973 1:N:0:8
AAGCTCGCCTGTATCTTAGTCATCGTTGCATCATACATATCGTCGAATGCGGGCAAGCCAACATCCTGTCTCTTATACACATCTCCGAGCCCACGAGACCAGAGAGGATCTCGTATGCCGTCTTCTGCTTGAAAAAAAAACAACAACCACA
>M99999:999:000000000-AFWM1:1:2110:28668:17705 1:N:0:8
AAGCTCGCCTGTATCTTAGTCATCGTTGCATCATACATATCGTCGAATGCGGGCAAGCCAACATCCTGTCTCTTATACACATCTCCGAGCCCACGAGACCAGAGAGGATCTCGTATGCCGTCTTCTGCTTGAAAAAAAAAACAAATCACTA
>M99999:999:000000000-AFWM1:1:1111:4438:21769 1:N:0:8
AAGCTCGCCTGTATCTTAGTCATCGTTGCATCATACATATCGTCGAATGCGGGCAAGCCAACATCCTGTCTCTTATACACATCTCCGAGCCCACGAGACCAGAGAGGATCTCGTATGCCGTCTTCTGCTTGAAAAAAAAAACAAAAAGAAA
>M99999:999:000000000-AFWM1:1:1109:25630:25103 1:N:0:8
AAGCTCGCCTGTATCTTAGTCATCGTTGCATCATACATATCGTCGAATGCGAGCAAGCCAACATCCTGTCTCTTATACACATCTCCGAGCCACGAGACCAGAGAGGATCTCGTATGCCGTCTTCTGCTTGAAAAAAAAAACACAAAATTAA
>M99999:999:000000000-AFWM1:1:2102:10277:5182 1:N:0:8
AAGCTCGCCTGTATCTTAGTCATCGTTGCATCATACATATCGGCGAATGCGAGCAAGCCAACATCCTGTCTCTTATACACATCTCCGAGCCCACGAGACCAGAGAGGATCTCGTATGCCGTCTTCTGCTTGAAAAAAAAAAATACAATCAG
>M99999:999:000000000-AFWM1:1:2103:24226:8380 1:N:0:8
AATCTCGCCTGTCTCTTAGTCATCGTTGCATCATACATATCGGCGAATGCGAGCACGCCAAAATCATGTATCTTATACACATCTCCGAGCCCACGATACCAGAGAGGATATCGTATGCCGTCTTCTGCTTTAAACAAAACAACTGAGTGCG
>M99999:999:000000000-AFWM1:1:1111:15958:16340 1:N:0:8
AAGCTCGCCTGTATCTTAGTCATCGTTGCATCATACATATCGTCGAATGCGAGCAAGCCAACATCCTGTCTCTTATACACATCTCCGAGCCCACGAGACCAGAGAGGATCTCGTATGCCGTCTTCTGCTTGAAAAAAAAAAAAAGAAAAAA
>M99999:999:000000000-AFWM1:1:2114:11118:10090 1:N:0:8
AAGCTCGCCTGTATCTTAGTCATCGTTGCATCATACATATCGTCGAATCGAGCAAGCAACATCCTGTCTCTTATACACATCTCCGAGCCCACGCGACCAGAGAGGGTCTCGTATGCCGTCTTCTGCTTGTAAAAAAAAAAATAATGATAAA
>M99999:999:000000000-AFWM1:1:1113:9351:9956 1:N:0:8
AAGCTCGCCTGTATCTTAGTCATCGTTGCATCATACATATCGTCGAATGCGAGCAAGCCAACATCCTGTCTCTTATACACATCTCCGAGCCCACGAGACCAGAGAGGATCTCGTATGCCGTCTTCTGCTTGAAAAAAAAAAAAACCCCAAA
>M99999:999:000000000-AFWM1:1:1101:26530:23355 1:N:0:8
AAGCTCGCCTGTATCTTAGTCATCGTTGCATCATACATATCGTCGAATGCGAGCAAGCCAACATCCTGTCTCTTATACACATCTCCGAGCCCACGAGACCAGAGAGGATCTCGTATGCCGTCTTCTGCTTGAAAAAAAAAAAACACAATAT
>M99999:999:000000000-AFWM1:1:2106:19600:20087 1:N:0:8
AAGCTCGCCTGTATCTTAGTCATCGTTGCATCATACATATCGTCGAATGCGAGCAAGCCAACATCCTGTCTCTTATACACATCTCCGAGCCCACGAGACCAGAGAGGATCTCGTATGCCGTCTTCTGCTTGAAAAAAAAAAAACACGAAGT
>M99999:999:000000000-AFWM1:1:1102:27727:22024 1:N:0:8
AAGCTCGCCTGCATCTTAGTCATCGTTGCATCATACATATCGTCGAATGCGAGCAAGCCAACATCCTGTCTCTTATACACATCTCCGAGCCCACGAGACCAGAGAGGATCTCGTATGCCGTCTTCTGCTTGAAAAAAAAAAAAAAACCATA
>M99999:999:000000000-AFWM1:1:1110:21590:5849 1:N:0:8
AAGCTCGCCTGTATCTTAGTCATCGTTGCATCATACATATCGTCGAATGCGAGCAAGCCAACATCCTGTCTCTTATACACATCTCCGAGCCCACGAGACCAGAGAGGATCTCGTATGCCGTCTTCTGCTTGAAAAAAAACAAAAATGAAAA
>M99999:999:000000000-AFWM1:1:1103:9328:18640 1:N:0:8
AAGCTCGCCTGTATCTTAGTCATCGTTGCATCATACATATCGTCGAATGCGAGCAAGCCAACATCCTGTCTCTTATACACATCTCCGAGCCCACGAGACCAGAGAGGATCTCGTATGCCGTCTTCTGCTTGAAAAAAAAAAACCACACAGA
>M99999:999:000000000-AFWM1:1:2105:18922:8394 1:N:0:8
AAGCTCGCCTGTATCTTAGTCATCGTTGCATCATACTATCGTCGAATGCGAGCAAGCCAACATCCTGTCTCTTATACACATCTCCGAGCCCACGAGACCAGAGAGGATCTCGTATGCCGTCTTCTGCTTGAAAAAAAAAAAATAGTGTCAA
>M99999:999:000000000-AFWM1:1:2104:15992:22861 1:N:0:8
AAGCTCGCCTGTATCTTAGTCATCGTTGCATCATACATATCGTCGAATGCGAGCAAGCCAACATCCTGTCTCTTATACACATCTCCGAGCCCACGAGACCAGAGAGGATCTCGTATGCCGTCTTCTGCTTGAAAAAAAAAACAAAATAAAA
>M99999:999:000000000-AFWM1:1:2101:4972:15256 1:N:0:8
AAGCTCGCCTGTATCTTAGTCATCGTTGCATCATACATATCGTCGACAGCGGGGAAGCCAACATCCTGTCTCTTATACACATCTCCGAGCCCACGAGACCAGAGAGGATCTCGTATGCCGTCTTCTGCTTGAAAAAAAAAAAAAATAAACA
>M99999:999:000000000-AFWM1:1:1109:9404:12989 1:N:0:8
AAGCTCGCCTGTATCTTGTCATCGTTGCATCATACATATCGTCGACAGCGGGGAAGCCAACATCCTGTCTCTTATACACATCTCCGAGCCCACGAGACCAGGGAGGATCTCGTATGCCGTCTTCTGCTTGAAAAAAAAAAACTAATACTAA
>M99999:999:000000000-AFWM1:1:1106:8609:5465 1:N:0:8
AAGCTCGCCTGTATCTTAGTCATCGTTGCATCATACATATCGTCGACAGCGGGGAAGCCAACATCCTGTCTCTTATACACATCTCCGAGCCCACGAGACCAGAGAGGATCTCGTATGCCGTCTTCTGCTTGAAAAACAAAAAACATCACAT
>M99999:999:000000000-AFWM1:1:2113:21939:9791 1:N:0:8
AAGCTCGCCTGTATCTTAGTCATCGTTGCATCATACATATCGTCGACAGCGGGGAAGCCAACATCCTGTCTCTTATACACATCTCCGAGCCCACGAGACCAGAGAGGATCTCGTATGCCGTCTTCTGCTTGAAAAAAAAAAATTGACATAC
>M99999:999:000000000-AFWM1:1:1105:21490:27262 1:N:0:8
AAGCTCGCCTGTATCTTAGTCATCGTTGCATCATACATATCGTCGACAGCGGGGAAGCCAACATCCTGTCTCTTATACACATCTCCGAGCCCACGAGACCAGAGAGGATCTCGTATGCCGTCTTCTGCTTGAAAAAAAAAAAAAACAAATA
>M99999:999:000000000-AFWM1:1:2101:21449:14284 1:N:0:8
AAGCTCGCCTGTATCTTAGTCATCGTTGCATCATACATATCGTCGACAGCGGGGAAGCCAACATCCTGTCTCTTATACACATCTCCGAGCCCACGAGACCAGAGAGGATATCGTATGCCGTCTTCTGCTTGAAAAAAAAATACAACTGCTG
>M99999:999:000000000-AFWM1:1:2101:8197:25193 1:N:0:8
AAGCTCGCCTGTATCTTAGTCATCGTTGCATCATACATATCGTCGACAGCGGGGAAGCCAACATCCTGTCTCTCATACACATCTCCGAGCCCACGAGACCAGAGAGGATCTCGTATGCCGTCTTCTGCTTGAAAAAAAACAAAATAACAGA
>M99999:999:000000000-AFWM1:1:2114:19140:16941 1:N:0:8
AAGCTCGCCTGTATCTTAGTCATCGTTGCATCATACATATCGTCGACAGCGGGGAAGCCAACATCCTGTCTCTTATACACATCTCCGAGCCCACGAGACCAGAGAGGATCTCGTATGCCGTCTTCTGCTTGAAAAAAAAAAAACATACTAA
>M99999:999:000000000-AFWM1:1:1110:12971:6800 1:N:0:8
AAGCTCGCCTGTATCTTAGTCATCGTTGCATCATACATATCGTCGACAGCGGGGAAGCCAACATCCTGTCTCTTATACACATCTCCGAGCCCACGAGACCAGAGAGGATCTCGTATGCCGTCTTCTGCTTGAAAAAAAAAAATAGATGAGA
>M99999:999:000000000-AFWM1:1:1108:1894:14726 1:N:0:8
AAGCTCGCCTGTATCTTAGTCATCGTTCATCATACATATCGCCGACAGCGGGGAAGCCAACATCCTGTCTCTTATACACATCTCCGAGCCCACGAGACCAGAGAGGATCTCGTATGCCGTCTTCTGCTTGAAAAAAAACACAAACTACCTA
>M99999:999:000000000-AFWM1:1:2108:4401:15936 1:N:0:8
AAGCTCGCCTGTATCTTAGTCATCGTTGCATCATACATATCGTCGACAGCGGGGAAGCCAACATCCTGTCTCTTATACACATCTCCGAGCCCACGAGACCAGAGAGGATCTCGTATGCCGTCTTCTGCTTGAAAAAAAAAAACCAAATAAA
>M99999:999:000000000-AFWM1:1:2102:7761:6660 1:N:0:8
AAGCTCGCCTGTATCTTAGTCATCGTTGCATCATACATAATCTCGGGTGCGGCAAGCCAACATCCTGTCTCTTATACACATCTCCGAGCCCACGAGACCAGAGAGGATCTCGTATGCCGTCTTCTGCTTGAAAAAAAAAATACAAGTATGT
>M99999:999:000000000-AFWM1:1:2104:19339:24834 1:N:0:8
AAGCTCGCCTGTATCTTAGTCATCGTTGCATCATACATAATCTCGGGTGCGAGCAAGCCAACATCCTATCTCTTATACACATCTCCGAGCCCACGAGACCAGAGAGGATCTCGTATGCCGTCTTCTGCTTGCAAAAAAAAAAAAACTACAC
>M99999:999:000000000-AFWM1:1:1113:5437:22511 1:N:0:8
AAGCTCGCTTGTATCTTAGTCATCGTTGCATCATACATAATCTCGGGTGCGAGCAAGCCAACATCCTGTCTCTTATACACATCTCCGAGCCCACGAGACCAGAGAGGATCTCGTATGCCGTCTTCTGCTTGAAAAAAAAAAAAAAAAGAAA
>M99999:999:000000000-AFWM1:1:2104:16288:17857 1:N:0:8
AAGCTCGCCTGTATCTTAGTCATCGTTGCATCATACATAATCTCGGGTGCGAGCAAGCCAACATCCTGTCTCTTATACACATCTCCGAGCCCACGAGACCAGAGAGGATCTCGTATGCCGTCTTCTGCTTGAAAAAAAAAAAAAGGATAAC
>M99999:999:000000000-AFWM1:1:1105:7990:13533 1:N:0:8
AAGCTCCCTGTATCTTAGTCATCGTTGCATCATACATAATCTCGGGCGCGAGCCAGCCAACATCCTGTCTCTTATACACATCTCCGAGCCCACGAGACCAGAGAGGATCTCGTATGCCGTCTTCTGCTTGAAAAAAAAAAAAAAAAAATGT
>M99999:999:000000000-AFWM1:1:1111:15286:12111 1:N:0:8
AAGCTCGCCTGTATCTTAGTCATCGTTGCATCATGCATAACCTCGGGTGCGAGCAAGCCAACATCCTGTCTCTTATACACATCTCCGAGCCCACGAGACCAGAGAGGATCTCGTATGCCGTCTTCTGCTTGAAAAAAAAAAAAAAAAAATA
>M99999:999:000000000-AFWM1:1:2106:25077:23837 1:N:0:8
AAGCTCGCCTGTATCTTAGTCATCGTTGCATCATACATAATCTCGGGTGCGAGCAAGCCAACATCCTGTCTCTTATACACATCTCCGAGCCCACGAGACCAGAGAGGATCTCGTATGCCGTCTTCTGCTTGAAAAAAAAAATATCTACACA
>M99999:999:000000000-AFWM1:1:2112:8554:8276 1:N:0:8
AAGCTCGCCTGTATCTTCGTCATCGTTGCATCATACATAATCTCGGGTGCGAGCAAGCCAACATCCTGTCTCTTATACACATCTCCGAGCCCACGAGACCAGAGAGGATCTCGTATGCCGTCTTCTGCTTGAAAAAAAAAAAAAAAATAAC
>M99999:999:000000000-AFWM1:1:1112:20661:22667 1:N:0:8
AAGCTCGCCTGTATCTTAGCATCGTTGCATCATACATAATCTCGGGTGCGAGCAAGCCAACATCCTGTCTCTTATACACATCTCCGAGCCCACGAGACCAGAGAGGATCTCGTATGCCGTCTTCTGCTTGAAAAAAAAAAAAACAGATAAT
>M99999:999:000000000-AFWM1:1:2111:1909:17417 1:N:0:8
AAGCTCGCCTGCATCTTAGTCATCGTTGCATCATACATAATCTCGGGTGCGAGCAAGCCAACATCCTGTCTCTTATACACATCTCCGAGCCCACGAGACCAGAGAGGATCTCGTATGCCGTCTTCTGCTTGAAAAAAAAAACACAAACACC
>M99999:999:000000000-AFWM1:1:1113:20437:14121 1:N:0:8
AAGCTCGCCTGTATCTTAGTCATCGTTGCATCATACATAATCTCGAATGCGGGGAAGCCAACATCCTGTCTCTTATACACATCTCCGAGCCCACGAGACCAGAGAGGATCTCGTATGCCGTCTTCTGCTTGAAAAAAAAAAAAAAAAGAAA
>M99999:999:000000000-AFWM1:1:2107:12984:19970 1:N:0:8
AAGCTCGCCTGTATCTTAGTCATCGTTGCATCATACATAATCTCGAATGCGGGGAAGCCAACATCCTGTCTCTTATACACATCTCCGAGCCCACGAGACCAGAGAGCATCTCGTATGCCGTCTTCTGCTTGCAAAAAAAAAATCGATATAT
>M99999:999:000000000-AFWM1:1:1105:28048:18191 1:N:0:8
AAGCTCGCCTGTATCTTAGTCATCGTTGCATCATACATAATCTCGAATGCGGGGAAGCCAACATCCTGTCTCTTATACACATCTCCGAGCCCACGAGACCAGAGAGGATCTCGTATGCCGTCTTCTGCTATAAAAAAAAAACAATATAAGA
>M99999:999:000000000-AFWM1:1:1102:14557:20719 1:N:0:8
AAGCTCGCCTGTATCTTAGTCATCGTTGCATCATACATAATCTCGAATGCGGGGAAGCCAACATCCTGTCTCTTATACACATCTCCGAGCCCACGAGACCAGAGAGGATCTCGTATGCCGTCTTCTGCTTGAAAAAAAAAAACAATGAAAC
>M99999:999:000000000-AFWM1:1:1110:11232:10752 1:N:0:8
AAGATCGCCTGTATCTTAGTCATCGTTGCATCATACATAATCTCGAATGCGGGGAAGCCAACATCCTGTCTCTTATACACATCTCCGAGCCCACGAGACCAGAGAGGATCTCGTATGCCGTCTTCTGCTTGAAAAAAAAAAACAATAAAGA
>M99999:999:000000000-AFWM1:1:2106:15467:8352 1:N:0:8
AAGCTCGCCTGTATCTTAGTCATCGTTGCATCATACATAATCTCGAATGCGGGGAAGCCAACATCCTGTCTCTTATACACATCTCCGAGCCCACGAGACCAGAGAGGATCTCGTATGCCGTCTTCTGCTTGAAAAAAAAAAAAAAATAACC
>M99999:999:000000000-AFWM1:1:2111:13826:24684 1:N:0:8
AAGCTCGCCTGTATCTTAGTCATCGTTGCATCATACATAATCTCGATGCGGGGAAGCCAACATCCTGTCTCTTATACACATCTCCGAGCCCACGAGACCAGAGAGGATCTCGTATGCCGTCTTCTGCTTGAAAAAAAAAACAAGCAAAGCA
>M99999:999:000000000-AFWM1:1:1112:10424:11312 1:N:0:8
AAGCTCGCCTGTATCTTAGTCATCGTTGCATCATACATAATCTCGAATGCGGGGAAGCCAACATCCTGTCTCTTATACACATCTCCGAGCCCACGAGACCAGAGAGGATCTCGTATGCCGTCTTCTGCTTGAAAAAAAAAAAAAATACAAC
>M99999:999:000000000-AFWM1:1:2105:21518:16889 1:N:0:8
AAGCTCGCCTGTATCTTAGTCATCGTTGCATCATACATAATCTCGAATGCGGGGAAGCCAACATCCTGTCTCTTATACACATCTCCGAGCCCACGAGACCAGAGAGGATCTCGTATGCCGTCTTCTGCTTGAAAAAAAAAAAAGAAAAATA
>M99999:999:000000000-AFWM1:1:2107:23736:24940 1:N:0:8
AAGCTCGCCTGTATCTTAGTCATAGTTGCATCATACATAATCTAGAATGCGGGCAAGCCAACATCCTGTCTCTTATACACATCTCCGAGCCCACGAGACCAGAGAGGATCTCGTATGCCGTCTTCTGCTTGAAAAAAAAAAAAAAAACAAT
>M99999:999:000000000-AFWM1:1:1105:17764:25978 1:N:0:8
AAGCTCGCCTGTATCTTAGTCATCGTTGCATCATACATAATCTCGAATGCGGGAAGCCAACATCCTGTCTCTTATACACATCTCCGAGCCCACGAGACCAGAGAGGATCTCGTATGCCGTCTTCTGCTTGAAAAAAAAAAAAACAACAAGA
>M99999:999:000000000-AFWM1:1:2104:25581:8653 1:N:0:8
AAGCTCGCCTGTATCTTAGTCATCGTTGCATCATACATAATCTCGAATGCGGGCAAGCAACATCCTGTCTCTTATACACATCTCCGAGCCCACGAGACCAGAGAGGATCTCGTATGCCGTCTTCTGCTTGAAAAAAAAAAATACCACAAAA
>M99999:999:000000000-AFWM1:1:1101:25833:22249 1:N:0:8
AAGCTCGCCTGTATCTTAGTCATCGTTGCATCATACATAATCTCGAATGCGGGCAAGCCAACATCCTGTCTCTTATACACATCTCCGAGCCCACGAGACCAGAGAGGATCTCGTATGCCGTCTTCTGCTTGAAAAAAAAAAAAAGAAGCTA
>M99999:999:000000000-AFWM1:1:1110:13832:4570 1:N:0:8
AAGCTCGCCTGTATCTTAGTCATCGTTGCATCATACATAATCTCGAATGCGGGCAAGCCAACATCCTGTCTCTTATACACATCTCCGAGCCCACGAGCCCCGAGAGGATCTCGTATGCCGTCTTCTGCTTGAAAAAAAAACAGACATCCAA
>M99999:999:000000000-AFWM1:1:2103:17463:2791 1:N:0:8
AAGCTCGCCTGTATCTTAGTCATCGTTGCATCATACATAATCTCGAATGCGGGCAAGCCAACATCCTGTCTCTTATACACATCTCCGAGCCCACGAGACCAGAGAGGATCTCGTATGCCGTCTTCTGCTTGAAAAAAAAAAAACCTCAGCA
>M99999:999:000000000-AFWM1:1:1105:28112:13641 1:N:0:8
AAGCTCGCCTGTATCTTAGTCATCGTTGCATCATACATAATCTCGAATGCGGGCAAGCCAACATCCTGTCTCTTATACACATCTCCGAGCCCACGAGACCAGAGAGGATCTCGTATGCCGTCTTCTGCTTGAAAAAACACAAAACATAATG
>M99999:999:000000000-AFWM1:1:1109:17928:2694 1:N:0:8
AAGCTCGCCTGTATCTTAGTCATCGTTGCATCATACATAATCTCGAATGCGGGCAAGCCAACATCCTGTCTCTTATACACATCTCCGAGCCCACGAGACCAGAGAGGATCTCGTATGCCGTCTTCTGCTTGAAAAAAAAAAAATTGATACG
>M99999:999:000000000-AFWM1:1:1108:12510:27486 1:N:0:8
AAGCTCGCCTGTATCTTATCATCGTTGCATCATACATAATCTCGAATGCGGGCAAGCCAACATCCTGTCTCTTATACACATCTCCGAGCCCACGAGACCAGAGAGGATCTCGTATGCCGTCTTCTGCTTGAAAAAAAAAAACAACACAAAA
>M99999:999:000000000-AFWM1:1:2108:2878:18987 1:N:0:8
AAGCTCGCCTGTATCTTAGTCATCGTTGCATCATACATCATCTCGACAGCGGGGAAGCCAACATCCTGTCTCTTATACACATCTCCGAGCCCACGAGACCAGAGAGGATCTCGTATGCCGTCTTCTGCTTGAAAAAAACAAGCATAGATAG
>M99999:999:000000000-AFWM1:1:2113:14765:10863 1:N:0:8
AAGCTCGCCTGTATCTTAGTCATCGTTGCATCATACATAATCTCGACAGCGGGGAAGCCAACATCCTGTCTCTTATACACATCTCCGAGCCCACGAGACCAGAGAGGATCTCGTATGCCGTCTTCTGCTTGAAAAAAAAAAAACAAGAAAC
>M99999:999:000000000-AFWM1:1:2110:24848:9466 1:N:0:8
AAGCTCGCCTGTATCTTAGTCATCGTTGCATCATACATAATTCGACAGCGGGGAAGCCAACATCCTGTCTCTTATACACATCTCCGAGCCCACGAGACCAGAGAGGATCTCGTATGCCGTCTTCTGCTTGACAAAAAAAAAATACAGAAGC
>M99999:999:000000000-AFWM1:1:2109:13650:10981 1:N:0:8
AAGCTCGCCTGTATCTTAGTCATCGTTGCATCATACATAATCTCGACAGCGGGGAAGCCAACATCCTGTCTCTTATACACATCTCCGAGCCCACGAGACCAGAGAGGATCTCGTATGCCGTCTTCTGCTTGAAAAAAAAAACACATCCAAA
>M99999:999:000000000-AFWM1:1:1110:18569:17903 1:N:0:8
AAGCTCGCCTGTATCTTAGTCATCGTTGCATCATACATCATCTCGACAGCGGGGAAGCCAACATCCTGTCTCTTATACACATCTCCGAGCCCACGAGACCAGAGAGGATCTCGTATGCCGTCTTCTGCTTGAAAAAAAAAAAAAACAATAA
>M99999:999:000000000-AFWM1:1:1106:17494:24236 1:N:0:8
AAGCTCGCCTGTATCTTAGTCATCGTTGCATCATACATAATCTCGACAGCGGGGAAGCCAACATCCTGTCTCTTATACACATCTCCGAGCCCACGAGACCAGAGAGGATCTCGTATGCCGTCTTCTGCTTGAAAAAAAAAAAAAAACCCGT
>M99999:999:000000000-AFWM1:1:1111:11767:3700 1:N:0:8
AAGCTCGCCTGTATCTTAGTCATCGTTGCATCATACATAATCTCGACAGCGGGGAAGCCAACATCCTGTCTCTTATACACATCTCCGAGCCCACGAGACCAGAGAGGATCTCGTATGCCGTCTTCTGCTTGAAAAAAAAAAAATAAGTAAG
>M99999:999:000000000-AFWM1:1:1111:9572:12692 1:N:0:8
AAGCTCGCCTGTATCTTAGTCATCGTTGCATCATACATAATCTCGACAGCGGGGAAGCCAACATCCTGTCTCTTATACACATCTCCGAGCCCACGAGACCAGAGAGGATCTCGTATGCCGTCTTCTGCTTGAAAAAAAAAAAAATAATAGA
>M99999:999:000000000-AFWM1:1:1109:7832:16100 1:N:0:8
AAGCTCGCCTGTATCTTAGTCATCGTTGCATCATACATAATCTCGACAGCGGGGAAGCCAACATCCTGTCTCTTATACACATCTCCGAGCCCACGAGACCAGAGAGGATCTCGTATGCCGTCTTCTGCTTGAAAAAAAAAACAAAATAATA
>M99999:999:000000000-AFWM1:1:2106:16095:11233 1:N:0:8
AAGCTCGCCTGTATCTTAGTCATCGTTGCATCATACATAATCTCGACAGCGGGGAAGCCACATCCTGTCTCTTATACACATCTCCGAGCCCACGAGACCAGAGAGGATCTCGTATGCCGTCTTCTGCTTGAAAAAAAAAACAAACAATGCA
>M99999:999:000000000-AFWM1:1:2114:8791:16214 1:N:0:8
AAGCTCGCCTGTATCTTAGTCATCGTTGCATCATACATAATCTCGACAGCGGGGAAGCCAACATCCTGTCTCTTATACACATCTCCGAGCCCACGAGACCAGAGAGGATCTCGTATGCCGTCTTCTGCTTGAAAAAAAAAACAAATGCACA
>M99999:999:000000000-AFWM1:1:1101:5169:10182 1:N:0:8
AAGCTCGCCTGTATCTTAGTCATCGTTGCATCATACATAATCTCGACAGCGAGCAAGCCAACATCCTGTCTCTTATACACATCTCCGAGCCCACGAGACCAGAGAGGATCTCGTATGCCGTCTTCTGCTTGAAAAAAAAAAAAAATAGCAA
>M99999:999:000000000-AFWM1:1:2112:7149:15185 1:N:0:8
AAGCTCGCCTGTATCTTAGTCATCGTTGCATCATACATAATCTCGACAGCGAGCAAGCCAACATCCTGTCTCTTATACACATCTCCGAGCCCACGAGACCAGAGAGGATCTCGTATGCCGTCTTCTGCTTGAAAAAAAAAAAAAAAAATAG
>M99999:999:000000000-AFWM1:1:1114:16037:19002 1:N:0:8
AAGCTCGCCTGTATCTTAGTCATCGTTGCATCATACATAATCTCGACAGCGAGCAAGCCAACATCCTGTCTCTTATACACATCTCCGAGCCCACGAGACCAGAGAGGATCTCGTATGCCGTCTTCTGCTTGAAAAAAAAAAACAACATAGA
>M99999:999:000000000-AFWM1:1:1107:7050:17904 1:N:0:8
AAGCTCGCCTGTATCTTAGTCATCGTTGCATCATACATAATCTCGACAGCGAGCAAGCCAACATCCTGTCTCTTATACACATCTCCGAGCCCACGAGACCAGAGAGGATCTCGTATGCCGTCTTCTGCTTGACAAAAAAAAAACGAAGAAT
>M99999:999:000000000-AFWM1:1:2112:16920:23994 1:N:0:8
AAGCTCGCCTGTATCTTAGTCATCGTTGCATCATACATAATCTCGACAGCGAGCAAGCCAACATCCTGTCTCTTATACACATCTCCGAGCCCACGAGACCAGAGAGGATCTCGTATGCCGTCTTCTGCTTGAAAAAAAAAAACAGACGAAA
>M99999:999:000000000-AFWM1:1:2113:18737:23836 1:N:0:8
AAGCTCGCCTGTATCTTAGTCATCGTTGCATCATACATAATCTCGACAGCGAGCAAGCCAACATCCTGTCTCTTATACACATCTCCGACCCCACGAGACCAGAGAGGATCTCGTATGCCGTCTTCTGCTTGAAAAAAAAAAAAAGAAGTGA
>M99999:999:000000000-AFWM1:1:2114:10967:15796 1:N:0:8
AAGCTCGCCTGTATCTTAGTCATCGTTGCATCATACATAATCTCGACAGCGAGCAAGCCAACCTCCTGTCTCTTATACACATCCCCGACCCCACGAGACCAGAGCGGATCTCGTATGGCGTCTTCTGCTTGAAAAAAAAACAAAAACGATC
>M99999:999:000000000-AFWM1:1:1111:20607:11748 1:N:0:8
AAGCTCGCCTGTATCTTAGTCATCGTTGCATCATACATAATCTCGACAGCGAGCAAGCCAACATCCTGTCTCTTATACACATCTCCGAGCCCACGAGACCAGAGAGGATCTCGTATGCCGTCTTCTGCTTGAAAAAAAAAAAAACACCAAA
>M99999:999:000000000-AFWM1:1:2109:17577:24564 1:N:0:8
AAGCTCGCCTGTATCTTAGTCATCGTTGCATCATACATAATCTCGACAGCGAGCAAGCCTACATCCTGTCTCTTATACACATCTCCGAGCCCACGAGACCAGAGAGGATCTCGTATGCCGTCTTCTGCTTGAAAAAAAAAAAAACCATCAA
>M99999:999:000000000-AFWM1:1:2112:22701:11603 1:N:0:8
AAGCTCGCCTGTATCTTAGTCATCGTTGCATCATACATAATCTCGACAGCGAGCAAGCCAACATCCTGTCTCTTATACACATCTCCGAGCCCACGAGACCAGAGAGGATCTCGTATGCCGTCTTCTGCTTGAAAAAAAAAACAATCATAGC
>M99999:999:000000000-AFWM1:1:1113:20560:12814 1:N:0:8
AATCTCGCCTGTATCTTAGTCATCGTTGCATCATACATAAATTCGAATGCGGGGAAGCCAACATCCTGTCTCTTATACACATCTCCGAGCCCCCGAGACCAGAGAGGATCTCGTATGCCGTCTTCTGCTTGAAACACAACACAACTCATCA
>M99999:999:000000000-AFWM1:1:1110:11869:4813 1:N:0:8
AAGCTCGCCTGTATCTTAGTCATCGTTGCATCATACATAAATTCGAATGCGGGGAAGCCAACATCCTGTCTCTTATACACATCTCCGAGCCCACGAGACCAGAGAGGATCTCGTATGCCGTCTTCTGCTTGAAAAAAAAAAAAACGTATAC
>M99999:999:000000000-AFWM1:1:2111:18422:8278 1:N:0:8
AAGCTCGCCTGTATCTTAGTCATCGTTGCATCATACATAAATTCGAATGCGGGGAAGCCAACATCCTGTCTCTTATACACATCTCCGAGTCCACGAGACCAGAGAGGATCTCGTATGCCGTCTTCTGCTTGAAAAAAAAAAAACCAACCAC
>M99999:999:000000000-AFWM1:1:2104:16505:3887 1:N:0:8
AATCTCGCCTGTATCTTAGTCATCGTTGCATCATACATAAATTCGAATGCGGGGAAGCCAACATCCTGTCTCTTATACACATCTCCGAGCCCACGAGACCAGAGAGGATCTCGTATGCCGTCTTCTGCTTGAAAAACAAAAACTAAGCAGG
>M99999:999:000000000-AFWM1:1:2103:8397:26740 1:N:0:8
ACGCTCTCCTGTCTCTTAGTCATCGTTGCCTCATACATAACTTCGAATGCGGGGAAGCCAACATCCTGTCTCTTATACACATCTCCGAGCCCACGAGACCAGAGAGGATCTCGTATGCCGTCTTCTGCTTGAAAAAAAAAAACTACAGCTG
>M99999:999:000000000-AFWM1:1:2109:29074:12761 1:N:0:8
AAGCTCGCCTGTATCTTAGTCATCGTTGCATCATACATAAATTCGAATGCGGGGAAGCCAACATCCTGTCTCTTATACACATCTCCGAGCCCACGAGACCAGAGAGGATCTCGTATGCCGTCTTCTGCTTGAAAAAAAAAACAAAATGAAA
>M99999:999:000000000-AFWM1:1:1102:24647:11942 1:N:0:8
AAGCTCGCCTGTATCTTAGTCATCGTTGCATCATACATAAATTCGAATGCGGGGAAGCCAACATCCTGTCTCTTATACACATCTCCGAGCCCACGAGACCAGAGAGGATCTCGTATGCCGTCTTCTGCTTGAAAAAAAAAAAATAATAAAT
>M99999:999:000000000-AFWM1:1:2111:27119:12144 1:N:0:8
AAGCTCGCCTGTATCTTAGTCATCGTTTCATCATACATAAATTCGAATGCGGGGAAGCCAACATCCTGTCTCTTATACACATCTCCGAGCCCACGAGACCAGAGAGGATCTCGTATGCCGTCTTCTGCTTGAAAAAAACAACAAAACATAA
>M99999:999:000000000-AFWM1:1:2103:24470:17486 1:N:0:8
AAGCTCGCCTGTATCTTAGTCATCGTTGCATCATACATAAATTCGAATGCGGGGAAGCCAACATCCTGTCTCTTATACACATCTCCGAGCCCACGAGACCAGAGAGGATCTCGTATGCCGTCTTCTGCTTGAAAAAAAAAAACTAATTTGA
>M99999:999:000000000-AFWM1:1:1110:7926:5176 1:N:0:8
AAGCTCGCCTGTATCTTAGTCATCGTTGCATCATACATAAATTCGAATGCGGGGAAGCCAACATCCTGTCTCTTATACACATCTCCGAGCCCACGAGACCAGAGAGGATCTCGTATGCCGTCTTCTGCTTGAAAAAAAAAACATCTAAAAC
>M99999:999:000000000-AFWM1:1:1106:19840:14767 1:N:0:8
AAGCTCGCCTGTATCTTAGTCATCGTTGCATCATACATAAATTCGAATGCGGGCAAGCCAACATCCTGTCTCTTATACATATCTCCGAGCCCACGAGACCAGAGAGGATCTCGTATGCCGTCTTCTGCTTGAAAAAAAAAAAAAAAAAAAA
>M99999:999:000000000-AFWM1:1:2111:6262:14461 1:N:0:8
AAGCTCGCCTGTATCTTAGTCATCGTTGCATCATACATAAATTCGAATGCGGGCAAGCCAACATCCTGTCTCTTATACACATCTCCGAGCCCACGAGACCAGAGAGGATCTCGTATGCCGTCTTCTGCTTGAAAAAAAAACAACACAGATA
>M99999:999:000000000-AFWM1:1:1103:9947:15813 1:N:0:8
AAGCTCGCCTGTATCTTAGTCATCGTTGCATCATACATAAATTCGAATGCGGGCAAGCCAACATCCTGTCTCTTATACACATCTCCGCGCCCACGAGCCCAGAGAGGATCTCGTATGCCGTCTTCTGCTTGCACAAAAAAAAATCAAGACA
>M99999:999:000000000-AFWM1:1:1113:10431:13298 1:N:0:8
AAGCTCGCCTGTATCTTAGTCATCGTTGCCTCATACATAAATTCGAATGCGGGCAAGCCAACATCCTGTCTCTTATACACATCTCCGAGCCCACGAGACCAGAGAGGATCTCGTATGCCGTCTTCTGCTTGAAAAAAAAAAAAACAATAGA
>M99999:999:000000000-AFWM1:1:2110:10540:16851 1:N:0:8
AAGCTCGCCTGTATCTTAGTCATCGTTGCATCATACATAAATTCGAATGCGGGCAAGCCAACATCCTGTCTCTTATACACATCTCCGAGCCCACGAGACCAGAGAGGATCTCGTATGCCGTCTTCTGCTTGAAAAAAAAAACATCGAAAAA
>M99999:999:000000000-AFWM1:1:2104:23081:20718 1:N:0:8
AAGCTCGCCTGTATCTTAGTCATCGTTGCATCATACATAAATTCGAATGCGGGCAAGCCAACATCCTGTCTCTTATACACATCTCCGAGCCCACGAGACCAGAGAGGATCTCGTATGCCGTCTTCTGCTTGAAAAAAAAAAAAAAAAATAT
>M99999:999:000000000-AFWM1:1:1103:10227:21437 1:N:0:8
AAGCTCGCCTGTATCTTAGTCATCGTTGCATCATACATAAATTCGAATGCGGGCAAGCCAACATCCTGTCTCTTATACACATCTCCGAGCCCACGAGACCAGAGAGGATCTCGTATGCCGTCTTCTGCTTGAAAAAAAAAAAAAACCACAA
>M99999:999:000000000-AFWM1:1:2112:21415:13405 1:N:0:8
AAGCTCGCCTGTATCTTAGTCATCGTTGCATCATACATAAATTCGAATGCGGGCAAGCCAACATCCTGTCTCTTATACACATCTCCGAGCCCACGAGACCAGAGAGGATCTCGTATGCCGTCTTCTGCTTGAAAAAAAAACACATCAACAA
>M99999:999:000000000-AFWM1:1:2107:16930:17629 1:N:0:8
AAGCTCGCCTGTATCTTAGTCATCGTTGCATCATACATAAATTCGAATGCGGGCAAGCCAACATCCTGTCTCTTATACACATCTCCGAGCCCACGAGACCAGAGAGGATCTCGTATGCCGTCTTCTGCTTGAAAAAAAAAAAAATAAACAA
>M99999:999:000000000-AFWM1:1:2111:20929:6968 1:N:0:8
AAGCTCGCCTGTATCTTAGTCATCGTTGCATCATACATAAATTCGAATGCGGGCAAGCCAACATCCTGTCTCTTATACACATCTCCGAGCCCACGAGACCAGAGAGGATCTCGTATGCCGTCTTCTGCTTGAAAAAAAAAAACAAAAAGAA
>M99999:999:000000000-AFWM1:1:1102:5468:8418 1:N:0:8
AAGCTCGCCTGTATCTTAGTCATCGTTGCATCATACATAAATTCGAATGCGGGCAAGCCAACATCCTGTCTCTTATACACATCTCCGAGCCCACGAGACCAGAGAGGATCTCGTATGCCGTCTTCTGCTTGAAAAAAAAAAAAAACCAAAA
>M99999:999:000000000-AFWM1:1:2113:25433:11543 1:N:0:8
AAGCTCGCCTGTATCTTAGTCATCGTTGCATCATACATAAATTCGAATGCGAGCAAGCCAACATCCTGTCTCTTATACACATCTCCGAGCCCACGAGACCAGAGAGGATCTCGTATGCCGTCTTCTGCTTGAAAAAAAAAAAACAACAACC
>M99999:999:000000000-AFWM1:1:1105:11493:24629 1:N:0:8
AAGCTCGCCTGTATCTTAGTCATCGTTGCATCATACATAAATTCGAATGCGAGCAAGCCAACATCCTGTCTCTTATACACATCTCCGAGCCCACGAGACCAGAGAGGATCTCGTATGCCGTCTTCTGCTTGAAAAAAAAAAATAAAGCAAA
>M99999:999:000000000-AFWM1:1:2106:19518:17924 1:N:0:8
AAGCTCGCCTGTATCTTAGTCATCGTTGCATCATACATAAATTCGAATGCGAGCAAGCCAACATCCTGTCTCTTATACACATCTCCGAGCCCACGAGACCAGAGAGGAGCTCGTATGCCGTCTTCTGCTTGAAACAAACAAACAGAGATAT
>M99999:999:000000000-AFWM1:1:1106:14547:7580 1:N:0:8
AAGCTCGCCTGTATCTTAGTCATCGTTGCATCATACATAAATTCGAATGCGAGCAAGCCAACATCCTGTCTCTTATACACATCTCCGAGCCCACGAGACCAGAGAGGATCTCGTATGCCGTCTTCTGCTTGAAAAAAAAAAAAACACAAAA
>M99999:999:000000000-AFWM1:1:1114:7556:13878 1:N:0:8
AAGCTCGCCTGTATCTTAGTCATCGTTGCATCATACATAAATTCGAATGCGAGCAAGCCAACATCCTGTCTCTTATACACATCTCCGAGCCCACGAGACCAGAGAGGATCTCGTATGCCGTCTTCTGCTTGAAAAAAAAAAACAAAATCAT
>M99999:999:000000000-AFWM1:1:2106:15697:11720 1:N:0:8
AAGCTCGCCTGTATCTTAGTCATCGTTGCATCATACATAAATTCGAATGCGAGCAAGCCAACATCCTGTCTCTTATACACATCTCCGAGCCCACGAGACCAGAGAGGATCTCGTATGCCGTCTTCTGCTTGAAAAAAAAAAAAAAAACATC
>M99999:999:000000000-AFWM1:1:1108:14559:26478 1:N:0:8
AAGCTCGCCTGTATCTTAGTCATCGTTGCATCATACATAAATTCGAATGCGAGCAAGCCAACATCCTGTCTCTTATACACATCTCCGAGCCCACGAGACCAGAGAGGATCTCGTATGCCGTCTTCTGCTTGAAAAACAAAAACACACACAT
>M99999:999:000000000-AFWM1:1:2114:17869:8496 1:N:0:8
AAGCTCGCCTGTATCTTAGTCATCGTTGCATCATACATAAATTCGAATGCGAGCAAGCCAACATCCTGTCTCTTATACACATCTCCGAGCCCACGAGACCAGAGAGGATCTCGTATGCCGTCTTCTGCTTGAAAAAAAAAAAAAAAACTAA
>M99999:999:000000000-AFWM1:1:2110:27660:19722 1:N:0:8
AAGCTCGCCTGTATCTTAGTCATCGTTGCATCATACATAAATTCGAATGCGAGCAAGCCAACATCCTGTCTCTTATACACATCTCCGAGCCCACGAGACCAGAGAGGATCTCGTATGCCGTCTTCTGCTTGCAAAAAACAAAACACAAACA
>M99999:999:000000000-AFWM1:1:1101:22168:13558 1:N:0:8
AAGCTCGCCTGTATCTTAGTCATCGTTGCATCATACATAAATTCGAATGCGAGCAAGCCAACATCCTGTCTCTTATACACATCTCCGAGCCCACGAGACCAGAGAGGATCTCGTATGCCGTCTTCTGCTTGAAAAAAAAAAAAAAATAACA
>M99999:999:000000000-AFWM1:1:1107:20047:18824 1:N:0:8
CAGCTCGCCTGTATCTTAGTCATCGTTGCATCATACATAAAATCGAATGCGAGCAAGCCAACATCATGTCTCTTATCCACATCTACGAGCCCACGAGCCCAGAGAGGATCTCGGTTGCACTCTTCTGCTAGCCAAAAAAAAAATCAGACAA
>M99999:999:000000000-AFWM1:1:2107:3059:11107 1:N:0:8
AAGCTCGCCTGTATCTTAGTCATCGTTGCATCATACATAAATTCGAATGCGAGCAAGCCAACATCCTGTCTCTTATACACATCTCCGAGCCCACGAGACCAGAGAGGATCTCGTATGCCGTCTTCTGCTTGAAAAAAAAAACAAAACATGA
>M99999:999:000000000-AFWM1:1:2101:14659:17001 1:N:0:8
AAGCTCGCCTGTATCTTAGTCGTCGATGCATCCTACATAAAATCGACAGCGGGGAAGCCAACATCCTGTCTCTTATACACATCTCCGAGCCCACGAGACTAGAGAGGATCTCGTATGCCGTCTTCTGCTTGAAAAAAAAAAAAAAAAAACA
>M99999:999:000000000-AFWM1:1:1106:6159:9469 1:N:0:8
AAGCTCGCCTGTATCTTAGTCATCGTTGCATCATACATAAATTCGACAGCGGGGAAGCCAACATCCTGTCTCTTATACACATCTCCGAGCCCACGAGACCAGAGAGGATCTCGTATGCCGTCTTCTGCTTGAAAAAAACACAAATATCCAG
>M99999:999:000000000-AFWM1:1:2110:23904:26308 1:N:0:8
AAGCTCGCCTGTATCTTAGTCATCGTTGCATCATACATAAATTCGACAGCGGGGAAGCCAACATCCTGTCTCTTATACACATCTCCGAGCCCACGAGACCAGAGAGGATCTCGTATGCCGTCTTCTGCTTGAAAAAAAAACAAAGTGACCA
>M99999:999:000000000-AFWM1:1:2105:16922:25040 1:N:0:8
AAGCTCGCCTGTATCTTAGTCATCGTTGCATCATACATAAATTCGACAGCGGGGAAGCCAACATCCTGTCTCTTATACACATCTCCGAGCCCACGAGACCAGAGAGGATCTCGTATGCCGTCTTCTGCTTGACCAAAAAACACACAACAGA
>M99999:999:000000000-AFWM1:1:2105:16941:25037 1:N:0:8
AAGCTCGCCTGTATCTTAGTCATCGTTGCATCATACATAAATTCGACAGCGGGGAAGCCAACATCCTGTCTCTTATACACATCTCCGAGCCCACGAGACCAGAGAGGATCTCGTATGCCGTCTTCTGCTTGAAAAAAAAAAAACACAGAAA
>M99999:999:000000000-AFWM1:1:1103:23724:14094 1:N:0:8
AAGCTCGCCTGTATCTTAGTCATCGTTGCATCATACATAAATTCGACAGCGGGGAAGCCAACATCCTGTCTCTTATACACATCTCCGAGCCACGAGACCAGAGAGGATCTCGTATGCCGTCTTCTGCTTGAAAAAAAAAAAAAACAAAGAC
>M99999:999:000000000-AFWM1:1:1113:17788:24110 1:N:0:8
AAGCTCGCCTGTATCTTAGTCATCGTTGCATCATACATAAATCTCGACAGCGGGGAAGCCAACATCCTGTCTCTTATACACATCTCCGAGCCCACGAGACCAGAGAGGATCTCGTATGCCGTCTTCTGCTTGAAAAAAAAAAAGATAACAT
>M99999:999:000000000-AFWM1:1:2112:7226:18081 1:N:0:8
AAGCTCGCCTGTATCTTAGTCATCGTTGCATCATACATAAATTCGACAGCGGGGAAGCCAACATCCTGTCTCTTATACACATCTCCGAGCCCACGAGACCAGAGAGGATCTCGTATGCCGTCTTCTGCTTGAACAAAAAAAAAAGAAGATT
>M99999:999:000000000-AFWM1:1:2103:27733:15715 1:N:0:8
AAGCTCGCCTGTATCTTAGTCATCGTTGCATCATACATAAATTCGACAGCGGGGAAGCCAACATCCTGTCTCTTATACACATCTCCGAGCCCACGAGACCAGAGAGGATCTCGTATGCCGTCTTCTGCTTGAAAAAAAAAAACAGGATCGG
>M99999:999:000000000-AFWM1:1:2103:12773:3658 1:N:0:8
AAGCTCGCCTGTATCTTAGTCATCGTTGCATCATACATAAATTCGACAGCGGGGAAGCCAACATCCTGTCTCTTATACACATCTCCGAGCCCACGAGACCAGAGAGGATCTCGTATGCCGTCTTCTGCTTGAAAAAAAAAAACACAAGGAG
>M99999:999:000000000-AFWM1:1:1102:18116:29055 1:N:0:8
AAGCTCGCCTGTATCTTAGTCATCGTTGCAACATACATAAATTCGACAGCGGGGAAGCCAACATCCTGTCTCTTATACACATCTCCGAGCCCACGAGACCGGAGAGGATCTCGTATGCCGTCTTCTGCTTGAAAAAAAAAAAAACAGATCA
>M99999:999:000000000-AFWM1:1:2107:14093:8177 1:N:0:8
AATCTCGCCTGTATCTTATCATCGTTGCATCATACATAAATTCGACAGCGGGCAAGCCAACATCCTGTCTCTTATACACATCTCCGAGCCCACGAGACCAGAGAGGATCTCGTATGCCGTCTTCTGCTTGACAAAAAAAAAAAGACGAATA
>M99999:999:000000000-AFWM1:1:2114:12043:20502 1:N:0:8
AAGCTCGCCTGTATCTTAGTCATCGTTGCATCATACATAAATTCGACAGCGGGCAAGCCAACATCCTGTCTCTTATACACATCTCCGAGCCCACGAGACCAGAGAGGATCTCGTATGCCGTCTTCTGCTTGAAAAAAAAAAAAAAAGACAA
>M99999:999:000000000-AFWM1:1:2106:21142:10436 1:N:0:8
AAGCTCGCCTGTATCTTGTCATCGTTGCATCATACATAAATTCGACAGCGGGCAAGCCAACATCCTGTCTCTTATACACATCTCCGAGCCCACGAGACCAGAGAGGATCTCGTATGCCGTCTTCTGCTTGAAAAAAAAAAACATGATAATA
>M99999:999:000000000-AFWM1:1:1109:28859:10755 1:N:0:8
AAGCTCGCCTGTATCTTAGTCATCGTTGCATCATACATAAATTCGACAGCGGGCAAGCCAACATCCTGTCTCTTATACACATCTCCGAGCCCACGAGACCAGAGAGGATCTCGTATGCCGTCTTCTGCTTGAAAAAAAAAAACATACGGCA
>M99999:999:000000000-AFWM1:1:1103:3862:18611 1:N:0:8
AAGCTCGCCTGTATCTTAGTCATCGTTGCATCATACATAAATTCGACAGCGGGCAAGCCAACATCCTGTCTCTTATACACATCTCCGAGCCCACGAGACCAGAGAGGATCTCGTATGCCGTCTTCTGCTTGAAAAAAAAAAAAAAGAACCC
>M99999:999:000000000-AFWM1:1:2111:27055:13364 1:N:0:8
AAGCTCGCCTGTATCTTAGTCATCGTTGCATCATACATAAATTCGACAGCGGGCAAGCCAACATCCTGTCTCTTATACACATCTCCGAGCCCACGAGACCAGAGAGGATCTCGTATGCCGTCTTCTGCTTGAAAAAAAAAAACAAAATAAA
>M99999:999:000000000-AFWM1:1:2114:3563:18992 1:N:0:8
AAAGCTCTCCTGTATCTTAGTCATCGTTGCATCATACATAAATTCGACAGCGGGCAAGCCCACATCCTGTCTCTTATACACATCTCCGAGCCCACGAGACCAGAGAGGATCTCGTATGCCGTCTTCTGCTTGACAAAAAAAACAATCGGAC
>M99999:999:000000000-AFWM1:1:1101:25536:20712 1:N:0:8
AAGCTCGCCTGTATCTTAGTCATCGTTGCATCATACATAAATTCGACAGCGGGCAAGCCAACATCCTGTCTCTTATACACATCTCCGAGCCCACGAGACCAGAGAGGATCTCGTATGCCGTCTTCTGCTTGAAAAAAAAAAACAAATATAC
>M99999:999:000000000-AFWM1:1:2104:19712:20440 1:N:0:8
AAGCTCGCCTGTATCTTAGTCATCGTTGCATCATACATAAATTCGACAGCGGGCAAGCCAACATCCTGTCTCTTATACACATCTCCGAGCCCACGAGACCAGAGAGGATCTCGTATGCCGTCTTCTGCTTGAAAAAAAAAACAAAAAAACA
>M99999:999:000000000-AFWM1:1:2107:23924:10888 1:N:0:8
AAGCTCGCCTGCATCTTAGTCATCGTTGCATCATGCATAAATTCGACAGCGAGCAAGCCAACATCCTGTCTCTTATACACATCTCCGAGCCCACGAGACCAGAGAGGATCTCGTATGCCGTCTTCTGCTTGAAAAAAAAAAAAATCGACAA
>M99999:999:000000000-AFWM1:1:2112:14709:17745 1:N:0:8
AAGCTCGCCTGTATCTTAGTCATCGTTGCATCATACATAAATTCGACAGCGAGCAAGCCAACATCCTGTCTCTTATACACATCTCCGAGCCCCCGCGCCCAGAGAGGCTCTGTTATGCCGTCTTCGCCTTAAAAAAAAAAAACAGAAAAGA
>M99999:999:000000000-AFWM1:1:1109:18519:21688 1:N:0:8
AAGCTCGCCTGTATCTTAGTCATCGTTGCATCCTACATAAATTCGACAGCGAGCAAGCCAACATCCTGTCTCTTATACACATCTCCGAGCCCACGAGACCAGAGAGGATCTCGTATGCCGTCTTCTGCTTGAAAAAAAAAAACAGACGAAA
>M99999:999:000000000-AFWM1:1:2102:23341:8104 1:N:0:8
AAGCTCGCCTGTATCTTAGTCATCGTTGCATCATACATAAATTCGACAGCGAGCAAGCCAACATCCTGTCTCTTATACACATCTCCGAGCCCACGAGACCAGAGAGGATCTCGTATGCCGTCTTCTGCTTGAAAAAAAAAAAAAATACAAA
>M99999:999:000000000-AFWM1:1:2104:18527:21583 1:N:0:8
AAGCTCGCCTGTATCTTAGTCATCGTTGCATCATACATAAATTCACAGCGAGCAAGCCAACATCCTGTCTCTTATACACATCTCCGAGCCCACGAGACCAGAGAGGATCTCGTATGCCGTCTTCTGCTTGAAAAAAAAAATACAAGAAAAA
>M99999:999:000000000-AFWM1:1:1105:8181:11016 1:N:0:8
AAGCTCGCCTGTATCTTAGTCATCGTTGCATCATACATAAATTCGACAGCGAGCAAGCCAACATCCTGTCTCTTATACACATCTCCGAGCCCACGAGACCAGAGAGGATCTCGTATGCCGTCTTCTGCTTGAAAAAAAAAAAAAATAACAC
>M99999:999:000000000-AFWM1:1:1101:23778:7212 1:N:0:8
AAGCTCGCCTGTATCTTAGTCATCGTTGCATCATACATAAATTCGACAGCGAGCCAGCCAACATCCTGTCTCTTATACACATCTCCGAGCCCACGAGACCAGAGAGGATCTCGTATGCCGGCTTCTGCTTGAAAAAACAACGGTATATAAA
>M99999:999:000000000-AFWM1:1:2102:9016:8923 1:N:0:8
AAGCTCGCCTGTATCTTAGTCATCGTTGCATCATACATAAATTCGACAGCGAGCAAGCCAACATCCTGTCTCTTATAAACATCTCCGAGCCCACGAGACCAGAGAGGATCTCGTATGCCGTCTTCTGCTTGAAAAAAAAAAATGAGACGAA
>M99999:999:000000000-AFWM1:1:2110:19803:5640 1:N:0:8
AAGCTCGCCTGTATCTTAGTCATCGTTGCATCATACATAAATTCGACAGCGAGCAAGCCAACATCCTGTCTCTTATACACATCTCCGAGCCCACGAGACCAGAGAGGATCTCGTATGCCGTCTTCTGCTTGAAAAAAAAAACAAAAAAAAA
>M99999:999:000000000-AFWM1:1:1113:19344:2759 1:N:0:8
AAGCTCGCCTGTATCTTAGTCATCGTTGCATCATACATAAATTCGACAGCGAGCAAGCCAACATCCTGTCTCTTATACACATCTCCGAGCCCACGAGACCAGAGAGGATCTCGTATGCCGTCTTCTGCTTGAAAAAAAAAAATACAAACGA
>M99999:999:000000000-AFWM1:1:2109:13180:20357 1:N:0:8
AAGCTCGCCTGTATCTTAGTCATCGTTGCCTCATACATAAATTCGACAGCGAGCAAGCCAACATCCTGTCTCTTATACACATCTCCGACCCCCCGAGACCAGAGAGGATCTCGTATGCCGTCTTCTGCTTGAAAAAAAAAAACACAACATG
>M99999:999:000000000-AFWM1:1:1107:27659:22270 1:N:0:8
AAGCTCGCCTGTATCTTAGTCATCGTTGCATCATACATAAATTCGACAGCGAGCAAGCCAACATCCTGTCTCTTATACACATCTCCGAGCCCACGAGACCAGAGAGGATCTCGTATGCCGTCTTCTGCTTGAAAAAAAAAAAAAATCACAC
>M99999:999:000000000-AFWM1:1:1108:19359:23820 1:N:0:8
AAGCTCGCCTGTATCTTAGTCATCGTGCATCAGCTATATCGTCGAATGCGGGGAAGCCAACATCCTGTCTCTTATACACATCTCCGAGCCCACGAGACCAGAGAGGATCTCGTATGCCGTCTTCTGCTTGAAAAAAAAAACAATAACAGAA
>M99999:999:000000000-AFWM1:1:2105:5715:13629 1:N:0:8
CAGCTCGCCTGTATCTTAGTCATCGTTGCATCAGCTATATCGTCGAATGCGGGGAAGCCAACCTCCTGTCTCTTATACACATCTCCGAGCCCACGAGACCAGAGAGGATCTCGTATGCCGTCTTCTGCTTGAAAAAAAACACAGAATGTAA
>M99999:999:000000000-AFWM1:1:2111:15586:13766 1:N:0:8
AAGCTCGCCTGTATCTTAGTCATCGTTGCATCAGCTATATCGTCGAATGCGGGGAAGCCAACATCCTGTCTCTTATACACATCTCCGAGCCCACGAGACCAGAGAGGATATCGTCTGCAGTCTTCTGCTTGAAATCAAAAAAATCACGGGT
>M99999:999:000000000-AFWM1:1:1103:16134:5941 1:N:0:8
AAGCTCGCCTGTATCTTAGTCATCGTTGCATCAGCTATATCGTCGAATGCGGGGAAGCCAACATCCTGTCTCTTATACACATCTCCGAGCCCACGAGACCAGAGAGGATATCGTATGCCGTCTTCTGCTTGAAAAAAAAAAAAAAGACAAT
>M99999:999:000000000-AFWM1:1:2103:15228:18192 1:N:0:8
AAGCTCGCCTGTATCTTAGTCATCGTTGCATCAGCTATATCGTCGAATGCGGGGAAGCCAACATCCTGTCTCTTATACACATCTCCGAGCCCACGAGACCAGAGAGGATCTCGTATGCCGTCTTCTGCTTGAAAAAAAACAAGAGGAGTGA
>M99999:999:000000000-AFWM1:1:2114:11177:10848 1:N:0:8
AAGCTCGCCTGTATCTTAGTCATCGTTGCATCAGCTATATCGTCGAATGCGGGGAAGCCAACATCCTGTCTCTTATACACATCTCCGAGCCCACGAGACCAGAGAGGATCTCGTATGCCGTCTTCTGCTTGAAAAAAAAAAATAAGCAAAC
>M99999:999:000000000-AFWM1:1:1103:10152:22105 1:N:0:8
AAGCTCGCCTGTATCTTAGTCATCGTTGCATCAGCTATATCGTCGAATGCGGGGAAGCCAACATCCTGTCTCTTATACACATCTCCGAGCCCACGAGACCAGAGAGGATCTCGTATGCCGTCTTCTGCTTGAAAAAAAAAAACAGTGAGGT
>M99999:999:000000000-AFWM1:1:1108:12160:24394 1:N:0:8
AAGCTCGCCTGTATCTTAGTCATCGTTGCATCAGCTATATCGTCGAATGCGGGGAAGCCAACATCCTGTCTCTTATACACATCTCCGAGCCCACGAGACCAGAGAGGATCTCGTATGCCGTCTTCTGCTTGAAAAAAAAAAAACACAATAC
>M99999:999:000000000-AFWM1:1:1110:9536:25456 1:N:0:8
AAGCTCGCCTGTATCTTAGTCATCGTTGCATCAGCTATATCGTCGAATGCGGGGAAGCCAACATCCTGTCTCTTATCCACATCTCCGAGCCCACGAGACCAGAGAGGATCTCGTATGCCGTCTTCTGCTTGAAAAAAAAAAAAATGAGCCA
>M99999:999:000000000-AFWM1:1:1113:14855:15456 1:N:0:8
AAGCTCGCCTGTATCTTAGTCATCGTTGCATCAGCTATATCGTCGAATGCGGGGAAGCCAACATCCTGTCTCTTATACACATCTCCGAGCCCACGAGACCAGAGAGGATCTCGTATGCCGTCTTCTGCTTGAAAAAAAAAAAAAGAAAACA
>M99999:999:000000000-AFWM1:1:1102:11179:19822 1:N:0:8
AAGCTCGCCTGTATCTTAGTCATCGTTGCATCAGCTATATCGTCGAATGCGGGGAAGCCAACATCCTGTCTCTTATACACATCTCCGAGCCCACGAGACCAGAGAGGATCTCGTATGCCGTCTTCTGCTTGAAAAAAAAAAAAGAAATAAA
>M99999:999:000000000-AFWM1:1:2112:17577:2952 1:N:0:8
AAGCTCGCCTGTATCTTAGTCATCGTTTCATCAGCTATATCGTCGAATGCGGGCAAGCCAACATCCTGTCTCTTATACACATCTCCGAGCCCACGAGACCAGAGAGGATCTCGTATGCCGTCTTCTGCTTGAAAAAAAAAACACATACCTA
>M99999:999:000000000-AFWM1:1:2108:9947:4400 1:N:0:8
AAGCTCGCCTGTATCTTAGTCATCGTTGCATCAGCTATATCGTCGAATGCGGGCAAGCCAACATCCTGTCTCTTATACACATCTCCGAGCCCACGAGACCAGAGAGGATCTCGTATGCCGTCTTCTGCTTGAAAAAAAAACAACAAAAAAT
>M99999:999:000000000-AFWM1:1:1104:20143:4355 1:N:0:8
AAGCTCGCCTGTATCTTAGTCATCGTTGCATCAGCTATATCGTCGAATGCGGGCAAGCCAACATCCTGTCTCTTATACACATCTCCGAGCCCACGAGACCAGAGAGGATCTCGTATGCCGTCTTCTGCTTGAAAAAAAAAAAAACAAGAAC
>M99999:999:000000000-AFWM1:1:1102:4418:14751 1:N:0:8
AAGCTCGCCTGTATCTTAGTCATCGTTGCATCAGCTATATCGTCGAATGCGGGCAAGCCAACATCCTGTCTCTTATACACATCTCCGAGCCCACGAGACCAGAGAGGATCTCGTATGCCGTCTTCTGCTTGAAAAAAAAAAAAATCTCAAG
>M99999:999:000000000-AFWM1:1:1114:22243:19718 1:N:0:8
AAGCTCGCCTGTATCTTAGTCATCGTTGCATCAGCTATATCGTCGAATGCGGGCAAGCCAACATCCTGTCTCTTATACACATCTCCGAGCCCACGAGACCAGAGAGGATCTCGTATGCCGTCTTCTGCTTGAAAAAAAAAAACAAAAGAAA
>M99999:999:000000000-AFWM1:1:2105:20462:20230 1:N:0:8
AAGCTCGCCTGTATCTTAGTCATCGTTGCATCAGCTATATCGTCGAATGCGGGCAAGCCACATCCTGTCTCTTATACACATCTCCGAGCCCACGAGACCAGAGAGGATCTCGTATGCCGTCTTCTGCTTGAAAAAAAAAACATGAAAACAA
>M99999:999:000000000-AFWM1:1:2102:7050:20722 1:N:0:8
AAGCTCGCCTGTATCTTAGTCATCGTTGCATCAGCTATATCTCGAATGCGGGCAAGCCAACATCCTGTCTCTTATACACATCTCCGAGCCCACGAGACCAGAGAGGATCTCGTATGCCGTCTTCTGCTTGAAAAAAAAAAAAAATGGAACA
>M99999:999:000000000-AFWM1:1:2103:19041:8564 1:N:0:8
AAGCTCGCCTGTATCTTAGTCATCGTTGCATCAGCTATATCGTCGAATGCGGGCAAGCCAACATCCTGTCTCTTATACACATCTCCGAGCCCACGAGACCAGAGAGGATCTCGTATGCCGTCTTCTGCTTGAAAAAAAAAAAAACACTATA
>M99999:999:000000000-AFWM1:1:2104:5564:14646 1:N:0:8
AAGCTCGCCTGTATCTTTAGTCATCGTTGCATCAGCTATATCGTCGTATGCGGGCAAGCCAACATCCTGTCTCTTATACACATCTCCGAGCCCACGAGACCAGAGAGGATCTCGTATGCCGTCTTCTGCTTGAAAAAAAAAATGAGAATAA
>M99999:999:000000000-AFWM1:1:2106:10054:16275 1:N:0:8
AAGCTCGCCTGTATCTTAGTCATCGTTGCATCAGCTATATCGTCGAATGCGGGCAAGCCAACATCCTGTCTCTTATACACATCTCCGAGCCCACGAGACCAGAGAGGATCTCGTATGCCGTCTTCTGCTTGAAAAACAAAAATCTACGTAA
>M99999:999:000000000-AFWM1:1:2110:28292:14268 1:N:0:8
AAGCTCGCCTGTATCTTAGTCATCGTTGCACAGCTATATCGTCGAATGCGAGCAAGCCAACATCCTGTCTCTTATACACATCTCCGAGCCCACGAGACCAGAGAGGATCTCGTATGCCGTCTTCTGCTTGAAAAAAAAACAAAAACACCAA
>M99999:999:000000000-AFWM1:1:2108:25579:17002 1:N:0:8
AAGCTCGCCTGTATCTTAGTCATCGTTGCATCAGCTATATCGTCGAATGCGAGCAAGCCAACATCCTGTCTCTTATACACATCTCCGAGCCCACGAGACCAGAGAGGATCTCGTATGCCGTCTTCTGCTTGAAAAAAAAAAAATAACAACG
>M99999:999:000000000-AFWM1:1:1110:3871:11752 1:N:0:8
AAGCTCGCCTGTATCTTAGTCATCGTTGCATCAGCTATATCGTCGAATGCGAGCAAGCCACCATCCTGTCTCTTATACACATCTCCGAGCCCACGAGACCAGAGAGGATCTCGTATGCCGTCTTCTGCTTGAAAAAAAAAAAAAACAAAAA
>M99999:999:000000000-AFWM1:1:1101:8553:3908 1:N:0:8
AAGCTCGCCTGTATCTTAGTCATCGTTGCATCAGCTATATCGTCGAATGCGAGCAAGCCAACATCCTGTCTCTTATACACATCTCCGAGCCCACGAGACCAGAGAGGATCTCGTATGCCGTCTTCTGCTTGAAACAAAAAAATAACTAATA
>M99999:999:000000000-AFWM1:1:1112:20564:18795 1:N:0:8
AAGCTCGCCTGTATCTTAGTCATCGTTGCATCAGCTATATCGTCGAATGCGAGCAAGCCAACATCCTGTCTCTTATACACATCTCCGAGCCCACGAGACCAGAGAGGATCTCGTATGCCGTCTTCTGCTTGAAAAAAAAAAAAACATCAAA
>M99999:999:000000000-AFWM1:1:1114:23374:8957 1:N:0:8
AAGCTCGCCTGTATCTTAGTCATCGTTGCATCAGCTATATCGTCGAATGCGAGCAAGCCAACATCCTGTCTCTTATACACATCTCCGAGCCCACGAGACCAGAGAGGATCTCGTATGCCGTCTTCTGCTTGAAAAAAAAAAAAACAAAAAA
>M99999:999:000000000-AFWM1:1:2112:15206:26527 1:N:0:8
AAGCTCGCCTGTATCTTAGTCATCGTTGCATCAGCTATATCGTCGAATGCGAGCAAGCCAACATCCTGTCTCTTATACACATCTCCGAGCCCACGAGACCAGAGAGGATCTCGTATGCCGTCTTCTGCTTGAAAAAAAAAAAACACGCTAA
>M99999:999:000000000-AFWM1:1:2108:22168:19209 1:N:0:8
AAGCTCGCCTGTATCTTAGTCATCGTTGCATCAGCTATATCGTCGAATGCGAGCAAGCCAACATCCTGTCTCTTATACACATCTCCGAGCCCACGAGACCAGAGAGGATCTCGTATGCCGTCTTCTGCTTGAAAAAAAAAAAACAAAAAAA
>M99999:999:000000000-AFWM1:1:2112:4079:19952 1:N:0:8
AAGCTCGCCTGTATCTTAGTCATCGTTGCATCAGCTATATCGTCGAATGCGAGCAAGCCAACATCCTGTCTCTTATACACATCTCCGAGCCCACGAGACCAGAGAGGATCTCGTATGCCGTCTTCTGCTTGAAAAAAACACAAACATTTGG
>M99999:999:000000000-AFWM1:1:2104:24208:16615 1:N:0:8
AAGCTCGCCTGTATCTTAGTCATCGTTGCATCAGCTATATCGTCGAATGCGAGCAAGCCACCATCCTGTCTCTTATACACATCTCCGAGCCCACGAGACAAGCGAGGATCCCGTATGCCGTCTTCTGCTTGCAAAAAAAAAAAAAATAATA
>M99999:999:000000000-AFWM1:1:1109:6418:6471 1:N:0:8
AAGCTCGCCTGTATCTTAGTCATCGTTGCATCAGCTATATCGTCGAATGCGAGCAAGCCAACATCCTGTCTCTTATACACATCTCCGAGCCCACGAGACCAGAGAGGATCTCGTATGCCGTCTTCTGCTTGAAAAAAAAAACATAAAGTAA
>M99999:999:000000000-AFWM1:1:1114:14376:23222 1:N:0:8
AAGCTCGCCTGTATCTTAGTCATCGTTGCATCAGCTATATCGTCGAATGCGAGCAAGCCAACATCCTGTCTCTTATACACATCTCCGAGCCCACGAGACCAGAGAGGATCTCGTATGCCGTCTTCTGCTTGAAAAAAAAAAAAAACACGAA
>M99999:999:000000000-AFWM1:1:1105:2473:12189 1:N:0:8
AAGCTCGCCTGTATCTTAGTCATCGTTGCATCAGCTATATCGTCGACAGCGGGGAAGCCAACATCCTGTCTCTTATACACATCTCCGAGCCCACGAGACGCGAGAGGATCTCGTATGCCGTCTTCTGCTTGAAACAAAAAAAATAAAAACG
>M99999:999:000000000-AFWM1:1:1107:17542:27197 1:N:0:8
AAGCTCGCCTGTATCTTAGTCATCGTTGCATCAGCTATATCGTCGACAGCGGGGAAGCCAACATCCTGTCTCTTATACACATCTCCGAGCCCACGAGACCAGAGAGGATCTCGTATGCCGTCTTCTGCTTGAAAAAACAAACAAAGAACAC
>M99999:999:000000000-AFWM1:1:1111:26013:21762 1:N:0:8
AAGCTCGCCTGTATCTTAGTCATCGTTGCATCAGCTATATCGTCGACAGCGGGGAAGCCAACATCCTGTCTCTTATACACATCTCCGAGCCCACGAGACCAGAGAGGATCTCGTATGCCGTCTTCTGCTTGAAAAAAAAAAAACAGAAACA
>M99999:999:000000000-AFWM1:1:2102:16238:23126 1:N:0:8
ACGCTCGCCTGTATCTTAGTCATCGTTGCATCAGCTATATCGTCGACAGCGGGGAAGCCAACATCCTGTCTCTTATACACATCTCCGAGCCCACGAGACCAGAGAGGATCTCGTATGCCGTCTTCTGCTTGAACAAAAAAAAGACTACATG
>M99999:999:000000000-AFWM1:1:1103:7909:23718 1:N:0:8
AAGCTCGCCTGTATCTTAGTCATCGTTGCATCAGCTATATCGTCGACAGCGGGGAAGCCAACATCCTGTCTCTTATACACATCTCCGAGCCCACGAGACCAGAGAGGATCTCGTATGCCGTCTTCTGCTTGAAAAAAAAAAAGATGACGAA
>M99999:999:000000000-AFWM1:1:2113:9467:17445 1:N:0:8
AAGCTCGCCTGTATCTTAGTCATCGTTGCATCAGCTATATCGTCGACAGCGGGGAAGCCAACATCCTGTCTCTTATACACATCTCCGAGCCCACGAGACCAGAGAGGATCTCGTATGCCGTCTTCTGCTTGAAAAAAAAAACATAAAAAAA
>M99999:999:000000000-AFWM1:1:2101:8147:10502 1:N:0:8
AATCTCGCCTGTATCTTAGTCATCGTTGCATCAGCTATATCGTCGACAGCGGGGAAGCCAACATCCTGTCTCTTATACACATCTCCGAGCCCACGAGACCAGAGAGGATCTCGTATTCCGTCTTCTGCTTGACGAAACAAAACCTAACACT
>M99999:999:000000000-AFWM1:1:2111:9992:4712 1:N:0:8
AAGCTCGCCTGTATCTTAGTCATCGTTGCATCAGCTATATCGTCGACAGCGGGGAAGCCAACATCCTGTCTCTTATACACATCTCCGAGCCCACGAGACCAGAGAGGATCTCGTATGCCGTCTTCTGCTTGAAAAAAAAAAACAAACCACC
>M99999:999:000000000-AFWM1:1:1109:6003:18661 1:N:0:8
AAGCTCGCCTGTATCTTAGTCATCGTTGCATCAGCTATATCGTCGACAGCGGGGAAGCCAACATCCTGTCTCTTATACACATCTCCGAGCCCACGAGACCAGAGAGGATCTCGTATGCCGTCTTCTGCTTGAAAAAAAAAAAAAAAAAAGC
>M99999:999:000000000-AFWM1:1:2112:4985:10869 1:N:0:8
AAGCTCGCCTGTATCTTAGTCATCGTTGCATCAGCTATATCGTCGACAGCGGGGAAGCCAACATCCTGTCTCTTATACACATCTCCGAGCCCACGAGACCAGAGAGGATATCGTATGCCGTCTTCTGCTTGAAAAAAAAAAACATATGTAA
>M99999:999:000000000-AFWM1:1:2108:3850:12913 1:N:0:8
AAGCTCGCCTGTATCTTAGTCATCGTTGCATCAGCTATATCGTCGACAGCGAGCAAGCCAACATCCTGTCTCTTATACACATCTCCGAGCCCACGAGACCAGAGAGGATCTCGTATGCCGTCTTCTGCTTGAAAAAAAAAAACCATACCTA
>M99999:999:000000000-AFWM1:1:1112:1882:13487 1:N:0:8
AAGCTCTCCTGTATCTTAGTCATCGTTGCATCAGCTATATCGTCGACAGCGAGCAAGCCAACATCCTGTCTCTTATACACATCTCCGAGCCCACGAGACCAGAGAGGATCTCGTATGCCGTCTTCTGCTTGAAAAAAAAAAAAAACCAAAA
>M99999:999:000000000-AFWM1:1:2105:9811:19449 1:N:0:8
AAGCTCGCCTGTATCTTAGTCATCGTTGCATCAGCTATATCGTCGACAGCGAGCAAGCCAACATCCTGTCTCTTATACACATCTCCGAGCCCACGAGACCAGAGAGGATCTCGTATGCCGTCTTCTGCTTGAAAAAAAAAACTACAAAAAC
>M99999:999:000000000-AFWM1:1:1104:4944:23659 1:N:0:8
AAGCTCGCCTGTATCTTAGTCATCGTTGCATCAGCTATATCGTCGACAGCGAGCAAGCCAACATCCTGTCTCTTATACACATCTCCGAGCCCACGAGACCAGAGAGGATCTCGTATGCCGTCTTCTGCTTGAAAAAAAAAAAACATAAAAC
>M99999:999:000000000-AFWM1:1:1108:16407:8597 1:N:0:8
AAGCTCGCCTGTATCTTAGTCATCGTTGCATCAGCTATATCGTCGACAGCGAGCAAGCCAACATCCTGTCTCTTATACACATCTCCGAGCCCACGAGACCAGAGAGGATCTCGTATGCCGTCTTCTGCTTGAAAAAAAAAAAAAAGCAAAA
>M99999:999:000000000-AFWM1:1:1101:13112:21534 1:N:0:8
AAGCTCGCCTGTATCTTAGTCATCGTTGCATCAGCTATATCGTCGACAGCGAGCAAGCCAACATCCTGTCTCTTATACACATCTCCGAGCCCACGAGACCAGAGAGGATCTCGTATGCCGTCTTCTGCTTGAAAAAAAAAAATACACATAT
>M99999:999:000000000-AFWM1:1:1106:12029:11624 1:N:0:8
AAGCTCGCCTGTATCTTAGTCATCGTTGCATCAGCTATATCGTCGACAGCGAGCAAGCCAACATCCTGTCTCTTATACACATCTCCGAGCCCACGAGACCAGAGAGGATCTCGTATGCCGTCTTCTGCTTGAAAAAAAAAAAGCAAGATAA
>M99999:999:000000000-AFWM1:1:2113:14082:16776 1:N:0:8
AAGCTCGCCTGTATCTTAGTCATCGTTGCATCAGCTATATCGTCGACAGCGAGCAAGCCAACATCCTGTCTCTTATACACATCTCCGAGCCCACGAGACCAGAGAGGATCTCGTATGCCGTCTTCTGCTTGAAAAAAAAAAACCACATAAA
>M99999:999:000000000-AFWM1:1:2108:2590:15392 1:N:0:8
AAGCTCGCCTGTATCTTAGTCATCGTTGCATCAGCTATATCGTCGACAGCGAGCAAGCCAACATCCTGTCTCTTATACACATCTCCGAGCCCACGAGACCAGAGAGGATCTCGTATGCCGTCTTCTGCTTGAAAAAAAAAAACAAATATAC
>M99999:999:000000000-AFWM1:1:1105:13187:4426 1:N:0:8
AAGCTCGCCTGTATCTTAGTCATCGTTGCATCAGCTATATCGTCGACAGCGAGCAAGCCAACATCCTGTCTCTTATACACATCTCCGAGCCCCGAGACCAGAGAGGATCTCGTATGCCGTCTTCTGCTTGAAAAAAAAAACAAAAAAAGCC
>M99999:999:000000000-AFWM1:1:1113:9523:14952 1:N:0:8
AAGCTCGCCTGTATCTTAGTCATCGTTGCATCAGCTATATCGTCGACAGGAGCAAGCCACATCCTGTCTCTTATACACATCTCCGAGCCCACGAGACCAGAGAGGATCTCGTATGCCGTCTTCTGCTTGAAAAAAAAAAAAAAAATGAACA
>M99999:999:000000000-AFWM1:1:1109:22635:25651 1:N:0:8
AAGCTCGCCTGTATCTTAGTCATCGTTGCATCAGCTATAATCTCGGGTGCGAGCAAGCCAACATCCTGTCTCTTATACACATCTCCGAGCCCACGAGACCAGAGAGGATCTCGTATGCCGTCTTCTGCTTGAAAAAAAAAACAAGTACTAA
>M99999:999:000000000-AFWM1:1:1111:20797:14930 1:N:0:8
AAGCTCGCCTGTATCTTAGTCATCGTTGCATCAGCTATAATCTCGGGTGCGAGCAAGCCAACATCCTGTCTCTTATACACATCTCCGAGCCCACGAGACCAGAGAGGATCTCGTATGCCGTCTTCTGCTTGAAAAAAAAAAAATATACATA
>M99999:999:000000000-AFWM1:1:1104:19046:4831 1:N:0:8
AAGCTCGCCTGTATCTTAGTCATCGTTGCATCAGCTATAATCTCGGGTGCGAGCAAGCCAACATCCTGTCTCTTATACACATCTCCGAGCCCACGAGACCAGAGAGGATCTCGTATGCCGTCTTCTGCTTGAAAAAAAAAACATAAACCTG
>M99999:999:000000000-AFWM1:1:1114:18806:18134 1:N:0:8
AAGCTCGCCTGTATCTTAGTCATCGTTGCATCAGCTATAATCTCGGGTGCGAGCAAGCCAACATCCTGTCTCTTATACACATCTCCGAGCCCACGAGACCAGAGAGGATCTCGTATGCCGTCTTCTGCTTGAAAAAAAAAACAAAACGATA
>M99999:999:000000000-AFWM1:1:1103:9790:7500 1:N:0:8
AAGCTCGCCTGTATCTTAGTCATCGTTGCATCAGCTATAATCTCGGGTGCGAGCAAGCCAACATCCTGTCTCTTATACACATCTCCGAGCCCACGAGACCAGAGAGGATCTCGTATGCCGTCTTCTGCTTGAAAAAAAAAAAGAACTAACT
>M99999:999:000000000-AFWM1:1:1113:12342:20193 1:N:0:8
AAGCTCGCCTGTATCTTAGTCATCGTTGCATCAGCTATAATCTCGGGTGCGAGCAAGCCACCATCCTGTCTCTTATACACATCTCCGAGCCCACGAGACCAGAGAGGATCTCGTATGCCGTCTTCTGCTTGAAAAAAAAAACATATAGACA
>M99999:999:000000000-AFWM1:1:1112:22400:9263 1:N:0:8
AAGCTCGCCTGTATCTTAGTCATCGTTGCATCAGCTATAATCTCGGGTGCGAGCAAGCCAACATCCTGTCTCTTATACACATCTCCGAGCCCACGAGACCAGAGAGGATCTCGTATGCCGTCTTCTGCTTGAAAAAAAAAAAACAAAAATA
>M99999:999:000000000-AFWM1:1:2113:12187:19854 1:N:0:8
AAGCTCGCCTGTATCTTAGTCATCGTTGCATCAGCTATAATCTCGGGTGCGAGCAAGCCAACATCCTGTCTCTTATACACATCTCCGAGCCCACGAGACCAGAGAGGATCTCGTATGCCGTCTTCTGCTTGAAAAAAAAAAAAAAAAAACA
>M99999:999:000000000-AFWM1:1:1114:20779:21264 1:N:0:8
AAGCTCGCCTGTATCTTAGTCATCGTGCATCAGCTATAATCTCGGGTGCGAGCAAGCCAACATCCTGTCTCTTATACACATCTCCGAGCCCACGAGACCAGAGAGGATCTCGTATGCCGTCTTCTGCTTGAAAAAAAAAAAATACAAAACA
>M99999:999:000000000-AFWM1:1:1112:5053:21432 1:N:0:8
AAGCTCGCCTGTATCTTAGTCATCGTTGCATCAGCTATAATCTCGATGCGAGCAAGCCAACCTCCTGTCTCTTATACACATCTCCGAGCCCACGAGACCAGAGAGGATCTCGTATGCCGTCTTCTGCTTGAAAAAAAAAACACCACCTACC
>M99999:999:000000000-AFWM1:1:1102:26601:13408 1:N:0:8
AAGCTCGCCTGTATCTTAGTCATCGTTGCATCAGCTATAATCTCGAATGCGAGCAAGCCAACATCCTGTCTCTTATACACATCTCCGAGCCCACGAGACCAGAGAGGATCTCGTATGCCGTCTTCTGCTTGAAAAAAAAAAAAACCACAAT
>M99999:999:000000000-AFWM1:1:1113:10486:6615 1:N:0:8
AAGCTCGCCTGTATCTTAGTCATCGTTGCATCAGCTATAATCTCGAATGCGAGCAAGCCAACATCCTGTCTCTTATACACATCTCCGAGCCCACGAGACCAGAGAGGATCTCGTATGCCGTCTTCTGCTTGAAAAAAAAAACAAAAAAATA
>M99999:999:000000000-AFWM1:1:1101:24527:23673 1:N:0:8
AAGCTCGCCTGTATCTTAGTCATCGTTGCATCAGCTATAATCTCGAATGCGAGCAAGCCAACATCCTGTCTCTTATACACATCTCCGAGCCCACGAGACCAGAGAGGATCTCGTATGCCGTCTTCTGCTTGAAAAAAAAAAAAAGAAAACC
>M99999:999:000000000-AFWM1:1:1104:22692:9915 1:N:0:8
AAGCTCGCCTGTATCTTAGTCATCGTTGCATCAGCTATAATCTCGAATGCGAGCAAGCCAACATCCTGTCTCTTATACACATCTCCGAGCCCACGAGACCAGAGAGGATCTCGTATGCCGTCTTCTGCTTGAAAAAAAAAAAAGAAGCCAG
>M99999:999:000000000-AFWM1:1:1104:5740:20673 1:N:0:8
AAGCTCGCCTGTATCTTAGTCATCGTTGCATCAGCTATAATCTCGAATGCGAGCAAGCCAACATCCTGTCTCTTATACACATCTCCGAGCCCACGAGACCAGAGAGGATCTCGTATGCCGTCTTCTGCTTGAAAAAAAAAAACATAGAAAA
>M99999:999:000000000-AFWM1:1:2112:10272:15169 1:N:0:8
AAGCTCGCCTGTATCTTAGTCATCGTTGCATCAGCTTTAATCTCGAATGCGAGCAAGCCAACATCCTGTCTCTTATACACATCTCCGAGCCCACGAGACCAGAGAGGATCTCGTATGCCGTCTTCTGCTTGAAAAAAACAACAAATGTACA
>M99999:999:000000000-AFWM1:1:1105:25436:17017 1:N:0:8
AAGCTCGCCTGTATCTAGTCATCGTTGCATCAGCTATAATCTCGAATGCGAGCAAGCCAACATCCTGTCTCTTATACACATCTCCGAGCCCACGAGACCAGAGAGGATCTCGTATGCCGTCTTCTGCTTGAAAAAAAACCAAACTACTCAT
>M99999:999:000000000-AFWM1:1:1103:21499:28071 1:N:0:8
AAGCTCGCCTGTATCTTAGTCATCGTTGCATCAGCTATAATCTCGAATGCGAGCAAGCAACATCCTGTCTCTTATACACCTCTCCGAGCCCACAGACCCGAGAGGATCTCGCATACCCCCTTCTGCTTTAAAAAAAAAAAAAAAAAACAAT
>M99999:999:000000000-AFWM1:1:1106:22891:8520 1:N:0:8
AAGCTCGCCTGTATCTTAGTCATCGTTGCATCAGCTATAATCTCGAATGCGAGCAAGCCAACATCCTGTCTCTTATACACATCTCCGAGCCCACGAGACCAGAGAGGATCTCGTATGCCGTCTTCTGCTTGAAAAAAAAAAACAAATGACA
>M99999:999:000000000-AFWM1:1:1109:23299:7528 1:N:0:8
AAGCTCGCCTGTATCTTAGTCATCGTTGCATCAGCTATAATCTCGAATGCGAGCAAGCCAACATCCTGTCTCTTATACACATCTCCGAGCCCACGAGACCAGAGAGGATCTCGTATGCCGTCTTCTGCTTGAAAAAAAAAAAAACACCAAA
>M99999:999:000000000-AFWM1:1:1108:12290:11815 1:N:0:8
AAGCTCGCCTGTATCTTAGTCATCGTTGCATCAGCTATAATCTCGACAGCGAGCAAGCCAACATCCTGTCTCTTATACACATCTCCGAGCCCACGAGACCAGAGAGGATCTCGTATGCCGTCTTCTGCTTGAAAAAAAAAAAACACAAAAC
>M99999:999:000000000-AFWM1:1:1107:17227:7240 1:N:0:8
AAGCTCGCCTGTATCTTAGTCATCGTTGCATCAGCTATAATCTCGACAGCGAGCAAGCCAACATCCTGTCTCTTATACACATCTCCGAGCCCACGAGACCAGAGAGGATCTCGTATGCCGTCTTCTGCTTGAAAAAAAAAAAAACAGAACA
>M99999:999:000000000-AFWM1:1:2113:3216:16828 1:N:0:8
AAGCTCGCCTGTATCTTAGTCATCGTTGCATCAGCTATAATCTCGACAGCGAGCAAGCCAACATCCTGTCTCTTATACACATCTCCGAGCCCACGAGACCAGAGAGGATCTCGTATGCCGTCTTCTGCTTGAAAAAAAAAAAATTAACCAA
>M99999:999:000000000-AFWM1:1:2101:10899:3689 1:N:0:8
AAGCTCGCCTGTATCTTAGTCATCGTTGCTCAGCTATAATCTCGACAGCGAGCAAGCCAACATCCTGTCTCTTATACACATCTCCGAGCCCACGAGACCAGAGAGGATCTCGTATGCCGTCTTCTGCTTGACAAAAAAATCATAACGACAG
>M99999:999:000000000-AFWM1:1:1110:23905:13816 1:N:0:8
AAGCTCGCCTGTATTTAGTCATCGTTGCATCAGCTATAATCTCGACAGCGAGCAAGCCAACATCTTGTCTCTTATACACATCTCCGAGCCCACGAGACCAGAGAGGATCTCGTATGCCGTCTTCTGCTTGAAACACAAACTAAAAACCAAT
>M99999:999:000000000-AFWM1:1:1109:17602:3204 1:N:0:8
AAGCTCGCCTGTATCTTAGTCATCGTTGCATCAGCTATAATCTCGACAGCGAGCAAGCCAACATCCTGTCTCTTATACACATCTCCGAGCCCACGAGACCAGAGAGGATCTCGTATGCCGTCTTCTGCTTGAAAAAAAAAAAAAAAAAAAA
>M99999:999:000000000-AFWM1:1:1109:26273:21724 1:N:0:8
AAGCTCGCCTGTATCTTAGTCATCGTTGCATCAGCTATAATCTCGACAGCGAGCAAGCCAACATCCTGTCTCTTATACACATCTCCGAGCCCACGAGACCAGAGAGGATCTCGTATGCCGTCTTCTGCTTGAAAAAAAACAAAAGCAGAAA
>M99999:999:000000000-AFWM1:1:2104:17094:6118 1:N:0:8
AAGCTCGCCTGTATCTTAGTCATCGTTGCATCAGCTATCATCTCGACAGCGAGCAAGCCAACATCCTGTCTCTTATACACATCTCCGAGCCCACGAGACCAGAGAGGATCTCGTATGCCGTCTTCTGCTTGAAAAAAAAAACAAAAAGCAA
>M99999:999:000000000-AFWM1:1:2103:22701:26561 1:N:0:8
CAGCTCGCCTGTATCTTAGTCATCGTTGCGTCAGCTATAATCTCGACAGCGAGCAAGCCAACATCCTGTCTCTTATACACATCTCCGAGCCCACGAGACCAGAGAGGATCTCGTATGCCGTCTTCTGCTTGAAAAACATAATGTAGATCGA
>M99999:999:000000000-AFWM1:1:2105:15040:19081 1:N:0:8
AAGCTCGCCTGTATCTTAGTCGTCGCAGCATTTGCAATCAACTCGGGTGCGGGGAAGCCAACATCCTGTCTCTTATACACATCTCCGAGCCCAGAGGCTCCTGAGCATCTCGTATGCCGTCTTCTGCTTGAAAAAAAAAAAAAAATAAATT
>M99999:999:000000000-AFWM1:1:1106:4364:12889 1:N:0:8
AAGCTCGCCTGTATCTTAGTCATCGTTGCATCAGCTATAAATTCGGGTGCGGGGAAGCCAACATCCTGTCTCTTATACACATCTCCGAGCCCACGAGACCAGAGAGGATCTCGTATGCCGTCTTCTGCTTGAAAAAAAAAAAAAGAATAAC
>M99999:999:000000000-AFWM1:1:2113:16682:15090 1:N:0:8
AAGCTCGCCTGTATCTTAGTCATCGTTGCATCAGCTATAAATTCGGGTGCGGGGAAGCCAACATCCTGTCTCTTATACACATCTCCGAGCCCACGAGACCAGAGAGGATCTCGTATGCCGTCTTCTGCTTGAAAAAAAAAAAAAACACAGA
>M99999:999:000000000-AFWM1:1:2113:29538:15795 1:N:0:8
AAGCTCGCCTGTATCTTAGGCATCGTTGCATCAGCTATAAATTCGGGTGCGGGGAAGCCAACATCCTGTCTCTTATACACATCTCCGAGCCCACGAGACCAGAGAGGATCTCGTATGCCGTCTTCTGCTTGAAAAAAAAAACAAACAACAC
>M99999:999:000000000-AFWM1:1:1103:12009:14841 1:N:0:8
AAGCTCGCCTGTATCTTAGCATCGTTGCATCAGCTATAAATTCGGGTGCGGGGAAGCCAACATCCTGTCTCTTATACACATCTCCGAGCCCACGAGACCAGAGAGGATATCGTATGCCGTCTTCTGCTTGAAACAAAAAACTAAGGTGAGA
>M99999:999:000000000-AFWM1:1:1101:17635:6105 1:N:0:8
AAGCTCGCCTGTATCTTAGTCATCGTTGCATCAGCTATAAATTCGGGTGCGGGGAAGCCAACATCCTGTCTCTTATACACATCTCCGAGCCCACGAGACCAGAGAGGATCTCGTATGCCGTCTTCTGCTTGAAAAAAAAAAAAAACATAAA
>M99999:999:000000000-AFWM1:1:1107:13264:2622 1:N:0:8
AAGCTCGCCTGTATCTTAGTCATCGTTGCATCAGCTATAAATTCGGGTGCGGGGAAGCCAACATCCTGTCTCTTATACACATCTCCGAGCCCACGAGACCAGAGAGGATCTCGTATGCCGTCTTCTGCTTGAAAAAAAAAATAAAAACATA
>M99999:999:000000000-AFWM1:1:1101:26118:10049 1:N:0:8
AAGCTCGCCTGTATCTTAGTCATCGTTGCATCAGCTATAAATTCGGGTGCGGGGAAGCCAACATCCTGTCTCTTATACACATCTCCGAGCCCACGAGACCAGAGAGGATCTCGTATGCCGTCTTCTGCTTGAAAAAAAAAAACAGGGACAG
>M99999:999:000000000-AFWM1:1:1113:8297:24352 1:N:0:8
AAGCTCGCCTGTATCTTAGTCGTCGTTGCATTTGCAATCAACGGTGGTGCGGGGAAGCCAACATCCTGTCTCTTATACACATCTCCGAGCCCACGAGCGCTACGCTATCTCGTATGCCGTCTTCTGCTTGAAAAAAAAAAATAATGATCAA
>M99999:999:000000000-AFWM1:1:1107:16588:10999 1:N:0:8
AAGCTCGCCTGTATCTTAGTCATCGTTGCATCAGCTATAAATTCGGGTGCGAGCAAGCCAACATCCTGTCTCTTATACACATCTCCGAGCCCACGAGACCAGAGAGGATCTCGTATGCCGTCTTCTGCTTGAAAAAAAAAAAAATAACAAG
>M99999:999:000000000-AFWM1:1:1101:19993:27395 1:N:0:8
AAGCTCGCCTGTATCTTAGTCATCGTTGCATCAGCTATAAATTCGGGAGCGAGCAAGCCAACATCCTGTCTCTTATACACATCTCCGAGCCCACGAGACCAGAGAGGATCTCGTATGCCGTCTTCTGCTTGAAAAAAAAAAAAACATGTGA
>M99999:999:000000000-AFWM1:1:2112:27968:20087 1:N:0:8
AAGCTCGCCTGTATCTTAGTCATCGTTGCATCAGCTATAACTTCGGGTGCGAGCAAGCCAACATCCTGTCTCTTATACACATCTCCGAGCCCACGAGACCAGAGAGGATCTCGTATGCCGTCTTCTGCTTGAAAAAAAAAAACGAAACACC
>M99999:999:000000000-AFWM1:1:2104:20329:18822 1:N:0:8
AAGCTCGCCTGTATTTAGTCATCGTTGCATCAGCTATAAATTCGGGTGCGAGCAAGCCAACATCCTGTCTCTTATACACATCTCCGAGCCCACGAGACCAGAGAGGATCTCGTATGCCGTCTTCTGCTTGAAAAAAAAAACAATCTAGTCG
>M99999:999:000000000-AFWM1:1:1113:23330:12175 1:N:0:8
AAGCTCGCCTGTATCTTAGTCATCGTTGCATCAGCTATAAATTCGGGAGCGAGCAAGCCAACATCCTGTCTCTTATACACATCTCCGAGCCCACGAGACCAGAGAGGATCTCGTATGCCGTCTTCTGCTTGAAAAAAAAAAAATAACAATA
>M99999:999:000000000-AFWM1:1:1110:24037:16488 1:N:0:8
AAGCTCGCCTGTATCTTAGTCATCGTTGCATCAGCTATAAATTCGGGTGCGAGCAAGCCAACATCCTGTCTCTTATACACATCTCCGAGCCCACGAGACCAGAGAGGATCTCGTATGCCGTCTTCTGCTTGAAAAAAAAAAAACAATCTAC
>M99999:999:000000000-AFWM1:1:2107:22272:4770 1:N:0:8
AAGCTCGCCTGTATCTTAGTCATCGTTGCATCAGCTATAAATTCGGGTGCGAGCAAGCCAACATCCTGTCTCTTATACACATCTCCGAGCCCACGAGACCAGAGAGGATCTCGTATGCCGTCTTCTGCTTGAAAAAAAAAACATACAAAAA
>M99999:999:000000000-AFWM1:1:2106:28408:16809 1:N:0:8
AAGCTCGCCTGTATCTTAGTCATCGTTGCATCAGCTATAAATTCGGGTGCGAGCAAGCCAACATCCTGTCTCTTATACACATCTCCGAGCCCACGAGACCAGAGAGGATCTCGTATGCCGTCTTCTGCTTGAAAAAAAAAAAAAAATAAAC
>M99999:999:000000000-AFWM1:1:2106:14129:8295 1:N:0:8
AAGCTCGCCTGTATCTTAGTCATCGTTGCATCAGCTATAAATTCGGGTGCGAGCAAGCCAACATCCTGTCTCTTATACACATCTCCGAGCCCACGAGACCAGAGAGGATCTCGTATGCCGTCTTCTGCTTGAAAAAAAAAAAACAAACCAA
>M99999:999:000000000-AFWM1:1:1111:25970:11531 1:N:0:8
AAGCTCGCCTGTTAGTCATCGTTGCATCAGCTATAAATTCGGGTGCGAGCAAGCCAACATCCTGTCTCTTATACACATCTCCGAGCCCACGCGACCAGAGAGGATCTCGTATGCCGTCTTCTGCTTGAATAAAAAAAAACAAATAAGTAGA
>M99999:999:000000000-AFWM1:1:2109:8737:7910 1:N:0:8
AAGCTCGCCTGTATCTTAGTCATCGTTGCATCAGCTATAAATTCGAATGCGGGGAAGCCAACATCCTGTCTCTTATACACATCTCCGAGCCCACGAGACCAGAGAGGATCTCGTATGCCGTCTTCTGCTTGAAAAAAAAAAAAAAAAGAAA
>M99999:999:000000000-AFWM1:1:2112:7589:23928 1:N:0:8
AAGCTCGCCTGTATCTTAGTCATCGTTGCATCAGCTATAAATTCGAATGCGGGGAAGCCAACATCCTGTCTCTTATACACATCTCCGAGCCCACGAGACCAGAGAGGATCTCGTATGCCGTCTTCTGCTTGAAAAAAAAAAAAAACAAAGA
>M99999:999:000000000-AFWM1:1:1111:4175:19708 1:N:0:8
AAGCTCGCCTGTATCTTAGTCATCGTTGCATCAGCTATAAATTCGAATGCGGGGAAGCCAACATCCTGTCTCTTATACACATCTCCGAGCCCACGAGACCAGAGAGGATCTCGTATGCCGTCTTCTGCTTGAAAAAAAAAAAATAAAATCT
>M99999:999:000000000-AFWM1:1:1113:12081:22051 1:N:0:8
AAGCTCGCCTGTATCTTAGTCATCGTTGCATCAGCTATAAATTCGAATGCGGGGAAGCCAACATCCTGTCTCTTATACACATCTCCGAGCCCACGAGACCAGAGAGGATCTCGTATGCCGTCTTCTGCTTGAAAACCAAAAGCGCGGACGA
>M99999:999:000000000-AFWM1:1:2113:26352:16407 1:N:0:8
AAGCTCGCCTGTATCTTAGTCATCGTTGCATCAGCTATAAATTCGAATGCGGGGAAGCCAACATCCTGTCTCTTATACACATCTCCGAGCCCACGAGACCAGAGAGGATCTCGTATGCCGTCTTCTGCTTGAAAAAAAAAAAAAGAAAATA
>M99999:999:000000000-AFWM1:1:1104:12509:16469 1:N:0:8
AAGCTCGCCTGTATCTTAGTCATCGTTGCATCAGCTATAAATTCGAATGCGGGGAAGCCAACATCCTGTCTCTTATACACATCTCCGAGCCCACGAGACCAGAGAGGATCTCGTATGCCGTCTTCTGCTTGAAAAAAAAAAACAAAACATA
>M99999:999:000000000-AFWM1:1:1109:14597:5599 1:N:0:8
AAGCTCGCCTGTATCTTAGTCATCGTTGCATCAGCTATAAATTCGAATGCGGGGAAGCCAACATCCTGTCTCTTATACACATCTCCGAGCCCACGAGACCAGAGAGGATCTCGTATGCCGTCTTCTGCTTGAAAAAAAAAAAAAAAAATGA
>M99999:999:000000000-AFWM1:1:1112:16523:28387 1:N:0:8
AAGCTCGCCTGTATCTTAGTCATCGTTGCATCAGCTATAAATTCGAATGCGGGGAAGCCAACATCCTGTCTCTTATACACATCTCCGAGCCCACGAGACCAGAGAGGATCTCGTATGCCGTCTTCTGCTTGAAAAAAAAAAAAAAAACTAC
>M99999:999:000000000-AFWM1:1:1110:15406:28612 1:N:0:8
AAGCTCGCCTGTATCTTATTCATCGTTGCATCAGCTATAAATTCGAATGCGGGGCAGCCAACATCCTGTCTCTTATACACATCTCCGAGCCCACGAGACCAGAGAGGATCTCGTATGCCGTCTTCTGATTGAAAAAAAAAAAAAGATCAGA
>M99999:999:000000000-AFWM1:1:1113:19743:13299 1:N:0:8
AAGCTCGCCTGTATCTTAGTCATCGTTGCATCAGCTATAAATTCGAATGCGGGGAAGCCAACATCCTGTCTCTTATACACATCTCCGAGCCCACGAGACCAGAGAGGATCTCGTATGCCGTCTTCTGCTTGAAAAAAAAAAAAACAAAAAA
>M99999:999:000000000-AFWM1:1:2101:11621:20385 1:N:0:8
AAGCTCGCCTGTATCTTAGTCATCGTTGCATCAGCTATAAATTCGAATGCGGGGAAGCCAACATCCTGTCTCTTATACACATCTCCGAGCCCACGAGACCAGAGAGGATCTCGTATGCCGTCTTCTGCTTGAAAAAAAAAAAAAAAGATAA
>M99999:999:000000000-AFWM1:1:2107:15521:28159 1:N:0:8
AAGCTCGCCTGTATCTTAGTCATCGTTGCATCAGCTATAAATTCGAATGCGGGCAGCCAACATCCTGTCTCTTATACACATCTCCGAGCCCACGAGACCAGAGAGGATCTCGTATGCCGTCTTCTGCTTGAAAAAAAAACTGAGAGCCTCA
>M99999:999:000000000-AFWM1:1:1112:12334:4231 1:N:0:8
AAGCTCGCCTGTATCTTAGTCATCGTTGCATCAGCTATAAATTCGAAGCGGGCAAGCCAACATCCTGTCTCTTATACACATCTCCGAGCCCACGAGACCAGAGAGGATCTCGTATGCCGTCTTCTGCTTGAAAAACAACACTAACAAGCCA
>M99999:999:000000000-AFWM1:1:2106:19304:14272 1:N:0:8
AAGCTCGCCTGTATCTTAGTCATCGTTGCATCATCTATAAATTCGAATGCGGGCAAGCCAACATCCTGTCTCTTATACACATCTCCGAGCCCACGAGACCAGAGAGGATCTCGTATGCCGTCTTCTGCTTGAAAAAACAAAAGAAAAAACG
>M99999:999:000000000-AFWM1:1:1112:23205:13134 1:N:0:8
AAGCTCGCCTGTATCTTAGTCATCGTTGCATCAGCTATAAATTCGAATGCGGGCAAGCCAACATCCTGTCTCTTATACACATCTCCGAGCCCACGAGACCAGAGAGGATCTCGTATGCCGTCTTCTGCTTGAAAAAAAAAAACAAACCAAA
>M99999:999:000000000-AFWM1:1:2103:17680:15463 1:N:0:8
AAGCTCGCCTGTATCTTAGTCATCGTTGCATCAGCTAAAATTCGAATGCGGGCAAGCCAACATCCTGTCTCTTATACACATCTCCGAGCCCACGAGACCAGAGAGGATCTCGTATGCCGTCTTCTGCTTGAAAAAAAAAATACATGGAAAT
>M99999:999:000000000-AFWM1:1:1114:8857:23521 1:N:0:8
AAGCTCGCCTGTATCTTAGTCATCGTTGCATCAGCTATAAATTCGAATGCGGGCAAGCCAACATCCTGTCTCTTATACACATCTCCGAGCCCACGAGACCAGAGAGGATCTCGTATGCCGTCTTCTGCTTGAAAAAAAAAAAAAAAACCAG
>M99999:999:000000000-AFWM1:1:1104:5329:20648 1:N:0:8
AAGCTCGCCTGTATCTTAGTCATCGTTGCATCAGCTATAAATTCGAATGCGGGCAAGCCAACATCCTGTCTCTTATACACATCTCCGAGCCCACGAGACCAGAGAGGATCTCGTATGCCGTCTTCTGCTTGAAAAAAAAAAACAAAAAAAA
>M99999:999:000000000-AFWM1:1:1103:18796:16283 1:N:0:8
AAGCTCGCCTGTATCTTAGTCATCGTTGCATCAGCTATAAATTCGAATGCGGGCAAGCCAACATCCTGTCTCTTATACACATCTCCGAGCCCACGAGACCAGAGAGGATCTCGTATGCCGTCTTCTGCTTGAAAAAAAAAAAAACAAGAGT
>M99999:999:000000000-AFWM1:1:1102:4679:18477 1:N:0:8
AAGCTCGCCTGTATCTTAGTCATCGTTGCATCAGCTATAAATTCGAATGCGGGCAAGCCAACATCCTGTCTCTTATACACATCTCCGAGCCCACGAGACCAGAGAGGATCTCGTATGCCGTCTTCTGCTTGAAAAAAAAAAAAATACAGAG
>M99999:999:000000000-AFWM1:1:1111:28357:16732 1:N:0:8
AAGCTCGCCTGTATCTTAGTCATCGTTGCATCAGCTATAAATTCGAATGCGGGCAAGCCAACATCCTGTCTCTTATACACATCTCCGAGCCCACGAGACCAGAGAGGATCTCGTATGCCGTCTTCTGCTTGAAAAAAAAAAAACAAACAAA
>M99999:999:000000000-AFWM1:1:2105:10761:9194 1:N:0:8
AATCTCGCCTGTATCTTAGTCATCGTTGCATCAGCTATAAATTCGACAGCGGGGAACCACCATCCTGTCTCTTATACACATCTCCGAGCCCACGAGACCAGAGAGGATATCGTATGCCGTCTTCTGCTTGAACAACACACATGTGACTACA
>M99999:999:000000000-AFWM1:1:1107:19390:13450 1:N:0:8
AAGCTCGCCTGTATCTTAGTCATCGTTGCATCAGCTATAAATTCGACAGCGGGGAAGCCCACATCCTGTCTCTTATACACATCTCCGAGCCCACGAGACCAGAGAGGATCTCGTATGCCGTCTTCTGCTTGAAAAAAAAAAAAAAAAAACC
>M99999:999:000000000-AFWM1:1:2104:24728:25308 1:N:0:8
CAGCTCGCCTGTATCTTAGTCATCGTTGCATCAGCTATAAATTCGACAGCGGGGAAGCCAACATCCTGTCTCTTATACACATCTCCGAGCCCACGAGACCAGAGAGGATCTCGTATGCCGTCTTCTGCTTGACAACAAAAAAACAAAAACA
>M99999:999:000000000-AFWM1:1:2106:12373:13118 1:N:0:8
AAGCTCGCCTGTATCTTAGTCATCGTTGCATCAGCTATAAATTCGACAGCGGGGAAGCCAACATCCTGTCTCTTATACACATCTCCGAGCCCACGAGACCAGAGAGGATCTCGTATGCCGTCTTCTGCTTGAAAAAAAAAAAACATATAAA
>M99999:999:000000000-AFWM1:1:2103:14064:26541 1:N:0:8
AAGCTCGCCTGTATCTTAGTCATCGTTGCATCAGCTATAAATTCGACAGCGGGGAAGCCAACATCCTGTCTCTTATACACATCTCCGAGCCCACGAGACCAGAGAGGATCTCGTATGCCGTCTTCTGCTTGAAAAAAACAAAATATGAAAT
>M99999:999:000000000-AFWM1:1:1102:5322:16442 1:N:0:8
AAGCTCGCCTGTATCTTAGTCATCGTTGCATCAGCTATAAATTCGACAGCGGGGAAGCCAACATCCTGTCTCTTATACACATCTCCGAGCCCACGAGACCAGAGAGGATCTCGTATGCCGTCTTCTGCTTGAAAAAAAAAAAACACTAAAT
>M99999:999:000000000-AFWM1:1:2113:27822:18218 1:N:0:8
AAGCTCGCCTGTATCTTAGTCAACGTTGCATCAGCTATAAATTCGACAGCGGGGAAGCCAACATCCTGTCTCTTATACACATCTCCGAGCCCACGAGACCAGAGAGGATCTCGTATGCCGTCTTCTGCTTGAAAAAAAAAAACAATAAAGT
>M99999:999:000000000-AFWM1:1:1102:6922:23033 1:N:0:8
AAGCTCGCCTGTATCTTAGTCATCGTTGCATCAGCTATAAATTCGACAGCGGGGAAGCCAACATCCTGTCTCTTATACACATCTCCGAGCCCACGAGACCAGAGAGGATCTCGTATGCCGTCTTCTGCTTGAAAAAAAAAAACAACTCACA
>M99999:999:000000000-AFWM1:1:2114:20448:8425 1:N:0:8
AAGCTCCCTGTATCTTAGTCATCGTTGCATCAGCTATAAATTCGACAGCGGGGAAGCCAACATCCTGTCTCTTATACACATCTCCGAGCCCACGAGACCAGAGAGGATCTCGTATGCCGTCTTCTGCTTGAAAAAAAAAAAAACAGACTCA
>M99999:999:000000000-AFWM1:1:2114:5629:23969 1:N:0:8
AAGCTCGCCTGTATCTTAGTCATCGTTGCATCAGCTATAAATTCGACAGCGGGGAAGCCAACATCCTGTCTCTTATACACATCTCCGAGCCCACGAGACCAGAGAGGATCTCGTATGCCGTCTTCTGCTTGAAAAAAAAAAAAAAAAGAAA
>M99999:999:000000000-AFWM1:1:1102:19794:26232 1:N:0:8
AAGCTCGCCTGTATCTTAGTCATCGTTGCATCAGCTATAAATTCGACAGCGCGCAAGCCAACATCCTGTCTCTTATACACATCTCCGAGCCCACGAGACCAGAGAGGATCTCGTATGCCGTCTTCTGCTTGAAAAAAACAAAATAAAAATC
>M99999:999:000000000-AFWM1:1:1112:24855:6979 1:N:0:8
AAGCTCGCCTGTATCTTAGTCATCGTTGCATCAGCTATAAATTCGACAGCGATAAGCCAACATCCTGTCTCTTATACACATCTCCGAGCCCACGAGACCAGAGAGGATCTCGTATGCCGTCTTCTGCTTGAAAAAAAAAAAACACAATAAC
>M99999:999:000000000-AFWM1:1:1113:16280:28637 1:N:0:8
AAGCTCGCCTGTATCTTAGTCATCGTTGCATCAGCTATAAATTCGACAGCGAGCAAGCCAACATCCTGTCTCTTATACACATCTCCGAGCCCACGAGACCAGAGAGGATCTCGTATGCCGTCTTCTGCTTGAAAAAAAAAAAAACACAAAC
>M99999:999:000000000-AFWM1:1:1108:9418:24537 1:N:0:8
AAGCTCGCCTGTATCTTAGTCATCGTTGCATCAGCTATAAATTCGACAGCGAGCAAGCCAACATCCTGCCTCTTATACACATCTCCGAGCCCACGAGACCAGAGAGGATCTCGTATGCCGTCTTCTGCTTGAAAAAAAAAACACAATAACA
>M99999:999:000000000-AFWM1:1:1112:28885:11386 1:N:0:8
AAGCTCGCCTGTATCTTAGTCATCGTTGCATCAGCTATAAATTCGACAGCGAGCAAGCCAACATCCTGTCTCTTATACACATCTCCGAGCCCACGAGACCGGAGAGGACTTCGATTCCCGCTTTCTCCTTGAAAAAAAAAATCTCAATAAA
>M99999:999:000000000-AFWM1:1:2110:14195:21304 1:N:0:8
AAGCTCGCCTGTATCTTAGTCATCGTTGCATCAGCTATAAATTCGACAGCGAGCAAGCCAACATCCTGTCTCTTATACACATCTCCGAGCCCACGAGACCAGAGAGGATCTCGTATGCCGTCTTCTGCTTGAAAAAAAAAAACAATACAAA
>M99999:999:000000000-AFWM1:1:1113:11671:1956 1:N:0:8
AAGCTCGCCTGTATCTTAGTCATCGTTGCATCAGCTATAAATTCGACAGCGAGCAAGCCAACATCCTGTCTCTTATACACATCTCCGAGCCCACGAGACCAGAGAGGATCTCGTATGCCGTCTTCTGCTTGAAAAAAAAAAAAACAAACAC
>M99999:999:000000000-AFWM1:1:1101:17897:12384 1:N:0:8
CAGCTCGCCTGTATCTTAGTCATCGTTGCATCAGCTATAAATTCGACAGCGAGCAAGCCAACATCCTTTCTCTTATACACATCTCCGAGCCCACGAGACCAGAGAGGACCACGTATGCCGTCTTCTGCTTGAAAAACAAAACTTAACAATC
>M99999:999:000000000-AFWM1:1:2113:8720:20798 1:N:0:8
AAGCTCGCCTGTATCTTAGTCATCGTTGCATCAGCTATAAATTCGACAGCGAGCAAGCCAACATCCTGTCTCTTATACACATCTCCGAGCCCACGAGACCAGAGAGGATCTCGTATGCCGTCTTCTGCTTGAAAAAAAAAAACACAAAAAA
>M99999:999:000000000-AFWM1:1:2114:19707:5981 1:N:0:8
AAGCTCGCCTGTATCTTAGTCATCGATGCATCAGCTATAAATTCGACAGCGAGCAAGCCAACATCCTGTCTCTTATACACATCTCCGAGCCCACGAGACCAGAGAGGATCTCGTATGCCGTCTTCTGCTTGAAAAAAAAAAAAACTACATT
>M99999:999:000000000-AFWM1:1:1102:21205:5196 1:N:0:8
AAGCTCGCCTGTATCTTAGTCATCGTTGCATCAGCTATAAATTCGACAGCGAGCAAGCCAACATCCTGTCTCTTATACACATCTCCGAGCCCACGAGACCAGAGAGGATCTCGTATGCCGTCTTCTGCTTGACACAAAAAAAAGTAACAGT
>M99999:999:000000000-AFWM1:1:1105:17798:17063 1:N:0:8
AAGCTCGCCTGTATCTTAGTCATCGTTGCATCAGCTATAAATTCGACAGCGAGCAAGCCAACATCCTGTCTCTTATACACATCTCCGAGCCCACGAGACCAGAGAGGATCTCGTATGCCGTCTTCTGCTTGAAAAAAAAAAAACAAACAAA
>M99999:999:000000000-AFWM1:1:2110:22807:23806 1:N:0:8
AAGCTCGCCTGTATCTTAGTCATCGTTTTCTCAAGCATATCGTCGGGTGCGAGCAAGCCAACATCCTGTCTCTTATACACATCTCCGAGCCCACGAGACCAGAGAGGATCTCGTATGCCGTCTTCTGCTTGAAAAAAAAAAAATCTTAATG
>M99999:999:000000000-AFWM1:1:2112:26330:20069 1:N:0:8
AAGCTCGCCTGTATCTTAGTCATCGTTTTCTCAAGCATATCGTCGGGTGCGAGCAAGCCAACATCCTGTCTCTTATACACATCTCCGAGCCCACGAGACCAGAGAGGATCTCGTATGCCGTCTTCTGCTTGAAAAAAAAAAACATCGACGG
>M99999:999:000000000-AFWM1:1:2114:26030:21028 1:N:0:8
AAGCTCGCCTGTATCTTAGTCATCGTTTTCTCAAGCATATCGTCGGGTGCGAGCAAGCCAACATCCTGTCTCTTATCCACATCTCCGAGCCCACGAGACCAGCGAGGATCTCGTATGCCTTCTTCTGCTTGAAAACAAAAACAAACACAGC
>M99999:999:000000000-AFWM1:1:2108:14051:21703 1:N:0:8
AAGCTCGCCTGTATCTTAGTCATCGTTTTCTCAAGCATATCGTCGGGTGCGAGCAAGCCAACATCCTGTCTCTTATACACATCTCCGAGCCCACGAGACCAGAGAGGATCTCGTATGCCGTCTTCTGCTTGAAAAAAAAAACAACAGCGCA
>M99999:999:000000000-AFWM1:1:1108:9513:15260 1:N:0:8
AAGCTCCCTGTATCTTAGTCATCGTTTTCTCAAGCATATCGTCGGGTGCGAGCAAGCCAACATCCTGTCTCTTATACACATCTCCGAGCCCACGAGACCAGAGAGGATCTCGTATGCCGTCTTCTGCTTGAAAAAAAAAAACACAACACCA
>M99999:999:000000000-AFWM1:1:1101:13248:28114 1:N:0:8
AAGCTCGCCTGTTCTTAGTCATCGTTTTCTCAAGCATATCGTCGGGTGCGAGCAAGCCAACATCCTGTCTCTTATACACATCTCCGAGCCCACGAGACCAGAGAGGATCTCGTATGCCGTCTTCTGCTTGAAAAAAAAAAATATGACAATG
>M99999:999:000000000-AFWM1:1:2107:13297:14674 1:N:0:8
AAGCTCGCCTGTATCTTAGTCATCGTTTTCTCAAGCATATCGTCGGGTGCGAGCAAGCCAACATCCTGTCTCTTATACACATCTCCGAGCCCACGAGACCAGAGAGGATCTCGTATGCCGTCTTCTGCTTGAAAAAAAAAAACAAAAAAAA
>M99999:999:000000000-AFWM1:1:2102:4871:10705 1:N:0:8
AAGCTCGCCTGTATCTTAGTCATCGTTTTCTCAAGCATATCGTCGGGTGCGAGCAAGCCAACATCCTGTCTCTTATACACATCTCCGAGCCCACGAGACCAGAGAGGATCTCGTATGCCGTCTTCTGCTTGAAAAAAAAAAAAAACAAAAA
>M99999:999:000000000-AFWM1:1:1114:11546:8804 1:N:0:8
AAGCTCGCCTGTATCTTAGTCATCGTTTTCTCAAGCATATCGTCGGGTGCGAGCAAGCCAACATCCTGTCTCTTATACACATCTCCGAGCCCACGAGACCAGAGAGGATCTCGTATGCCGTCTTCTGCTTGAAAAAAAAAAAAAACACTAA
>M99999:999:000000000-AFWM1:1:1108:20856:9031 1:N:0:8
AAGCTCGCCTGTATCTTAGTCATCGTTTTCTCAAGCATATCGTCGGGTGCGAGCAAGCCAACATCCTGTCTCTTATACACATCTCCGCGCCCACGAGACCAGAGAGGATCTCGTATGCCGTCTTCTGCTTGAAAAAAAAAAAAAATACACA
>M99999:999:000000000-AFWM1:1:1103:21407:15841 1:N:0:8
AAGCTCGCCTGTATCTTAGTCATCGTTTTCTCAAGCATATCGTCGAATGCGGGGAAGCCAACATCCTGTCTCTTATACACATCTCCGAGCCCACGAGACCAGAGAGGATCTCGTATGCCGTCTTCTGCTTGAAAAAAAAAAAAAAATGACC
>M99999:999:000000000-AFWM1:1:1104:20734:27968 1:N:0:8
AAGCTCGCCTGTATCTTAGTCATCGTTTTCTCAAGCTATCGTCGAATGCGGGGAAGCCAACATCCTGTCTCTTATACACATCTCCGAGCCCACGAGACCAGAGAGGATCTCGTATGCCGTCTTCTGCTTGAAAAAACAAACCAATTACCTA
>M99999:999:000000000-AFWM1:1:2111:25801:12524 1:N:0:8
AAGCTCGCCTGTATCTTAGTCATCGTTTTCTCAAGCATATCGTCGAATGCGGGGAAGCCAACATCCTGTCTCTTATACACATCTCCGAGCCCACGAGACCAGAGAGGATCTCGTATGCCGTCTTCTGCTTGAAAAAAAAAAAAAAAAAAAA
>M99999:999:000000000-AFWM1:1:2114:17929:5533 1:N:0:8
AAGCTCGCCTGTATCTTAGTCATCGTTTTCTCAAGCATCTCGTCGAATGCGGGGAAGCCAACATCCTGTCTCTTATACACATCTCCGAGCCCACGAGACCAGAGAGGATCTCGTATGCCGTCTTCTGCTTGAAAAAAAAAACAATTATCAA
>M99999:999:000000000-AFWM1:1:2110:21918:21245 1:N:0:8
AAGCTCGCCTGTATCTTAGTCATCGTTTTCTCAAGCATATCGTCGAATGCGGGGAAGCCAACATCCTGTCTCTTATACACATCTCCGAGCCCACGAGACCAGAGAGGATCTCGTATGCCGTCTTCTGCTTGAAAAAAAAAAAACACATAAA
>M99999:999:000000000-AFWM1:1:2112:26845:8686 1:N:0:8
AAGCTCGCCTGTATCTTAGTCATCGTTTTCTCAAGCATATCGTCGAATGCGGGGAAGCCAACATCCTGTCTCTTATACACATCTCCGAGCCCACGAGACCAGAGAGGATCTCGTATGCCGTCTTCTGCTTGAAAAAAAAAAAAAATAATAA
>M99999:999:000000000-AFWM1:1:2103:6829:24396 1:N:0:8
AAGCTCGCCTGTATCTTAGTCATCGTTTTCTCAAGCATATCGTCGAATGCGGGGAAGCCAACATCCTGTCTCTTATACACATCTCCGAGCCCACGAGACCAGAGAGGATCTCGTATGCCGTCTTCTGCTTGAAAAAAAAAACATATCGAGT
>M99999:999:000000000-AFWM1:1:1104:10616:26573 1:N:0:8
AAGCTCGCCTGTATCTTAGTCATCGTTTTCTCAAGCATATCGTCGAATGCGGGGAAGCCAACATCCTGTCTCTTATACACATCTCCGAGCCCACGAGACCAGAGAGGATCTCGTATGCCGTCTTCTGCTTGAAAAAAAAAAACACCACTAA
>M99999:999:000000000-AFWM1:1:2108:14896:21074 1:N:0:8
ACGCTCGCCTGTATCTTAGTCATCGTTTTCTCAAGCATATCGTCGAATGCGGGGAAGCCAACATCCTGTCTCTTATACACATCTCCGAGCCCACGAGACCAGAGAGGATCTCGTATGCCGTCTTCTGCTTGAAAAAAAAAAATGCAGAGAA
>M99999:999:000000000-AFWM1:1:1110:5771:20303 1:N:0:8
AAGCTCGCCTGTATCTTAGTCATCGTTTTCTCAAGCATATCGTCGAATGCGGGGAAGCCAACATCCTGTCTCTTATACACATCTCCGAGCCCACGAGACCAGAGAGGATCTCGTATGCCGTCTTCTGCTTGAAAAAAAAAAATAAGACAAA
>M99999:999:000000000-AFWM1:1:1101:28312:20304 1:N:0:8
AAGCTCGCCTGTATCTTAGTCATCGTTTTCTCAAGCATATCGTCGAATGCGGGGAAGCCAACATCCTGTCTCTTATACACATCTCCGAGCCCACGAGACCAGAGAGGATCTCGTATGCCGTCTTCTGCTTGAAAAAAAAAAAAATAACAAA
>M99999:999:000000000-AFWM1:1:1103:4195:15679 1:N:0:8
AAGCTCGCCTGTATCTTAGTCATCGTTTTCTCAAGCATATCGTCGACAGCGGGGAAGCCAACATCCTGTCTCTTATACACATCTCCGAGCCCACGAGACCAGAGAGGATCTCGTATGCCGTCTTCTGCTTGAAAACAAAAAAAATAACGAC
>M99999:999:000000000-AFWM1:1:2112:27677:15805 1:N:0:8
AAGCTCGCCTGTATCTTAGTCATCGTTTTCTCAAGCATATCGTCGACAGCGGGGAAGCCAACTTCCTTTCTCTTTTACACATCTCCGAGCCCACGAGACCATAGAGGATCTCGTATGCCTTCTTCTGCTTGAAAAAAAACAAGAGCACAGA
>M99999:999:000000000-AFWM1:1:1106:8999:15780 1:N:0:8
AAGCTCGCCTGTATCTTAGTCATCGTTTTCTCAAGCATATCGTCGACAGCGGGGAAGCCAACATCCTGTCTCTTATATACATCTCCGAGCCCACGAGACCAGAGAGGATCTCGTATGCCGTCTTCTGCTTGAAAAAAAAAAAAAAAACTAC
>M99999:999:000000000-AFWM1:1:1112:24316:13361 1:N:0:8
AAGCTCGCCTGTATCTTAGTCATCGTTTTCTCAAGCATATCGTCGACAGCGGGGAAGCCAACATCCTGTCTCTTATACACATCTCCGAGCCCACGAGACCAGAGAGGATCTCGTATGCCGTCTTCTGCTTGAAAAAAAAAAGCACACATAT
>M99999:999:000000000-AFWM1:1:1102:24759:9927 1:N:0:8
AAGCTCGCCTGTATCTTAGTCATCGTTTTCTCAAGCATATCGTCGACAGCGGGGAAGCCAACATCCTGTCTCTTATACACATCTCCGAGCCCACGAGACCAGAGAGGATCTCGTATGCCGTCTTCTGCTTGAAAAAAAAAAAAACAAGATT
>M99999:999:000000000-AFWM1:1:2111:11000:24488 1:N:0:8
AAGCTCGCCTGTATCTTAGTCATCGATTTCTCAAGCATATCGCCGACAGCGGGGAAGCCAACATCCTGTCTCTTATACACATCTCCGAGCCCACGAGACCAGAGAGGATCTCGTATTCCGTCTTCTGCTTGAAAAAAAACAAAAATCACAC
>M99999:999:000000000-AFWM1:1:1107:21867:19300 1:N:0:8
AAGCTCGCCTGTATCTTAGTCATCATTTTCTCAAGCATATCGTCGACAGCGGGGAAGCCAACATCCTGTCTCTTATACACATCTCCGAGCCCACGCGACCAGAGAGGATCTCGTATGCCGTCTTCTGCTTGAAAAAACAAAACGTAAAGTC
>M99999:999:000000000-AFWM1:1:1110:17464:4773 1:N:0:8
AAGCTCGCCTGTATCTTAGTCATCGTTTTCTCAAGCATATCGTCGACAGCGGGGAAGCCAACATCCTGTCTCTTATACACATCTCCGAGCCCACGAGACCAGAGAGGATCTCGTATGCCGTCTTCTGCTTGAAAAAAAAAAAAAACAAAGA
>M99999:999:000000000-AFWM1:1:2114:6270:10666 1:N:0:8
AAGCTCGCCTGTATCTTAGTCATCGTTTTCTCAAGCATCTCGTCGACAGCGGGGAAGCCAACATCCTGTCTCTTATACACATCTCCGAGCCCACGAGACCAGAGATGATCTCGTATGCCGTCTTCTGCTTGAAAACAAAACAAACATCGAC
>M99999:999:000000000-AFWM1:1:2112:20527:15141 1:N:0:8
AAGCTCGCCTGTATCTTAGTCATCGTTTTCTCAAGCATATCGTCGACAGCGGGGAAGCCAACATCCTGTCTCTTATACACATCTCCGAGCCCACGAGACCAGAGAGGATCTCGTATGCCGTCTTCTGCTTGAAAAAAAAAACAATACAACA
>M99999:999:000000000-AFWM1:1:1105:5743:9318 1:N:0:8
AAGCTCGCCTGTATCTTAGTCATCGTTTTCTCAAGCATATCGTCGACAGCGGGGAAGCCAACATCCTGTCTCTTATACACATCTCCGAGCCCACGAGACCAGAGAGGATCTCGTATGCCGTCTTCTGCTTGAAACAAAACACGATAAAATA
>M99999:999:000000000-AFWM1:1:2104:23463:8177 1:N:0:8
AAGCTCGCCTGTATCTTAGTCATCGTTTTCTCAAGCATATCGTCGACAGCGAGCAAGCCAACATCCTGTCTCTTATACACATCTCCGAGCCCACGAGACCAGAGAGGATCTCGTATGCCGTCTTCTGCTTGAAAAAAAAAACACTAAAATA
>M99999:999:000000000-AFWM1:1:1101:26363:19440 1:N:0:8
AAGCTCGCCTGTATCTTAGTCATCGTTTTCTCAAGCATATCGTCGACAGCGAGCAAGCCAACATCCTGTCTCTTATACACATCTCCGAGCCCACGAGACCAGAGAGGATCTCGTATGCCGTCTTCTGCTTGAAAAAAAAAAACCAAAAAAA
>M99999:999:000000000-AFWM1:1:2112:11488:23487 1:N:0:8
AAGCTCGCCTGTATCTTAGTCATCGTTTTCTCAAGCATATCGTCGACAGCGAGCAAGCCAACATCCTGTCTCTTATACACATCTCCGAGCCCACGAGACCAGAGAGGATCTCGTATGCCGTCTTCTGCTTGAAAAAAAAAAAAAAAGACTA
>M99999:999:000000000-AFWM1:1:1111:27195:18471 1:N:0:8
AAGCTCGCCTGTATCTTAGTCATCGTTTTCTCAAGCATATCGTCGACAGCGAGCAAGCCAACATCCTGTCTCTTATACACATCTCCGAGCCCACGAGACCAGAGAGGATCTCGTATGCCGTCTTCTGCTTGAAAAAAAAAAAAAACAAAAA
>M99999:999:000000000-AFWM1:1:2112:14525:18362 1:N:0:8
AAGCTCGCCTGTATCTTAGTCATCGTTTTCTCAAGCATATCGTCGACAGCGAGCAAGCCAACATCCTGTCTCTTATACACATCTCCGAGCCCACGAGACCAGAGAGGATCTCGTATGCCGTCTTCTGCTTGAAAAAAAAAAAGAAGCATAA
>M99999:999:000000000-AFWM1:1:2105:15423:25967 1:N:0:8
AAGCTCGCCTGTATCTTAGTCATCGTTTTCTCAAGCATATCGTCGACAGCGAGCAAGCCAACATCCTGTCTCTTATACACATCTCGAGCCCACGAGACCAGAGAGGATCTCGTATGCCGTCTTCTGCTTGAAAAAAAAAAACGTCAACGAC
>M99999:999:000000000-AFWM1:1:2104:4285:19591 1:N:0:8
AATCTCGCCTGTATCTTAGTCATCGTTTGCTCAAGCATATCGTCTACAGCGAGCAAGCCAACATCCTTTCTCCTATACACATCTCCGAGCCCACGAGACCAGAGAGGATCTCTTATGCCGTCATCTGCCTTAACACAAAATAACAAGAAAC
>M99999:999:000000000-AFWM1:1:2112:5345:21569 1:N:0:8
AAGCTCGCCTGTATCTTAGTCATCGTTTTCTCAAGCATATCGTCGACAGCGAGCAAGCCAACATCCTGTCTCTTATACACATCTCCGAGCCCACGAGACCAGAGAGGATCTCGTATGCCGTCTTCTGCTTGAAAAAAAACAACAAACAAAA
>M99999:999:000000000-AFWM1:1:2108:27050:12947 1:N:0:8
AAGCTCGCCTGTATCTTAGTCATCGTTTTCTCAAGCATATCGTCGACAGCGAGCAAGCCAACATCCTGTCTCTTATACACATCTCCGAGCCCACGAGACCAGAGAGGATCTCGTATGCCGTCTTCTGCTTGAAAAAAAAAAAATAAACAAA
>M99999:999:000000000-AFWM1:1:1101:15662:19163 1:N:0:8
AAGCTCGCCTGTATCTTAGTCATCGTTTTCTCAAGCATATCGTCGACAGCGAGCAAGCCAACATCCTGTCTCTTATACACATCTCCGAGCCCACGAGACCAGAGAGGATCTCGTATGCCGTCTTCTGCTTGAAAAAAAAAAAAAAAAAAAG
>M99999:999:000000000-AFWM1:1:1112:23213:25039 1:N:0:8
AAGCTCGCCTGTATCTTAGTCATCGTTTTCTCAAGCATAATCTCGAATGCGAGCAAGCCAACATCCTGTCTCTTATACACATCTCCGAGCCCACGAGACCAGAGAGGATCTCGTATGCCGTCTTCTGCTTGAAAAAAAAAAAAAGTTAATA
>M99999:999:000000000-AFWM1:1:1112:11983:22331 1:N:0:8
AAGCTCGCCTGTATCTTAGTCATCGTTTTCTCAAGCATAATCTCGAATGCGAGCAAGCCAACATCCTGTCTCTTATACACATCTCCGAGCCCACGAGACCAGAGAGGATCTCGTATGCCGTCTTCTGCTTGAAAAAAAAAACAAAAAATGA
>M99999:999:000000000-AFWM1:1:1112:17125:19070 1:N:0:8
AAGCTCGCCTGTATCTTAGTCATCGTTTTCTCAAGCATAATCTCGAATGCGAGCAAGCCAACATCCTGTCTCTTATACACATCTCCGAGCCCACGAGACCAGAGAGGATCTCGTATGCCGTCTTCTGCTTGAAAAAAAAAAAAAAAACAAA
>M99999:999:000000000-AFWM1:1:2110:22056:14895 1:N:0:8
AAGCTCGCCTGTATCTTAGTCATCGTTTTCTCAAGCATAATCTCGAATGCGAGCAAGCCAACATCCTGTCTCTTATACACATCTCCGAGCCCACGAGACCAGAGAGGATCTCGTATGCCGTCTTCTGCTTGAAAAAAAAAAACAACAGTAA
>M99999:999:000000000-AFWM1:1:2114:20702:5658 1:N:0:8
AAGCTCGCCTGTATCTTAGTCATCGTTTTCTCAAGCATAATCTCGAATGCGAGCAAGCCAACATCCTGTCTCTTATACACATCTCCGAGCCCACGAGACCAGAGAGGATCTCGTATGCCGTCTTCTGCTTGAAAAAAAAAAAAAATACGAA
>M99999:999:000000000-AFWM1:1:2103:13039:13059 1:N:0:8
AAGCTCGCCTGTATCTTAGTCATCGTTTTCTCAAGCATAATCTCGAATGCGAGCAAGCCAACATCCTGTCTCTTATACACATCTCCGAGCCCACGAGACCAGAGAGGATCTCGTATGCCGTCTTCTGCTTGAAAAAAAAAAAAACACGAAC
>M99999:999:000000000-AFWM1:1:1101:14590:5072 1:N:0:8
AAGCTCGCCTGTATCTTAGTCATCGTTTTCTCAAGCATAATCTCGAATGCGAGCAAGCCAACATCCTGTCTCTTATACACATCTCCGAGCCCACGAGACCAGAGAGGATCTCGTATGCCGTCTTCTGCTTGAAAAAAAAAAAAATCAGTAA
>M99999:999:000000000-AFWM1:1:2114:20202:11634 1:N:0:8
AAGCTCGCCTGTATCTTAGTCATCGTTTTCTCAAGCATAATCTCGAATGCGAGCAAGCCAACATCCTGTCTCTTATACACATCTCCGAGCCCACGAGACCAGAGAGGATCTCGTATGCCGTCTTCTGCTTGAAAAAAAAAAACAAAAGAAA
>M99999:999:000000000-AFWM1:1:2105:17415:24651 1:N:0:8
AAGCTCGCCTGTATCTTAGTCATCGTTTTCTCAAGCATAATCTCGAATGCGAGCAAGCCAACATCCTGTCTCTTATACACATCTCCGAGCCCACGAGACCAGAGAGGATCTCGTATGCCGTCTTCTGCTTGAAAAAAAAAAAAACAACAAA
>M99999:999:000000000-AFWM1:1:1111:17337:15827 1:N:0:8
AAGCTCGCCTGTATCTTAGTCATCGTTTTCTCAAGCATACTCTCGAATGCGAGCAAGCCAACATCCTGTCTCTTATCCACATCTCCGAGCCCACGCGACCAGAGAGGTTCTCGTATGCCTTCTTCTGCTTGAAAAAAAAAAAACAACCTAA
>M99999:999:000000000-AFWM1:1:1104:18062:6943 1:N:0:8
AAGCTCGCCTGTATCTTAGTCATCGTTTTCTCAAGCATAATCTCGAATGCGAGCAAGCCAACATCCTGTCTCTTATACACATCTCCGAGCCCACGAGCCCAGAGAGGATCTCGTATGCCGCCTTCTGCTTGAAAAAAAAAAAAACAACAAA
>M99999:999:000000000-AFWM1:1:2105:7551:16331 1:N:0:8
AAGCTCGCCTGTATCTTAGTCATCGTTTTCTCAAGCATAATCTCGACAGCGAGCAAGCCAACATCCTGTCTCTTATACACATCTCCGAGCCCACGAGACCAGAGAGGATCTCGTATGCCGTCTTCTGCTTGAAAAAAAAAAACATAAAAAA
>M99999:999:000000000-AFWM1:1:2114:27190:23064 1:N:0:8
AAGCTCGCCTGTATCTTAGTCATCGTTTTCTCAAGCATAATCTCGACAGCGAGCAAGCCAACATCCTGTCTCTTATACACATCTCCGAGCCCACGAGACCAGAGAGGATCTCGTATGCCGTCTTCTGCTTGAAAAAAAAAAATCACTACGA
>M99999:999:000000000-AFWM1:1:1107:4174:12304 1:N:0:8
AAGCTCGCCTGTATCTTAGTCATCGTTTTCTCAAGCATAATCTCGACAGCGAGCAAGCCAACATCCTGTCTCTTATACACATCTCCGAGCCCACGAGACCAGAGAGGATCTCGTATGCCGTCTTCTGCTTGAAAAAAAAAACACAAAAACA
>M99999:999:000000000-AFWM1:1:1111:9396:22311 1:N:0:8
ACGCTCGCCTGTATCTTAGTCATCGTTTTCTCAAGCATAATCTCGACAGCGAGCAAGCCAACATCCTGTCTCTTATACACATCTCCGAGCCCACGAGACCAGAGAGGATCTCGTATGCCGTCTTCTGCTTGAAAAACAAACATACACGCAT
>M99999:999:000000000-AFWM1:1:1113:24521:24739 1:N:0:8
AAGCTCGCCTGTATCTTAGTCATCGTTTTCTCAAGAATAATCTCGACAGCGAGCAAGCCAACATCCTGTCTCTTATACACATCTCCGAGCCCACGAGACCAGAGAGGATCTCGTATGCCGTCTTCTGCTTGAAAAAAAAAACTATCAATTA
>M99999:999:000000000-AFWM1:1:1113:18876:22512 1:N:0:8
AAGCTCGCCTGTATCTTAGTCATCGTTTTCTCAAGCATAATCTCGACAGCGAGCAAGCCAACATCCTGTCTCTTATACACATCTCCGAGCCCACGAGACCAGAGAGGATCTCGTATGCCGTCTTCTGCTTGAAAAAAAAAAAAAATAATTT
>M99999:999:000000000-AFWM1:1:1113:24500:24727 1:N:0:8
AAGCTCGCCTGTATCTTAGTCATCGTTTTCTCAAGCATAATCTCGACAGCGAGCAAGCCAACATCCTGTCTCTTATACACATCTCCGAGCCCACGAGACCAGAGAGGATCTCGTATGCCGTCTTCTGCTTGAAACAAAAAAAGACTGTAGA
>M99999:999:000000000-AFWM1:1:2113:17634:20583 1:N:0:8
AAGCTCGCCTGTATCTTAGTCATCGTTTTCTCAAGCATAATCTCGACAGCGAGCAAGCCAACATCCTGTCTCTTATACACATCTCCGAGCCCACGAGACCAGAGAGGATCTCGTATGCCGTCTTCTGCTTGAAAAAAAAAAATAGTGTAAC
>M99999:999:000000000-AFWM1:1:1112:18794:19428 1:N:0:8
AAGCTCGCCTGTATCTTAGTCATCGTTTTCTCAAGCATAATCTCGACAGCGAGCAAGCCAACATCCTGTCTCTTATACACATCTCCGAGCCCACGAGACCAGAGAGGATCTCGTATGCCGTCTTCTGCTTGAAAAAAAAAAAAAAAATAAA
>M99999:999:000000000-AFWM1:1:1107:5702:11266 1:N:0:8
AAGCTCGCCTGTATCTTAGTCATCGTTTTCTCAAGCATAAATTCGGGTGCGGGGAAGCCAACATCCTGTCTCTTATACACATCTCCGAGCCCACGAGACCAGAGAGGATCTCGTATGCCGTCTTCTGCTTGAAAAAAAAAAAAAAAACAAA
>M99999:999:000000000-AFWM1:1:2114:17617:28030 1:N:0:8
AAGCTCGCCTGTATCTTAGTCATCGTTTTCTCAAGCATAAATTCGGGTGCGGGGAAGCCAACATCCTGTCTCTTATACACATCTCCGAGCCCACGAGACCAGAGAGGATCTCGTATGCCGTCTTCTGCTTGAAAAAAAAAAACAAAATAAA
>M99999:999:000000000-AFWM1:1:2113:27679:16103 1:N:0:8
AAGCTCGCCTGTATCTTAGTCATCGTTTTCTCAAGCATAAATTCGGGTGCGGGGAAGCCAACATCCTGTCTCTTATACACATCTCCGAGCCCACGAGACCAGAGAGGATCTCGTATGCCGTCTTCTGCTTGAAAAAAAAAACAAATATAGA
>M99999:999:000000000-AFWM1:1:2109:20742:11812 1:N:0:8
AAGCTCGCCTGTATCTTAGTCATCGTTTTCTCAAGCATAAATTCGGGTGCGGGGAAGCCAACATCCTGTCTCTTATACACATCTCCGAGCCCACGAGACCAGAGAGGATCTCGTATGCCGTCTTCTGCTTGAAAAAAAAAAAGTAATACTA
>M99999:999:000000000-AFWM1:1:1109:9963:27523 1:N:0:8
AAGCTCGCCTGTATCTTAGTCATCGTTTTCTCAAGCATAAATTCGGGTGCGGGGAAGCAACATCCTGTCTCTTATACACATCTCCGAGCCCACGAGACCAGAGAGGATCTCGTATGCCGTCTTCTGCTTGAAAAAAAAAAAAAAAAATTAA
>M99999:999:000000000-AFWM1:1:2102:5087:24432 1:N:0:8
AAGCTCGCCTGTATCTTAGTCATCGTTTTCTCAAGCATAAATTCGGGTGCGGGGAAGCCAACATCCTGTCTCTTATACACATCTCCGAGCCCACGAGACCAGAGAGGATCTCGTATGCCGTCTTCTGCTTGAAAAAAAAAAAACCACAACA
>M99999:999:000000000-AFWM1:1:1110:20684:10237 1:N:0:8
AAGCTCGCCTGTATCTTAGTCATCGTTTTCTCAAGCATAAATTCGGGTGCGGGGAAGCCAACATCCTGTCTCTTATACACATCTCCGAGCCCACGAGACCAGAGAGGATCTCGTATGCCGTCTTCTGCTTGAAAAAAAAAAAAACATCATA
>M99999:999:000000000-AFWM1:1:1102:13616:2564 1:N:0:8
AAGCTAGCCTGTATCTTAGTCATCGTTTTCTCAAGCATAAATTCGGGTGCGGGGAAGCCAACATCCTGTCTCTTATACACATCTCCGAGCCCACGAGACCAGAGAGGATCTCGTATGCCGTCTTCTGCTTGAAAAAAAAAAAAAAGAACGA
>M99999:999:000000000-AFWM1:1:2112:18245:1608 1:N:0:8
AAGCTCGCCTGTATCTTAGTCATCGTTTTCTCAAGCATAAATTCGGGTGCGGGGAGCCAACATCCTGTCTCTTATACACATCTCCGAGCCCACGAGACCAGAGAGGATCTCGTATGCCGTCTTCTGCTTGAAAAAAAAAAACGTCAGAGTA
>M99999:999:000000000-AFWM1:1:2113:26303:17816 1:N:0:8
AAGCTCGCCTGTATCTTAGTCATCGTTTTCAAGCATAAATTCGGGTGCGAGCAAGCCAACATCCTGTCTCTTATACACATCTCCGAGCCCACGAGACCAGAGAGGATCTCGTATGCCGTCTTCTGCTTGAAAAAAAAAAACAAAGTGAGAA
>M99999:999:000000000-AFWM1:1:1102:25647:15825 1:N:0:8
AAGCTCGCCTGTATCTTCGTCATCGTTTTCTCAAGCATAAATTCGGGAGCGAGCAAGCCAACATCCTGTCTCTTATACACATCTCCGAGCCCACGAGACCAGAGAGGATCTCGTATGCCGTCTTCTGCTTGAAAAAAAAAACAGACACATC
>M99999:999:000000000-AFWM1:1:2107:12154:26189 1:N:0:8
AAGCTCGCCTGCATCTTAGTCATCGTTTTCTCAAGCATAAATTCGGGTGCGCGCAAGCCAACATCCTGTCTCTTATACACATCTCCGAGCCCACGAGACCAGAGAGGATCTCGTATGCCGTCTTCTGCTTGAAAAAAAAACAAAAACACTA
>M99999:999:000000000-AFWM1:1:2111:28858:12040 1:N:0:8
AAGCTCGCCTGTATCTTAGTCATCGTTTTCTCAAGCATAAATTCGGGTGCGAGCAAGCCAACATCCTGTCTCTTATACACATCTCCGAGCCCACGAGACCAGAGAGGATCTCGTATGCCGTCTTCTGCTTGAAAAAAAACCACATAAGAGA
>M99999:999:000000000-AFWM1:1:1111:11856:24149 1:N:0:8
AAGCTCGCCTGTATCTTAGTCATCGTTTTCTCAAGCATAAATTCGGGTGCGAGCAAGCCAACATCCTGTCTCTTATAAACATCTCCGAGCCCACGAGACCAGAGAGATCTCGTATGCCGTCTTCTGCTTGAAAAAAAATAACACCTAACAG
>M99999:999:000000000-AFWM1:1:2102:9055:12810 1:N:0:8
AAGCTCGCCTGTATCTTAGTCATCGTTTTCTCAAGCATAAATTCGGGTGCGAGCAAGCCAACATCCTGTCTCTTATACACATCTCCGAGCCCACGAGACCAGAGAGGATCTCGTCTGCCGTCTTCTGCTTGCAAAACAACAAACCACAGAC
>M99999:999:000000000-AFWM1:1:2104:12856:19135 1:N:0:8
AAGCTCGCCTGTATCTTAGTCATCGTTTTCTCAAGCATAAATTCGGGTGCGAGGCAAGCCAACATCCTGTCTCTTATACACATCTCCGAGCCCACGAGACCAGAGAGGATCTCGTATGCCGTCTTCTGCTTGAAAAAAAAAAACAAGAAGA
>M99999:999:000000000-AFWM1:1:1112:24847:20050 1:N:0:8
AAGCTCGCTGTATCTTAGTCATCGTTTGCTCAAGCATAAATTCGGGTGCGAGCAAGCCAACATCCTGTCTCTTATACACATCTCCGAGCCCACGAGACCAGAGAGGATCTCGTATGCCGTCTTCTGCTTGAAAAAAAAAAACAAGCACTAA
>M99999:999:000000000-AFWM1:1:1114:13677:21376 1:N:0:8
AAGCTCGCCTGTATCTTAGTCATCGTTTTCTCAAGCATAAATTCGGGTGCGAGCAAGCCAACATCCTGTCTCTTATACACATCTCCGAGCCCACGAGACCAGAGAGGATCTCGTATGCCGTCTTCTGCTTGAAAAAAAAAAAATCACATAA
>M99999:999:000000000-AFWM1:1:2109:19889:13291 1:N:0:8
AAGCTCGCCTGTATCTTAGTCATCGTTTTCTCAAGCATAAATTCGGGTGCGAGCAAGCCAACATCCTGTCTCTTATACACATCTCCGAGCCCACGAGACCAGAGAGGATCTCGTATGCCGTCTTCTGCTTGAAAAAAAAAAAAGAAGAAAA
>M99999:999:000000000-AFWM1:1:1102:8776:11405 1:N:0:8
AAGCTCGCCTGTATCTTAGTCATCGTTTTCTCAAGCATAAATTCGGGTGCGAGCAAGCCAACATCCTGTCTCTTATACACATCTCCGAGCCCACGAGACCAGAGAGGATCTCGTATGCCGTCTTCTGCTTGAAAAAAAAAAAAAAAAACAT
>M99999:999:000000000-AFWM1:1:2104:26539:19335 1:N:0:8
AAGCTCGCCTGTATCTTAGGCATCGTTTTCTCAAGCATAAATTCGAATGCGGGGAAGCCAACATCCTGTCTCTTATACACATCTCCGAGCCCACGAGACCAGAGAGGATATCGTATGCCGTCTTCTGCTTGAAAAAAAAAAAAAAAAAAAA
>M99999:999:000000000-AFWM1:1:2114:18807:20414 1:N:0:8
AAGCTCGCCTGTATCTTAGTCATCGTTTTCTCAAGCATAAATTCGAATGCGGGGAAGCCAACATCCTGTCTCTTATACACATCTCCGAGCCCACGAGACCAGAGAGGATCTCGTATGCCGTCTTCTGCTTGAAAAAAAAAAAATAATAAAA
>M99999:999:000000000-AFWM1:1:2112:29656:15886 1:N:0:8
AAGCTCGCCTGTATCTTAGTCATCGTTTTCTCAAGCATAAATTCGAATGCGGGGAAGCCAACATCCTGTCTCTTATACACATCTCCGAGCCCACGAGACCAGAGAGGATCTCGTATGCCGTCTTCTGCTTGAAAACAAAAAAAAATAAAGT
>M99999:999:000000000-AFWM1:1:1110:5670:19128 1:N:0:8
AAGCTCGCCTGTATCTTAGTCATCGTTTTCTCAAGCATAAATTCGAATGCGGGGAAGCCAACATCCTGTCTCTTATACACATCTCCGAGCCCACGAGACCAGAGAGGATCTCGTATGCCGTCTTCTGCTTGAAAAAAAAAAAAAAGAATAA
>M99999:999:000000000-AFWM1:1:2107:11529:13451 1:N:0:8
AAGCTCGCCTGTATCTTAGTCAACGCTTTCACCAGCATAAACTCGAATGCGGGGAAGCCAACATCCTGTCTCTTATCCCCTCCTCGAGCCCACGAGACCTGAGGAGCTCTCCTTTGCCGGTCTCCTCTTGGAAAAAACAAATGCACGCACT
>M99999:999:000000000-AFWM1:1:2113:13591:5093 1:N:0:8
AAGCTCGCCTGTATCTTAGTCATCGTTTTCTCAAGCATAAATTCGAATGCGGGGAAGCCAACATCCTGTCTCTTATACACATCTCCGAGCCCACGAGACCAGAGAGGATCTCGTATGCCGTCTTCTGCTTGAAAAAAAAAAAACCACAAAA
>M99999:999:000000000-AFWM1:1:2104:20894:9098 1:N:0:8
AAGCTCGCCTGTATCTTAGTCATCGTTTTCTCAAGCATAAATTCGAATGCGGGGAAGCCAACATCCTGTCTCTTATACACATCTCCGAGCCCACGAGACCAGAGAGGATCTCGTATGCCGTCTTCTGCTTGAAAAAAAAAACAAAAACAAA
>M99999:999:000000000-AFWM1:1:2108:11908:16552 1:N:0:8
AAGCTCGCCTGTATCTTAGTCATCGTTTTCTCAAGCATAAATTCGAATGCGGGGAAGCCAACATCCTGTCTCTTATACACATCTCCGAGCCCACGAGACCAGAGAGGATCTCGTATGCCGTCTTCTGCTTGAAAAAAAAAACAAAAAAAAT
>M99999:999:000000000-AFWM1:1:2106:18321:18632 1:N:0:8
AAGCTCGCCTGTATCTTAGTCATCGTTTTCTCAAGCATAAATTCGAATGCGGGGAAGCCAACATCCTGTCTCTTATACACATCTCCGAGCCCACGAGACCAGAGAGGATCTCGTATGCCGTCTTCTGCTTGAAAAAAAAAAAACAGAAAGT
>M99999:999:000000000-AFWM1:1:2102:11312:12031 1:N:0:8
AAGCTCGCCTGTATCTTAGTCATCGTTTTCTCAAGCATAAATTCGAATGCGGGGAAGCCAACATCCTGTCTCTTATACACATCTCCGAGCCCACGAGACCAGAGAGGATCTCGTATGCCGTCTTCTGCTTGAACAAAAAAATAAAAAATCG
>M99999:999:000000000-AFWM1:1:2101:16736:4761 1:N:0:8
AAGCTCGCCTGTATCTTAGTCATCGTTTTCTCAAGCATAAATTCGAATGCGAGCAAGCCAACATCCTGTCTCTTATACACATCTCCGAGCCCACGAGACCAGAGAGGATCTCGTATGCCGTCTTCTGCTTGAAAAAAAAAAACAATATAAA
>M99999:999:000000000-AFWM1:1:2113:3895:9151 1:N:0:8
AAGCTCGCCTGTATCTTAGTCATCGTTTTCTCAAGCATAAATTCGAATGCGAGCAAGCCAACATCCTGTCTCTTATACACATCTCCGAGCCCACGAGACCAGAGAGGATCTCGTATGCCGTCTTCTGCTTGAAAAAAAAAAATACAAGAAA
>M99999:999:000000000-AFWM1:1:1110:22136:23487 1:N:0:8
AAGCTCGCCTGTATCTTAGTCATCGTTTTCTCAAGCATAAATTCGAATGCGAGCAAGCCAACATCCTGTCTCTTATACACATCTCCGAGCCCACGAGACCAGAGAGGATCTCGTATGCCGTCTTCTGCTTGAAAAAAAAAACAAAATGACC
>M99999:999:000000000-AFWM1:1:1110:25819:13362 1:N:0:8
AAGCTCGCCTGTATCTTAGTCATCGTTTTCTCAAGCATAAATTCGAATGCGAGCAAGCCAACATCCTGTCTCTTATACACATCTCCGAGCCCACGAGACCAGAGAGGATCTCGTATGCCGTCTTCTGCTTGAAAAAAAAAAAAAAACAAGA
>M99999:999:000000000-AFWM1:1:1107:14101:17166 1:N:0:8
AAGCTCGCCTGTATCTTAGTCATCGTTTTCTCAAGCATAAATTCGAATGCGAGCAAGCCAACATCCTGTCTCTTATACACATCTCCGAGCCCACGAGACCAGAGAGGATCTCGTATGCCGTCTTCTGCTTGAAAAAAAAAAAAAAAAAAAT
>M99999:999:000000000-AFWM1:1:1104:16162:4844 1:N:0:8
AAGCTCGCCTGTATCTTAGTCATCGTTTTCTCAAGCATAAATTCGAATGCGAGCAAGCCAACATCCTGTCTCTTATACACATCTCCGAGCCCACGAGACCAGAGAGGATCTCGTATGCCGTCTTCTGCTTGAAAAAAAAAAACAGATTACA
>M99999:999:000000000-AFWM1:1:1106:23321:18534 1:N:0:8
AAGCTCGCCTGTATCTTAGTCATCGTTTTCTCAAGCATAAATTCGAATGCGAGCAAGCCAACATCCTGTCTCTTATACACATCTCCGAGCCCACGAGACCAGAGAGGATCTCGTATGCCGTCTTCTGCTTGAAAAAAAAAAAAAACAATAA
>M99999:999:000000000-AFWM1:1:2106:14241:14244 1:N:0:8
AAGCTCGCCTGTATCTTAGTCATCGTTTTCTCAAGCATAAATTCGAATGCGAGCAAGCCAACATCCTGTCTCTTATACACATCTCCGAGCCCACGAGACCAGAGAGGATCTCGTATGCCGTCTTCTGCTTGAAAAAAAAAAAAAATAACAA
>M99999:999:000000000-AFWM1:1:2112:13742:26238 1:N:0:8
AAGCTCGCCTGTATCTTAGTCATCGTTTTCTCAAGCATAAATTCGAATGCGAGCAAGCCAACATCCTGTCTCTTATACACATCTCCGAGCCCACGAGACCAGAGAGGATCTCGTATGCCGTCTTCTGCTTGAACAAACAAAATAACCCTAT
>M99999:999:000000000-AFWM1:1:1103:12920:19515 1:N:0:8
AAGCTCGCCTGTATCTTAGTCATCGTTTTCTCAAGCATAAATTCGAATGCGAGCAAGCCAACATCCTGTCTCTTATACACATCTCCGAGCCCACGAGACCAGAGAGGATCTCGTATGCCGTCTTCTGCTTGAAAAAAAAAAAAACAACTAA
>M99999:999:000000000-AFWM1:1:1105:16106:12967 1:N:0:8
AAGCTCGCCTGTATCTTAGTCATCGTTTTCTCAAGCATAAATTCGAATGCGAGCAAGCCAACATCCTGTCTCTTATACACATCTCCGAGCCCACGAGACCAGAGAGGATCTCGTATGCCGTCTTCTGCTTGAAAAAAAAAAACAAAAACAA
>M99999:999:000000000-AFWM1:1:2112:6072:17113 1:N:0:8
AAGCTCGCCTGTATCTTAGTCATCGTTTTCTCAAGCATAAATTCGAATGCGAGCAGCCAACATCCTGTCTCTTATACACCTCTCCGAGCCCACGAGACCAGAGAGGATCTCGTATGCCGTCTTCTGCTTGAAAAACAAAATCAATCAATGT
>M99999:999:000000000-AFWM1:1:1109:9534:21704 1:N:0:8
AAGCTCGCCTGTATCTTAGTCATCGTTTTCTCAAGCATAAATTCGACAGCGGGGAAGCCAACATCCTGTCTCTTATACACATCTCCGAGCCCACGAGACCAGAGAGGATCTCGTATGCCGTCTTCTGCTTGAAAAAAAAAAACAAAGAAAA
>M99999:999:000000000-AFWM1:1:1105:2152:17658 1:N:0:8
AAGCTCGCCTGTATCTTAGTCATCGTTTTCTCAAGCATAAATTCGACAGCGGGGAAGCCAACATCCTGTCTCTTATACACATCTCCGAGCCCACGAGACCAGAGAGCATCTCGTATGCCGTCTTCTGCTTGAAAAAAAAAACAAATTTTAT
>M99999:999:000000000-AFWM1:1:1113:15393:9401 1:N:0:8
AAGCTCGCCTGTATCTTAGTCATCGTTTTCTCAAGCATAAATTCGACAGCGGGGAAGCCAACATCCTGTCTCTTATACACATCTCCGAGCCCACGAGACCAGAGAGGATCTCGTATGCCGTCTTCTGCTTGAAAAAAAAAAACAAACAAAA
>M99999:999:000000000-AFWM1:1:2102:9074:16857 1:N:0:8
AAGCTCGCCTGTATCTTAGTCATCGTTTTCTCAAGCATAAATTCGACAGCGGGGAAGCCAACATCCTGTCTCTTATACACATCTCCGAGCCCACGAGACCAGAGAGGATCTCGTATGCCGTCTTCTGCTTGAAAAAAAAAAATACATCATC
>M99999:999:000000000-AFWM1:1:2104:24433:15531 1:N:0:8
AAGCTCGCCTGTATCTTAGTCATCGTTTTCTCAAGCATAAATTCGACAGCGGGGAAGCCAACATCCTGTCTCTTATACACATCTCCGAGCCCACGAGACCAGAGAGGATCTCGTATGCCGTCTTCTGCTTGAAAAAAAAAAAAAAAACAAT
>M99999:999:000000000-AFWM1:1:1103:7823:4562 1:N:0:8
AAGCTCGCCTGTATCTTAGTCATCGTTTTCTCAAGCATAAATTCGACAGCGGGGAAGCCAACATCCTGTCTCTTATACACATCTCCGAGCCCACGAGACCAGAGAGGATCTCGTATGCCGTCTTCTGCTTGAAAAACAAAAACACCGAAGT
>M99999:999:000000000-AFWM1:1:1111:26945:9135 1:N:0:8
AAGCTCGCCTGTTCTTAGTCATCGTTTTCTCAAGCATAAATTCGACAGCGGGGAAGCCAACATCCTGTCTCTTATACACATCTCCGAGCCCACGAGACCAGAGAGGATCTCGTATGCCGTCTTCTGCTTGAAAAAAAAAAACACTAAAACA
>M99999:999:000000000-AFWM1:1:2106:22807:25569 1:N:0:8
AAGCTCGCCTGTATCTTAGTCATCGTTTTCTCAAGCATAAATTCGACAGCGGGGAAGCCAACATCCTGTCTCTTATACACATCTCCGAGCCCACGAGACCAGAGAGGATCTCGTATGCCGTCTTCTGCTTGAAAAAAAAAAACAACATATA
>M99999:999:000000000-AFWM1:1:2114:9644:11826 1:N:0:8
AAGCTCGCCTGTATCTTAGTCATCGTTTTCTCAAGCATAAATTCGACAGCGGGGAAGCCAACATCCTGTCTCTTATACACATCTCCGAGCCCACGAGACCAGAGAGGATCTCGTATGCCGTCTTCTGCTTGAAAAAAAAAAACATAAAACG
>M99999:999:000000000-AFWM1:1:2104:10204:14883 1:N:0:8
AAGCTCGCCTGTATCTTAGTCATCGTTTTCTCAAGCATAAATTCGACAGCGGGGAAGCCAACATCCTGTCTCTTATACACATCTCCGAGCCCACGAGACCAGAGAGGATCTCGTATGCCGTCTTCTGCTTGAAAAAAAAAAAAAGAATGCA
>M99999:999:000000000-AFWM1:1:1103:10307:4341 1:N:0:8
AAGCTCGCCTGTATCTTAGTCATCGTTTTCTCAAGCATAAATTCGACAGCGGGCAAGCCAACATCCTGTCTCTTATACACATCTCCGAGCCCACGAGACCAGAGAGGATCTCGTATGCCGTCTTCTGCTTGAAAAAAAAAACAATCATATG
>M99999:999:000000000-AFWM1:1:2110:15681:9633 1:N:0:8
AAGCTCGCCTGTCTCTTAGTCATCGTTTTCTCAAGCATAAATTCGACAGCGGGCCAGCCAACATCCTGTCTCTTATACACATCTCCGAGCCCAAGCGACCAGAGAGGATCTAGTATGCAGTCTTCTGCTTGAAAAAAACACCAGTACACTT
>M99999:999:000000000-AFWM1:1:1102:23921:18273 1:N:0:8
AAGCTCGCCTGTATCTTAGTCATCGTTTTCTCAAGCATAAATTCGACAGCGGGCAAGCCACCATCCTGTATCTTATACACATCTCCGAGCCCACGAGACCAGAGAGGATCTCGTATGCCGTCTTCTGCTTGAAAAAAAAAAAAATCAACAT
>M99999:999:000000000-AFWM1:1:1114:4893:13995 1:N:0:8
AAGCTCGCCTGTATTTAGTCATCGTTTTCTCAAGCATAAATTCGACAGCGGGCAAGCCAACATCCTGTCTCTTATACACATCTCCGAGCCCACGAGACCAGAGCGGATCTCGTATGCCGTCTTCTGCTTGAAAAAAAAAAGAGAACACAAA
>M99999:999:000000000-AFWM1:1:1113:20814:20059 1:N:0:8
AAGCTCGCCTGTATCTTAGTCATCGTTTTCTCAAGCATAAATTCGACAGCGGGCAAGCCAACATCCTGTCTCTTATACACATCTCCGAGCCCACGAGACCAGAGAGGATCTCGTATGCCGTCTTCTGCTTGAAAAAAAAAAAAAAGAACAC
>M99999:999:000000000-AFWM1:1:1110:15267:27611 1:N:0:8
AAGCTCGCCTGTATCTTAGTCATCGTTTTCTCAAGCATAAATTCGACAGCGGGCAAGCCAACATCCTGTCTCTTATACACATCTCCGAGCCCACGAGACCAGAGAGGATCTCGTATGCCGTCTTCTGCTTGAAAAAAAAAAAAAAATAACA
>M99999:999:000000000-AFWM1:1:1112:18872:11268 1:N:0:8
AAGCTCGCCTGTATCTTAGTCATCGTTTTCTCAAGCATAAATTCGACAGCGGGCAAGCCAACATCCTGTCTCTTATACACATCTCCGAGCCCACGAGACCAGAGAGGATCTCGTATGCCGTCTTCTGCTTGAAAAAAAAAAAAAAACAAAA
>M99999:999:000000000-AFWM1:1:1111:14265:19161 1:N:0:8
AAGCTCGCCTGTATCTTAGTCATCGTTTTCTCAAGCATAAATTCGACAGCGGGCAAGCCAACATCCTGTCTCTTATACACATCTCCGAGCCCACGAGACCAGAGAGGATCTCGTATGCCGTCTTCTGCTTGAAAAAAAAAAAACACAAACC
>M99999:999:000000000-AFWM1:1:2102:13458:6523 1:N:0:8
AAGCTCGCCTGTATCTTAGTCATCGTTTTCTCAAGCATAAATTCGACAGCGGGAAAGCCAACATCCTGTCTCTTATACACATCTCCGAGCCCACGAGACCAGAGAGGATCTCGTATGCCGTCTTCTGCTTGAAAAAAAAACACAACAACAT
>M99999:999:000000000-AFWM1:1:2104:17313:11722 1:N:0:8
CAGCTCGCCTGTATCTTAGTCATCGTTTTCTCAAGCATAAATTCGACAGCGGGCAAGCCAACATCCTGTCTCTTATACACATCTCCGAGCCCACGAGACCAGAGAGGATCTCGTATGCCGTCTTCTGCTTGAAAAAAAAAATGAATCACCT
>M99999:999:000000000-AFWM1:1:1107:7578:4881 1:N:0:8
AAGCTCGCCTGTATCTTAGTCATCGTTTTCTCAAGCATAAATTCGACAGCGGGCAAGCCAACATCCTGTCTCTTATACACATCTCCGAGCCCACGAGACCAGAGAGATCTCGTATGCCGTCTTCTGCTTGAAAAAAAAAACAAAACCAAGA
>M99999:999:000000000-AFWM1:1:2114:19745:9446 1:N:0:8
AAGCTCGCCTGTATCTTAGTCATCGTTTTCTCAAGCATAAATTCGACAGCGAGCAAGCCAACATCCTGTCTCTTATACACATCTCCGAGCCCACGAGACCAGAGAGGATCTCGTATGCCGTCTTCTGCTTGAAAAAAAAAAAATATGGTAG
>M99999:999:000000000-AFWM1:1:1109:28058:11817 1:N:0:8
AAGCTCGCCTGTATCTTAGTCATCGTTTTCTCAAGCATAAATTCGACAGCGAGCAAGCCAACATCCTGTCTCTTATACACATCTCCGAGCCCACGAGACCAGAGAGGATCTCGTATGCCGTCTTCTGCTTGAAAAAAAAAACACTAAAAAA
>M99999:999:000000000-AFWM1:1:2109:15080:4598 1:N:0:8
AAGCTCGCCTGTATCTTAGTCATCGTTTTCTCAAGCATAAATTCGACAGCGAGCAAGCCAACATCCTGTCTCTTATACACATCTCCGAGCCCACGAGACCAGAGAGGATCTCGTATGCCGTCTTCTGCTTGAAAAAAAACAACATACAACA
>M99999:999:000000000-AFWM1:1:2112:15539:6456 1:N:0:8
AAGCTCGCCTGTATCTTAGTCATCGTTTTCTCAAGCATAAATTCGACAGCGAGCAAGCCAACATCCTGTCTCTTATACACATCTCCGAGCCCACGAGACCAGAGAGGATCTCGTATGCCGTCTTCTGCTTGAAAAAAAAAAAAAAGATTAA
>M99999:999:000000000-AFWM1:1:1104:18319:6069 1:N:0:8
AAGCTCGCCTGTATCTTAGTCATCGTTTTCTCAAGCATAAATTCGACAGCGAGCAAGCCAACATCCTGTCTCTTATACACATCTCCGAGCCCACGAGACCAGAGAGGATCTCGTATGCCGTCTTCTGCTTGAAAAAAAAAAAAAAAAAACG
>M99999:999:000000000-AFWM1:1:1104:17830:9873 1:N:0:8
AAGCTCGCCTGTATCTTAGTCATCGTTTTCTCAAGCATAAATTCGACAGCGAGCAAGCCAACATCCTGTCTCTTATACACATCTCCGAGCCCACGAGACCAGAGAGGATCTCGTATGCCGTCTTCTGCTTGAAAAAAAAAAAAAAATACAC
>M99999:999:000000000-AFWM1:1:2108:15819:9104 1:N:0:8
AAGCTCGCCTGTATCTTAGTCATCGTTTTCTCAAGCATAAATTCGACAGCGAGCAAGCCAACATCCTGTCTCTTATACACATCTCCGAGCCCACGAGACCAGAGAGGATCTCGTATGCCGTCTTCTGCTTGAAAAAAAAAAAACATGACTG
>M99999:999:000000000-AFWM1:1:2101:11612:4892 1:N:0:8
AAGCTCGCCTGTATCTTAGTCATCGTTTTCTCAAGCATAAATTCGACAGCGAGCAAGCCAACATCCTGTCTCTTATACACATCTCCGAGCCCACGAGACCAGAGAGGATCTCGTATGCCGTCTTCTGCTTGAAAAAAAAAATTTCGTGTTA
>M99999:999:000000000-AFWM1:1:1103:8556:15705 1:N:0:8
AAGCTCGCCTGTATCTTAGTCATCGTTTTCTCAAGCATAAATTCGACAGCGAGCAAGCCAACATCCTGTCTCTTATACACATCTCCGAGCCCACGAGACCAGAGAGGATCTCGTATGCCGTCTTCTGCTTGAAAAAAAAAACACAGAGAGA
>M99999:999:000000000-AFWM1:1:2101:18534:12493 1:N:0:8
AAGCTCGCCTGTATCTTAGTCATCGTTTTCTCAAGCATAAATTCGACAGCGAGCAAGCCAACATCCTGTCTCTTATACACATCTCCGAGCCCACGAGACCAGAGAGGATCTCGTATGCCGTCTTCTGCTTGAAAAAAAAAAAAAAAAGACG
>M99999:999:000000000-AFWM1:1:1108:7874:22179 1:N:0:8
AAGCTCGCCTGTATCTTAGTCATCGTTTTCTCAAGCATAAATTCGACAGCGAGCAAGCCAACATCCTGTCTCTTATACACATCTCCGAGCCCACGAGACCAGAGAGGATCTCGTATGCCGTCTTCTGCTTGAAAAAAAAAAAACAACAATA
>M99999:999:000000000-AFWM1:1:1107:2695:18182 1:N:0:8
AAGCTCGCCTGTATCTTAGTCATCGTTTTCTCATACATATCGTCGGGTGCGAGCAAGCCAACATCCTGTCTCTTATACACATCTCCGAGCCCACGAGACCAGAGAGGATCTCGTATGCCGTCTTCTGCTTGAAAAAAAAAAAACAACGCAA
>M99999:999:000000000-AFWM1:1:2108:15422:1873 1:N:0:8
AAGCTCGCCTGTATCTTAGTCATCGTTTTCTCATACATATCGTCGGGTGCGAGCAAGCCAACATCCTGTCTCTTATACACATCTCCGAGCCCACGAGACCAGAGAGGATCTCGTATGCCGTCTTCTGCTTGAAAAAAAAAACAAAACAAAA
>M99999:999:000000000-AFWM1:1:1109:22102:6127 1:N:0:8
AAGCTCGCCTGTATCTTAGTCATCGTTTTCTCATACATATCGTCGGGTGCGAGCAAGCCAACATCCTGTCTCTTATACACATCTCCGAGCCCACGAGACCAGAGAGGATCTCGTATGCCGTCTTCTGCTTGAAAAAAAAAAAAAAACATAG
>M99999:999:000000000-AFWM1:1:1110:22274:15942 1:N:0:8
AAGCTCGCCTGTATCTTAGTCATCGTTTTCTCTTACATATCGTCGGGTGCGAGCAAGCCAACATCCTGTCTCTTATACACATCTCCGAGCCCACGAGACCAGAGACGATCTCGTATGCCGTCTTCTGCTTGAAAAAAAAAAAAGAACAATT
>M99999:999:000000000-AFWM1:1:1111:21700:19984 1:N:0:8
AAGCTCGCCTGTATCTTAGTCATCGTTTTCTCATACATATCGTCGGGTGCGAGCAAGCCAACATCCTGTCTCTTATACACATCTCCGAGCCCACGAGACCAGAGAGGATCTCGTATGCCGTCTTCTGCTTGAAAAAAAAACAAATACACTA
>M99999:999:000000000-AFWM1:1:1112:25528:17695 1:N:0:8
AAGCTCGCCTGTATCTTAGTCATCGTTTTCTCATACATATCGTCGGGTGCGAGCAAGCCAACATCCTGTCTCTTATACACATCTCCGAGCCCACGAGACCAGAGAGGATCTCGTATGCCGTCTTCTGCTTGAAAAAAAAAAACAACCAGTG
>M99999:999:000000000-AFWM1:1:1106:11144:23952 1:N:0:8
AAGCTCGCCTGTATCTTAGTCATCGTTTTCTCATACATATCGTCGGGTGCGAGCAAGCCAACATCCTGTCTCTTATACACATCTCCGAGCCCACGAGACCAGAGAGGATCTCGTATGCCGTCTTCTGCTTGAAAAAAAAAAAAAACTCAAA
>M99999:999:000000000-AFWM1:1:2113:11739:22716 1:N:0:8
AAGCTCGCCTGTATCTTAGTCATCGTTTTCTCATACATATCGTCGGGTGCGAGCAAGCCAACATCCTGTCTCTTATACACATCTCCGAGCCCACGAGACCAGAGAGGATCTCGTATGCCGTCTTCTGCTTGAAAAAAAAAAAAAACACAAA
>M99999:999:000000000-AFWM1:1:1107:19320:24101 1:N:0:8
AAGCTCGCCTGTATCTTTGTCATCGTTTTCTCATACATATCGTCGGGTGCGAGCAAGCCAACATCCTGTCTCTTATACACATCTCCGAGCCCACGAGACCAGAGAGGATCTCGTATGCCGTCTTCTGCTTGAAAAAAAAAAAAATTCAAGA
>M99999:999:000000000-AFWM1:1:1108:2659:13103 1:N:0:8
AAGCTCGCCTGTATCTTAGTCATCGTTTTCTCATACATATCGTCGGGTGCGAGCAAGCCAACATCCTGTCTCTTATACACATCTCCGAGCCCACGAGACCAGAGAGGATCTCGTATGCCGTCTTCTGCTTGAAAAAAAAAAAAAAACAACT
>M99999:999:000000000-AFWM1:1:1113:11583:19681 1:N:0:8
AAGCTCGCCTGTATCTTAGTCATCGTTTTCTCATACATATCGTCGGGTGCGAGCAAGCCAACATCCTGTCTCTTATACACATCTCCGAGCCCACGAGACCAGAGAGGATCTCGTATGCCGTCTTCTGCTTGAAAAAAAAAAAAAAAAAAAA
>M99999:999:000000000-AFWM1:1:2108:23673:9220 1:N:0:8
AAGCTCGCCTGTTCTTAGTCATCGTTTTCTCATACATTCTTCGAATGCGGGGAAGCCAACATCCTGTCTCTTATACACATCTCCGAGCCCACGAGACCAGAGAGGATCTCGTATGCCGTCTTCTGCTTGAAAAAAAAAAAACACAACATAC
>M99999:999:000000000-AFWM1:1:1111:14953:8087 1:N:0:8
AAGCTCGCCTGTATCTTAGTCATCGTTTTCTCATACATATCGTCGAATGCGGGGAAGCCAACATCCTGTCTCTTATACACATCTCCGAGCCCACGAGACCAGAGAGGATCTCGTATGCCGTCTTCTGCTTGAAAAAAAAAAAGAAAAGTAC
>M99999:999:000000000-AFWM1:1:2112:23067:10400 1:N:0:8
AAGCTCGCCTGTATCTTAGTCATCGTTTTCTCATACATATCGTCGAATGCGGGGAAGCCAACATCCTGTCTCTTATACACATCTCCGAGCCCACGAGACCAGAGAGGATCTCGTATGCCGTCTTCTGCTTGAAAAAAAAAACAAAGAAAAT
>M99999:999:000000000-AFWM1:1:1108:17197:13322 1:N:0:8
AAGCTCGCCTGTATCTTAGTCATCGTTTTCTCATACATTCGTCGAATGCGGGGAAGCCAACATCCTGTCTCTTATACACATCTCCGAGCCCACGAGACCAGAGAGGATCTCGTATGCCGTCTTCTGCTTGAAAAAAAAAAAAACAACCGAC
>M99999:999:000000000-AFWM1:1:1107:12930:4793 1:N:0:8
AAGCTCGCCTGTATCTTAGTCATCGTTTTCTCATACATATCGTCGAATGCGGGGAAGCCAACATCCTGTCTCTTATACACATCTCCGAGCCCACGAGACCAGAGAGGATCTCGTATGCCGTCTTCTGCTTGAAAAAAAAAAAAAAACAAAG
>M99999:999:000000000-AFWM1:1:2107:20235:5327 1:N:0:8
AAGCTCGCCTGTATCTTAGTCATCGTTTTCTCATACATATCGTCGAATGCAGGGAAGCCAACATCCTGTCTCTTATACACATCTCCGAGCCCACGAGACCAGAGAGGATCTCGTATGCCGTCTTCTGCTTGAAACAAAAACACAATGAAAA
>M99999:999:000000000-AFWM1:1:1110:5518:16922 1:N:0:8
AAGCTCGCCTGTATCTTAGTCATCGTTTTCTCATACATATCGTCGAATGCGGGGAAGCCAACATCCTGTCTCTTATACACATCTCCGAGCCCACGAGACCAGAGAGGATCTCGTATGCCGTCTTCTGCTTGAAAAAAAACAAAAAAACAAC
>M99999:999:000000000-AFWM1:1:1106:21889:11200 1:N:0:8
AAGCTCGCCTGTATCTTAGTCATCGTTTTCTCATACATAGCGTCGAATGCGGGGAAGCCAACATCCTGTCTCTTATACACATCTCCGAGCCCACGAGACCAGAGAGGATCTCGTATGCCGTCTTCTGCTTGAAAAAAAAAAATAATACAAT
>M99999:999:000000000-AFWM1:1:2103:10869:19181 1:N:0:8
AAGCTCGCCTGTATCTTAGTCATCGTTTTCTCATACATATCGTCGAATGCGGGGAAGCCAACATCCTGTCTCTTATACACATCTCCGAGCCCACGAGACCAGAGAGGATCTCGTATGCCGTCTTCTGCTTGCAAAAACAAAAGTAACGAAC
>M99999:999:000000000-AFWM1:1:2113:6065:8982 1:N:0:8
AAGCTCGCCTGTATCTTAGTCATCGTTTTCTCATACATATCGTCGAATGCGGGGAAGCCAACATCCTGTCTCTTATACACATCTCCGAGCCCACGAGACCAGAGAGGATCTCGTATGCCGTCTTCTGCTTGAAAAAAAACACACATAAAAG
>M99999:999:000000000-AFWM1:1:1107:16146:11153 1:N:0:8
AAGCTCGCCTGTATCTTAGTCATCGTTTTCTCATACATATCGTCGAATGCGGGCAAGCCAACATCCTGTCTCTTATACACATCTCCGAGCCCACGAGACCAGAGAGGATCTCGTATGCCGTCTTCTGCTTGAAAAAAAAAAAAAAAAATAA
>M99999:999:000000000-AFWM1:1:1112:17762:2966 1:N:0:8
AAGCTCGCCTGTATCTTAGTATCGTTTTCTCATACATATCGTCGAATGCGGGCAAGCCAACATCCTGTCTCTTATACACATCTCCGAGCCCACGAGACCAGAGAGGATCTCGTATGCCGTCTTCTGCTTGAAAAAAAAAACAAACTGAGAA
>M99999:999:000000000-AFWM1:1:1103:16912:14988 1:N:0:8
AAGCTCGCCTGTATCTTAGTCATCGTTTTCTCATACATATCGTCGAATGCGGGCAAGCCAACATCCTGTCTCTTATACACATCTCCGAGCCCACGAGACCAGAGAGGATCTCGTATGCCGTCTTCTGCTTGAAAAAAAAAAAGAAATACAG
>M99999:999:000000000-AFWM1:1:2113:13364:24902 1:N:0:8
AAGCTCGCCTGTATCTTAGTCATCGTTTTCTCATACATATCGTCGAATGCGGGCAAGCCAACATCCTGTCTCTTATACACATCTCCGAGCCCACGAGACCAGAGAGGATCTCGTATGCCGTCTTCTGCTTGAAACAAAAAAAACAGCTACA
>M99999:999:000000000-AFWM1:1:2110:10543:24729 1:N:0:8
AAGCTCGCCTGTATCTTAGTCATCGTTTTCTCATACATATCGTCGAATGCGGGCAAGCCAACATCCTGTCTCTTATACACATCTCCGAGCCCACGAGACCAGAGAGGATCTCGTATGCCGTCTTCTGCTTGAAAAAAAAAAACAAAAAAAC
>M99999:999:000000000-AFWM1:1:2110:10505:24016 1:N:0:8
AAGCTCGCCTGTATCTTAGTCATCGTTTTCTCATACATATCGTCGAATGCGGGCAAGCCAACATCCTGTCTCTTATACACATCTCCGAGCCCACGAGACCAGAGAGGATCTCGTATGCCGTCTTCTGCTTGAAAAAAAAAAAAAAACGACA
>M99999:999:000000000-AFWM1:1:2112:15262:23859 1:N:0:8
AAGCTCGCCTGTATCTTAGTCATCGTTTTCTCATACATATCGTCGAATGCGGGCAAGCCAACATCCTGTCTCTTATACACATCTCCGAGCCCACGAGACCAGAGAGGATCTCGTATGCCGTCTTCTGCTTGAAAAAAAAAAAAACGAATAT
>M99999:999:000000000-AFWM1:1:2104:21081:21120 1:N:0:8
AAGCTCGCCTGTATCTTAGTCATCGTTTTCTCATACATATCGTCGAATGCGGGCAAGCCAACATCCTGTCTCTTATACACATCTCCGAGCCCACGAGACCAGAGAGGATCTCGTATGCCGTCTTCTGCTTGAAAAAAAAAAATAATGAAGA
>M99999:999:000000000-AFWM1:1:1105:25056:21249 1:N:0:8
AAGCTCGCCTGTATCTTAGTCATCGTTTTCTCATACATATCGTCGAATGCGGGCAAGCCAACATCCTGTCTCTTATACACATCTCCGATCCCACGAGACCAGAGAGGATCTCGTATGCCGTCTTCTGCATGAAAAACACCAAACATATAAG
>M99999:999:000000000-AFWM1:1:2105:9771:8147 1:N:0:8
AAGCTCGCCTGTATCTTAGTCATCGTTTTCTCATACATATCGTCGAATGCGGGCAAGCCAACATCCTGTCTCTTATACACATCTCCGAGCCCACGAGACCAGAGAGGATCTCGTATGCCGTCTTCTGCTTGAAAAAAAAAAAGTAACAAAA
>M99999:999:000000000-AFWM1:1:2111:8076:19967 1:N:0:8
AAGCTCGCCTGTATCTTAGTCATCGTTTTCTCATACATATCGTCGAATGCGAGCAAGCCAACATCCTGTCTCTTATACACATCTCCGAGCCCACGAGACCAGAGAGGATCTCGTATGCCGTCTTCTGCTTGAAAAAAAACACAATATCAAC
>M99999:999:000000000-AFWM1:1:2114:9239:3489 1:N:0:8
AAGCTCGCCTGTATCTTAGTCATCGTTTTCTCATACATATCGTCGAATGCGAGCAAGCCAACATCCTGTCTCTTATACACATCTCCGAGCCCACGAGACCAGAGAGGATCTCGTATGCCGTCTTCTGCTTGAAAAAAAAAAACACGTGCAT
>M99999:999:000000000-AFWM1:1:2104:9460:15457 1:N:0:8
AAGCTCGCCTGTATCTTAGTCATCGTTTTCTCATACATATCGTCGAATGCGAGCAAGCCAACATCCTGTCTCTTATACACATCTCCGAGCCCACGAGACCAGAGAGGATCTCGTATGCCGTCTTCTGCTTGAAAAAAAAAACAAAATAAAA
>M99999:999:000000000-AFWM1:1:1103:26704:11499 1:N:0:8
AAGCTCGCCTGTATCTTAGTCATCGTTTTCTCATACATATCGTCGAATGCGAGCAAGCCAACATCCTGTCTCTTATACACATCTCCGAGCCCACGAGACCAGAGAGGATCTCGTATGCCGTCTTCTGCTTGAAAAAAAAAAACAAAAACAG
>M99999:999:000000000-AFWM1:1:1102:28043:15613 1:N:0:8
AAGCTCGCCTGTATCTTAGTCATCGTTTTCTCATACATATCATCGAATGCGAGCAAGCCAACATCCTGTCTCTTATACACATCTCCGAGCCCACGAGACCAGAGAGGATCTCGTATGCCGTCTTCTGCTTGAAAAAAAAAAACAAACATAA
>M99999:999:000000000-AFWM1:1:2113:15936:15382 1:N:0:8
AAGCTCGCCTGTATCTTAGTCATCGTTTTCTCATACATATCGTCGAATGCGAGCAAGCCAACATCCTGTCTCTTATACACATCTCCGAGCCCACGAGACCAGAGAGGATCTCGTATGCCGTCTTCTGCTTGAAAAAAAAAAAAAGCAGACA
>M99999:999:000000000-AFWM1:1:2112:21868:11728 1:N:0:8
AAGCTCGCCTGTATCTTAGTCATCGTTTTCTCATACATATCGTCGAATGCGAGCAAGCCAACATCCTGTCTCTTATACACATCTCCGAGCCCACGAGACCAGAGAGGATCTCGTATGCCGTCTTCTGCTTGAAAAAAAAAAATATAAACAA
>M99999:999:000000000-AFWM1:1:2106:28530:17926 1:N:0:8
AAGCTCGCCTGTATCTTAGCATCGTTTTCTCATACATATCGTCGAATGCGAGCAAGCCAACATCCTGTCTCTTATACACATCTCCGAGCCCACGAGACCAGAGAGGATCTCGTATGCCGTCTTCTGCTTGAAAAACAAAAAAACAAAACGA
>M99999:999:000000000-AFWM1:1:1112:16562:7383 1:N:0:8
AAGCTCGCCTGTATCTTAGTCATCGTTTTCTCATACATATCGTCGAATGCGAGCAAGCCAACATCCTGTCTCTTATACACATCTCCGAGCCCACGAGACCAGAGAGGATCTCGTATGCCGTCTTCTGCTTGAAAAAAAAAAAAACAAAGAT
>M99999:999:000000000-AFWM1:1:1112:17288:18361 1:N:0:8
AAGCTCGCCTGTATCTTAGTCATCGTTTTCTCATACATATCGTCGAATGCGAGCAAGCCAACATCCTGTCTCTTATACACATCTCCGAGCCCACGAGACCAGAGAGGATCTCGTATGCCGTCTTCTGCTTGAAAAAAAAAAAAAATACATA
>M99999:999:000000000-AFWM1:1:1109:15541:8151 1:N:0:8
AAGCTCGCCTGTATCTTAGTCATCGTTTTCTCATACATATCGTCGAATGCGAGCAAGCCAACATCCTGTCTCTTATACACATCTCCGAGCCCACGAGACCAGAGAGGATCTCGTATGCCGTCTTCTGCTTGAAAAAAAAAAAAAAACACAA
>M99999:999:000000000-AFWM1:1:1112:28316:13832 1:N:0:8
AAGCTCGCCTGTATCTTAGTCATCGTTTTCTCATACATATCGTCGAATGCGAGCAAGCCAACATCCTGTCTCTTATACACATCTCCGAGCCCACGAGACCAGAGAGGATCTCGTATGCCGTCTTCTGCTTGAAAAAAAAAAAACAAACAAG
>M99999:999:000000000-AFWM1:1:2103:25377:9837 1:N:0:8
AAGCTCGCCTGTATCTTAGTCATCGTTTTCTCATACATATCGTCGAATGCGAGCAAGCCAACATCCTGTCTCTTCTACACATCTCCGAGCCCACGAGACCAGAGAGGATCTCGTATGCCGTCTTCTGCTTGAAAAAAAAAAAGATCATCAA
>M99999:999:000000000-AFWM1:1:2104:9882:11121 1:N:0:8
AAGCTCGCCTGTATCTTAGTCATCGTTTTCTCATACATATCGTCGACAGCGGGGAAGCCAACATCCTGTCTCTTATACACATCTCCGAGCCCACGAGACCAGAGAGGATCTCGTATGCCGTCTTCTGCTTGAAAAAAAAAAAAGAATAAAA
>M99999:999:000000000-AFWM1:1:2101:11154:22974 1:N:0:8
AAGCTCGCCTGTATCTTAGTCATCGTTTTCTCATACATATCGTCGACAGCGGGGAAGCCAACATCCTGTCTCTTATACACATCTCCGAGCCCACGAGACCAGAGAGGATCTCGTATGCCGTCTTCTGCTTGAAAAAAAAAAACATGTCTAA
>M99999:999:000000000-AFWM1:1:2102:26437:13777 1:N:0:8
AAGCTCGCCTGTATCTTAGTCATCGTTTTCTCATACATATCGTCGACAGCGGGGAAGCCAACATCCTGTCTCTTATACACATCTCCGAGCCCACGAGACCAGAGAGGATATCGTATGCCGTCTTCTGCTTGAAAAAAAAAAAACAAAGAGT
>M99999:999:000000000-AFWM1:1:2114:21248:25625 1:N:0:8
AAGCTCGCCTGTATCTTAGTCATCGTTTTCGCATACAAATCGTCGACAGCGGGGAAGCCAACATCCTGTCGCTTATACACATCTCCGAGCCCACGATACCAGAGAGGATCACTGAAGCCGACTACTGCTTGACAATAACAATACGAATGCA
>M99999:999:000000000-AFWM1:1:1101:16369:21213 1:N:0:8
AAGCTCGCCTGTATCTTAGTCATCGTTTTCTCATACATATCGTCGACAGCGGGGAAGCCAACATCCTGTCTCTTATACACATCTCCGAGCCCACGAGACCAGAGAGGATCTCGTATGCCGTCTTCTGCTTGAAAAAAAAAAACTAATCAAT
>M99999:999:000000000-AFWM1:1:2107:24670:9616 1:N:0:8
AAGCTCGCCTGTATCTTAGTCATCGTTTTCTCATACATATCGTCGACAGAGGGGAAGCCAACATCCTGTCTCTTATCCACATCTCCGAGCCCCCGAGACCAGAGAGGATCTCGTATGCCGTCTTTTGCTTGAAAAAAAAAAAGTAGGCAAA
>M99999:999:000000000-AFWM1:1:2114:9350:6387 1:N:0:8
AAGCTCGCCTGTATCTTAGTCATCGTTTTCTCATACATATCGTCGACAGCGGGGAAGCCAACATCCTGTCTCTTATACACATCTCCGAGCCCACGAGACCAGAGAGGATCTCGTATGCCGTCTTCTGCTTGAAAAAAAAAAAACAACAGCA
>M99999:999:000000000-AFWM1:1:2114:11782:7672 1:N:0:8
AAGCTCGCCTGTATCTTAGTCATCGTTTTCTCATACATATCGTCGACAGCGGGGAAGCCAACATCCTGTCTCTTATACACATCTCCGAGCCCACGAGACCAGAGAGGATCTCGTATGCCGTCTTCTGCTTGAAAAAAAAAACATACGAACA
>M99999:999:000000000-AFWM1:1:2106:7275:7207 1:N:0:8
AAGCTCGCCTGTATCTTAGTCATCGTTTTCTCATACATATCTCGACAGCGGGGAAGCCAACATCCTGTCTCTTATACACATCTCCGAGCCCACGAGACCAGAGAGGATCTCGTATGCCGTCTTCTGCTTGAAAAAAAAAAAGAACAAAGTA
>M99999:999:000000000-AFWM1:1:2105:19595:21434 1:N:0:8
AAGCTCGCCTGTATCTTAGTCATCGTTTTCTCATACATATCGTCGACAGCGGGGAAGCCAACATCCTGTCTCTTATACACATCTCCGAGCCCACGAGACCAGAGAGGATCTCGTATGCCGTCTTCTGCTTGAAAAAAAAAAAACACAATTA
>M99999:999:000000000-AFWM1:1:1104:16334:4690 1:N:0:8
AAGCTCGCCTGTATCTTAGTCATCGTTTTCTCATACATATCGTCGACAGCGGGGAAGCCAACATCCTGTCTCTTATACACATCTCCGAGCCCACGAGACCAGAGAGGATCTCGTATGCCGTCTTCTGCTTGAAAAAAAAAAAAAACACACA
>M99999:999:000000000-AFWM1:1:2107:4630:16924 1:N:0:8
AAGCTCGCCTGTATCTTAGTCATCGTTTTCTCATACATAATCTCGAATGCGAGCAAGCCAACATCCTGTCTCTTATACACATCTCCGAGCCCACGAGACCAGAGAGGATCTCGTATGCCGTCTTCTGCTTGAAAAAAAAAACAAAGACACA
>M99999:999:000000000-AFWM1:1:1106:16514:15162 1:N:0:8
AAGCTCGCCTGTATCTTAGTCATCGTTTTCTCATACATAATCTCGAATGCGAGCAAGCCAACATCCTGTCTCTTATACACATCTCCGAGCCCACGAGACCAGAGAGGATCTCGTATGCCGTCTTCTGCTTGAAAAAAAAAAAAAACAAACA
>M99999:999:000000000-AFWM1:1:2105:8894:18141 1:N:0:8
AAGCTCGCCTGTATCTTAGTCATCGTTTTCTATACATAATCTCGAATGCGAGCAAGCCAACATCCTGTCTCTTATACACATCTCCGAGCCCACGAGACCAGAGAGGATCTCGTATGCCGTCTTCTGCTTGAAAAAAAAAAAAAAACGAACA
>M99999:999:000000000-AFWM1:1:2108:7534:11145 1:N:0:8
AAGCTCGCCTGTATCTTAGTCATCGTTTTCTCATACTAATCTCGAATGCGAGCAAGCCAACATCCTGTCTCTTATACACATCTCCGAGCCCACGAGACCAGAGAGGATCTCGTATGCCGTCTTCTGCTTGAAAAAAAAAAAAAAAAACAAT
>M99999:999:000000000-AFWM1:1:1110:22345:24465 1:N:0:8
AAGCTCGCCTGTATCTTAGTCATCGTTTTCTCATACATAATCTCGAATGCGAGCAAGCCAACATCCTGTCTCTTATACACATCTCCGAGCCCACGAGACCAGAGAGGATCTCGTATGCCGTCTTCTGCTTGAAAAAAAAAAAAACAAAGAA
>M99999:999:000000000-AFWM1:1:1111:22788:4220 1:N:0:8
AAGCTCGCCTGTATCTTAGTCATCGTTTTCTCATACATAATCTCGAATGCGAGCAAGCCAACATCCTGTCTCTTATACACATCTCCGAGCCCACGAGACCAGAGAGGATCTCGTATGCCGTCTTCTGCTTGAAACAAAAAACAATACTTAA
>M99999:999:000000000-AFWM1:1:2107:12896:3688 1:N:0:8
AAGCTCGCCTGTATCTTAGCATCGTTTTTCATACATAATCTCGAATGCGAGCAAGCCAACATCCTGTCTCTTATACACATCTCCGAGCCCACGAGACCAGAGAGGATCTCGTATGCCGTCTTCTGCTTGAAAAAAAAAAAAGCGAACAAAA
>M99999:999:000000000-AFWM1:1:2105:17586:23227 1:N:0:8
AAGCTCGCCTGTATCTTAGTCATCGTTTTCTCATACATAATCTCGAATGCGAGCAAGCCAACATCCTGTCTCTTATACACATCTCCGAGCCCACGAGACCAGAGAGGATCTCGTATGCCGTCTTCTGCTTGAAAAAAAAAAAAACAACGAA
>M99999:999:000000000-AFWM1:1:2106:23559:14939 1:N:0:8
AAGCTCGCCTGTATCTTAGTCATCGTTTTCTCATACATAATCTCGAATGCGAGCAAGCCAACATCCTGTCTCTTATACACATCTCCGAGCCCACGAGACCAGAGAGGATCTCGTATGCCGTCTTCTGCTTGAAAAAAAAAAAAAACAGAAA
>M99999:999:000000000-AFWM1:1:1103:26561:20924 1:N:0:8
AAGCTCGCCTGTATCTTAGTCATCGTTTTCTCATACATAATCTCGAATGCGAGCAAGCCAACATCCTGTCTCTTATACACATCTCCGAGCCCACGAGACCAGAGAGGATCTCGTATGCCGTCTTCTGCTTGAAAAAAAAAACAAAAAAAAA
>M99999:999:000000000-AFWM1:1:2112:17007:5223 1:N:0:8
AAGCTCGCCTGTATCTTAGTCATCGTTTTCTCATACATAATCTCGACAGCGGGGAAGCCAACATCCTGTCTCTTATACACATCTCCGAGCCCCCGAGACCAGAGAGCATCTCGTATGCCGTCTTCTGCTTGCAAAAAAAAATATAATGTGC
>M99999:999:000000000-AFWM1:1:2111:6905:10770 1:N:0:8
AAGCTCGCCTGTATCTTAGTCATCGTTTTCTCATACATAATCTCGACAGCGGGGAAGCCAACATCCTGTCTCTTATACACATCTCCGAGCCCACGAGACCAGAGAGGATCTCGTATGCCGTCTTCTGCTTGAAAAAAAAACACACTAAATA
>M99999:999:000000000-AFWM1:1:2101:19480:4199 1:N:0:8
AAGCTCGCCTGTATCTTAGTCATCGTTTTCTCATACATAATCTCGACAGCGGGGAAGCCAACATCCTGTCTCTTATACACATCTCCGAGCCCACGAGACCAGAGAGGATCTCGTATGCCGTCTTCTGCTTGAAAAAAAAAAAACCAACGTA
>M99999:999:000000000-AFWM1:1:1109:17774:16819 1:N:0:8
AAGCTCGCCTGTATCTTAGTCATCGTTTTCTCATACATAATCTCGACAGCGGGGAAGCCAACATCCTGTCTCTTATACACATCTCCGAGCCCACGAGACCAGAGAGGATCTCGTATGCCGTCTTCTGCTTGAAAAAAAAAAAAATATACAA
>M99999:999:000000000-AFWM1:1:2113:13293:2090 1:N:0:8
AAGCTCGCCTGTATCTTAGTCATCGTTTTCTCATACATAATCTCGACAGCGGGGAAGCCAACATCCTGTCTCTTATACACATCTCCGAGCCCACGAGACCAGAGAGGATCTCGTATGCCGTCTTCTGCTTGAAAAAAAAAAAAATCAACCA
>M99999:999:000000000-AFWM1:1:1101:23976:22313 1:N:0:8
AAGCTCGCCTGTATCTTAGTCATCGTTTTCTCATACATAATCTCGACAGCGGGGAAGCCAACATCCTGTCTCTTATACACATCTCCGAGCCCACGAGACCAGAGAGGATCTCGTATGCCGTCTTCTGCTTGAAAAAAAAAAACTCGTATGC
>M99999:999:000000000-AFWM1:1:2101:26087:19917 1:N:0:8
AAGCTCGCCTGTATCTTAGTCATCGTTTTCTCATACATAATCTCGACAGCGGGGAAGCCAACATCCTGTCTCTTATACACATCTCCGAGCCCACGAGACCAGAGAGGATCTCGTATGCCGTCTTCTGCTTGAAAAAAAAAAAAATGATACC
>M99999:999:000000000-AFWM1:1:1102:18393:7684 1:N:0:8
AAGCTCGCCTGTATCTTAGTCATCGTTTTCTCATACATAATCTCGACAGCGGGGAAGCCAACATCCTGTCTCTTATACACATCTCCGAGCCCACGAGACCAGAGAGGATCTCGTATGCCGTCTTCTGCTTGAAAAAAAAAAAAAAATCATA
>M99999:999:000000000-AFWM1:1:2103:25341:14146 1:N:0:8
AAGCTCGCCTGTATCTTAGTCATCGTTTTCTCATACATAATCTCGGCAGCGGGGAAGCCAACATCCTGTCTCTTATACACATCTCCGAGCCCACGAGACCAGAGAGGATCTCGTATGCCGTCTTCTGCTTGAAAAAAAAAAATCACAGAGC
>M99999:999:000000000-AFWM1:1:2114:19396:6396 1:N:0:8
AAGCTCGCCTGTATCTTAGTCATCGTTTTCTCATACATAAATTCGGGTGCGAGCAAGCCAACATCCTGTCTCTTATACACATCTCCGAGCCCACGAGACCAGAGAGGATCTCGTATGCCGTCTTCTTCTTGAAAAAAAACACACAAATGTT
>M99999:999:000000000-AFWM1:1:1113:13411:5552 1:N:0:8
AAGCTCGCCTGTATCTTAGTCATCGTTTTCTCATACATAAATTCGGGTGCGAGCAAGCCAACATCCTGTCTCTTATACACATCTCCGAGCCCACGAGACCAGAGAGGATCTCGTATGCCGTCTTCTGCTTGAAAAAAAAAACACGCAAACA
>M99999:999:000000000-AFWM1:1:2105:19760:19382 1:N:0:8
AAGCTCGCCTGTATCTTAGTCATCGTTTTCTCATACATAAATTCGGGTGCGAGCAAGCCAACATCCTGTCTCTTATACACATCTCCGAGCCCACGAGACCAGAGAGGATCTCGTATGCCGTCTTCTGCTTGAAAAAAAAAAAAAAAAAAAA
>M99999:999:000000000-AFWM1:1:1110:17336:12108 1:N:0:8
AAGCTCGCCTGTATCTTAGTCATCGTTTTCTCATACATAAATTCGGGTGCGAGCAAGCCAACATCCTGTCTCTTATACACATCTCCGAGCCCACGAGACCAGAGAGGATCTCGTATGCCGTCTTCTGCTTGAAAAAAAAAAAAACACAAAA
>M99999:999:000000000-AFWM1:1:1111:16357:14506 1:N:0:8
AAGCTCGCCTGTATCTTAGTCATCGTTTTCTCATACATAAATTCGGGTGCGAGCAAGCCAACATCCTGTCTCTTATACACATCTCCGAGCCCACGAGACCAGAGAGGATCTCGTATGCCGTCTTCTGCTTGAAAAAAAAAAAAAAATAAAA
>M99999:999:000000000-AFWM1:1:1110:19440:12292 1:N:0:8
AAGCTCGCCTGTATCTTAGTCATCGTTTTCTCATACATAAATTCGGGTGCGAGCAAGCCAACATCCTGTCTCTTATACACATCTCCGAGCCCACGAGACCAGAGAGGATCTCGTATGCCGTCTTCTGCTTGAAAAAAAAAAAAACAAAAAA
>M99999:999:000000000-AFWM1:1:2103:18577:26293 1:N:0:8
AAGCTCGCCTGTATCTTAGTCATCGTTTTCTCATACATAAATTCGGGTGCGAGCAAGCCAACATCCTGTCTCTTATACACATCTCCGAGCCCACGAGACCAGAGAGGATCTCGTATGCCTTCTTCTGCTTGACCAAAAACAATCGAATTAG
>M99999:999:000000000-AFWM1:1:2104:27304:20216 1:N:0:8
AATCTCGCCTGTATCTTAGTCATCGTTTTCTCATACATAAATTCGGGTGCGAGCAAGCCAACATCCTGTCTCTTATACACATCTCCTAGCCCACGAGACCAGAGAGGATCTCGCATGCCGTCTTCCGCTTGCAAAACAAAATAAGACTAAC
>M99999:999:000000000-AFWM1:1:2107:23585:13277 1:N:0:8
AAGCTCGCCTGTATCTTAGTCATCGTTTTCTCATACATAAATTCGGGTGCGAGCAAGCCAACATCCTGTCTCTTATACACATCCCCGAGCCCACGAGACCAGAGAGGATCTCGTATGCCGTCTTCTGCTTGAAAAAAAAAAAAAAAAATGA
>M99999:999:000000000-AFWM1:1:2108:20496:10210 1:N:0:8
AAGCTCGCCTGTATCTTAGTCATCGTTTTCTCATACATAAATTCGGGTGCGAGCAAGCCAACATCCTGTCTCTTATACACATCTCCGAGCCCACGAGACCAGAGAGGATCTCGTATGCCGTCTTCTGCTTGAAAAAAAAAAAACAGACCAA
>M99999:999:000000000-AFWM1:1:1110:10161:19750 1:N:0:8
AAGCTCGCCTGTATCTTAGTCATCGTTTTCTCATACATAAATTCGGGTGCGAGCAAGCCAACATCCTGTCTCTTATACACATCTCCGAGCCCACGAGACCAGAGAGGATCTCGTATGCCGTCTTCTGCTTGAAAAAAAAAACAAGACAAAA
>M99999:999:000000000-AFWM1:1:1107:1946:15649 1:N:0:8
AAGCTCGCCTGTATCTTAGTCATCGTTTTCTCATACATAAATTCGAATGCGGGCAAGCCAACATCCTGTCTCTTATACACATCTCCGAGCCCACGAGACCAGAGAGGATCTCGTATGCCGTCTTCTGCTTGAAAAACACAAATACAACGGT
>M99999:999:000000000-AFWM1:1:1112:26192:6408 1:N:0:8
AAGCTCGCCTGTATCTTAGTCATCGTTTTCTCATACATAAATTCGAATGCGGGCAAGCCAACATCCTGTCTCTGATACGCAGCTCCGTGCCCACGAGACCAGAGAGGATCTCGTATGCCGTCTTCTGCTTGAAAAAAAAAAAGTTAGAGAA
>M99999:999:000000000-AFWM1:1:1109:7812:12070 1:N:0:8
AAGCTCGCCTGTATCTTAGTCATCGTTTTCTCATACATAAATTCGAATGCGGGCAAGCCAACATCCTGTCTCTTATACACATCTCCGAGCCCACGAGACCAGAGAGGATCTCGTATGCCGTCTTCTGCTTGAAAAAAAAAAAAACAAAAAA
>M99999:999:000000000-AFWM1:1:2112:26109:16064 1:N:0:8
AAGCTCGCCTGTATCTTAGTCATCGTTTTCTCATACATAAATTCGAATGCGGGCAAGCCAACATCCTGTCTCTTATACACATCTCCGAGCCCACGAGACCAGAGAGGATCTCGTATGCCGTCTTCTGCTTGAAAAAAAAAACAATACGTGT
>M99999:999:000000000-AFWM1:1:2113:19052:11271 1:N:0:8
AAGCTCGCCTGTATCTTAGTCATCGTTTTCTCATACATAAATTCGAATGCGGGCAAGCCAACATCCTGTCTCTTATACACATCTCCGAGCCCACGAGACCAGAGAGGATCTCGTATGCCGTCTTCTGCTTGAAAAAAAAAAACTAACAGAA
>M99999:999:000000000-AFWM1:1:1112:15005:2340 1:N:0:8
AAGCTCGCCTGTATCTTAGTCATCGTTTTCTCATACATAAATTCGAATGCGGGCAAGCCAACATCCTGTCTCTTATACACATCTCCGAGCCCACGAGACCAGAGAGGATCTCGTATGCCGTCTTCTGCTTGAAAAAAAAAAAACAACGAAA
>M99999:999:000000000-AFWM1:1:2112:15984:13146 1:N:0:8
AAGCTCGCCTGTATCTTAGTCATCGTTTTCTCATACATAAATTCGAATGCGGGCAAGCCAACATCCTGTCTCTTATACACATCTCCGAGCCCACGAGACCAGAGAGGATCTCGTATGCCGTCTTCTGCTTGAAAAAAAAAAAATATAAAAA
>M99999:999:000000000-AFWM1:1:1111:12802:27558 1:N:0:8
AAGCTCGCCTGTATCTTAGTCATCGTTTTCTCATACATAAATTCGAATGCGGGCAAGCCAACATCCTGTCTCTTATACACATCTCCGAGCCCACGAGACCAGAGAGGATCTCGTATGCCGTCTTCTGCTTGAAAAGAAAAATGCAAAACTA
>M99999:999:000000000-AFWM1:1:1111:18229:5655 1:N:0:8
AAGCTCGCCTGTATCTTAGTCATCGTTTTCTCATACATAAATTCGATGCGGGCAAGCCAACATCCTGTCTCTTATACACATCTCCGAGCCCACGAGACCAGAGAGGATCTCGTATGCCGTCTTCTGCTTGAAAAAAAAAAAAAAGTGGACT
>M99999:999:000000000-AFWM1:1:2110:3277:18999 1:N:0:8
AAGCTCGCCTGTATCTTAGTCATCGTTTTCTCATACATAAATTCGAATGCGGGCAAGCCAACATCCTGTCTCTTATACACATCTCCGAGCCCACGAGACCAGAGAGGATCTCGTATGCCGTCTTCTGCTTGAAAAAAAAAAAAAAGATGAA
>M99999:999:000000000-AFWM1:1:1104:22804:4106 1:N:0:8
AAGCTCGCCTGTATCTTAGTCATCGTTTTCTCATACATAAATTCGAATGCGAGCAAGCCAACATCCTGTCTCTTATACACATCTCCGAGCCCACGAGACCAGAGAGGATCTCGTATGCCGTCTTCTGCTTGAAAAAAACAAACATGAATCA
>M99999:999:000000000-AFWM1:1:2114:8300:25052 1:N:0:8
AAGCTCGCCTGTATCTTAGTCATCGTTTTCTCATACATAAATTCGAATGCGAGCAAGCCAACATCCTGTCTCTTATACACATCTCCGAGCCCACGAGACCAGAGAGGATCTCGTATGCCGTCTTCTGCTTGAAAAAAAAACAATCAGCAGC
>M99999:999:000000000-AFWM1:1:2103:6149:11069 1:N:0:8
AAGCTCGCCTGTATCTTAGTCATCGTTTTCTCATACATAAATCGAAGCGAGCAAGCCAACATCCTGTCTCTTATACACATCTCCGAGCCCACGAGACCAGAGAGGATCTCGTATGCCGTCTTCTGCTTGAAAAAAAACAAAAAAGTCGCAG
>M99999:999:000000000-AFWM1:1:1111:20314:21751 1:N:0:8
AAGCTCGCCTGTATCTTAGTCATCGTTTTCTCATACATAAATTCGATGCTAGCAAGCCAACATCCTGTCTCTTATACACATCTCCGAGCCCACGAGACCAGAGAGGATCTCGTATGCCGTCTTCTGCTTGAAAAAAAAAAACAAAATACAA
>M99999:999:000000000-AFWM1:1:1102:17472:25680 1:N:0:8
AAGCTCGCCTGTATCTTAGTCATCGTTTTCTCATACATAAATTCGAATGCGAGCAAGCCAACATCCTGTCTCTTATACACATCTCCGAGCCCACGAGACCAGAGAGGATCTCGTATGCCGTCTTCTGCTTGAAAAAAAAAAACTAAAAAAA
>M99999:999:000000000-AFWM1:1:2105:21346:20316 1:N:0:8
AAGCTCGCCTGTATCTTAGTCATCGTTTTCTCATACATAAATTCGAATGCGAGCAAGCCAACATCCTGTCTCTTATACACATCTCCGAGCCCACGAGACCAGAGAGGATCTCGTATGCCGTCTTCTGCTTGAAAAAAAAAAAAAAAACACA
>M99999:999:000000000-AFWM1:1:2105:16800:18092 1:N:0:8
AAGCTCGCCTGTATCTTAGTCATCGTTTTCTCATACATAAATTCGAATGCGAGCAAGCCAACATCCTGTCTCTTATACACATCTCCGAGCCCACAGACCAGAGAGGATCTCGTATGCCGTCTTCTGCTTGAAAACAAAAAACAGAAGAACA
>M99999:999:000000000-AFWM1:1:1106:17156:11972 1:N:0:8
AAGCTCGCCTGTATCTTAGTCATCGTTTTCTCATACATAAATTCGAATGCGAGCAAGCCAACATCCTGTCTCTTATACACATCTCCGAGCCCACGAGACCAGAGAGGATCTCGTATGCCGTCTTCTGCTTGAAAAAAAAAAACAAAATCAC
>M99999:999:000000000-AFWM1:1:1107:19551:11895 1:N:0:8
AAGCTCGCCTGTATCTTAGTCATCGTTTTCTCATACATAAATTCGAATCGAGCAAGCCAACATCCTGTCTCTTATACACATCTCCGAGCCCACGAGACCAGAGAGGATCTCGTATGCCGTCTTCTGCTTGAAAAAAAAAAAGAAAAAAAAA
>M99999:999:000000000-AFWM1:1:1111:15872:3950 1:N:0:8
AAGCTCGCCTGTATCTTAGTCATCGTTTTCTCATACATAAATTCGAATGCGAGCAAGCCAACATCCTGTCTCTTATACACATCTCCGAGCCCACGAGACCAGAGAGGATCTCGTATGCCGTCTTCTGCTTGAAAAAAAAAAAAACTAAACA
>M99999:999:000000000-AFWM1:1:1102:11184:22055 1:N:0:8
AAGCTCGCCTGTATCTTAGTCATCGTTTTCTCATACATAAATTCGAATGCGAGCAAGCCAACATCCTGTCTCTTATACACATCTCCGAGCCCACGAGACCAGAGAGGATCTCGTATGCCGTCTTCTGCTTGAAAAAAAAATAATACAGAAA
>M99999:999:000000000-AFWM1:1:2106:25014:13169 1:N:0:8
AAGCTCGCCTGTATCTTAGTCATCGTTTTCTCATACATAAATTCGAATGCGAGCAAGCCAACATCCTGTCTCTTATACACATCTCCGAGCCCACGAGACCAGAGAGGATCTCGTATGCCGTCTTCTGCTTGAAAAAAAAAAAAAAAACAAC
>M99999:999:000000000-AFWM1:1:2108:12382:27363 1:N:0:8
AAGCTCGCCTGTATCTTAGTCATCGTTTTCTCATACATAAATTCGAATGCGAGCAAGCCAACATCCTGTCTCTTATACACATCTCCGAGCCCACGAGACCAGAGAGGATCTCGTATGCCGTCTTCTGCTTGAAAAAAAAAACAAGAAAGTA
>M99999:999:000000000-AFWM1:1:1108:21534:8060 1:N:0:8
AAGCTCGCCTGTATCTTAGTCATCGTTTTCTCATACATAAATTCGAATGCGAGCAAGCCAACATCCTGTCTCTTATACACATCTCCGAGCCCACGAGACCAGAGAGGATCTCGTATGCCGTCTTCTGCTTGAAAAAAAAAAACAAAAACCA
>M99999:999:000000000-AFWM1:1:1111:12547:18060 1:N:0:8
AAGCTCGCCTGTATCTTAGTCATCGTTTTCTCATACATAAATTCGAATGCGAGCAAGCCAACATCCTGTCTCTTATACACATCTCCGAGCCCACGAGACCAGAGAGGATCTCGTATGCCGTCTTCTGCTTGAAAAAAAAAAAAAAAAAAAA
>M99999:999:000000000-AFWM1:1:1108:9789:9451 1:N:0:8
AAGCTCGCCTGTATCTTAGTCATCGTTTTCTCATACATAAATTCGACAGCGAGCAAGCCAACATCCTGTCTCTTATACAATCTCCGAGCCCACGAGACCAGAGAGGATCTCGTATGCCGTCTCCTGCTTGACAAAAACACACATGCACAAA
>M99999:999:000000000-AFWM1:1:1108:20740:6883 1:N:0:8
AAGCTCGCCTGTATCTTAGTCATCGTTTTCTCATACATAAATTCGACAGCGAGCAAGCCAACATCCTGTCTCTTATACACATCTCCGAGCCCACGAGACCAGAGAGGATCTCGTATGCCGTCTTCTGCTTGAAAAAAAAAAAAAAACAAAC
>M99999:999:000000000-AFWM1:1:1113:14479:11474 1:N:0:8
AAGCTCGCCTGTATCTTAGTCATCGTTTTCTCATACATAAATTCGACAGCGAGCAAGCCAACATCCTGTCTCTTATACACATCTCCGAGCCCACGAGACCAGAGAGGATCTCGTATGCCGTCTTCTGCTTGAAAAAAAAAAAAAAAACAAA
>M99999:999:000000000-AFWM1:1:2101:19606:24044 1:N:0:8
AAGCCAGTTCGACACATGTCTCAAAGCTCGCCTGTATCTTAGTCATCGTTTTCTCATACATAAATTCGACAGCGAGCAAGCCAACATCCTGTCTCTTATACACATCTCCGAGCCCACGAGACCAGAGAGGATCTCGTATGCCGTCTTCTGC
>M99999:999:000000000-AFWM1:1:2110:6549:5945 1:N:0:8
AAGCTCGCCTGTATCTTAGTCATCGTTTTCTCATACATAAATTCGACAGCGAGCAAGCCAACATCCTGTCTCTTATACACATCTCCGAGCCCACGAGACCAGAGAGGATCTCGTATGCCGTCTTCTGCTTGAAAAAAAAAAAAAGAGAAAG
>M99999:999:000000000-AFWM1:1:1114:12481:6852 1:N:0:8
AAGCTCGCCTGTATCTTAGTCATCGTTTTCTCATACATAAATTCGCAGCGACAAGCCAACATCCTGTCTCTTATACACATCTCCGAGCCCACGAGACCAGAGAGGATCTCGTATGCCGTCTTCTGCTTGAAAAAAAAAAAGATGAAACAGA
>M99999:999:000000000-AFWM1:1:2106:13641:16075 1:N:0:8
AAGCTCGCCTGTATCTTAGTCATCGTTTTCTCATACATAAATTCGACAGCGAGCAAGCCAACATCCTGTCTCTTATACACATCTCCGAGCCCACGAGACCAGAGAGGATCTCGTATGCCGTCTTCTGCTTGAAAAAAAAAATGAAAGATAA
>M99999:999:000000000-AFWM1:1:1109:15226:15619 1:N:0:8
AAGCTCGCCTGTATCTTAGTCATCGTTTTCTCATACTAAATTCGACAGCGAGCAAGCCAACATCCTGTCTCTTATACACATCTCCGAGCCCACGAGACCAGAGAGGATCTCGTATGCCGTCTTCTGCTTGAAAAAAAAAAAGAAACATGAA
>M99999:999:000000000-AFWM1:1:2102:24313:19709 1:N:0:8
AAGCTCGCCTGTATCTTAGTCATCGTTTTCTCATACATAAATTCGACAGCGAGCAAGCCAACATCCTGTCTCTTATACACATCTCCGAGCCCACGAGACCAGAGAGGATCTCGTATGCCGTCTTCTGCTTGAAAAAAAAAAAACAAAGTAA
>M99999:999:000000000-AFWM1:1:2107:12939:21457 1:N:0:8
AAGCTCGCCTGTATCTTAGTCATCGTTTTCTCATACATAAATTCGACAGCGAGCAAGCCAACATCCTGTCTCTTATACACATCTCCGAGCCCACGAGACCAGAGAGGATCTCGTATGCCGTCTTCTGCTTGAAAAAAAAAAACAAAACAAA
>M99999:999:000000000-AFWM1:1:2106:24529:16924 1:N:0:8
AAGCTCGCCTGTATCTTAGTCATCGTTTTCTCATACATAAATTCGACAGCGAGCAAGCCAACATCCTGTCTCTTATACACATCTCCGAGCCCACGAGACCAGAGAGGATCTCGTATGCCGTCTTCTGCTTGAAAAAAAAAAAACAACTACC
>M99999:999:000000000-AFWM1:1:2108:1835:16329 1:N:0:8
AAGCTCGCCTGTATCTTAGTCATCGTTTTCTCAGCTATATCGTCGAATGCGGGGAAGCCAACATCCTGTCTCTTATACACATCTCCGAGCCCACGAGACCAGAGAGGATCTCGTATGCCGTCTTCTGCTTGAAAACAAAACATTAAATCCC
>M99999:999:000000000-AFWM1:1:2103:3283:13219 1:N:0:8
AAGCTCGCCTGTATCTTAGTCATCGTTTTCTCAGCTATATCGTCGAATGCGGGGAAGCCAACATCCTGTCTCTTATACACATCTCCGAGCCCACGAGACCAGAGAGGATCTCGTATGCCGTCTTCTGCTTGAAAAAAAAAAAACTACGTGG
>M99999:999:000000000-AFWM1:1:1103:6831:20260 1:N:0:8
AAGCTCGCCTGTATCTTAGTCATCGTTTTCTCAGCTATATCGTCGAATGCGGGGAAGCCAACATCCTGTCTCTTATACACATCTCCGAGCCCACGAGACCAGAGAGGATCTCGTATGCCGTCTTCTGCTTGAAAAAAAAAAAAAAATCAGG
>M99999:999:000000000-AFWM1:1:1104:9574:25059 1:N:0:8
AAGCTCGCCTGTATCTTAGTCATCGTTTTCTCAGCTATATCGTCGAATGCGGGGAAGCCAACATCCTGTCTCTTATACACATCTCCGAGCCCACGAGACCAGAGAGGATCTCGTATGCCGTCTTCTGCTTGAAAAAAAAAAATATAATAAA
>M99999:999:000000000-AFWM1:1:1113:9646:11662 1:N:0:8
AAGCTCGCCTGTATCTTAGTCATCGTTTTCTCAGCTATATCGTCGAATGCGGGGAAGCCAACATCCTGTCTCTTATACACATCTCCGAGCCCACGAGACCAGAGAGGATCTCGTATGCCGTCTTCTGCTTGAAAAAAAAAAAAGATAAATC
>M99999:999:000000000-AFWM1:1:1107:28186:11439 1:N:0:8
AAGCTCGCCTGTATCTTAGTCATCGTTTTCTCAGCTATATCGTCGAATGCGGGGACGCCAACATCCTGTCTCTTATACACATCTCCGAGCCCACGAGACCAGAGAGGCTCTCGTATGCCGTCTTCTGCTTGAAAAAAAAAACTATGCGTAC
>M99999:999:000000000-AFWM1:1:2107:14183:16260 1:N:0:8
AAGCTCGCCTGTATCTTAGTCATCGTTTTCTCAGCTATATCGTCGAATGCGGGGAAGCCAACATCCTGTCTCTTATACACATCTCCGAGCCCACGAGACCAGAGAGGATCTCGTATGCCGTCTTCTGCTTGAAAAAAAAAAAAACAAAAAA
>M99999:999:000000000-AFWM1:1:1109:21220:13809 1:N:0:8
AAGCTCGCCTGTATCTTAGTCATCGTTTTCTCAGCTATATCGTCGAATGCGGGGAAGCCAACATCCTGTCTCTTATACACATCTCCGAGCCCACGAGACCAGAGAGGATCTCGTATGCCGTCTTCTGCTTGAAAAAAAAAAAACATCCTAT
>M99999:999:000000000-AFWM1:1:2113:12532:27150 1:N:0:8
AAGCTCGCCTGTATCTTAGTCATCGTTTTCTCAGCTATATCGTCGAATGCGGGGAAGCCAACATCCTGTCTCTTATACACATCTCCGAGCCCACGAGACCAGAGAGGATCTCGTATGCCGTCTTCTGCTTGAAAAAAAAAAAAATATCATA
>M99999:999:000000000-AFWM1:1:1110:8547:5685 1:N:0:8
AAGCTCGCCTGTATCTTAGTCATCGTTTTCTCAGCTATATCGTCGAATGCGGGGAAGCCAACATCCTGTCTCTTATACACATCTCCGAGCCCACGAGACCAGAGAGGATCTCGTATGCCGTCTTCTGCTTGAAAAAAAAAACAAAACAGAA
>M99999:999:000000000-AFWM1:1:1101:14650:13846 1:N:0:8
AAGCTCGCCTGTATCTTAGTCATCGTTTTCTCAGCTATATCGTCGAATGCGGGCAAGCCAACATCCTGTCTCTTATACACATCTCCGAGCCCACGAGACCAGAGAGGATCTCGTATGCCGTCTTCTGCTTGAAAAAAAAACAAATATCAAC
>M99999:999:000000000-AFWM1:1:1103:23099:15262 1:N:0:8
AAGCTCGCCTGTATCTTAGTCATCGTTTTCTCAGCTATATCGTCGAATGCGGGAAGCCAACATCCTGTCTCTTATACACATCTCCGAGCCCACGAGACAAGAGAGGTTCTCGTATGCCGTCTTCTGCTTGAAAAACCAACACTTCGTATGA
>M99999:999:000000000-AFWM1:1:2105:6327:17935 1:N:0:8
AAGCTCGCCTGTATCTTAGTCATCGTTTTCTCAGCTATATCGTCGAATGCGGGCAAGCCAACATCCTGTCTCTTATACACATCTCCGAGCCCACGAGACCAGAGAGGATCTCGTATGCCGTCTTCTGCTTGAAAAAAAAAACAAAAAATAC
>M99999:999:000000000-AFWM1:1:2112:21638:12901 1:N:0:8
AAGCTCGCCTGTATCTTAGTCATCGTTTTCTCAGCTATATCGTCGAATGCGGGCAAGCCAACATCCTGTCTCTTATACACATCTCCGAGCCCACGAGACCAGAGAGGATCTCGTATGCCGTCTTCTGCTTGAAAAAAAAAAACAAAAAAGG
>M99999:999:000000000-AFWM1:1:1113:2257:18909 1:N:0:8
AAGCTCGCCTGTATCTTAGTCATCGTTTTCTCAGCTATATCGTCGAATGCGGGCAAGCCAACATCCTGTCTCTTATACACATCTCCGAGCCCACGAGACCAGAGAGGATCTCGTATGCCGTCTTCTGCTTGAAAAAACAAAACAAATCATA
>M99999:999:000000000-AFWM1:1:1105:20471:24008 1:N:0:8
AAGCTCGCCTGTATCTTAGTCATCGTTTTCTCAGCTATATCGTCGAATGCGGGCAAGCCAACATCCTGTCTCTTATACACATCTCCGAGCCCACGAGACCAGAGAGGATCTCGTATGCCGTCTTCTGCTTGAAAAAAAAAAACTGTACAAC
>M99999:999:000000000-AFWM1:1:2111:22047:14094 1:N:0:8
AAGCTCGCCTGTATCTTAGTCATCGTTTTCTCAGCTATATCGTCGAATGCGGGCAAGCCAACATCCTGTCTCTTATACACATCTCCGAGCCCACGAGACCAGAGAGGATCTCGTATGCCGTCTTCTGCTTGACAAAAAAAAAACGTAGATT
>M99999:999:000000000-AFWM1:1:1106:19898:10638 1:N:0:8
AAGCTCGCCTGTATCTTAGTCATCGTTTTCTCAGCTATATCGTCGAATGCGGGCAAGCCAACATCCTGTCTCTTATACACATCTCCGAGCCCACGAGACCAGAGAGGATCTCGTATGCCGTCTTCTGCTTGAAAAAAAAAAAACAACAGAG
>M99999:999:000000000-AFWM1:1:2109:26193:23425 1:N:0:8
AAGCTCGCCTGTATCTTAGTCATCGTTTTCTCAGCTATATCGTCGAATGCGGGCAAGCCAACATCCTGTCTCTTATACACATCTCCGAGCCCACGAGACCAGAGAGGATCTCGTATGCCGTCTTCTGCTTGAAAACAAACCACCGAACAAA
>M99999:999:000000000-AFWM1:1:2105:16592:7103 1:N:0:8
AAGCTCGCCTGTATCTTAGTCATCGTTTTCTCAGCTATATCGTCGAATGCGAGCAAGCCAACATCCTGTCTCTTATACACATCTCCGAGCCCACGAGACCAGAGAGGATCTCGTATGCCGTCTTCTGCTTGAAAAAAAACAAATAAAGAGA
>M99999:999:000000000-AFWM1:1:2102:20816:14600 1:N:0:8
AAGCTCGCCTGTATCTTAGTCATCGTTTTCTCAGCTATATCGTCGAATGCGAGCAAGCCAACATCCTGTCTCTTATACACATCTCCGAGCCCACGAGACCAGAGAGGATCTCGTATGCCGTCTTCTGCTTGAAAAACAAAAAACATGTCAA
>M99999:999:000000000-AFWM1:1:1109:11631:19904 1:N:0:8
AAGCTCGCCTGTATCTTAGTCATCGTTTTCTCAGCTATATCGTCGAATGCAGCAAGCCAACATCCTGTCTCTTATACACATCTCCGAGCCCACGAGACCAGAGAGGATCTCGTATGCCGTCTTCTGCTTGAAAAAAAAAAAAAACAATGAA
>M99999:999:000000000-AFWM1:1:1114:17782:21396 1:N:0:8
AAGCTCGCCTGTTCTTAGTCATCGTTTTCTCAGCTATATCGTCGAATGCGAGCAAGCCAACATCCTGTCTCTTATACACATCTCCGAGCCCACGAGACCAGAGAGGATCTCGTATGCCGTCTTCTGCTTGAAAAAAAACACATAATAAATA
>M99999:999:000000000-AFWM1:1:1110:7934:10215 1:N:0:8
AATCTCGCCTGTATCTTAGTCATCGTTTTCTCAGCTATATCGTCGAATGCGAGCAAGCCAACATCCTTTCTCTTATACACATCTCCGGTCCCACGAGACCAGAGAGGAGATCGTATGCCGACTTATGCTTGAAAAAAAAAAAAAGATAATA
>M99999:999:000000000-AFWM1:1:2113:17456:9787 1:N:0:8
AAGCTCGCCTGTATCTTAGTCATCGTTTTCTCAGCTATATCGTCGAATGCGAGCAAGCCAACATCCTGTCTCTTATACACATCTCCGAGCCCACGAGACCAGAGAGGATCTCGTATGCCGTCTTCTGCTTGAAAAAACAAAAATAAAGAGA
>M99999:999:000000000-AFWM1:1:1114:19052:22843 1:N:0:8
AAGCTCGCCTGTATCTTAGTCATCGTTTTCTCAGCTATATCGTCGAATGCGAGCAAGCCAACATCCTGTCTCTTATACACATCTCCGAGCCCACGAGACCAGAGAGGATCTCGTATGCCGTCTTCTGCTTGAAAAAAAAAAAAAAAACAAC
>M99999:999:000000000-AFWM1:1:2105:15321:18807 1:N:0:8
AAGCTCGCCTGTATCTTAGTCATCGTTTTCTCAGCTATATCGTCGAATGCGAGCAAGCCAACATCCTGTCTCTTATACACATCTCCGAGCCCACGAGACCAGAGAGGATCTCGTATGCCGTCTTCTGCTTGAAAAAAAAAAACACAAAACA
>M99999:999:000000000-AFWM1:1:2105:20972:24202 1:N:0:8
AAGCTCGCCTGTATCTTAGTCATCGTTTTCTCAGCTATATCGTCGAATGCGAGCAAGCCAACATCCTGTCTCTTATACACATCTCCGAGCCCACGAGACCAGAGAGGATCTCGTATGCCGTCTTCTGCTTGAAAAAAAAAAAAACACTAAA
>M99999:999:000000000-AFWM1:1:2114:8237:11817 1:N:0:8
AAGCCGCCTGTATCTTAGTCATCGTTTTCTCAGCTATATCGTCGAATGCGAGCAAGCCAACATCCTGTCTCTTATACACATCTCCGAGCCCACGAGACCAGAGAGGATCTCGTATGCCGTCTTCTGCTTGAAAAAAAAAAACACAACTAAA
>M99999:999:000000000-AFWM1:1:1104:18389:24154 1:N:0:8
AAGCTCGCCTGTATCTTAGTCATCGTTTTCTCAGCTATATCGTCGAATGCGAGCAAGCCAACATCCTGTCTCTTATACACATCTCCGAGCCCACGAGACCAGAGAGGATCTCGTATGCCGTCTTCTGCTTGAAAAAAAAAAACCAAAAACC
>M99999:999:000000000-AFWM1:1:2108:12055:6831 1:N:0:8
AAGCTCGCCTGTATCTTAGTCATCGTTTTCTCAGCTATATCGTCGAATGCGAGCAAGCCAACATCCTGTCTCTTATACACATCTCCGAGCCCACGAGACCAGAGAGGATCTCGTATGCCGTCTTCTGCTTGAAAAAAAAAAAAAGACCCCC
>M99999:999:000000000-AFWM1:1:2109:10244:26860 1:N:0:8
ACGCTCGCCTGTATCTTAGTCATCGTTTTCTCAGCTATATCGTCGACAGCGAGCAAGCCAACATCCTGTCTCTTATACACATCTCCGAGCCCACGAGACCAGAGAGGATATCGTATGCCGTCTTCTGCTTGAAAAAAAAAACCTTAACTAG
>M99999:999:000000000-AFWM1:1:2106:24648:24045 1:N:0:8
AAGCTCGCCTGTATCTTAGTCATCGTTTTCTCAGCTATATCGTCGACAGCGAGCAAGCCAACATCCTGTCTCTTATACACATCTCCGAGCCCACGAGACCAGAGAGGATCTCGTATGCCGTCTTCTGCTTGAAAAAAAAACACCACTAACA
>M99999:999:000000000-AFWM1:1:2103:19814:6372 1:N:0:8
AAGCTCGCCTGTATCTTAGTCATCGTTTTCTCAGCTATATCGTCGACAGCGAGCAAGCCAACATCCTGTCTCTTATACACATCTCCGAGCCCACGAGACCAGAGAGGATCTCGTATGCCGTCTTCTGCTTGAAAAAAAAAAACAACAACAT
>M99999:999:000000000-AFWM1:1:1113:19729:6589 1:N:0:8
AAGCTCGCCTGTATCTTAGTCATCGTTTTCTCAGCTATATCGTCGACAGCGAGCAAGCCAACATCCTGTCTCTTATACACATCTCCGAGCCCACGAGACCAGAGAGGATCTCGTATGCCGTCTTCTGCTTGAAAAAAAAAAACATAGAACA
>M99999:999:000000000-AFWM1:1:1108:7921:10153 1:N:0:8
AAGCTCGCCTGTATCTTAGTCATCGTTTTCTCAGCTATATGTCGACAGCGAGCAAGCCAACATCCTGTCTCTTATACACATCTCCGAGCCCACGAGACCAGAGAGGATCTCGTATGCCGTCTTCTGCTTGAAAAAAAAAAAAAAAACTAGA
>M99999:999:000000000-AFWM1:1:1106:15776:15583 1:N:0:8
AAGCTCGCCTGTATCTTAGTCATCGTTTTCTCAGCTATATCGTCGACAGCGAGCAAGCCAACATCCTGTCTCTTATACACATCTCCGAGCCCACGAGACCAGAGAGGATCTCGTATGCCGTCTTCTGCTTGAAAAAAAAAAAAACACACTA
>M99999:999:000000000-AFWM1:1:1102:16369:18035 1:N:0:8
AAGCTCGCCTGTATCTTAGTCATCGTTTTCTCATCTATATCGTCGACAGCGAGCAAGCCAACATCTTGTCTCTTATACCCATCTCCGCGCCCACGAGTCCAGAGAGGATCTCGTGTGCCGTCTTCTGCTTGAAAAAAAAAAACAACATACG
>M99999:999:000000000-AFWM1:1:2101:16075:17065 1:N:0:8
AAGCTCGCCTGTATCTTAGTCATCGTTTTCTCAGCTATATCGTCGACAGCGAGCAAGCCAACATCCTGTCTCTTATACACATCTCCGAGCCCACGAGACCAGAGAGGATCTCGTATGCCGTCTTCTGCTTGAAAAAAAAAAAAAACTCCAA
>M99999:999:000000000-AFWM1:1:1109:18839:12750 1:N:0:8
AAGCTCGCCTGTATCTTAGTCATCGTTTTCTCAGCTATATCGTCGACAGCGAGCAAGCCAACATCCTGTCTCTTATACACATCTCCGAGCCCACGAGACCAGAGAGGATCTCGTATGCCGTCTTCTGCTTGAAAAAAAAAAAAAAAAAAAA
>M99999:999:000000000-AFWM1:1:1111:17078:18064 1:N:0:8
AAGCTCGCCTGTATCTTAGTCATCGTTTTCTCAGCTATATCGTCGACAGCGAGCAAGCCAACATCCTGTCTCTTATACACATCTCCGAGCCCACGAGACCAGAGAGGATCTCGTATGCCGTCTTCTGCTTGAAAAAAAAAAATAGAATAAA
>M99999:999:000000000-AFWM1:1:2101:5922:21734 1:N:0:8
AAGCTCGCCTGTATCTTAGTCATCGTTTTCTCAGCTATATCGTCGACAGCAGCAAGCCAACATCCTGTCTCTTATACACATCTCCGAGCCCACGAGACCAGAGAGGATCTCGTATGCCGTCTTCTGCTTGAAAAAAAAACAAAAGAAATAA
>M99999:999:000000000-AFWM1:1:2109:3068:18528 1:N:0:8
AAGCTCGCCTGTATCTTAGTCATCGTTTTCTCAGCTATATCGTCGACAGCGAGCAAGCCAACATCCTGTCTCTTATACACATCTCCGAGCCCACGAGACCAGAGAGGATCTCGTATGCCGTCTTCTGCTTGAAAAAAAAAACACACGTAGA
>M99999:999:000000000-AFWM1:1:2104:9070:17271 1:N:0:8
AAGCTCGCCTGTATCTTAGTCATCGTTTTCTCAGCTATATCGTCGACAGCGAGCAAGCCAACATCCTGTCTCTTATACACATCTCCGAGCCCACGAGACCAGAGAGGATCTCGTATGCCGTCTTCTGCTTGAAAAAAAAAAACAATCAATA
>M99999:999:000000000-AFWM1:1:2103:9322:15944 1:N:0:8
AAGCTCGCCTGTATCTTAGTCATCGTTTTCTCAGCCGTCTACAGCGAGCAAGCCAACATCCTTTCTCTTATACACATCTCCTAGCCCACGAGACCAGAGAGGATCTCGTATGCCGACTTCTGCTTGAAAAAACAAACCCTATAATCTCGGG
>M99999:999:000000000-AFWM1:1:1108:16515:28317 1:N:0:8
AAGCTCGCCTGTATCTTAGTCATCGTTTTCTCAGCTATAATCTCGAATGCGGGGGAGCCTTCATCCTGTCTCTTATACACATCTCCGAGCCCACGAGACCAGAGAGAATCTCGTATGCCGTCTTCTGCTTGAAAAAAAAAAACAACATAAC
>M99999:999:000000000-AFWM1:1:1110:22439:16742 1:N:0:8
AAGCTCGCCTGTATCTTAGTCATCGTTTTCTCAGCTATAATCTCGAATGCGGGGAAGCCAACATCCTGTCTCTTATACACATCTCCGAGCCCACGAGACCAGAGAGGATCTCGTATGCCGTCTTCTGCTTGAAAAAAAAAAACAAACACAA
>M99999:999:000000000-AFWM1:1:1112:16967:13499 1:N:0:8
AAGCTCGCCTGTATCTTAGTCATCGTTTTCTCAGTATAATCTCGAATGCGGGGAAGCCAACATCCTGTCTCTTATACACATCTCCGAGCCCACGAGACCAGAGAGGATCTCGTATGCCGTCTTCTGCTTGAAAAAAAAAAAACAAACAAGA
>M99999:999:000000000-AFWM1:1:1101:20211:6593 1:N:0:8
AAGCTCGCCTGTATCTTAGTCATCGTTTTCTCAGCTATAATCTCGAATGCGGGGAAGCCAACATCCTGTCTCTTATACACATCTCCGAGCCCACGAGACCAGAGAGGATCTCGTATGCCGTCTTCTGCTTGAAAAAAAACACATAAAGTTA
>M99999:999:000000000-AFWM1:1:1101:19628:20707 1:N:0:8
AAGCTCGCCTGTATCTTAGTCATCGTTTTCTCAGCTATAATCTCGAATGCGGGGAAGCCAACATCCTGTCTCTTATACACATCTCCGAGCCCACGAGACCAGAGAGGATCTCGTATGCCGTCTTCTGCTTGAAAAAAAAAAAAAAAACATT
>M99999:999:000000000-AFWM1:1:2112:21800:9469 1:N:0:8
AAGCTCGCCTGTATCTTAGTCATCGTTTTCTCAGCTATAATCTCGAATGCGGGGAAGCCAACATCCTGTCTCTTATACACATCTCCGAGCCCACGAGACCAGAGAGGATCTCGTATGCCGTCTTCTGCTTGAAAAAAAAAAAACACACAAC
>M99999:999:000000000-AFWM1:1:1106:15281:17967 1:N:0:8
AAGCTCGCCTGTATCTTAGTCATCGTTTTCTCAGCTATAATCTCGAATGCGGGGAAGCCAACATCCTGTCTCTTATACACATCTCCGAGCCCACGAGACCAGAGAGGATCTCGTATGCCGTCTTCTGCTTGAAAAAAAAAAAAAATTAGAA
>M99999:999:000000000-AFWM1:1:1106:6330:15815 1:N:0:8
AAGCTCGCCTGTATCTTAGTCATCGTTTTCTCAGCTATAATCTCGAATGCGGGGAAGCCAACATCCTGTCTCTTATACACATCTCCGAACCCACGAGACCAGAGAGGATCTCGTATGCCGTCTTCTGCTTGAAAAAAAAAAAAAACGACAA
>M99999:999:000000000-AFWM1:1:1101:21638:19862 1:N:0:8
AAGCTCGCCTGTATCTAGTCATCGTTTTCTCAGCTATAATCTCGAATGCGGGGAAGCCAACATCCTGTCTCTTATACACATCTCCGAGCCCACGAGACCAGAGAGGATCTCGTATGCCGTCTTCTGCTTGAAAAAAAAAAACAAAACATAA
>M99999:999:000000000-AFWM1:1:1101:20751:13049 1:N:0:8
AAGCTCGCCTGTATCTTAGTCATCGTTTTCTCAGCTATAATCTCGAATGCGGGGAAGCCAACATCCTGTCTCTTATACACATCTCCGAGCCCACGAGACCAGAGAGGATCTCGTATGCCGTCTTCTGCTTGAAAAAAAAAAAAAAATGAAA
>M99999:999:000000000-AFWM1:1:1106:10073:18321 1:N:0:8
AAGCTCGCCTGTATCTTAGTCATCGTTTTCTCAGCTATAATCTCGAATGCGGGGAAGCCAACATCCTGTCTCTTATACACATCTCCGAGCCCACGAGACCAGAGAGGATCTCGTATGCCGTCTTCTGCTTGAAAAAAAAAAAAAACCAATC
>M99999:999:000000000-AFWM1:1:1114:12603:10222 1:N:0:8
AAGCTCGCCTGTATCTTAGTCATCGTTTTCTCAGCTATAATCTCGAATGCGAGCAAGCCAACATCCTGTCTCTTATACACATCTCCGAGCCCACGAGACCAGAGAGGATCTCGTATGCCGTCTTCTGCTTGAAAAAAAAAAACACACATAC
>M99999:999:000000000-AFWM1:1:1109:11392:2365 1:N:0:8
AAGCTCGCCTGTATCTTAGTCATCGTTTTCTCAGCTATAATCTCGAATGCGAGCAAGCCAACATCCTGTCTCTTATACACATCTCCGAGCCCACGAGACCAGAGAGGATCTCGTATGCCGTCTTCTGCTTGAAAAAAAAAAATAAAAACTC
>M99999:999:000000000-AFWM1:1:1109:11193:28066 1:N:0:8
AAGCTCGCCTGTATCTTAGTCATCGTTTTCTCAGCTATAATCTCGAATGCGAGCAAGCCAACATCCTGTCTCTTATACACATCTCCGAGCCCACGAGACCAGAGAGGATCTCGTATGCCGTCTTCTGCTTGAAAAAAAAACAAACAAACAA
>M99999:999:000000000-AFWM1:1:1108:23474:21495 1:N:0:8
AAGCTCGCCTGTATCTTAGTCATCGTTTTCTCAGCTATAATCTCGAATGCGAGCAAGCCAACATCCTGTCTCTTATACACATCTCCGAGCCCACGAGACCAGAGAGGATCTCGTATGCCGTCTTCTGCTTGAAAAAAACAATAAAAAGTTA
>M99999:999:000000000-AFWM1:1:2102:12533:6447 1:N:0:8
AAGCTCGCCTGTATCTTAGTCATCGTTTTCTCAGCTATAATCTCGAATGCGAGCAAGCCAACATCCTGTCTCTTATACACATCTCCGAGCCCACGAGACCAGAGAGGATCTCGTATGCCGTCTTCTGCTTGAAAAAAAAAAACAAAGAATA
>M99999:999:000000000-AFWM1:1:2111:14281:17745 1:N:0:8
AAGCTCGCCTGTATCTTAGTCATCGTTTTCTCAGCTATAATCTCGAATGCGAGCAAGCCAACATCCTGTCTCTTATACACATCTCCGAGCCCACGAGACCAGAGAGGATCTCGTATGCCGTCTTCTGCTTGAAAAAAACAAACAAGAAACC
>M99999:999:000000000-AFWM1:1:1102:21005:15820 1:N:0:8
AAGCTCGCCTGTATCTTAGTCATCGTTTTCTCAGCTATAATCTCGAATGCGAGCAAGCCACCATCCTGTCTCTTATACACATCTCCGAGCCCACGAGACCAGAGAGGATCTCGTATGCCGTCTTCTGCTTGAAAAAAAAAAAAAAAACAAA
>M99999:999:000000000-AFWM1:1:1110:15197:13052 1:N:0:8
AAGCTCGCCTGTATCTTAGTCATCGTTTTCTCAGCTATAATCTCGAATGCGAGCAAGCCAACATCCTGTCTCTTATACACATCTCCGAGCCCACGAGACCAGAGAGGATCTCGTATGCCGTCTTCTGCTTGAAAAAAAAAAAAAAGAACCA
>M99999:999:000000000-AFWM1:1:2113:20873:9527 1:N:0:8
AAGCTCGCCTGTATCTTAGTCATCGTTTTCTCAGCTATAATCTCGAATGCGAGCAAGCCAACATCCTGTCTCTTATACACATCTCCGAGCCCACGAGACCAGAGAGGATCTCGTATGCCGTCTTCTGCTTGAAAAAAAAAAAAAAGCAAGT
>M99999:999:000000000-AFWM1:1:1102:22585:13317 1:N:0:8
AAGCTCGCCTGTATCTTAGTCATCGTTTTCTCAGCTATAATCTCGAATGCGAGCAAGCCAACATCCTGTCTCTTATACACATCTCCGAGCCCACGAGACCAGAGAGGATCTCGTATGCCGTCTTCTGCTTGAAAAAAAAAAAGAAAGCTAC
>M99999:999:000000000-AFWM1:1:1102:4631:23675 1:N:0:8
AAGCTCGCCTGTATCTTAGTCATCGTTTTCTCAGCTATAATCTCGACACCGGGGTAGCCAACATCCTGCCTCTTATCCCCTCCTCCGACCCCCCAAGCCCAGAGAGGTCCTCTTTGCCCTCCTTCGCTTGGAAAAAAAACAACTACATCAT
>M99999:999:000000000-AFWM1:1:2104:9987:22280 1:N:0:8
AAGCTCGCCTGTATCTTAGTCATCGTTTTCTCAGCTATAATCTCGACAGCGGGGAAGCCAACATCCTGTCTCTTATACAACATCTCCGAGCCCACGAGACCAGAGAGGATCTCGTATGCCGTCTTCTGCTTGAAAAAAAAACACACATAAA
>M99999:999:000000000-AFWM1:1:2101:22824:15364 1:N:0:8
AAGCTCGCCTGTATCTTGTCATCGTTTTCTCAGCTATAATCTCGACAGCGGGGAAGCCAACATCCTGTCTCTTATACACATCTCCGAGCCCACGAGACCAGAGAGGATCTCGTATGCCGTCTTCTGCTTGAAAAAAAAAAAAAGACCCACG
>M99999:999:000000000-AFWM1:1:1110:11341:15797 1:N:0:8
AAGCTCGCCTGTATCTTAGTCATCGTTTTCTCAGCTATCATCTCGACAGCGGGGAAGCCAACATCCTGTCTCTTATACACATCTCCGAGCCCACGAGACCAGAGAGGATCTCGTATGCCGTCTTCTGCTTGAAAAAAAAAAAAAAAACATC
>M99999:999:000000000-AFWM1:1:2111:26833:12087 1:N:0:8
AAGCTCGCCTGTTCTTAGTCATCGTTTTCTCAGCTATAATCTCGACAGCGGGGAAGCCAACATCCTGTCTCTTATACCCATCTCCGAGCCCACGAGACCAGAGAGGATCTCGTATGCCGTCTTCTGCTTGAAAAAAAAAAATAGACTGATA
>M99999:999:000000000-AFWM1:1:2109:17586:25674 1:N:0:8
AAGCTCGCCTGTATCTTAGTCATCGTTTTCTCAGCTATAATCTCGACAGCGGGGAAGCCAACATCCTGTCTCTTATACACATCTCCGAGCCCACGAGACCAGAGAGGATCTCGTATGCCGTCTTCTGCTTGAAAAAAAAAAAAAACACACA
>M99999:999:000000000-AFWM1:1:1108:18525:11493 1:N:0:8
AAGCTCGCCTGTATCTTAGTATCGTTTTCTCAGCTATAATCTCGACAGCGGGGAAGCCAACATCCTGTCTCTTATACACATCTCCGAGCCCACGAGACCAGAGAGGATCTCGTATGCCGTCTTCTGCTTGAAAAAAAAAAAAAAAACATCA
>M99999:999:000000000-AFWM1:1:1101:26085:17055 1:N:0:8
AAGCTCGCCTGTATCTTAGTCATCGTTTTCTCAGCTATAATCTCGACAGCTGGGAAGCCAACATCCTGTCTCTTATACACATCTCCGAGCCCACGAGACCAGAGAGGATCTCGTATGCCGTCTTCTGCTTGAAAAAAAAAAAAAAGGAAAT
>M99999:999:000000000-AFWM1:1:2112:23274:24365 1:N:0:8
AAGCTCGCCTGTATCTTAGTCATCGTTTTCTCAGCTATAATCTCGACAGCGGGGAAGCCAACATCCTGTCTCTTATACACATCTCCGAGCCCACGAGACCAGAGAGGATCTCGTATGCCGTCTTCTGCTTGAAAAAAAAACAGCAAAGTAT
>M99999:999:000000000-AFWM1:1:1109:27719:19049 1:N:0:8
AAGCTCGCCTGTATCTTAGTCATCGTTTTCTCAGCTATAATCTCGACAGCGAGCAAGCCAACATCCTGTCTCTTATACACATCTCCGAGCCCACGAGACCAGAGAGGATCTCGTATGCCGTCTTCTGCTTGAAAAAAAAAAAAAAACAAAC
>M99999:999:000000000-AFWM1:1:1105:7881:8521 1:N:0:8
AAGCTCGCCTGTATCTTAGTCATCGTTTTCTCAGCTATAATCTCGACAGCGAGCAAGCCAACATCCTGTCTCTTATACACATCTCCGAGCCCACGAGACCAGAGAGGATCTCGTATGCCGTCTTCTGCTTGAAAAAAAAAAAAACAACATA
>M99999:999:000000000-AFWM1:1:2114:21035:4351 1:N:0:8
AAGCTCGCCTGTATCTTAGTCATCGTTTTCTCAGCTATAATCTCGACAGCGAGCAAGCCAACATCCTGTCTCTTATACACCTCTCCGAGCCCACGAGACCAGAGAGGATCTCGTATGCCGTCTTCTGCTTGAAAAAAAAAAAAAACTTAAA
>M99999:999:000000000-AFWM1:1:2111:14211:2949 1:N:0:8
AAGCTCGCCTGTATCTTAGTCATCGTTTTCTCAGCTATAATCTCGACAGCGAGCAAGCCAACATCCTGTCTCTTATACACATCCCGAGCCCACGAGACCAGAGAGGATCTCGTATGCCGTCTTCTGCTTGAAAAAAAAAAAACAACAAAAT
>M99999:999:000000000-AFWM1:1:2103:4293:8881 1:N:0:8
AAGCTCGCCTGTATCTTAGTCATCGTTTTCTCAGCTATAATCTCGACAGCGAGCAAGCCAACATCCTGTCTCTTATACACATCTCCGAGCCCACGAGACCAGAGAGGATCTCGTATGCCGTCTTCTGCTTGAAAAAACAAATAACAGTCCA
>M99999:999:000000000-AFWM1:1:2107:21110:20813 1:N:0:8
AAGCTCGCCTGTATCTTAGTCATCGTTTTCTCAGCTATAATCTCGACAGCGAGCAAGCCAACATCCTGTCTCTTATACACATCTCCGAGCCCACGAGACCAGAGAGGATCTCGTATGCCGTCTTCTGCTTGAAAAAAAAAAACATAAATAA
>M99999:999:000000000-AFWM1:1:2108:29657:14530 1:N:0:8
AAGCTCGCCTGTATCTTAGTCATCGTTTTCTCAGCTATAATCTCGACAGCGAGCAAGCCAACATCCTGTCTCTTATACACATCTCCGAGCCCACGAGACCAGAGAGGATCTCGTATGCCGTCTTCTGCTTGAAAAAAAAAAACAACGAACT
>M99999:999:000000000-AFWM1:1:1102:19864:14079 1:N:0:8
AAGCTCGCCTGTATCTTAGTCATCGTTTTCTCAGCTATAATCTCGACAGCGAGCAAGCCAACATCCTGTCTCTTATACACATCTCCGAGCCCACGAGACCAGAGAGGATCTCGTATGCCGTCTTCTGCTTGAAAAAAAAAAACAAAAAACA
>M99999:999:000000000-AFWM1:1:1101:11019:9618 1:N:0:8
AAGCTCGCCTGTATCTTAGTCATCGTTTTCTCAGCTATAATCTCGACAGCGAGCAAGCCAACATCCTGTCTCTTATACACATCTCCGAGCCCACGAGACCAGAGAGGATCTCGTATGCCGTCTTCTTCTTGCAACAAAAAAATACATTCAT
>M99999:999:000000000-AFWM1:1:1109:4116:22053 1:N:0:8
AAGCTCGCCTGTATCTTAGTCATCGTTTTCTCAGCTATAATCTCGACAGCGAGCAAGCCAACATCCTGTCTCTTATACACATCTCCGAGCCCACGAGACCAGAGAGGATCTCGTATGCCGTCTTCTGCTTGAAAAAAAAAAAAATAATCAA
>M99999:999:000000000-AFWM1:1:1103:4432:8689 1:N:0:8
AAGCTCGCCTGTATCTTAGTCATCGTTTTCTCAGCTATAATCTCGACAGCGAGCAAGCCAACATCCTGTCTCTTATACACATCTCCGAGCCCACGAGACCAGAGAGGATCTCGTATGCCGTCTTCTGCTTGAAAAAAAAAAACAAACACAT
>M99999:999:000000000-AFWM1:1:1104:17256:16521 1:N:0:8
AAGCTCGCCTGTATCTTAGTCATCGTTTTCTCAGCTATAATCTCGACAGCGAGCAAGCCAACATCCTGTCTCTTATACACATCTCCGAGCCCACGAGACCAGAGAGGATCTCGTATGCCGTCTTCTGCTTGAAAAAAAACAAACAAAAGCA
>M99999:999:000000000-AFWM1:1:1105:17443:10267 1:N:0:8
AAGCTCGCCTGTATCTTAGTCATCGTTTTCTCAGCTATAAATTCGGGTGCGGGGAAGCCAACATCCTGTCTCTTATACACATCTCCGAGCCCACGAGACCAGAGAGGATCTCGTATGCCGTCTTCTGCTTGAAAAAAAAAAACAACAATAT
>M99999:999:000000000-AFWM1:1:1107:10580:11849 1:N:0:8
AAGCTCGCCTGTATCTTAGTCATCGTTTTCTCAGCTATAAATTCGGGTGCGGGGAAGCCAACATCCTGTCTCTTATACACATCTCCGAGCCCACGAGCCCAGAGAGGATTTCGTATGCCGTCTTCTGCTTGAAAAAAAAAAAAATAATCAG
>M99999:999:000000000-AFWM1:1:1105:22222:17975 1:N:0:8
AAGCTCGCCTGTATCTTAGTCATCGTTTTCTCAGCTATAAATTCGGGTGCGGGGAAGCCAACATCCTGTCTCTTATACACATCTCCGAGCCCACGAGACCAGAGAGGATCTCGTATGCCGTCTTCTGCTTGAAAAAAAAAACCCAATGTCA
>M99999:999:000000000-AFWM1:1:2104:11926:12624 1:N:0:8
AAGCTCGCCTGTATCTTAGTCATCGTTTTCTCAGCTATAAATTCGGGTGCGGGGAAGCCAACATCCTGTCTCTTATACACATCTCCGAGCCCACGAGACCAGAGAGGATCTCGTATGCCGTCTTCTGCTTGAAAAAAAAAAAAAACCATAA
>M99999:999:000000000-AFWM1:1:1112:22304:17507 1:N:0:8
AAGCTCGCCTGTATCTTAGTCATCGTTTTCTCAGCTATAAATTCGGGTGCGGGGAAGCCAACATCCTGTCTCTTATACACATCTCCGAGCCCACGAGACCAGAGAGGATCTCGTATGCCGTCTTCTGCTTGAAAAAAAAAACAAACCAACA
>M99999:999:000000000-AFWM1:1:2114:6557:14806 1:N:0:8
AAGCTCGCCTGTATCTTAGTCATCGTTTTCTCAGCTATAAATTCGGGTGCGGGGAAGCCAACATCCTGTCTCTTATACACATCTCCGAGCCCACGAGACCAGAGAGGATCTCGTATGCCGTCTTCTGCTTGAAAAAAAAAAAAAAAAACTA
>M99999:999:000000000-AFWM1:1:2113:18473:2827 1:N:0:8
AAGCTCGCCTGTATCTTAGTCATCGTTTTCTCAGCTATAAATTCGGGTGCGGGGAAGCCAACATCCTGTCTCTTATACACATCTCCGAGCCCACGAGACCAGAGAGGATCTCGTATGCCGTCTTCTGCTTGAACCACAACAAGTCATAGCC
>M99999:999:000000000-AFWM1:1:2110:4335:19150 1:N:0:8
AAGCTCGCCTGTATCTTAGTCATCGTTTTCTCAGCTATAAATTCGGGTGCGGGGAAGCCAACATCCTGTCTCTTATACACATATCCGAGCCCACGAGACCAGAGAGGATCTCGTATGCCGTCTTCTGCTTGAAAAAAAACAAAAAACAAAA
>M99999:999:000000000-AFWM1:1:1108:13997:15902 1:N:0:8
AAGCTCGCCTGTATCTTAGTCATCGTTTTCTCAGCTATAAATTCGGGTGCGGGGAAGCCAACATCCTGTCTCTTATACACATCTCCGAGCCCACGAGACCAGAGAGGATCTCGTATGCCGTCTTCTGCTTGAAAAAAAAAAACAACCAAAC
>M99999:999:000000000-AFWM1:1:1102:8851:6930 1:N:0:8
AAGCTCGCCTGTATCTTAGTCATCGTTTTCTCAGCTATAAATTCGAATGCGGGGAGCCAACATCTTGTCTCTTATACACATCTCCGAGCCCACGAGACCAGAGAGGATCTCGTATGCCGTCTGCTGCTTGAAACAAAATAGGTACACGAGG
>M99999:999:000000000-AFWM1:1:1102:11945:15526 1:N:0:8
AAGCTCGCCTGTATCTTAGTCATCGTTTTCTCAGCTATAAATTCGAATGCGGGGAAGCCAACATCCTGTCTCTTATACACATCTCCGAGCCCACGAGACCAGAGAGGATCTCGTATGCCGTCTTCTGCTTGAAAAAAAAAAACAAAAATCG
>M99999:999:000000000-AFWM1:1:1112:13703:20979 1:N:0:8
AAGCTCGCCTGTATCTTAGTCATCGTTTTCTCAGCTATAAATTCGAATGCGGGGAAGCCAACATCCTGTCTCTTATACACATCTCCGAGCCCACGAGACCAGAGAGGATCTCGTATGCCGTCTTCTGCTTGAAAAAAAAAAATATACAAAA
>M99999:999:000000000-AFWM1:1:2112:18940:15008 1:N:0:8
AAGCTCGCCTGTATCTTAGTCATCGTTTTCTCAGCTATAAATTCGAATGCGGGGAAGCCAACATCCTGTCTCTTATACACATCTCCGAGCCCACGAGACCAGAGAGGATCTCGTATGCCGTCTTCTGCTTGAAAAAAAACAAAAGACAAAG
>M99999:999:000000000-AFWM1:1:1110:3199:18790 1:N:0:8
AAGCTCGCCTGTATCTTAGTCATCGTTTTCTCAGCTATAAATTCGAATGCGGGGAAGCCAACATCCTGTCTCTTATACACATCTCCGAGCCCACGAGACCAGAGAGGATCTCGTATGCCGTCTTCTGCTTGAAAAAAAAAAAACAACGAGA
>M99999:999:000000000-AFWM1:1:2104:5965:8790 1:N:0:8
AAGCTCGCCTGTATCTTAGTCATCGTTTTCTCAGCTATAAATTCGAATGCGGGGAAGCCAACATCCTGTCTCTTATACACATCTCCGAGCCCACGAGACCAGAGAGGATCTCGTATGCCGTCTTCTGCTTGAAAAAAAAAAAAAAAAATAA
>M99999:999:000000000-AFWM1:1:1101:21873:22478 1:N:0:8
AAGCTCGCCTGTATCTTAGTCATCGTTTTCTCAGCTATAAATTCGAATGCGGGGAAGCCAACATCCTGTCTATTATACACATCTCCGAGCCCCACGAGACCAGAGAGGATCTCGTATGCCGTCTTCTGCTTGAAAAAAAAAAATACAACAG
>M99999:999:000000000-AFWM1:1:1102:2560:11720 1:N:0:8
AAGCTCGCCTGTATCTTAGTCATCGTTTTCTCAGCTATAAATTCGAATGCGGGGAAGCCAACATCCTGTCTCTTATACACATCTCCGAGCCCACGAGACCAGAGAGGATCTCGTATGCCGTCTTCTGCTTGAAAAAAAAAAAAAAATATAC
>M99999:999:000000000-AFWM1:1:2113:10974:15417 1:N:0:8
AAGCTCGCCTGTATCTTAGTCATCGTTTTCTCAGCTATAAATTCGAATGCGGGGAAGCCAACATCCTGTCTCTTATACACATCTCCGAGCCCACGAGACCAGAGAGGATCTCGTATGCCGTCTTCTGCTTGAAAAAAAAAAAAAGAAAGAG
>M99999:999:000000000-AFWM1:1:2109:18174:12945 1:N:0:8
AAGCTCGCCTGTATCTTAGTCATCGTTTTCTCAGCTATAAATTCGAATGCGGGGAAGCCAACATCCTGTCTCTTATACACATCTCCGAGCCCACGAGACCAGAGAGGATCTCGTATGCCGTCTTCTGCTTGAAAAAAAAAAAAAACAAAAA
>M99999:999:000000000-AFWM1:1:2108:11273:15277 1:N:0:8
AAGCTCGCCTGTATCTTAGTCATCGTTTTCTCAGCTATAAATTCGAATGCGAGCAAGCCAACATCCTGTCTCTTATACACATCTCCGAGCCCACGAGACCAGAGAGGATCTCGTATGCCGTCTTCTGCTTGAAAAAAAAAAAAAACGAAAA
>M99999:999:000000000-AFWM1:1:1108:7787:13193 1:N:0:8
AAGCTCGCCTGTATCTTAGTCATCGTTTTCTCAGCTATAAATTCGAATGCGAGCAAGCCAACATCCTGTCTCTTATACACATCTCCGAGCCCACGAGACCAGAGAGGATCTCGTATGCCGTCTTCTGCTTGAAAAAAAAAAAAAAAAATAA
>M99999:999:000000000-AFWM1:1:1108:19615:17854 1:N:0:8
AAGCTCGCCTGTATCTTAGTCATCGTTTTCTCAGCTATAAATTCGAATGCGAGCAAGCCAACATCCTGTCTCTTATACACATCTCCGAGCCCACGAGACCAGAGAGGATCTCGTATGCCGTCTTCTGCTTGAAAAAAAAAAAAAAAGAAAA
>M99999:999:000000000-AFWM1:1:1110:5316:10195 1:N:0:8
AAGCTCGCCTGTATCTTAGTCATCGTTTTCTCAGCTATAAATTCGAATGCGAGCAAGCCAACATCCTGTCTCTTATACACATCTCCGAGCCCACGAGACCAGAGAGGATCTCGTATGCCGTCTTCTGCTTGAAAAAAAAAAAACAGATAAA
>M99999:999:000000000-AFWM1:1:1114:24649:15332 1:N:0:8
AAGCTCGCCTGTATCTTAGTCATCGTTTTCTCAGCTATAACTTCGAATGCGAGCAAGCCAACATCCTGTCTCTTATACACATCTCCGAGCCCACGAGACCAGAGAGGATCTCGTATGCCGTCTTCTGCTTGAAAAAAAAAAAATATAACCA
>M99999:999:000000000-AFWM1:1:1110:18049:24387 1:N:0:8
AAGCTCGCCTGTATCTTAGTCATCGTTTTCTCAGCATAAATTCGAATGCGAGCAAGCCAACATCCTGTCTCTTATACACATCTCCGAGCCCACGAGACCAGAGAGGATCTCGTATGCCGTCTTCTGCTTGAAAAAAAACACAAAACACAAA
>M99999:999:000000000-AFWM1:1:1103:5752:20837 1:N:0:8
AAGCTCGCCTGTATCTTAGTCATCGTTTTCTCAGCTATAAATTCGAATGCGAGCAAGCCAACATCCTGTCTCTTATACACATCTCCGAGCCCACGAGACCAGAGAGGATCTCGTATGCCGTCTTCTGCTTGAAAAAAAAAAACAAAAAAAG
>M99999:999:000000000-AFWM1:1:2104:29329:16467 1:N:0:8
AAGCTCGCCTGTATCTTAGTCATCGTTTTCTCATCTATCAATTCGAATGCGAGCAAGCCAACATCCTGTCTCTTATACACATCTCCGAGCCCACGCGACCAGAGAGGATCTCGTATGCCGTCTTCTGCTTGAAAAAAAAAACACGCAGTAA
>M99999:999:000000000-AFWM1:1:2113:6100:16494 1:N:0:8
AAGCTCGCCTGTATCTTAGTCATCGTTTTCTCAGCTATAAATTCGAATGCGAGCAAGCCACCATCCTGTCTCTTATACACATCTCCGAGCCCACGAGACCAGAGAGGATCTCGTATGCCGTCTTCTGCTTGAAAAAAAAAAACAGATATTA
>M99999:999:000000000-AFWM1:1:2109:8139:7983 1:N:0:8
AAGCTCGCCTGTATCTTAGTCATCGTTTTCTCAGCTATAAATTCGAATGCGAGCAAGCCAACATCCTGTCTCTTATACACATCTCCGAGCCCCGAGACCAGAGAGGATCTCGTATGCCGTCTTCTGCTTGAAAAAAAAACAAAAAACAAAA
>M99999:999:000000000-AFWM1:1:2102:13782:11878 1:N:0:8
AAGCTCGCCTGTATCTTAGTCATCGTTTTTCTCAGCTATAAATTCGAATGCGAGCAAGCCAACATCCTGTCTCTTATACACATCTCCGAGCCCACGAGACCAGAGAGGATCTCGTATGCCGTCTTCTGCTTGAAAAAAAAAAAAATTACAT
>M99999:999:000000000-AFWM1:1:1113:7018:14544 1:N:0:8
AAGCTCGCCTGTATCTTAGTCATCGTTTTCTCAGCTATAAATTCGAATGCGAGCAAGCCAACATCCTGTCTCTTATACACATCTCCGAGCCCACGAGACCAGAGAGGATCTCGTATGCCGGCTTCTGCTTGAAACAAAAAAAAAAAACAAA
>M99999:999:000000000-AFWM1:1:2101:17814:19317 1:N:0:8
AAGCTCGCCTGTATCTTAGTCATCGTTTTCTCAGCTATAAATTCGAATGCGAGCAAGCCAACATCCTGTCTCTTATACACATCTCCGAGCCCACGAGACCAGAGAGGATCTCGTATGCCGTCTTCTGCTTGAAAAAAAACAATAACAGCGC
>M99999:999:000000000-AFWM1:1:2105:7075:17679 1:N:0:8
AAGCTCGCCTGTATCTTAGTCATCGTTATCTCAAGCATATCGTCGGGTGCGGGCAAGCCAACATCCTGTCTCTTATACACATCTCCGAGCCCACGAGACCAGAGAGGATCTCGTATGCCGTCTTCTGCTTGAAAAAAAAAAACAAAGCACA
>M99999:999:000000000-AFWM1:1:1109:13720:13824 1:N:0:8
AAGCTCGCCTTATCTTAGTCATCGTTATCTCAAGCATATCGTCGGGTGCGGGCAAGCCAACATCCTGTCTCTTATACACATCTCCGAGCCCACGAGACCAGAGAGGATCTCGTATGCCGTCTTCTGCTTGAAAAAAAAAAAAAAAACAAAC
>M99999:999:000000000-AFWM1:1:1110:22541:14232 1:N:0:8
AAGCTCGCCTGTATCTTAGTCATCGTTATCTCAAGCATATCGTCGGGTGCGGGCAAGCCAACATCCTGTCTCTTATACACATCTCCGAGCCCACGAGACCAGAGAGGATCTCGTATGCCGTCTTCTGCTTGAAAAAAAAAAAACCCGTAGA
>M99999:999:000000000-AFWM1:1:2112:23946:11921 1:N:0:8
AAGCTCGCCTGTATCTTAGTCATCGTTATCTCAAGCATATCGTCGGGTGCGGGCAAGCCAACATCCTGTCTCTTATACACATCTCCGAGCCCACGAGACCAGAGAGGATCTCGTATGCCGTCTTCTGCTTGAAAAAAAAAAAACAACGAGC
>M99999:999:000000000-AFWM1:1:1109:19223:9097 1:N:0:8
AAGCTCGCCTGTATCTTAGTCATCGTTATCTCAAGCATATCGTCGGGGGCGGGCAAGCCAACATCCTGTCTCTTATACACATCTCCGAGCCCACGAGACCAGAGAGGATCTCGTATGCCGTCTTCTGCTTGAAAAAAAAAAAAAATCACAA
>M99999:999:000000000-AFWM1:1:1108:16624:14314 1:N:0:8
AAGCTCGCCTGTATCTTAGTCATCGTTATCTCAAGCATATCGTCGGGTGCGGGCAAGCCAACATCCTGTCTCTTATACACATCTCCGAGCCCACGAGACCAGAGAGGATCTCGTATGCCGTCTTCTGCTTGAAAAAAAAAAAAAAACGAAA
>M99999:999:000000000-AFWM1:1:2101:7948:18381 1:N:0:8
AAGCTCGCCTGTATCTTAGTCATCGTTATCTCAAGCATATCGTCGGGTGCGGGCAAGCCAACATCCTGTCTCTTATACACATCTCCGAGCCCACGAGACCAGAGAGGATCTCGTATGCCGTCTTCTGCTTGAAAAAAAAAAAAAAAAAGAT
>M99999:999:000000000-AFWM1:1:1102:9383:7994 1:N:0:8
AAGCTCGCCTGTATCTTAGTCATCGTTATCTCAAGCATATCGTCGGGTGCGGGCAAGCCAACATCCTGTCTCTTATACACATCTCCGAGCCCACGAGACCAGAGAGGATCTCGTATGCCGTCTTCTGCTTGAAAAAAAAAAAAAAAACAAA
>M99999:999:000000000-AFWM1:1:2107:21101:27623 1:N:0:8
AAGCTCGCCTGTATCTTAGTCATCGTTATCTCAAGCATATCATCGGGTGCGGGCAAGCCAACATCCTGTCTCTTATACACATCTCCGAGCCCACGCGACCAGAGAGGATCTCGTATGCCGTCTTCTGCTTGAAAAAAAAAAAAAAACAAAA
>M99999:999:000000000-AFWM1:1:2114:11964:18243 1:N:0:8
AAGCTCGCCTGTATCTTAGTCATCGTTATCTCAAGCATATCGTCGGGTGCGAGCAAGCCAACATCCTGTCTCTTATACACATCTCCGAGCCCACGAGACCAAAGAGGATCTCGTATGCCGTCTTCTGCTTGAAAAAAAACAAAACAGAATA
>M99999:999:000000000-AFWM1:1:2102:22907:11827 1:N:0:8
AAGCTCGCCTGTATCTTAGTCATCGTTATCTCAAGCATATCGTCGGGTGCGAGCAAGCCAACCTCCTGTCTCTTATACACATCTCCGAGCCCACGAGACCAGAGAGGATCTCGTATGCCGTCTTCTGCTTGAAAAAAAACAAACACGATCG
>M99999:999:000000000-AFWM1:1:1108:10566:22779 1:N:0:8
AAGCTCGCCTGTATCTTAGTCATCGTTATCTCAAGCATATCGTCGGGTGCGAGCAAGCCAACATCCTGTCTCTTATACACATCTCCGAGCCCACGAGACCAGAGAGGATCTCGTATGCCGTCTTCTGCTTGAAAAAAAAAAAAAAAATAAA
>M99999:999:000000000-AFWM1:1:2103:17774:27793 1:N:0:8
AAGCTCGCCTGTATCTTAGTCATCGTTATCTCAAGCATATCGTCGGGTGCGAGCAAGCCAACATCCTGTCTCTTATACACATCTCCGAGCCCACGAGACCAGAGAGGATCTCGTATGCCGTCTTCTGCTTGAAAAAAAAACAAAGCTAGAT
>M99999:999:000000000-AFWM1:1:2104:13039:5978 1:N:0:8
AAGCTCGCCTGTATCTTAGTCATCGTTATCTCAAGCATATCGTCGGGTGCGAGCAAGCCAACATCCTGTCTCTTATACACATCTCCGAGCCCACGAGACCAGAGAGGATCTCGTATGCCGTCTTCTGCTTGAAAACAACAACAAGAATAAT
>M99999:999:000000000-AFWM1:1:1105:6567:8242 1:N:0:8
AAGCTCGCCTGTATCTTAGTCATCGTTTCTCAAGCATATCGTCGGGTGCGAGCAAGCCAACATCCTGTCTCTTATACACATCTCCGAGCCCACGAGACCAGAGAGGATCTCGTATGCCGTCTTCTGCTTGACAAAAAAAACCAAAACTAAA
>M99999:999:000000000-AFWM1:1:1103:8229:10353 1:N:0:8
AAGCTCGCCTGTATCTTAGTCATCGTTATCTCAAGCATATCGTCGGGGGCGAGCAAGCCAACATCCTGTCTCTTATACACATCTCCGAGCCCACGAGACCAGAGAGGATCTCGTATGCCGTCTTCTGCTTGAAAAAAAAAAAAATATACAG
>M99999:999:000000000-AFWM1:1:2102:12562:16004 1:N:0:8
AAGCTCGCCTGTATCTTAGTCATCGTTATCTCAAGCATATCGTCGGGTGCGAGCAAGCCCACTTCCTGTCTCTTATACACATCTCCGAGCCCACGAGCCCAGCGAGGATCTCGTATGCCGTCTTCTGCTTGAAAAAAAAAAACACAAACAT
>M99999:999:000000000-AFWM1:1:1112:15338:14851 1:N:0:8
AAGCTCGCCTGTATCTTAGTCATCGTTATCTCAAGCATATCGTCGGGTGCGAGCAAGCCAACATCCTGTCTCTTATACACATCTCCGAGCCCACGAGACCAGAGAGGATCTCGTATGCCGTCTTCTGCTTGAAAAAAAAAAACAAACACTA
>M99999:999:000000000-AFWM1:1:2104:13294:12839 1:N:0:8
AAGCTCGCCTGTATCTTAGTCATCGTTATCTCAAGCATATCGTCGAATGCGGGGAAGCCAACATCCTGTCTCTTATACACATCTCCGAGCCCACGAGACCAGAGAGGATCTCGTATGCCGTCTTCTGCTTGAAAAAAAAAAAACAGAAACA
>M99999:999:000000000-AFWM1:1:1106:11697:15823 1:N:0:8
AAGCTCGCCTGTATCTTAGTCATCGTTATCTCAAGCATATCGTCGAATGCGGGGAAGGCCAACATCCTGTCTCTTATACACATCTCCGAGCCCACGAGACCAGAGAGGATCTCGTATGCCGTCTTCTGCTTGAAAAAAAAAAAAAAAAGAA
>M99999:999:000000000-AFWM1:1:1109:24419:21819 1:N:0:8
AAGCTCGCCTGTATCTTAGTCATCGTTATCTCAAGCATATGTCGAATGCGGGGAAGCCAACCTCCTGTCTCTTATACCCCTCTCCGAGCCCACGAGACCAGAGAGGATCTCGTATGCCGTCTTCTGCTTGAAAAAAAAAAAAAAAAAAAAT
>M99999:999:000000000-AFWM1:1:2110:7909:25933 1:N:0:8
AAGCTCGCCTGTATCTTAGTCATCGTTATCTCAAGCATATCGTCGAATGCGGGGAAGCCAACATCCTGTCTCTTATACACATCTCCGAGCCCACGAGACCAGAGAGGATCTCGTATGCCGTCTTCTGCTTGAAAAAAAAAAAAACAAGAAA
>M99999:999:000000000-AFWM1:1:2101:4168:16924 1:N:0:8
AAGCTCGCCTGTATCTTAGTCATCGTTATCTCAAGCATATCGTCGAATGCGGGGAAGCCAACATCCTGTCTCTTATACACATCTCCGAGCCCACGAGACCAGAGAGGATCTCGTATGCCGTCTTCTGCTTGAAAAAAAAAAATAATAAAAC
>M99999:999:000000000-AFWM1:1:1105:16756:8528 1:N:0:8
AAGCTCGCCTGTATCTTAGTCATCGTTATCTCAAGCATATCGTCGAATGCGGGGAAGCCAACATCCTGTCTCTTATACACATCTCCGAGCCCACGAGACCAGAGAGGATCTCGTATGCCGTCTTCTGCTTGAAAAAAAAAAACAAAAACAA
>M99999:999:000000000-AFWM1:1:2105:18082:20722 1:N:0:8
AAGCTCGCCTGTATCTTAGTCATCGTTATCTCAAGCATATCGTCGAATGCGGGGAAGCCAACATCCTGTCTCTTATACACATCTCCGAGCCCACGAGACCAGAGAGGATCTCGTATGCCGTCTTCTGCTTGAAAAAAAAAAAACTGACTGA
>M99999:999:000000000-AFWM1:1:2109:16573:13900 1:N:0:8
AAGCTCGCCTGTATCTTAGTCATCGTTATCTCAAGCATATCGTCGAATGCGGGGAAGCCAACATCCTGTCTCTTATACACATCTCCGAGCCCACGAGACCACAGAGGATCTCGTATGCCGTCTTCTGCTTGAAAAAAAAAAAAATACAAGA
>M99999:999:000000000-AFWM1:1:2113:21621:8808 1:N:0:8
AAGCTCGCCTGTATCTTAGTCATCGTTATCTCAAGCATATCGTCGAATGCGGGGAAGCCAACATCCTGTCTCTTATACACATCTCCGAGCCCACGAGACCAGAGAGGATCTCGTATGCCGTCTTCTGCTTGAAAAAAAAAAAAGGACGAAG
>M99999:999:000000000-AFWM1:1:1108:13643:6734 1:N:0:8
AAGCTCGCCTGTATCTTAGTCATCGTTATCTCAAGCATATCGTCGAATGCGGGGAAGCCAACATCCTGTCTCTTATACACATCTCCGAGCCCACGAGACCAGAGAGGATCTCGTATGCCGTCTTCTGCTTGAAAACAAAAAAAAAACCTAA
>M99999:999:000000000-AFWM1:1:1114:15336:14524 1:N:0:8
AAGCTCGCCTGTATCTTAGTCATCGTTATCTCAAGCATATCGTCGAATGCGGGGAAGCCAACATCCTGTCTCTTATACACATCTCCGAGCCCACGAGCCCAGAGAGGATCTCGTATGCCGTCTTCTGCTTGAACAAAACAAACCTATACAA
>M99999:999:000000000-AFWM1:1:2114:20279:22261 1:N:0:8
AAGCTCGCCTGTATCTTAGTCATCGTTATCTCAAGCATATCGTCGAATGCGGCAAGCCAACATCCTGTCTCTTATACACATCTCCGAGCCCACGAGACCAGAGAGGATCTCGTATGCCGTCTTCTGCTTGAAAAAAAAAAAAAGAAAACAA
>M99999:999:000000000-AFWM1:1:1110:20324:10425 1:N:0:8
AAGCTCGCCTGTATCTTAGTCATCGTTATCTCAAGCATATCGTCGAATGCGAGCAAGCCAACATCCTGTCTCTTATACACATCTCCGAGCCCACGAGACCAGAGAGGATCTCGTATGCCGTCTTCTGCTTGAAAAAAAAAAAAAAAACCTT
>M99999:999:000000000-AFWM1:1:1103:15258:21298 1:N:0:8
AAGCTCGCCTGTATCTTAGTCATCGTTATCTCAAGCATATCGTCGAATGCGAGCAAGCCAACATCCTGTCTCTTATACACATCTCCGAGCCCACGAGACCAGAGAGGATCTCGTATGCCGTCTTCTGCTTGAAAAAAAAAAAACTATCAAA
>M99999:999:000000000-AFWM1:1:1107:16929:26725 1:N:0:8
AAGCTCGCCTGTATCTTAGTCATCGTTATCTCAAGCATATCGTCGAATGCGAGCAAGCCAACATCCTGTCTCTTATACACATCTCCGAGCCCACGAGACCAGAGAGGATCTCGTATGCCGTCTTCTGCTTGAAAAAAAAAACAAACAATTA
>M99999:999:000000000-AFWM1:1:2102:22348:7704 1:N:0:8
AAGCTCGCCTGTATCTTAGTCATCGTTATTCAAGCATATCGTCGAATGCGAGCAAGCCAACATCCTGTCTCTTATACACATCTCCGAGCCCACGAGACCAGAGAGGATCTCGTATGCCGTCTTCTGCTTGAAAAAAAAAAACACAACAATA
>M99999:999:000000000-AFWM1:1:2102:22650:13777 1:N:0:8
AAGCTCGCCTGTATCTTAGTCATCGTTATCTCAAGCATATCGTCGAATGCGAGCAAGCCAACATCCTGTCTCTTATACACATCTCCGAGCCCACGAGACCAGAGAGGATCTCGTATGCCGTCTTCTGCTTGAAAAAAAAAAATAATCTATG
>M99999:999:000000000-AFWM1:1:2114:17280:8864 1:N:0:8
AAGCTCGCCTGTATCTTAGTCATCGTTATCTCAAGCATATCGTCGAATGCGAGCAAGCCAACATCCTGTCTCTTATACACATCTCCGAGCCCACGAGACCAGAGAGGATCTCGTATGCCGTCTTCTGCTTGAAAAAAAAAAAAAACACAAA
>M99999:999:000000000-AFWM1:1:2101:11207:12344 1:N:0:8
AAGCTCGCCTGTATCTTAGTCATCGTTATCTCAAGCATATCGTCGAATGCGAGCAAGCCAACATCCTGTCTCTTATACACATCTCCGAGCCCACGAGACCCGAGAGGATCTCGTATGACGTCTTCTGCTTGATAACAACACGTAAAGCACA
>M99999:999:000000000-AFWM1:1:2110:5772:15662 1:N:0:8
AAGCTCGCCTGTATCTTAGTCATCGTTATCTCAAGCATATCGTCGAATGCGAGCAAGCCAACATCCTGTCTCTTATACACATCTCCGAGCCCACGAGACCAGAGAGGATCTCGTATGCCGTCTTCTGCTTGAAAAAAAAAAAAAAGACAAA
>M99999:999:000000000-AFWM1:1:1106:2604:17443 1:N:0:8
AAGCTCGCCTGTATCTTAGTCATCGTTATCTCAAGCATATCGTCGAATGCGAGCAAGCCAACATCCTGTCTCTTATACACATCTCCGAGCCCACGAGACCAGAGAGGATCTCGTATGCCGTCTTCTGCTTGAAAAAAAAAACACAAATGCA
>M99999:999:000000000-AFWM1:1:1108:10413:6794 1:N:0:8
AAGCTCGCCTGTATCTTAGTCATCGTTATCTCAAGCATATCGTCGAATGCGAGCAAGCCAACATCCTGTCTCTTATACACATCTCCGAGCCCACGAGACCAGAGAGATCTCGTATGCCGTCTTCTGCTTGAAAAAAAAAAACAAAATAAAA
>M99999:999:000000000-AFWM1:1:2113:12773:9963 1:N:0:8
AAGCTCGCCTGTATCTTAGTCATCGTTTCTCAAGCATAATCTCGGGTGCGGGCAAGCCAACATCCTGTCTCTTATACACATCTCCGAGCCCACGAGACCAGAGAGGATCTCGTATGCCGTCTTCTGCTTGAAAAAACAAACTAGAACTCAA
>M99999:999:000000000-AFWM1:1:1107:9580:6044 1:N:0:8
AAGCTCGCCTGTATCTTAGTCATCGTTATCTCAAGCATAATCTCGGGTGCGGGCAAGCCAACATCCTGTCTCTTATACACATCTCCGAGCCCACGAGACCAGAGAGGATCTCGTATGCCGTCTTCTGCTTGAAAAAAAAAACAACAAACAA
>M99999:999:000000000-AFWM1:1:2114:12384:2275 1:N:0:8
AAGCTCGCCTGTATCTTAGTCATCGTTATCTCAAGCATAATCTCGGGTGCGGGCAAGCCAACATCCTGTCTCTTATACACATCTCCGAGCCCACGAGACCAGAGAGGATCTCGTATGCCGTCTTCTGCTTGAAAAAAAAAAATAAAAAAGC
>M99999:999:000000000-AFWM1:1:2103:18532:8010 1:N:0:8
AAGCTCGCCTGTATCTTAGTCATCGTTATCTCAAGCATAATCTCGGGTGCGGGCAAGCCAACATCCTGTCTCTTATACACATCTCCGAGCCCACGAGACCAGAGAGGATCTCGTATGCCGTCTTCTGCTTGAAAAAAAAAAAAAACACACG
>M99999:999:000000000-AFWM1:1:2111:23149:21739 1:N:0:8
AAGCTCGCCTGTATCTTAGTCATCGTTATCTCAAGCATAATCTCGGGTGCGGGCAAGCCAACATCCTGTCTCTTATACACATCTCCGAGCCCACGAGACCAGAGAGGATCTCGTATGCCGTCTTCTGCTTGAAAAAAAAAACAAAACAAAA
>M99999:999:000000000-AFWM1:1:2112:3899:20532 1:N:0:8
AAGCTCGCCTGTATCTTAGTCATCGTTATCTCAAGCATAATCTCGGGTGCGGGCAAGCCAACATCCTGTCTCTTATACACATCTCCGAGCCCACGAGACCAGAGAGGATCTCGTATGCCGTCTTCTGCTTGAAAAAAAAAAATAAAGTAGA
>M99999:999:000000000-AFWM1:1:1113:12433:28589 1:N:0:8
AAGCTCGCCTGTATCTTAGTCATCGTTATCTCAAGCATAATCTCGGGTGCGGGCAAGCCAACATCCTGTCTCTTATACACATCTCCGAGCCCACGAGACCAGAGAGGATCTCGTATGCCGTCTTCTGCTTGAAAAAAAAAACAAAAAAACA
>M99999:999:000000000-AFWM1:1:1107:6668:9802 1:N:0:8
AAGCTCGCCTGTATCTTAGTCATCGTTATCTCAAGCATAATCTCGGGTGCGGGCAAGCCAACATCCTGTCTCTTATACACATCTCCGAGCCCACGAGACCAGAGAGGATCTCGTATGCCGTCTTCTGCTTGAAAAAAAAACAAATAAAAGA
>M99999:999:000000000-AFWM1:1:1108:12669:6985 1:N:0:8
AAGCTCGCCTGTATCTTAGTCATCGTTATCTCAAGCATAATCTCGGGTGCGGGCAAGCCAACATCCTGTCTCTTATACACATCTCCGAGCCCACGAGACCAGAGAGGATCTCGTATGCCGTCTTCTGCTTGAAAAAAAAAAAAAAAAACTC
>M99999:999:000000000-AFWM1:1:2102:27015:10231 1:N:0:8
AAGCTCGCCTGTATCTTAGTCATCGTTATCTCAAGCATAATCTCGGGTGCGAGCAAGCCAACATCCTGTCTCTTTTTCACATCTCCGAGCCCACGAGACCAGAGAGGATCTCGTATGCCGTCTTCTGCTTGAAAAAAAAAACAACAACGCG
>M99999:999:000000000-AFWM1:1:2111:5367:11847 1:N:0:8
AAGCTCGCCTGTATCTTAGTCATCGTTATCTCAAGCATAATCTCGGGTGCGAGCAAGCCAACATCCTGTCTCTTATACACATCTCCGAGCCCACGAGCCCAGCGAGGATCTCGTATGCCGCCTCCTGCTTGAAAAAAAAAAAAAAACACAA
>M99999:999:000000000-AFWM1:1:2110:25232:10066 1:N:0:8
AAGCTCGCCTGTATCTTAGTCATCGTTATCTCAAGCATAATCTCGGGTGCGAGCAAGCCAACATCCTGTCTCTTATACACATCTCCGAGCCCACGAGACCAGAGAGGATCTCGTATGCCGTCTTCTGCTTGAAAAAAAAAAAAAGTACATA
>M99999:999:000000000-AFWM1:1:1113:27470:21624 1:N:0:8
AAGCTCGCCTGTATCTTAGTCATCGTTATCTCAAGCATAATCTCGGGTGCGAGCAAGCCAACATCCTGTCTCTTATACACATCTCCGAGCCCACGAGACCAGAGAGGATCTCGTATGCCGTCTTCTGCTTGAAAAAAAAAACAATACAAAT
>M99999:999:000000000-AFWM1:1:1103:12544:10756 1:N:0:8
AAGCTCGCCTGTATCTTAGTCATCGTTATCTCAAGCATAATCTCGGGTGCGAGCAAGCCAACATCCTGTCTCTTATACACATCTCCGAGCCCACGAGACCAGAGAGGATCTCGTATGCCGTCTTCTGCTTGAAAAAAAAAAAAGAAAACTG
>M99999:999:000000000-AFWM1:1:2108:12754:2670 1:N:0:8
AAGCTCCCTGTATCTTAGTCATCGTTATCTCAAGCATAATCTCGGGTGCGAGCAAGCCAACATCCTGTCTCTTATACACATCTCCGAGCCCAGAGACCAGAGAGGATCTCGTATGCCGTCTTCTGCTTGAAAAAAAAACATAAACGAAATA
>M99999:999:000000000-AFWM1:1:2110:4236:13606 1:N:0:8
AAGCTCGCCTGTATCTTAGTCATCGTTATCTCAAGCATAATCTCGGGTGCGAGCAAGCCAACATCCTGTCTCTTATACACATCTCCGAGCCCACGAGACCAGAGAGGATCTCGTATGCCGTCTTCTGCTTGAAAAAAAAAACACAATAAAA
>M99999:999:000000000-AFWM1:1:1101:19349:8338 1:N:0:8
AAGCTCGCCTGTATCTTAGTCATCGTTATCTCAAGCATAATCTCGGGTGCGAGCAAGCCAACATCCTGTCTCTTATACACATCTCCGAGCCCACGAGACCAGAGAGGATCTCGTATGCCGTCTTCTGCTTGAAAAAAAAAAAAAAACATCA
>M99999:999:000000000-AFWM1:1:2113:3016:17713 1:N:0:8
AAGCTCGCCTGTATCTTAGTCATCGTTATCTCAAGCATAATCTCGGGTGCGAGCAAGCCAACATCCTGTCTCTTATACACATCTCCGAGCCCACGAGACCAGAGAGGATCTCGTATGCCGTCTTCTGCTTGAAAAAACAACACTAGCACAC
>M99999:999:000000000-AFWM1:1:1103:19086:25011 1:N:0:8
AAGCTCGCCTGTATCTTAGTCATCGTTATCTCAAGCATAATCTCGGGTGCGAGCAAGCCAACATCCTGTCTCTTATACACATCTCCGAGCCCACGAGACCAGAGAGGATCTCGTATGCCGTCTTCTGCTTGAAAAAAAAAAAAAAAAAAAC
>M99999:999:000000000-AFWM1:1:2107:17042:6148 1:N:0:8
AAGCTCGCCTGTATCTTAGTCATCGTTATCTCAAGCATAATCTCGAATGCGGGCAAGCCAACATCCTGTCTCTTATACACATCTCCGAGCCCACGAGACCAGAGAGGATCTCGTATGCCGTCTTCTGCTTGAAAAAAAACAAAAAAATACA
>M99999:999:000000000-AFWM1:1:2110:3633:19721 1:N:0:8
AAGCTCGCCTGTATCTTAGTCATCGTTATCTCAAGCATAATCTCGAATGCGGGCAAGCCAACATCCTGTCTCTTATACACATCTCCGAGCCCACGAGACCAGAGAGGATCTCGTATGCCGTCTTCTGCTTGAAAACAACAAAAAAAACCAA
>M99999:999:000000000-AFWM1:1:2111:12101:4124 1:N:0:8
AAGCTCGCCTGTATCTTAGTCATCGTTATCTCAAGCATAATCTCGAATGCGGGCAAGCCAACATCCTGTCTCTTATACACATCTCCGAGCCCACGAGACCAGAGAGGATCTCGTATGCCGTCTTCTGCTTGAAAAAAAAAACCACAAACCA
>M99999:999:000000000-AFWM1:1:2108:7182:23012 1:N:0:8
AAGCTCGCCTGTATCTTAGTCATCGTTATCTCAAGCATAATCTCGAATGCGGGCAAGCCAACATCCTGTCTCTTATACACATCTCCGAGCCCACGAGACCAGAGAGGATCTCGTATGCCGTCTTCTGCTTGAAAAAAAAAACATAAAAAAA
>M99999:999:000000000-AFWM1:1:2109:12760:21447 1:N:0:8
AAGCTCGCCTGTATCTTAGTCATCGTTATCTCAAGCATAATCTCGAATGCGGGCAAGCCAACATCCTGTCTCTTATACACATCTCCGAGCCCACGAGACCAGAGAGGATCTCGTATGCCGTCTTCTGCTTGAAAAAAAAAAAACATGAAAA
>M99999:999:000000000-AFWM1:1:2114:20126:18871 1:N:0:8
AAGCTCGCCTGTATCTTAGTCATCGTTATCTCAAGCATAATCTCGAATGCGGGCAAGCCAACATCCTGTCTCTTATACACATCTCCGAGCCCACGAGACCAGAGAGGATCTCGTATGCCGTCTTCTGCTTGAAAAAAAAAAAAAACAACAC
>M99999:999:000000000-AFWM1:1:2110:9911:10522 1:N:0:8
AAGCTCGCCTGTATCTTAGTCATCGTTATCTCAAGCATAATCTCGAATGCGGGCAAGCCAACATCCTGTCTCTTATACACATCTCCGAGCCCACGAGACCAGAGAGGATCTCGTATGCCGTCTTCTGCTTGAAAAAAAAAACGAAATTACA
>M99999:999:000000000-AFWM1:1:2111:9822:8417 1:N:0:8
AAGCTCGCCTGTATCTTAGTCATCGTTATCTCAAGCATAATCTCGAATGCGGGCAAGCCAACATCCTGTCTCTTATACACATCTCCGAGCCCACGAGACCAGAGAGGATCTCGTATGCCGTCTTCTGCTTGAAAAAAAAAAAACACTACAA
>M99999:999:000000000-AFWM1:1:1112:13904:14776 1:N:0:8
AAGCTCGCCTGTATCTTAGTCATCGTTATCTCAAGCATAATCTCGAATGCGGGCAAGCCAACATCCTGTCTCTTATACACATCTCCGAGCCCACGAGACCAGAGAGGATCTCGTATGCCGTCTTCTGCTTGAAAAAAAAAACAAAAACAAA
>M99999:999:000000000-AFWM1:1:1114:27322:14860 1:N:0:8
AAGCTCGCCTGTATCTTAGTCATCGTTATCTCAAGCATAATCTCGACAGCGGGGAAGCCAACATCCTGTCTCTTATACACATCTCCGAGCCCACGAGACCAGAGAGGATCTCGTATGCCGTCTTCTGCTTGAAAAAAAAAAACAATCTAAA
>M99999:999:000000000-AFWM1:1:1114:14085:28825 1:N:0:8
AAGCTCGCCTGTATCTTAGTCATCGTTATCTCAAGCATAATCTCGACAGCGGGGAAGCCAACATCCTGTCTCTTATACACATCTCCGAGCCCACGAGACCAGAGAGGATCTCGTATGCCGTCTTCTGCTTGAAAAAAAAAAAAAACCAAAA
>M99999:999:000000000-AFWM1:1:2110:20808:18689 1:N:0:8
AAGCTCGCCTGTATCTTAGTCATCGTTATCTCAAGCATACTCTCTACAGCGGGGAAGCCACCCTCCTTTCTCTTATCCACATCTCCGAGCCCCCGAGACCAGAGAGGATATCGTGTGCCTTCTTCTGATTGAACCCAACCAAAAAACAAAA
>M99999:999:000000000-AFWM1:1:2110:14377:11091 1:N:0:8
AAGCTCGCCTGTATCTTAGTCATCGTTATCTCAAGCATAATCTCGACAGCGGGGAAGCCAACATCCTGTCTCTTATACACATCTCCGAGCCCACGAGACCAGAGAGGATCTCGTATGCCGTCTTCTGCTTGAAAAAAAAAAATAAACAACG
>M99999:999:000000000-AFWM1:1:2105:17711:18608 1:N:0:8
AAGCTCGCCTGTATCTTAGTCATCGTTATCTCAAGCATAATCTCGACAGCGGGGAAGCCAACATCCTGTCTCTTATACACATCTCCGAGCCCACGAGACCAGAGAGGATCTCGTATGCCGTCTTCTGCTTGAAAAACAACAGTAACACATA
>M99999:999:000000000-AFWM1:1:1103:26080:11457 1:N:0:8
AAGCTCGCCTGTATCTTAGTCATCGTTATCTCAAGCATAATCTCGACAGCGGGGAAGCCAACATCCTGTCTCTTATACACATCTCCGAGCCCACGAGACCAGAGAGGATCTCGTATGCCGTCTTCTGCTTGAAAAAAAAAAAAAACGCACA
>M99999:999:000000000-AFWM1:1:1105:11980:25045 1:N:0:8
AAGCTCGCCTGTATCTTAGTCATCGTTATCTCAAGCATAATCTCGACAGCGGGGAAGCCAACATCCTGTCTCTTATACACATCTCCGAGCCCACGAGACCAGAGAGGATCTCGTATGCCGTCTTCTGCTTGAAAAAAAAAAAACAAAGACA
>M99999:999:000000000-AFWM1:1:2106:22350:6730 1:N:0:8
AAGCTCGCCTGTATCTTAGTCATCGTTATCTCAAGCATAATCTCGACAGCGGGGAAGCCAACATCCTGTCTCTTATACACATCTCCGAGCCCACGAGACCAGAGAGGATCTCGTATGCCGTCTTCTGCTTGAAAAAAAAAACAATTCAAAT
>M99999:999:000000000-AFWM1:1:1109:16642:26833 1:N:0:8
AAGCTCGCCTGTATCTTAGTCATCGTTATCTCAAGCATAATCTCGACAGCGGGGAAGCCAACATCCTGTCTCTTATACACATCTCCGAGCCCACGAGACCAGAGAGGATCTCGTATGCCGTCTTCTGCTTGAAAAAAAAAAAACAAACCAA
>M99999:999:000000000-AFWM1:1:2111:5181:20253 1:N:0:8
AAGCTCGCCTGTATCTTAGTCGTCGCAATCTTTAGCATCACATCAGGTGCGGGGAAGCCAACATCCTGTCTCTTATACACATCTCATAGCCCACGAGACTGCTGAGCATCTCGTATGCCGTCTTCTGCTTGAAAAAAAAAAAAAGTGATCA
>M99999:999:000000000-AFWM1:1:2111:3101:9604 1:N:0:8
AAGCTCGCCTGTTCTTAGTCATCGTTATCTCAAGCATAAATTCGGGTGCGGGGAAGCCAACATCCTGTCTCTTATACACATCTCCGAGCCCACGAGACCAGAGAGGATCTCGTATGCCGTCTTCTGCTTGAAAAAAAAAACTAACACCACA
>M99999:999:000000000-AFWM1:1:2107:14274:20349 1:N:0:8
AAGCTCGCCTGTATCTTGTCATCGTTATCTCAAGCATAAATTCGGGTGCGGGGAAGCCAACATCCTGTCTCTTATACACATCTCCGAGCCCACGAGACCAGAGAGGATCTCGTATGCCGTCTTCTGCTTGAAAAAAAAAACAAACAACGAA
>M99999:999:000000000-AFWM1:1:1112:13979:14240 1:N:0:8
AAGCTCGCCTGTATCTTAGTCATCGTTATCTCAAGCATAAATTCGGGTGCGGGGAAGCCAACATCCTGTCTCTTATACACATCTCCGAGCCCACGAGACCAGAGAGGATCTCGTATGCCGTCTTCTGCTTGAAAAAAAAAACGCAATAAAA
>M99999:999:000000000-AFWM1:1:2114:4023:14192 1:N:0:8
CAGCTCGCCTGTATCTTAGTCATCGTTATCTCAAGCATAAATTCGGGTGCGGGGAAGCCAACATCCTGTCTCTTATACACATCTCCGAGCCCACGAGACCAGAGAGGATCTCGTATGCCGTCTTCTGCTTGACAAAAAAACACAAAACGAA
>M99999:999:000000000-AFWM1:1:2113:26540:7683 1:N:0:8
AAGCTCGCCTGTATCTTAGTCATCGTTATCTCAAGCATAAATTCGGGTGCGGGGAAGCCAACATCCTGTCTCTTATACACATCTCCGAGCCCACGAGACCAGAGAGGATCTCGTATGCCGTCTTCTGCTTGAAAAAAAAAAAATACGCAAA
>M99999:999:000000000-AFWM1:1:2110:23550:22654 1:N:0:8
AAGCTCGCCTGTATCTTAGTCATCGTTATCTCAAGCATAAATTCGGGTGCGGGGAAGCCAACATCCTGTCTCTTATACACATCTCCGAGCCCACGAGACCAGAGAGGATATCGTATGCCGTCTTCTGCTTGAAAAAAAAAAAACAAAGAAA
>M99999:999:000000000-AFWM1:1:1102:14508:15705 1:N:0:8
AAGCTCGCCTGTATCTTAGTCATCGTTATCTCAAGCATAAATTCGGGTGCGGGGAAGCCAACATCCTGTCTCTTATACACATCTCCGAGCCCACGAGACCAGAGAGGATCTCGTATGCCGTCTTCTGCTTGAAAAAAAAAAAACAAGACAG
>M99999:999:000000000-AFWM1:1:2108:15936:3978 1:N:0:8
AAGCTCGCCTGTATCTTAGTCATCGTTATCTCAAGCATAAATTCGGGTGCGGGGAAGCCAACATCCTGTCTCTTATACACATCTCCGAGCCCACGAGACCAGAGAGGATCTCGTATGCCGTCTTCTGCTTGAAAAAAAAAAAAATATACAT
>M99999:999:000000000-AFWM1:1:2105:28505:16476 1:N:0:8
AAGCTCGCCTGCATCTTAGTCATCGATAGGTCTGGCATAAACTCAGGTGCGGGGAAGCCAACATCCTGTCTCTTATACACATCTCCGAGCCCACGAGACCAGAGAGGATCTCGTATGCCGTCTTCTGCTTGAAAAAAAAAACAAAAAGAAT
>M99999:999:000000000-AFWM1:1:1114:15972:14212 1:N:0:8
AAGCTCGCCTGTATCTTAGTCATCGTTATCTCAAGCATAAATTCGGGTGCGAGCAAGCCAACATCCTGTCTCTTATACACATCTCCGAGCCCACGAGACCAGAGAGGATCTCGTATGCCGTCTTCTGCTTGAAAAAAAAAAAACAAATAAA
>M99999:999:000000000-AFWM1:1:1109:10928:24148 1:N:0:8
AAGCTCGCCTGTATCTTATTATCGTTATCTCAAGCATAAATTCGGGTGCGAGCAAGCCAACATCCTGTCTCTTATACACATCTCCGAGCCCACGAGACCAGAGAGGATCTCGTATGCCGTCTTCTGCTTGAAAAAAAAAAAAAAAATCATA
>M99999:999:000000000-AFWM1:1:1106:23002:7167 1:N:0:8
AAGCTCGCCTGTATCTTAGTCATCGTTATCTCAAGCATAAATTCGGGTGCGAGCAAGCCAACATCCTGTCTCTTATACACATCTCCGAGCCCACGAGACCAGAGAGGATCTCGTATGCCGTCTTCTGCTTGAAAAAAAAAAATACAAAAAC
>M99999:999:000000000-AFWM1:1:2106:8479:22410 1:N:0:8
AAGCTCGCCTGTATCTTAGTCATCGTTATCTCAAGCATAAATTCGGGTGCGAGCAAGCCAACATCCTGTCTCTTATACACATCTCCGAGCCCACGAGACCAGAGAGGATCTCGTATGCCGTCTTCTGCTTGAAAAAAAACACACCCAAAGT
>M99999:999:000000000-AFWM1:1:1105:28278:13229 1:N:0:8
AAGCTCGCCTGTATCTTAGTCATCGTTATCTCAAGCATAAATTCGGGGCGAGCAAGCCAACATCCTGTCTCTTATACACATCTCCGAGCCCACGAGACCAGAGAGGATCTCGTATGCCGTCTTCTGCTTGAAAAAAAAAAAAAAAACGAAG
>M99999:999:000000000-AFWM1:1:2102:21538:3527 1:N:0:8
AAGCTCGCCTGTATCTTAGTCATCGTTATCTCAAGCATAAATTCGGGTGCGAGCAAGCCAACATCCTGTCTCTTATACACATCTCCGAGCCCACGAGACCAGAGAGGATCTCGTATGCCGTCTTCTGCTTGAAAAAACAAAAATACAATGC
>M99999:999:000000000-AFWM1:1:2109:10744:16904 1:N:0:8
AAGCTCGCCTGTATCTTAGTCATCGTTATCTCAAGCATAAATTCGGGTGCGAGCAAGCCAACATCCTGTCTCTTATACACATCTCCGAGCCCACGAGACCAGAGAGGATCTCGTATGCCGTCTTCTGCTTGAAAAAAAAAACAAAAACACG
>M99999:999:000000000-AFWM1:1:2101:18840:5134 1:N:0:8
AAGCTCGCCTGTATCTTAGTCATCGTTATCTCAAGCATAAATTCGGGTGCGAGCAAGCCAACATCCTGTCTCTTATACACATCTCCGAGCCCACGAGACCAGAGAGGATCTCGTATGCCGTCTTCTGCTTGAAAAAAAAAAAAAAAATGCT
>M99999:999:000000000-AFWM1:1:2103:5934:16768 1:N:0:8
AAGCTCGCCTGTATTTAGTCATCGTTATCTCAAGCATAAATTCGGGTGCGAGCAAGCCAACATCCTGTCTCTTATACACATCTCCGAGCCCACGAGACCAGAGAGGATCTCGTATGCCGTCTTCTGCTTGAAAAAAAAAAAAAAGAAGATA
>M99999:999:000000000-AFWM1:1:2113:4527:10104 1:N:0:8
AAGCTCGCCTGTATCTTAGTCATCGTTATCTCAAGCATAACTTCGGGTGCGAGCAAGCCAACATCCTGTCTCTTATACACATCTCCGAGCCCACGAGACCAGAGAGGATCTCGTATGCCGTCTTCTGCTTGAAAAAAAAAAAACAACAACG
>M99999:999:000000000-AFWM1:1:2103:20508:4753 1:N:0:8
AAGCTCGCCTGTATCTTAGTCATCGTTATCTCAAGCATAAATTCGGGTGCGAGCAAGCCAACATCCTGTCTCTTATACACATCTCCGAGCCCACGAGACCAGAGAGGATCTCGTATGCCGTCTTCTGCTTGAAAAAAAAAACAAAAGTCGA
>M99999:999:000000000-AFWM1:1:2103:14472:26568 1:N:0:8
CAGCTCGCCTGTATCTTAGTCATCGTTATCTCAAGCATAAATTCGAATGCGGGGAAGCCAACATCCTGTCTCTTATACACATCTCCGAGCCCACGAGACCAGAGAGGATCTCGTATGCCGTCTTCTGCTTGAAAAAAAAAAAAAAACCAAG
>M99999:999:000000000-AFWM1:1:1114:18973:8010 1:N:0:8
AAGCTCGCCTGTATCTTCGTCATCGTTATCTAAGCATAAATTCGAATGCGGGGAAGCCAACATCCTGTCTCTTATACACATCTCCGAGCCCACGAGACCAGAGAGGATCTCGTATGCCGTCTTCTGCTTGAAAAAAAAAAACACAATATCG
>M99999:999:000000000-AFWM1:1:2107:12563:5280 1:N:0:8
AAGCTCGCCTGTATCTTAGTCATCGTTATCTCAAGCATAAATTCGAATGCGGGGAAGCCACATCCTGTCTCTTATACACATCTCCGAGCCCACGAGACCAGAGAGGATCTCGTATGCCGTCTTCTGCTTGAAAAAAAAAAATAACATAAGT
>M99999:999:000000000-AFWM1:1:1108:10202:11884 1:N:0:8
AAGCTCGCCTGTATCTTAGTCATCGTTATCTCAAGCATAAATTCGAATGCGGGGAGCCAACATCCTGTCTCTTATACACATCTCCGAGCCCACGAGACCAGAGAGGATCTCGTATGCCGTCTTCTGCTTGAAAAAAAAAAACACAGGTACT
>M99999:999:000000000-AFWM1:1:2109:10288:8232 1:N:0:8
AAGCTCGCCTGTATCTTAGTCATCGTTATCTCAAGCATAAATTCGAATGCGGGGAAGCCAACATCCTGTCTCTTATACACATCTCCGAGCCCACGAGACCAGAGAGGATCTCGTATGCCGTCTTCTGCTTGAAAAAAAAAAAAGATACAAC
>M99999:999:000000000-AFWM1:1:1111:4723:9748 1:N:0:8
AAGCTCGTCTGTATCTTAGTCATCGTTATCTCAAGCATAAATTCGAATGCGGGGAAGCCAACATCCTGTCTCTTATACACATCTCCGAGCCCACGAGACCAGAGAGGATCTCGTATGCCGTCTTCTGCTTGAAAAAAAAAACACAACATTG
>M99999:999:000000000-AFWM1:1:2107:19535:3091 1:N:0:8
AAGCTCGCCTGTATCTTAGTCATCGTTATCTCAAGCATAAATTCGAATGCGGGGAAGCCAACATCCTGTCTCTTATACACATCTCCGAGCCCACGAGACCAGAGAGGATCTCGTATGCCGTCTTCTGCTTGAAAAAAAAAAAAAACAAAAA
>M99999:999:000000000-AFWM1:1:2101:3070:13377 1:N:0:8
AAGCTCGCCTGTATCTTAGTCATCGTTATCTCAAGCATAAATTCGAATGCGGGGAAGCCAACATCCTGTCTCTTATACACATCTCCGAGCCCACGAGACCAGAGAGGATCTCGTATGCCGTCTTCTGCTTGAAAAAAAAAAACCAAAAAAG
>M99999:999:000000000-AFWM1:1:1106:13108:27703 1:N:0:8
AAGCTCGCCTGTATCTTAGTCATCGTTATCTCAAGCATAAATTCGAATGCGGGGAAGCCAACATCCTGTCTCTTATACACATCTCCGAGCCCACGAGACCAGAGAGGATCTCGTATGCCGTCTTCTGCTTGAAAAAAAAAAACACTAAAAA
>M99999:999:000000000-AFWM1:1:1108:5601:9965 1:N:0:8
AAGCTCGCCTGTATCTTAGTCATCGTTATCTCAAGCATAAATTCGAATGCGGGGAAGCCAACATCCTGTCTCTTATACACATCTCCGAGCCCACGAGACCAGAGAGGATCTCGTATGCCGTCTTCTGCTTGAAAAAAAAAAAAAAATAAAA
>M99999:999:000000000-AFWM1:1:1109:6829:22990 1:N:0:8
AAGCTCGCCTGTATCTTAGTCATCGTTATCTCAAGCATAAATTCGAATGCGGGGAAGCCAACATCCTGTCTCTTATACACATCTCCGAGCCCACGAGACCAGAGAGGATCTCGTATGCCGTCTTCTGCTTGAAAAAAAAAAAAAAAAAATA
>M99999:999:000000000-AFWM1:1:2106:16364:23531 1:N:0:8
AAGCTCGCCTGTATCTTAGTCATCGTTATCTCAAGCATAAATTCGAATGCGGGCAAGCCAACATCCTGTCTCTTATACACATCTCCGAGCCCACGAGACCAGAGAGGATCTCGTATGCCGTCTTCTGCTTGAAAAAAAAAAAAAAACTATA
>M99999:999:000000000-AFWM1:1:1105:15869:2457 1:N:0:8
AAGCTCGCCTGTATCTTAGTCATCGTTATCTCAAGCATAAATTCGAATGCGGGCAAGCCAACATCCTGTCTCTTATACACATCTCCGAGCCCACGAGACCAGAGAGGATCTCGTATGCCGTCTTCTGCTTGAAAAAAAAAACATAAAAACA
>M99999:999:000000000-AFWM1:1:2101:13398:10629 1:N:0:8
AAGCTCGCCTGTATCTTAGTCATCGTTATATCAAGCATAAATTCGAATGCGGGCAAGCCAACATCCTGTCTCTTATACACATCTCCGAGCCCACGAGACAAGAGAGAACCCCGATTGCGGTCTCCTGCTTGAAAAAAAAAAATACATATAA
>M99999:999:000000000-AFWM1:1:1113:12551:8805 1:N:0:8
AAGCTCGCCTGTATCTTAGTCATCGTTATCTCAAGCATAAATTCGAATGCGGGCAAGCCAACATCCTGTCTCTTATACACATCTCCGAGCCCACGAGACCAGAGAGGATCTCGTATGCCGTCTTCTGCTTGAAAAACACAAACAACAAATA
>M99999:999:000000000-AFWM1:1:2111:20730:23338 1:N:0:8
AAGCTCGCCTGTATCTTAGTCATCGTTATCTCAAGCATAAATTCGAATGCGGGCAAGCCAACATCCTGTCTCTTATACACATCTCCGAGCCCACGAGACCAGAGAGGATCTCGTATGCCGTCTTCTGCTTGAAAAAAAAAAACACCACACA
>M99999:999:000000000-AFWM1:1:1113:9051:14450 1:N:0:8
AAGCTCGCCTGTATCTTAGTCATCGTTATCTCAAGCATAAATTCGAATGCGGGCAAGCCAACATCCTGTCTCTTATACACATCTCCGAGCCCACGAGACCAGAGAGGATCTCGTATGCCGTCTTCTGCTTGAAAAAAAAAAAACAAAAATT
>M99999:999:000000000-AFWM1:1:2102:23336:6145 1:N:0:8
AAGCTCGCCTGTATCTTAGTCATCGTTATCTCAAGCATAAATTCGAATGCGGGCAAGCCAACATCCTGTCTCTTATACACATCTCCGAGCCCACGAGACCAGAGAGGATCTCGTATGCCGTCTTCTGCTTGAAAAAAAAAACGAAACAAAT
>M99999:999:000000000-AFWM1:1:2110:11254:22035 1:N:0:8
AAGCTCGCCTGTATCTTAGTCATCGTTATCTCAAGCATAAATTCGAATGCGGGCAAGCCAACATCCTGTCTCTTATACACATCTCCGAGCCCACGAGACCAGAGAGGATCTCGTATGCCGTCTTCTGCTTGAAAAAAAAAAAATCATATAA
>M99999:999:000000000-AFWM1:1:1103:17307:24973 1:N:0:8
AAGCTCGCCTGTATCTTAGTCATCGTTATCTCAAGCATAAATTCGAATGCGGGCAAGCCAACATCCTGTCTCTTATACACATCTCCGAGCCCACGAGACCAGAGAGGATCTCGTATGCCGTCTTCTGCTTGAAAAAAAAAAAAAAAAGACG
>M99999:999:000000000-AFWM1:1:2108:7898:24587 1:N:0:8
AAGCTCGCCTGTATCTTAGTCATCGTTATCTCAAGCATAAATTCGAATGCGGGCAAGCCAACATCCTGTCTCTTATACACATCTCCGAGCCCACGAGACCAGAGAGGATCTCGTATGCCGTCTTCTGCTTGAAAAAAAAAAAGAAAGTAAA
>M99999:999:000000000-AFWM1:1:1114:5199:15416 1:N:0:8
AAGCTCGCCTGTTCTTAGTCATCGTTATCTCAAGCATAAATTCGAATGCGGGCAAGCCAACATCCTGTCTCTTATACACATCTCCGAGCCCACGAGACCAGAGAGGATCTCGTATGCCGTCTTCTGCTTGAAAAAAAAAAACAAACATGAA
>M99999:999:000000000-AFWM1:1:1105:11568:2724 1:N:0:8
AAGCTCGCCTGTATCTTAGTCATCGTTATCTCAAGCATAAATTCGAATGCGAGCAAGCCAACATCCTGTCTCTTATACACATCTCCGAGCCCACGAGACCAGAGAGGATCTCGTATGCCGTCTTCTGCTTGAAAAAAAAACAAACACAAGC
>M99999:999:000000000-AFWM1:1:1106:8812:20193 1:N:0:8
AAGCTCGCCTGCATCTTAGTCATCGTTATCTCAAGCATAAACTCGAATGCGAGCAAGCCAACATCCTGTCTCTTATACACATCTCCGAGCCCACGAGACCAGAGAGGATCTCGTATGCCGTCTTCTGCTTGAAAAAAAAAAAAAAAAACCA
>M99999:999:000000000-AFWM1:1:1101:17979:28481 1:N:0:8
AAGCTCGCCTGTATCTTAGTCATCGTTATCTCAAGCATAAATTCGAATGCGAGCAAGCCAACATCCTGTCTCTTATACACATCTCCGAGCCCACGAGACCAGAGAGGATCTCGTATGCCGTCTTCTGCTTGAAAAAAAAAAACGTAGAAAG
>M99999:999:000000000-AFWM1:1:1114:19582:21465 1:N:0:8
AAGCTCGCCTGTATCTTAGTCATCGTTATCTCAAGCATAAATTCGAATGCGAGCAAGCCAACATCCTGTCTCTTATACACATCTCCGAGCCCACGAGACCAGAGAGGATCTCGTATGCCGTCTTCTGCTTGAAAAAAAAAAAACACAACTT
>M99999:999:000000000-AFWM1:1:2112:10921:6200 1:N:0:8
AAGCTCGCCTGTATCTTAGTCATCGTTATCTCAAGCATAAATTCGAATGCGAGCAAGCCAACATCCTGTCTCTTATACACATCTCCGAGCCCACGAGACCAGAGAGGATCTCGTATGCCGTCTTCTGCTTGAAAAAAAAAAAGACAACAAC
>M99999:999:000000000-AFWM1:1:2107:20973:3187 1:N:0:8
AAGCTCGCCTGTATCTTAGTCATCGTTATCTCAAGCATAAATTCGAATGCGAGCAAGCCAACATCCTGTCTCTTATACACATCTCCGAGCCCACGAGACCAGAGAGGATCTCGTATGCCGTCTTCTGCTTGAAAAAAAAAAAATGAAAAAA
>M99999:999:000000000-AFWM1:1:1109:18039:26467 1:N:0:8
AAGCTCGCCTGTATCTTAGTCATCGTTATCTCAAGCATAAATTCGAATGCGAGCAAGCCAACATCCTGTCTCTTATACACATCTCCGAGCCCACGAGACCAGAGAGGATCTCGTATGCCGTCTTCTGCTTGAAAAAAAAAAAAACTACATA
>M99999:999:000000000-AFWM1:1:2109:8536:17992 1:N:0:8
AAGCTCGCCTGTATCTTAGTCATCGTTATCTCAAGCATAAATTCGAATGCGAGCAAGCCAACATCCTGTCTCTTATACACATCTCCGAGCCCACGAGACCAGAGAGGATCTCGTATGCCGTCTTCTGCTTGAAAAAAAACAAACAATAAAA
>M99999:999:000000000-AFWM1:1:2103:6480:21430 1:N:0:8
AAGCTCGCCTGTATCTTAGTCATCGTTATCTCAAGCATAAATTCGAATGCGAGCAAGCCAACATCCTGTCTCTTATACACATCTCCGAGCCCACGAGACCAGAGAGGATCTCGTATGCCGTCTTCTGCTTGAAAAAAAAAAAAACTATCCT
>M99999:999:000000000-AFWM1:1:2110:14761:6831 1:N:0:8
AAGCTCGCCTGTATCTTAGTCATCGTTATCTCCAGCATAAATTCGAATGCGAGCAAGCCAACATCCTGTCTCTTATACACATCTCCGAGCCCACGAGACCAGAGAGGATCTCGTATGCCGTCTTCTGCTTGAAAAAAAAAAAAAACAATTC
>M99999:999:000000000-AFWM1:1:2114:21828:18501 1:N:0:8
AAGCTCGCCTGTATCTTAGTCATCGTTATCTCAAGCATAAATTCGAATGCGAGCAAGCCAACATCCTGTCTCTTATACACATCTCCGAGCCCACGAGACCAGAGAGGATCTCGTATGCCGTCTTCTGCTTGAAAAAAAAAAACAACACAAC
>M99999:999:000000000-AFWM1:1:2111:7870:18868 1:N:0:8
AAGCTCGCCTGTATCTTAGTCATCGTTATCTCAAGCATAAATTCGAATGCGAGCAAGCCAACATCCTGTCTCTTATACACATCTCCGAGCCCACGAGACCAGAGAGGATCTCGTATGCCGTCTTCTGCTTGAAAAAAAAAAAAAGATCTAA
>M99999:999:000000000-AFWM1:1:2113:10731:18210 1:N:0:8
AAGCTCGCCTGTATCTTAGTCATCGTTATCTCCAGCATAAATTCGAATGCGAGCAAGCCAACATCCTGTCTCTTATACACATCTCCGAGCCCACGAGACCAGAGAGGATCTCGTATGCCGTCTTCTGCTTGAAAAAAAAAAAAAACACAAA
>M99999:999:000000000-AFWM1:1:1106:7252:13227 1:N:0:8
AAGCTCGCCTGTATCTTAGTCGTCGTTATCTCAAGCATAAATTCGGCAGCGGGGAAGCCAACATCCTGTCTCTTATACACATCTCCGAGCCCACGAGACCAGAGAGGATCTCGTATGCCGTCTTCTGCTTGAAAAAAAAAAAAATACAAAA
>M99999:999:000000000-AFWM1:1:1114:13814:4172 1:N:0:8
AAGCTCGCCTGTATCTTAGTCATCGTTATCTCAAGCATAAATTCGACAGCGGGGAAGCCAACATCCTGTCTCTTATACACATCTCCGAGCCCACGAGACCAGAGAGGATCTCGTATGCCGTCTTCTGCTTGAAAAAAAAAAAACACAAACC
>M99999:999:000000000-AFWM1:1:2112:7682:24760 1:N:0:8
AAGCTCGCCTGTATCTTAGTCATCGTTATCTCAAGCATAAATTCGACAGCGGGGAAGCCAACATCCTGTCTCTTATACACATCTCCGAGCCCACGAGACCAGAGAGGATCTCGTATGCCGTCTTCTGCTTGAAACAAAAAAAAAATAATCC
>M99999:999:000000000-AFWM1:1:2104:12703:15035 1:N:0:8
AAGCTCGCCTGTATCTTAGTCATCGTTATCTCAAAGCATAAATTCGACAGCGGGGAAGCCAACATCCTGTCTCTTATACACATCTCCGAGCCCACGAGACCAGAGAGGATCTCGTATGCCGTCTTCTGCTTGAAAAAAAAAAAACAAAACA
>M99999:999:000000000-AFWM1:1:1114:12355:11043 1:N:0:8
AAGCTCGCCTGTATCTTAGTCATCGTTATCTCAAGCATAAATTCGACAGCGGGGAAGCCAACATCCTGTCTCTTATACACATCTCCGAGCCCACGAGACCAGAGAGGATCTCGTATGCCGTCTTCTGCTTGAAAAAAAAAAAAAAACAGCA
>M99999:999:000000000-AFWM1:1:2102:4608:20509 1:N:0:8
AAGCTCGCCTGTATCTTAGTCATCGTTATCTCAAGCATAAATTCGACAGCGGGGAAGCCAACATCCTGTCTCTTATACACATCTCCGAGCCCACGAGACCAGAGAGGATCTCGTATGCCGTCTTCTGCTTGAAAAAAAAAAAAGAAAGCAA
>M99999:999:000000000-AFWM1:1:2110:14937:5004 1:N:0:8
AAGCTCGCCTGTATCTTAGTCATCGTTTCTCAAGCATAAATTCGACAGCGGGGAAGCCAACATCCTGTCTCTTATACACATCTCCGAGCCCACGAGACCAGAGAGGATCTCGTATGCCGTCTTCTGCTTGAAAAAACAAACCAAAACACAT
>M99999:999:000000000-AFWM1:1:2104:25414:7228 1:N:0:8
AAGCTCGCCTGTATCTTAGTCATCGTTATCTCAAGCATAAATTCGACAGCGGGGAAGCAACATCCTGTCTCTTATACACATCTCCGAGCCCACGAGACCAGAGAGGATCTCGTATGCCGTCTTCTGCTTGAAAAAAAAACAATAAACTACA
>M99999:999:000000000-AFWM1:1:2103:17366:15971 1:N:0:8
AAGCTCGCCTGTATCTTAGTCATCGTTATCTCAAGCATAAATTCGACAGCGGGGAAGCCAACATCCTGTCTCTTATACACATCTCCGAGCCCACGAGACCAGAGAGGATCTCGTATGCCGTCTTCTTCTTGCAAAAAACACAGAGAAGAGA
>M99999:999:000000000-AFWM1:1:1104:14571:4135 1:N:0:8
AAGCTCGCCTGTATCTTAGTCATCGTTATCTCAAGCATAAATTCGACAGCGGGGAAGCCAACATCCTGTCTCTTATACACATCTCCGAGCCCACGAGACCAGAGAGGATCTCGTATGCCGTCTTCTGCTTGAAAAACAAACAAACGACAAG
>M99999:999:000000000-AFWM1:1:2110:26173:10200 1:N:0:8
AAGCTCGCCTGTATCTTAGTCATCGTTTCTCAAGCTAAATTCGACAGCGGGGAAGCCAACATCCTGTCTCTTATACACATCTCCGAGCCCACGAGACCAGAGAGGATCTCGTATGCCGTCTTCTGCTTGAAAAAAAAAAAACACTCCAAGA
>M99999:999:000000000-AFWM1:1:1107:16443:12511 1:N:0:8
AAGCTCGCCTGTATCTTAGTCATCGTTATCTCAAGCATAAATTCGACAGCGGGGAAGCCAACATCCTGTCTCTTATACACATCTCCGAGCCCACGAGACCAGAGAGGATCTCGTATGCCGTCTTCTGCTTGAAAAAAAAAAACAAAGAAAT
>M99999:999:000000000-AFWM1:1:2108:14445:17264 1:N:0:8
AAGCTCGCCTGTATCTTAGTCATCGTTATCTCAAGCATAAATTCGACAGCGGGCAAGCCAACCTCCTGTCTCTTATCCACATCTCCGAGCCCACGCGACCAGAGAGGATCTCGTATGCCGTCTTCTGCTTGAAATAAACAAAAATCACCAA
>M99999:999:000000000-AFWM1:1:1111:15527:9698 1:N:0:8
AAGCTCGCCTGTATCTTAGTCATCGTTATCTCAAGCATAAATTCGACAGCGGGCAAGCCAACATCCTGTCTCTTATACACATCTCCGAGCCCACGAGACCAGAGAGGATCTCGTATGCCGTCTTCTGCTTGAAAAAAAAAAAAAAAAACGT
>M99999:999:000000000-AFWM1:1:1108:17961:13008 1:N:0:8
AAGCTCGCCTGTATCTTAGTCATCGTTATCTCAAGCATAAATTCGACAGCGGGCAAGCCAACATCCTGTCTCTTATACACATCTCCGAGCCCACGAGACCAGAGAGGATCTCGTATGCCGTCTTCTGCTTGAAAAAAAAAAAACAACGATA
>M99999:999:000000000-AFWM1:1:2107:23539:6653 1:N:0:8
AAGCTCGCCTGTATCTTAGTCATCGTTATCTCAAGCATAAATTCGACAGCGGGCAAGCCAACATCCTGTCTCTTATACACATCTCCGAGCCCACGAGACCAGAGAGGATCTCGTATGCCGTCTTCTGCTTGAAAAAAAAAAAAATGAAAGA
>M99999:999:000000000-AFWM1:1:2107:3148:17658 1:N:0:8
AAGCTCGCCTGTATCTTAGTCATCGTTATCTCAAGCATAAATTCGACAGCGGGCAAGCCAACATCCTGTCTCTTATACACATCTCCGAGCCCACGAGACCAGAGAGGATCTCGTATGCCGTCTTCTGCTTGAAAAAAAAAAAAAAACATTA
>M99999:999:000000000-AFWM1:1:2111:15992:19077 1:N:0:8
AAGCTCGCCTGTATCTTAGTCATCGTTATCTCAAGCATAAATTCGACAGCGGGCAAGCCAACATCCTGTCTCTTATACCCATCTCCGCGCCCACGAGACCAGAGAGGATCTCGTATGCCGTCTTCTGCTTGAACAAAAAAACAAAACAATA
>M99999:999:000000000-AFWM1:1:2109:6531:16007 1:N:0:8
AAGCTCGCCTGTATCTTAGTCATCGTTATCTCAAGCATAAATTCGACAGCGGGCAAGCCAACATCCTGTCTCTTATACACATCTCCGAGCCCACGAGACCAGAGAGGATCTCGTATGCCGTCTTCTGCTTGAAAAAAAAAAAAACAGACTA
>M99999:999:000000000-AFWM1:1:1103:22211:24721 1:N:0:8
AAGCTCGCCTGTATCTTAGTCATCGTTATCTCAAGCATAAATTCGACAGCGGGCAAGCCAACATCCTGTCTCTTATACACATCTCCGAGCCCACGAGACCAGAGAGGATCTCGTATGCCGTCTTCTGCTTGAAAAAAAAAAAAAAAACAAA
>M99999:999:000000000-AFWM1:1:2111:17928:8891 1:N:0:8
AAGCTCGCCTGTATCTTAGTCATCGTTATCTCAAGCATAAATCGACAGCGGGCAAGCCAACATCCTGTCTCTTATACACATCTCCGAGCCCACGAGACCAGAGAGGATCTCGTATGCCGTCTTCTGCTTGAAAAAAAAAAAACAAAAACAA
>M99999:999:000000000-AFWM1:1:1109:22483:5558 1:N:0:8
AAGCTCGCCTGTATCTTAGTCATCGTTATCTCAAGCATAAATTCGACAGCGGGCAAGCCAACATCCTGTCTCTTATACACATCTCCGAGCCCACGAGACCAGAGAGGATCTCGTATGCCGTCTTCTGCTTGAAAAAAAAAAATACAGAAAC
>M99999:999:000000000-AFWM1:1:2109:21845:3777 1:N:0:8
AAGCTCGCCTGTATCTTAGTCATCGTTATCTCAAGCATAAATTCGACAGCGGGCAAGCCAACATCCTGTCTCTTATACACATCTCCGAGCCCACGAGACCAGAGAGGATCTCGTATGCCGTCTTCTGCTTGAAAAAAAAAAAGATGAAATC
>M99999:999:000000000-AFWM1:1:2113:17545:12836 1:N:0:8
AAGCTCGCCTGTATCTTAGTCATCGTTATCTCAAGCATAAATTCGACAGCGAGCAAGCCAACATCCTGTCTCTTATACACATCTCCGAGCCCACGAGACCAGAGAGGATCTCGTATGCCGTCTTCTGCTTGAAAAAAAAAACACAAGCACA
>M99999:999:000000000-AFWM1:1:2111:13089:6331 1:N:0:8
AAGCTCGCCTGTATCTTAGTCATCGTTATCTCAAGCATAAATTCGACAGCGAGCAAGCCAACATCCTGTCTCTTATACACATCTCCGAGCCCACGAGACCAGAGAGGATATCGTATGCCGTCTTCTGCTTGAAAAAAAAAAACACAAACTC
>M99999:999:000000000-AFWM1:1:1110:9081:4499 1:N:0:8
AAGCTCGCCTGTATCTTAGTCATCGTTATCTCAAGCATAAATTCGACAGCGAGCAAGCCAACATCCTGTCTCTTATACACATCTCCGAGCCCACGAGACCAGAGAGGATCTCGTATGCCGTCTTCTGCTTGAAAAAAAAAAACACAATCTA
>M99999:999:000000000-AFWM1:1:2103:4118:16335 1:N:0:8
AAGCTCGCCTGTATCTTAGTCATCGTTATCTCAAGCATAAATTCGACAGCGAGCAAGCCAACATCCTGTCTCTTATACACATCTCCGAGCCCACGAGACCAGAGAGGATCTCGTATGCCGTCTTCTGCTTGAAAAAAAAAAAGACACAGTG
>M99999:999:000000000-AFWM1:1:2114:16236:13058 1:N:0:8
AAGCTCGCCTGTATCTTAGTCATCGTTATCTCAAGCATAAATTCGACAGCGAGCAAGCCAACATCCTGTCTCTTATACACATCTCCGAGCCCACGAGACCAGAGAGGATCTCGTATGCCGTCTTCTGCTTGAAAAAAAAAAACCCAACAAC
>M99999:999:000000000-AFWM1:1:1110:5283:12137 1:N:0:8
AAGCTCGCCTGTATCTTAGTCATCGTTATCTCAAGCATAAATTCGACAGCGAGCAAGCCAACATCCTGTCTCTTATACACATCTCCGAGCCCACGAGACCAGAGAGGATCTCGTATGCCGTCTTCTGCTTGAAAAAAAAAACAAAAATAAT
>M99999:999:000000000-AFWM1:1:2108:17591:7435 1:N:0:8
AAGCTCGCCTGTATCTTAGTCATCGTTATCTCAAGCATAACTTCGACAGCGAGCAAGCCAACATCCTGTCTCTTATACACATCTCCGAGCCCACGAGACCCTACAGTATCTCGTATGCCGTCTTCTGCTTGAAAAAAAAAAAAAACCACAT
>M99999:999:000000000-AFWM1:1:1103:5159:9182 1:N:0:8
AAGCTCGCCTGTATCTTAGTCATCGTTATCTCAAGCATAAATTCGACAGCGAGCAAGCCAACATCCTGTCTCTTATACACATCTCCGAGCCCACGAGACCAGAGAGGATCTCGTATGCCGTCTTCTGCTTGAAAAAAAAAAAAAAGTACAA
>M99999:999:000000000-AFWM1:1:1106:14225:18533 1:N:0:8
AAGCTCGCCTGTACTTAGTCATCGTTATCTCAAGCATAAATTCGACAGCAGCAAGCCAACATCCTGTCTCTTATACACATCTCCGAGCCCACGAGACCAGAGAGGATCTCGTATGCCGTCTTCTGCTTGAAAAAAAAAAAAGAAATGTTCG
>M99999:999:000000000-AFWM1:1:1101:18574:10022 1:N:0:8
AAGCTCGCCTGTATCTTAGTCATCGTTATCTCAAGCATAAATTCGACAGCGAGCAAGCCAACATCCTGTCTCTTATACACATCTCCGAGCCCACGAGACCAGAGAGGATCTCGTATGCCGTCTTCTGCTTGAAAAAAAAAAAACAGAGAGA
>M99999:999:000000000-AFWM1:1:1101:27600:9501 1:N:0:8
AAGCTCGCCTGTATCTTAGTCATCGTTATCTCAAGCATAAATTCGACAGCGAGCAAGCCAACATCCTGTCTCTTATACACATCTCCGAGCCCACGAGACCAGAGAGGATCTCGTATGCCGTCTTCTGCTTGAAAAACAAAAACAGCAACAA
>M99999:999:000000000-AFWM1:1:2101:13027:6183 1:N:0:8
AAGCTCGCCTGTATCTTAGTCATCGTTATCTCAAGCATAAATTCGACAGCGAGCAAGCCAACATCCTGTCTCTTATACACATCTCCGAGCCCACGAGACCAGAGAGGATCTCGTATGCCGTCTTCTGCTTGAAAAAAAAAAATGAAGAACA
>M99999:999:000000000-AFWM1:1:2112:6312:21571 1:N:0:8
AAGCTCGCCTGTATCTTAGTCATCGTTATCTCAAGCATAAATTCGACAGCGAGCAAGCCAACATCCTGTCTCTTATACACATCTCCGAGCCCACGAGACCAGAGAGGATCTCGTATGCCGTCTTCTGCTTGAAAAAAAAAAAGCACCCAGC
>M99999:999:000000000-AFWM1:1:2108:13585:24408 1:N:0:8
AAGCTCGCCTGTATCTTAGTCATCGTTATCTCAAGCATAAATTCGACAGCGAGCAAGCCAACATCCTGTCTCTTATACACATCTCCGAGCCCACGAGACCAGAGAGGATCTCGTATGCCGTCTTCTGCTTGAAAAAAAAAAAAAAAAACAT
>M99999:999:000000000-AFWM1:1:1104:17271:5247 1:N:0:8
AAGCTCGCCTGTATCTTAGTCATCGTTATCTCAAGCATAAATTCGACAGCGAGCAAGCCAACATCCTGTCTCTTATACACATCTCCGAGCCCACGAGACCAGAGAGGATCTCGTATGCCGTCTTCTGCTTGAAAAAAAAAAAACAAAACGA
>M99999:999:000000000-AFWM1:1:1111:22574:12249 1:N:0:8
AAGCTCGCCTGTATCTTAGTCATCGTTATCTCATACATATCGTCGGGTGCGGGGAAGCCAACATCCTGTCTCTTATACACATCTCCGAGCCCACGAGACCAGAGAGGATCTCGTATGCCGTCTTCTGCTTGAAAAAAAAAAAAAACCACAC
>M99999:999:000000000-AFWM1:1:1109:15147:13116 1:N:0:8
AAGCTCGCCTGTATCTTAGTCATCGTTATCTCATACATATCGTCGGGTGCGGGGAAGCCAACATCCTGTCTCTTATACACATCTCCGAGCCCACGAGACCAGAGAGGATCTCGTATGCCGTCTTCTGCTTGAAAAAAAAAAAAAAAAAAAA
>M99999:999:000000000-AFWM1:1:2101:15833:28183 1:N:0:8
AAGCTCGCCTGTATCTTAGTCATCGTTATCTCATACGTATCGTGGGGGCCGGGGAAGCCACAATCTTGCCTCTTATCCCCATCCCCGCGCCCACGAGACCAGAAGGGCTCTCGTATGCCGTCTTGTGTTTGAAAAAAAAAAACAAGAAAGA
>M99999:999:000000000-AFWM1:1:2112:8349:20115 1:N:0:8
AAGCTCGCCTGTATCTTAGTCATCGTTATCTCTACATATCGTCGGGTGCGGGGAAGCCAACATCCTGTCTCTTATACACATCTCCGAGCCCACGAGACCAGAGAGGATCTCGTATGCCGTCTTCTGCTTGAAAAAAAAAAAAAAACAACTA
>M99999:999:000000000-AFWM1:1:2111:11191:8573 1:N:0:8
AAGCTCGCCTGTATCTTAGTCATCGTTATCTCATACAATCGTCGGGTGCGGGGAAGCCAACATCCTGTCTCTTATACACATCTCCGAGCCCACGAGACCAGAGAGGATCTCGTATGCCGTCTTCTGCTTGAAAAAAAAAAAACAAAAATAA
>M99999:999:000000000-AFWM1:1:1104:22654:15061 1:N:0:8
AAGCTCGCCTGTATCTTAGTCATCGTTATCTCATACATATCGTCGGGTGCGGGGAAGCCAACATCCTGTCTCTTATACACATCTCCGAGCCCACGAGACCAGAGAGGATCTCGTATGCCGTCTTCTGCTTGAAAAAAAAAAAAAGACATAA
>M99999:999:000000000-AFWM1:1:2114:16831:23906 1:N:0:8
AAGCTCGCCTTATCTTAGTCATCGTTATCTCATACATATCGTCGGGTGCGGGGAAGCCAACATCCTGTCTCTTATACACATCTCCGAGCCCACGAGACCAGAGAGGATCTCGTATGCCGTCTTCTGCTTGAAAAAAAAAAAAACAATACAG
>M99999:999:000000000-AFWM1:1:2103:20857:22176 1:N:0:8
AAGCTCGCCTGTATCTTAGTCATCGTTATCTCATACATATCGTCGGGTGCGGGGAAGCCAACATCCTGTCTCTTATACACATCTCCGAGCCCACGAGACCAGAGAGGATCTCGTATGCCGTCTTCTGCTTGAAAAAAAAAAAAGTTACTGG
>M99999:999:000000000-AFWM1:1:1108:22924:20309 1:N:0:8
AAGCTCGCCTGTATCTTAGTCATCGTTATCTCATACATATCGTCGGGTGCGGGGAAGCCAACATCCTGTCTCTTATACACATCTCCGAGCCCACGAGACCAGAGAGGATCTCGTATGCCGTCTTCTGCTTGAAACAAAAAAACAAGAAAAC
>M99999:999:000000000-AFWM1:1:2106:16566:28868 1:N:0:8
AAGCTCGCCTGTATCTTAGTCATCGTTATCTCATCATATCGTCGGGTACGAGCAAGCCAACCTCCTGTCTCTTAAAAACCACTCCGAACCCACGAAACCAGAGAGGAACTCGTATGCCGTCTTCTTCTTTAAACAAAAAAACACATAAAGA
>M99999:999:000000000-AFWM1:1:1112:13406:27133 1:N:0:8
AAGCTCGCCTGTATCTTAGTCATCGTTATCTCATACATATCGTCGGGTGCGAGCAAGCCAACATCCTGTCTCTTATACACATCTCCGAGCCCACGAGACCAGAGAGGATCTCGTATGCCGTCTTCTGCTTGAAAAAAAAAAACAGAACATT
>M99999:999:000000000-AFWM1:1:2113:23166:15889 1:N:0:8
AAGCTCGCCTGTATCTTAGTCATCTTTATCTCATACATATCGTCGGGTGCGAGCAAGCCAACATCCTGTCTCTTATACACATCTCCGAGCCCACGAGACCAGAGAGGATCTCGTATGCCGTCTTCTGCTTGAAAAAAACAAAAAGAACTAC
>M99999:999:000000000-AFWM1:1:1113:9281:11245 1:N:0:8
AAGCTCGCCTGTATCTTAGTCATCGTTATCTCATACATATCGTCGGGTGCGAGCAAGCCAACATCCTGTCTCTTATACACATCTCCGAGCCCACGAGACCAGAGAGGATCTCGTATGCCGTCTTCTGCTTGAAAAAAAAAAAAAATGAAGC
>M99999:999:000000000-AFWM1:1:1106:18706:2306 1:N:0:8
AAGCTCGCCTGTATCTTAGTCATCGTTATCTCATACATATCGTCGGGTGCGAGCAAGCCAACATCCTGTCTCTTATACACATCTCCGAGCCCACGAGACCAGAGAGGATCTCGTATGCCGTCTTCTGCTTGAAAAAAAAAAAAAACATACA
>M99999:999:000000000-AFWM1:1:2102:25268:22143 1:N:0:8
AAGCTCGCCTGTATCTTAGTCATCGTTATCTCATACATATCGTCGGGTGCGCGCAAGCCAACATCCTTTCTCTTATACACATCTCCGAGCCCACGAGACCAGAGAGGATCTCGTATGCCGTCTTCTGCTTGAACAAAAACAACACAACTAT
>M99999:999:000000000-AFWM1:1:2101:7060:22513 1:N:0:8
AAGCTCGCCTGTATCTTAGTCATCGTTATCTCATACATATCGTCGGGTGCGAGCAAGCCAACATCCTGTCTCTTATACCCATCTCCGAGCCCACGAGACCAGAGAGGATCTCGTATGCCGTCTTCTGCTTGAAAAAAAAAAAGATATAAGT
>M99999:999:000000000-AFWM1:1:1101:19471:20405 1:N:0:8
AAGCTCGCCTGTATCTTAGTCATCGTTATCTCATACATATCGTCGGGTGCGAGCAAGCCAACATCCTGTCTCTTATACACATCTCCGAGCCCACGAGACCAGAGAGGATCTCGTATGCCGTCTTCTGCTTGAAAAAAAAAAAAAGTAGTAT
>M99999:999:000000000-AFWM1:1:1109:24998:21026 1:N:0:8
AAGCTCGCCTGTATCTTAGTCATCGTTATCTCATACATATCGTCGGGTGCGAGCAAGCCAACATCCTGTCTCTTATACACATCTCCGAGCCCACGAGACCAGAGAGGATCTCGTATGCCGTCTTCTGCTTGAAAAAAAAAAAAAGCACTAA
>M99999:999:000000000-AFWM1:1:2109:19929:26840 1:N:0:8
AAGCTCGCCTGTATCTTAGTCATCGTTATCTCATACATATCGTCGGGTGCGAGCAAGCCAACATCCTGTCTCTTATACACATCTCCGAGCCCACGAGACCAGAAAGGATCTCGTATGCCGTCTTCTGCTTGAAAAAAAAAAAACACAGAAT
>M99999:999:000000000-AFWM1:1:1104:5458:12608 1:N:0:8
AAGCTCGCCTGTATCTTAGTCATCGTTATCTCATACATATCGTCGGGTGCGAGCAAGCCAACATCCTGTCTCTTATACACATCTCCGAGCCCACGAGACCAGAGAGGATCTCGTATGCCGTCTTCTGCTTGCACAAAAACAAGACAACTAA
>M99999:999:000000000-AFWM1:1:2103:9975:24606 1:N:0:8
AAGCTCGCCTGTATCTTAGTCATCGTTATCTCATACATATCGTCGAATGCGGGGAAGCCAACATCCTGTCTCTTATACACATCTCCGAGCCCACGAGACCAGAGAGGATCTCGTATGCCGTCTTCTGCTTGAAAAAAAAAAACTAAAACTG
>M99999:999:000000000-AFWM1:1:2110:21253:22195 1:N:0:8
AAGCTCGCCTGTATCTTAGTCATCGTTATCTCATACATATCGTCGAATGCGGGGAAGCCAACATCCTGTCTCTTATACACATCTCCGAGCCCACGAGACCAGAGAGGATCTCGTATGCCGTCTTCTGCTTGAAAAAAAAAAAAAATAAACC
>M99999:999:000000000-AFWM1:1:2114:17977:5176 1:N:0:8
AAGCTCGCCTGTATCTTAGTCATCGTTATCTCATACATATCGTCGAATGCGGGGAAGCCAACATCCTTTCTCTTATACACATCTTCCGAGCCCACGAGACAAGAGAGGATATCGTATGCCGTCTTCTGCTTGAAAAAAACAAAGAAACACA
>M99999:999:000000000-AFWM1:1:1102:11249:22463 1:N:0:8
AAACTCGCCTGTATCTTAGTCATCGTTATCTCATACATATCGTCGAATGCGGGGAAGCCAACATCCTGTCTCTCATCCACATCTCCTAGCCCACGAGCCCAGAGAGGATCTCGTATGCCGTCTTCTGCTTGTACAAAACAACACACCACAG
>M99999:999:000000000-AFWM1:1:2106:10183:18716 1:N:0:8
AAGCTCGCCTGTATCTTAGTCATCGTTATCTCATACATATCGTCGAATGCGGGGAAGCCAACATCCTGTCTCTTATACACATCTCCGAGCCCACGAGACCAGAGAGGATCTCGTATGCCGTCTTCTGCTTGAAAAAAAAAAAATCAATAAA
>M99999:999:000000000-AFWM1:1:1102:21017:9994 1:N:0:8
AAGCTCGCCTGTATCTTAGTCATCGTTATCTCATACATATCGTCGAATGCGGGGAAGCCAACATCCTGTCTCTTATACACATCTCCGAGCCCACGAGACCAGAGAGGATCTCGTATGCCGTCTTCTGCTTGAAAAAAAAAAAAATAAATAA
>M99999:999:000000000-AFWM1:1:1113:10599:19921 1:N:0:8
AAGCTCGCCTGTATCTTAGTCATCGTTATCTCATACATATCGTCGAATGCGGGGAAGCCAACATCCTGTCTCTTATACACATCTCCGAGCCCACGAGACCAGAGAGGATCTCGTATGCCGTCTTCTGCTTGAAAAAAAAAAAAATAACATA
>M99999:999:000000000-AFWM1:1:2101:24260:23601 1:N:0:8
AAGCTCGCCTGTATCTTAGTCATCGTTATCTCATACATATCGTCGAATGCGGGGAAGCCAACATCCTGTCTCTTATACACATCTCCGAGCCCACGAGACCAGAGAGGATCTCGTATGCCGTCTTCTGCTTGAAAAAAAACAAAAGACATGC
>M99999:999:000000000-AFWM1:1:2108:17051:13177 1:N:0:8
AAGCTCGCCTGTATCTTAGTCATCGTTATCTCATACATATCGTCGAATGCGGGGAAGCCAACATCCTGTCTCTTATACACATCTCCGCGCCCACGAGACCAGAGAGGATCTCGTATGCCGTCTTCTGCTTGAAAAAAAAAAACAAAGAAAA
>M99999:999:000000000-AFWM1:1:2104:14254:10456 1:N:0:8
AAGCTCGCCTGTATCTTAGTCATCGTTATCTCATACATATCGTCGAATGCGGGGAAGCCAACATCCTGTCTCTTATACACATCTCCGAGCCCACGAGACCAGAGAGGATCTCGTATGCCGTCTTCTGCTTGAAAAAAAAAAAAAAAAGAGA
>M99999:999:000000000-AFWM1:1:1107:7577:16251 1:N:0:8
AAGCTCGCCTGTATCTTAGTCATCGTTATCTCATACATATCGTCGAATGCGGGCAAGCCAACATCCTGTCTCTTATACACATCTCCGAGCCCACGAGACCAGAGAGGATCTCGTATGCCGTCTTCTGCTTGAAAAAAAAAAACAACATTAA
>M99999:999:000000000-AFWM1:1:2114:12283:19765 1:N:0:8
AAGCTCGCCTGTATCTTAGTCATCGTTATCTCATACATATCGTCGAATGCGGGCAAGCCAACATCCTGTCTCTTATACACATCTCCGAGCCCACGAGACCAGAGAGGATCTCGTATGCCGTCTTCTGCTTGAAAAAAAAAAAAAAAAACAT
>M99999:999:000000000-AFWM1:1:2112:13706:19873 1:N:0:8
AAGCTCGCCTGTATCTTAGTCATCGTTATCTCATCAATCGTCGAATGCGGGCAAGCCAACATCCTGTCTCTTATACACATCTCCGAGCCCACGAGACCAGAGAGGATCTCGTATGCCGTCTTCTGCTTGAAAAAAAAAAAAAAAATAAAAC
>M99999:999:000000000-AFWM1:1:1105:18399:13490 1:N:0:8
AAGCTCGCCTGTATCTTAGTCATCGTTATCTCATACATATCGTCGAATGCGGGCAAGCCAACATCCTGTCTCTTATACACATCTCCGAGCCCACGAGACCAGAGAGGATCTCGTATGCCGTCTTCTGCTTGAAAAAAAAAAAACACGACAA
>M99999:999:000000000-AFWM1:1:1107:16017:21768 1:N:0:8
AATCTCGCCTGTATCTTAGTCATCGTTATCTCATACATATCGTCGAATGCGGGCAAGCCAACATCCTGTCTCTTATACACATCTCCGAGCCCACGAGACCAGAGAGGATCTCGTATGCCGTCTTCTGCTTGAAAAAAAAAAAAGACTAAAT
>M99999:999:000000000-AFWM1:1:1111:11324:8443 1:N:0:8
AAGCTCGCCTGTATCTTAGTCATCGTTATCTCATACATATCGTCGAATGCGGGCAAGCCAACATCCTGTCTCTTATACACATCTCCGAGCCCACGAGACCAGAGAGGATCTCGTATGCCGTCTTCTGCTTGAAAAAAAAAAAAAAAATAAA
>M99999:999:000000000-AFWM1:1:2113:10288:19223 1:N:0:8
AAGCTCGCCTGTATCTTAGTCATCGTTATCTCATACATATCGTCGAATGCGGGCAAGCCAACATCCTGTCTCTTATACACATCTCCGAGCCCACGAGACCAGAGAGGATCTCGTATGCCGTCTTCTGCTTGAAAAAAAAACAACATAATAA
>M99999:999:000000000-AFWM1:1:2106:5520:13924 1:N:0:8
AAGCTCGCCTGTATCTTAGTCATCGTTATCTCATACATATCGTCGAATGCGGGCAAGCCAACATCCTGTCTCTTATACACATCTCCGAGCCCACGAGACCAGAGAGGATCTCGTATGCCGTCTTCTGCTTGAAAAAAAAAACAGAAAATAA
>M99999:999:000000000-AFWM1:1:2106:16830:16738 1:N:0:8
AAGCTCGCCTGTATCTTAGTCATCGTTATCTCATACATATCGTCGAATGCGGGCAAGCCAACATCCTGTCTCTTATACACATCTCCGAGCCCACGAGACCAGAGAGGATCTCGTATGCCGTCTTCTGCTTGAAAAAAAAAAAAAAATAACC
>M99999:999:000000000-AFWM1:1:1114:27597:19505 1:N:0:8
AAGCTCGCCTGTATCTTAGTCATCGTTATCTCATACATATCGTCGAATGCGGGCAAGCCAACATCCTGTCTCTTATACACATCTCCGAGCCCACGAGACCAGAGAGGATCTCGTATGCCGTCTTCTGCTTGAAAAAAAAAAAAATATATTA
>M99999:999:000000000-AFWM1:1:2101:25168:13839 1:N:0:8
AAGCTCGCCTGTATCTTAGTCATCGTTATCTCATACATATCGTCGAATGCGAGCAAGCCAACATCCTGTCTCTTATACACATCTCCGAGCCCACGAGACCAGAGAGGATCTCGTATGCCGTCTTCTGCTTGAAAAAAAAAAAAAACACCAA
>M99999:999:000000000-AFWM1:1:1106:11637:15213 1:N:0:8
AAGCTCGCCTGTATCTTAGTCATCGTTATCTCATACATATCGTCGAATGCGAGCAAGCCAACATCCTGTCTCTTATACACATCTCCGAGCCCACGAGACCAGAGAGGATCTCGTATGCCGTCTTCTGCTTGAAAAAAAAAAAAAAACAAAA
>M99999:999:000000000-AFWM1:1:2108:16614:20338 1:N:0:8
AAGCTCGCCTGTATCTTAGTCATCGTTATCTCATACATATCGTCGAATGCGAGCAAGCCAACATCCTGTCTCTTATACACATCTCCGAGCCCACGAGACCAGAGAGGATCTCGTATGCCGTCTTCTGCTTGAAAAAAAAAAAAAAAAGAAA
>M99999:999:000000000-AFWM1:1:2109:18729:16414 1:N:0:8
AAGCTCGCCTGTATCTTAGTCATCGTTATCTCATACATATCGTCGAATGCGAGCAAGCCAACATCCTGTCTCTTATACACATCTCCGAGCCCACGAGACCAGAGAGGATCTCGTATGCCGTCTTCTGCTTGAAAACAAAAAACAATAGTCA
>M99999:999:000000000-AFWM1:1:1107:12935:22123 1:N:0:8
AAGCTCGCCTGTATCTTAGTCATCGTTATCTCATACATATCGTCGAATGCGAGCAAGCCAACATCCTGTCTCTTATACACATCTCCGAGCCCACGGACCAGAGAGGATCTCGTATGCCGTCTTCTGCTTGAAAAAAAAAAAACAATAAAAT
>M99999:999:000000000-AFWM1:1:1111:5282:13132 1:N:0:8
AAGCTCGCCTGTATCTTAGTCATCGTTATCTCATACATATCGTCGAATGCGAGCAAGCCAACATCCTGTCTCTTATACACATCTCCGAGCCCACGAGACCACAGAGGATCTCGTATGCCGTCTTCTGCTTGAAAAAAAAAAAAAATTACCA
>M99999:999:000000000-AFWM1:1:2110:15097:3549 1:N:0:8
AAGCTCGCCTGCATCTTAGTCATCGTTATCTCATACATCTCGTCGCATGCGGCAAGCCAACATCCTGCCTCTTATCCACATCTCCGAGCCCACGAGCCCAGAGAGGATCTCGTTTGCCGCCTCCTGCTTGAAAAAAAAAAAAAAATAACTA
>M99999:999:000000000-AFWM1:1:1106:16225:24912 1:N:0:8
AAGCTCGCCTGTATCTTAGTCATCGTTATCTCATACATATCGTCGAATGCGAGCAAGCCAACATCCTGTCTCTTATACACATCTCCGAGCCCACGAGACCAGAGAGGATCTCGTATGCCGTCTTCTGCTTGAAAAAAAAAAAACCAGTGAA
>M99999:999:000000000-AFWM1:1:1105:18584:22196 1:N:0:8
AAGCTCGCCTGTATCTTAGTCATCGTTATCTCATACATATCGTCGAATGCGAGCAAGCCAACATCCTGTCTCTTATACACATCTCCGAGCCCACGAGACCAGAGAGGATCTCGTATGCCGTCTTCTGCTTGAAAAAAAAAAAAACTAGATA
>M99999:999:000000000-AFWM1:1:2111:22516:24615 1:N:0:8
AAGCTCGCCTGTATCTTAGTCATCGTTATCTCATACATATCGTCGAATGCGAGCAAGCCAACATCCTGTCTCTTATACACATCTCCGAGCCCACGAGACCAGAGAGGATCTCGTATGCCGTCTTCTGCTTGAAAAAAAAAAAAACACCACA
>M99999:999:000000000-AFWM1:1:1106:17511:3522 1:N:0:8
AAGCTCGCCTGTATCTTAGTCATCGTTATCTCATACATATCGTCGAATGCGAGCAAGCCAACATCCTGTCTCTTATACACATCTCCGAGCCCACGAGACCAGAGAGGATCTCGTATGCCGTCTTCTGCTTGAAAAAAAAAATAAATAGAAC
>M99999:999:000000000-AFWM1:1:1102:23106:23023 1:N:0:8
AAGCTCGCCTGTATCTTAGTCATCGTTATCTCATACATATCGTCGAATGCGAGCAAGCCAACATCCTGTCTCTTATACACATCTCCGAGCCCACGAGACCAGAGAGGATCTCGTATGCCGTCTTCTGCTTGAAAAAAAAAAAATCAAACAC
>M99999:999:000000000-AFWM1:1:2108:20857:27185 1:N:0:8
AAGCTCGCCTGTATCTTAGTCATCGTTATCTCATACATATCGTCGAATGCGAGCAAGCCAACATCCTGTCTCTTATACACATCTCCGAGCCCACGAGACCAGAGAGGATCTCGTATGCCGTCTTCTGCTTGAAAAAAAAAAAACACATTGA
>M99999:999:000000000-AFWM1:1:1102:13188:12661 1:N:0:8
AAGCTCGCCTGTATCTTATCATGTTATCTCATACATAGTCGAATGCGAGCAAGCCAACATCCTGTCTCTTATACACATCTCCGAGCCCACGAGACCAGAGCGGATCTCGTATGCCGTCTTCTGCTTGAAAAAAAAAAAACAAATATAATAG
>M99999:999:000000000-AFWM1:1:1109:14981:4236 1:N:0:8
AAGCTCGCCTGTATCTTAGTCATCGTTATCTCATACATATCGTCGACAGCGGGGAAGCCAACATCCTGTCTCTTATACACATCTCCGAGCCCACGAGACCAGAGAGGATCTCGTATGCCGTCTTCTGCTTGAAAAAAAAAAACAAAAAATA
>M99999:999:000000000-AFWM1:1:1107:10777:12038 1:N:0:8
AAGCTCGCCTGTATCTTAGTCATCGTTATCTCATACATATCGTCGACAGCGGGGAAGCCAACATCCTGTCTCTTATACACATCTCCGAGCCCCCGAGACCAGAGAGGATCTCGTATGCCGTCTTCTGCTTGAAAAAAAAAAAAAAGATAAA
>M99999:999:000000000-AFWM1:1:1107:10793:12052 1:N:0:8
AAGCTCGCCTGTATCTTAGTCATCGTTATCTCATACATATCGTCGACAGCGGGGAAGCCAACATCCTGTCTCTTATACACATCTCCGAGCCCACGAGACCAGAGAGGATCTCGTATGCCGTCTTCTGCTTGAAAAAAAAAAAAATAAGTGA
>M99999:999:000000000-AFWM1:1:2111:16711:23600 1:N:0:8
AAGCTCGCCTGTATCTTAGTCATCGTTATCTCATACATATCGTCGACAGCGGGGAAGCCAACATCCTGTCTCTTATACACATCTCCGAGCCCACGAGACCAGAGAGGATCTCGTATGCCGTCTTCTGCTTGAAAAAAAAAAAAAAAGCACA
>M99999:999:000000000-AFWM1:1:2112:22840:21601 1:N:0:8
AAGCTCGCCTGTATCTTAGTCATCGTTATCTCATACATATCGTCGACAGCGGGGAAGCCAACATCCTGTCTCTTATACACATCTCCGAGCCCACGAGACCAGAGAGGATCTCGTATGCCGTCTTCTGCTTGAAAAAAAAAAACAACAAGTA
>M99999:999:000000000-AFWM1:1:2111:25234:20192 1:N:0:8
AAGCTCGCCTGTATCTTAGTCATCGTTATCTCATACATATCGTCGACAGCGGGGAAGCCAACATCCTGTCTCTTATACACATCTCCGAGCCCACGAGACCAGAGAGGATCTCGTATGCCGTCTTCTGCTTGAAAAAAAAAAACAATAAAAA
>M99999:999:000000000-AFWM1:1:1109:13471:8608 1:N:0:8
AAGCTCGCCTGTATCTTAGTCATCGTTATCTCATACATATCGTCGACAGCGGGGAAGCCAACATCCTGTCTCTTATACACATCTCCGAGCCCACGAGACCAGAGAGGATCTCGTATGCCGTCTTCTGCTTGAAAAAAAAAAAAAAAAAATC
>M99999:999:000000000-AFWM1:1:2108:20096:14163 1:N:0:8
AAGCTCGCCTGTATCTTAGTCATCGTTATCTCATACATATCGTCGACAGCGGGGAAGCCAACATCCTGTCTCTTATACACATCTCCGAGCCCACGAGACCCGAGAGGATCTCGTATGCCGTCTTCTGCTTGAAAAAAAAAAAAAAAGAAAA
>M99999:999:000000000-AFWM1:1:2109:10019:14727 1:N:0:8
AAGCTCGCCTGTATCTTAGTCATCGTTATCTCATACATATCGTCGACAGCGGGGAAGCCAACATCCTGTCTCTTATACACATCTCCGAGCCCACGAGACCAGAGAGGATCTCGTATGCCGTCTTCTGCTTGAAAAAAAAAAAAAGACCACA
>M99999:999:000000000-AFWM1:1:1113:26271:15753 1:N:0:8
AAGCTCGCCTGTATCTTAGTCATCGTTATCTCATACATATCGTCGACAGCGGGGAAGCCAACATCCTGTCTCTTATACACATCTCCGAGCCCACGAGACCAGAGAGGATCTCGTATGCCGTCTTCTGCTTGAAAAAAAAAAACAAAACAAA
>M99999:999:000000000-AFWM1:1:2114:8608:9503 1:N:0:8
AAGCTCGCCTGTATCTTAGTCATCGTTATCTCATACATATCGTCGACAGCGGCGGAGCAAACATCCTGTCTCTTATACACCTCTCCGAGCCCACGAGACGAGAGAGGATCTCGTATGCCGACTTCTGCTTGAAAAAAATCAAAAACCAACT
>M99999:999:000000000-AFWM1:1:2107:28679:20503 1:N:0:8
AAGCTCGCCTGTATCTTAGTCATCGTTATCTCATACATATCGTCGACAGCGGGGAAGCCAACATCCTGTCTCTTATACAAATCTCCGAGCCCACGAGACCAGAGCGGATCTCGTATGCCGTCTTCTGCTTGAAAAAAACAAGACATCACAA
>M99999:999:000000000-AFWM1:1:2107:8428:4396 1:N:0:8
AAGCTCGCCTGTATCTTAGTCATCGTTATCTCATACATATCGTCGACAGCGGGCAAGCCAACATCCTGTCTCTTATACACATCTCCGAGCCCACGAGACCAGAGAGGATCTCGTATGCCGTCTTCTGCTTGAAAAAAAAAAAAATAATAAA
>M99999:999:000000000-AFWM1:1:2111:18425:9401 1:N:0:8
AAGCTCGCCTGTATCTTAGTCATCGTTATCTCATACATATCGTCGACAGCGGGCAAGCCAACATCCTGTCTCTTATACACATCTCCGAGCCCACGAGACCAGAGAGGATATCGTATGCCGTCTTCTGCTTGAACAAAAAAAATCATCAATA
>M99999:999:000000000-AFWM1:1:2113:16381:18851 1:N:0:8
TATCTCGCCTGTATCTTAGTCATCGTTACCTCATACATATCGTCGACAGCGGGCAAGCCACCATCCTGTCTCTTATACCCATCTCCGATCCCACGCGACCAGAGAGGAGATCTGTTGCCGGCCTTGGCTTCACAACAAACAGAAACAAATA
>M99999:999:000000000-AFWM1:1:2105:9034:14921 1:N:0:8
AAGCTCGCCTGTATCTTAGTCATCGTTATCTCATACTATCGTCGACAGCGGGCAAGCCAACATCTTGTCTCTAATACACATCTCCGAGCCCACGAGCCCAGAGAGGACCTCGTATGCCGTCTTCTGCTTGTAACACACAATAAAGGTAGTA
>M99999:999:000000000-AFWM1:1:1103:11887:25063 1:N:0:8
AAGCTCGCCTGTATCTTAGTCATCGTTATCTCATACATATCGTCGACAGCGGGCAAGCCAACATCCTGTCTCTTATACACATCTCCGAGCCCACGAGACCAGAGAGGATCTCGTATGCCGTCTTCTGCTTGAAAAAAAAAAACACAAACAG
>M99999:999:000000000-AFWM1:1:2101:16444:4687 1:N:0:8
AAGCTCGCCTGTATCTTAGTCATCGTTATCTCATACATATCGTCGACAGCGGGCAAGCCAACATCCTGTCTCTTATACACATCTCCGAGCCCACGAGACCAGAGAGGATCTCGTATGCCGTCTTCTGCTTGAAAAAAAAAAATAACAAAAA
>M99999:999:000000000-AFWM1:1:1113:23480:14318 1:N:0:8
AAGCTCGCCTGTATCTTAGTCATCGTTATCTCATACATATCGTCGACAGCGGGCAAGCCAACATCCTGTCTCTTATACACATCTCCGAGCCCACGAGACCAGAGAGGATCTCGTATGCCGTCTTCTGCTTGAAAAAAAAAAAAATAAAAAT
>M99999:999:000000000-AFWM1:1:1109:5572:6591 1:N:0:8
AAGCTCGCCTGCATCTTTGTCATCGTTATCTCATGCATAACGTCGACAGCGGGCAAGCCAACATCCTGTCTCTTATACACATCTCCGAGCCCACGAGACCAGAGAGGATCTCGTATGCCGTCTTCTGCTTGAAAAAAAAAAACACATAAAG
>M99999:999:000000000-AFWM1:1:1102:7363:22179 1:N:0:8
AAGCTCGCCTGTATCTTAGTCATCGTTATCTCATACATATCGTCGACAGCGGGCAAGCCAACATCCTGTCTCTTATACACATCTCCGAGCCCACGAGACCAGAGAGGATCTCGTATGCCGTCTTCTGCTTGAAAAAAAAAACACATCAAAA
>M99999:999:000000000-AFWM1:1:2110:3257:19277 1:N:0:8
AAGCTCGCCTGTATCTTAGTCATCGTTATCTCATACATATCGTCGACAGCGGGCAAGCCAACATCCTGTCTCTTATACACATCTCCGAGCCCACGAGACCAGAGAGGATCTCGTATGCCGTCTTCTGCTTGAAAAAAAAACACAACAAGAA
>M99999:999:000000000-AFWM1:1:2106:19793:11878 1:N:0:8
AAGCTCGCCTGTATCTTAGTCATCGTTATCTCATACATATCGTCGACAGCGGGCAAGCCAACATCCTGTCTCTTATACACATCTCCGAGCCCACGAGACCAGAGAGGATATCGTATGCCGTCTTCTGCTTGAAAAAAAAAAAACAAAGAAT
>M99999:999:000000000-AFWM1:1:2102:8712:8612 1:N:0:8
AAGCTCGCCTGTATCTTAGTCATCGTTCTCTCATACATCTCGTCGACAGCGGGCAAGCCAACATCCTGTCTCTTATACACATCTCCGAGCCCACGAGACCAGAGAGGATCTCGTATGCCGTCTTCTGCTTGAAAAAAAAAAAAAAGTATAC
>M99999:999:000000000-AFWM1:1:2109:10716:5407 1:N:0:8
AAGCTCGCCTGTATCTTAGTCATCGTTATCTCATTCATAATCTCGAATGCGGGGAAGCCAACATCCTGTCTCTTATACACATCTCCACGCCCACGCGACCAGAGAGGATCCCTATTCCCTCTTTCTTCTTGCAACAAAAAACTAAACGCTA
>M99999:999:000000000-AFWM1:1:1114:17143:11404 1:N:0:8
AAGCTCGCCTGTATCTTAGTCATCGTTATCTCATACATAATCTCGAATGCGGGGAAGCCAACATCCTGTCTCTTATACACATCTCCGAGCCCACGAGACCAGAGAGGATCTCGTATGCCGTCTTCTGCTTGAAAAAAAAACCAACAAAATA
>M99999:999:000000000-AFWM1:1:2102:17228:10194 1:N:0:8
AAGCTCGCCTGTATCTTAGTCATCGTTATCTCATACATAATCTCGAATGCGGGGAAGCCAACATCCTGTCTCTTATACACATCTCCGAGCCCACGAGACCAGAGAGGATCTCGTATGCCGTCTTCTGCTTGAAAAAAAAACACAAAAAAGA
>M99999:999:000000000-AFWM1:1:2101:19249:5096 1:N:0:8
AAGCTCGCCTGTATCTTAGTCATCGTTATCTCATACATAATCTCGAATGCGGGGAAGCCAACATCCTGTCTCTTATACACATCTCCGAGCCCACGAGACCAGAGAGGATCTCGTATGCCGTCTTCTGCTTGAAAAAAAAAAATAAAATCTG
>M99999:999:000000000-AFWM1:1:1104:22100:8525 1:N:0:8
AAGCTCGCCTGTATCTTAGCATCGTTATCTCATACATAATCTCGAATGCGGGGAAGCCAACATCCTGTCTCTTATACACATCTCCGAGCCCACGAGACCAGAGAGGATCTCGTATGCCGTCTTCTGCTTGAAAAAAAAAAAAAACAAAAAA
>M99999:999:000000000-AFWM1:1:1103:24526:9917 1:N:0:8
AAGCTCGCCTGTATCTTAGTCATCGTTATCTCATACATAATCTCGAATGCGGGGAAGCCAACATCCTGTCTCTTATACACATCTCCGAGCCCACGAGACCAGAGAGGATCTCGTATGCCGTCTTCTGCTTGAAAAAAAAAAAAAAAAAACA
>M99999:999:000000000-AFWM1:1:1114:16930:5444 1:N:0:8
AAGCTCGCCTGTATCTTAGTCATCGTTATCTCATACATAATCTCGAATGCGGGGAAGCCAACATCCTGTCTCTTATACACATCTCCGAGCCCCGAGACCAGAGAGGATCTCGTATGCCGTCTTCTGCTTGAAAACAACACACACAAGACAA
>M99999:999:000000000-AFWM1:1:1101:25631:6059 1:N:0:8
AAGCTAGCCTGTATCTTAGTCATCGTTATCTCATACATAATCTCGAATGCGGGGAAGCCAACATCCTGTCTCTTATACACATCTCCGAGCCCACGAGACCAGAGAGGATCTCGTATGCCGTCTTCTGCTTGAAAAAAAAAAAGAATAGTAA
>M99999:999:000000000-AFWM1:1:1107:26685:14749 1:N:0:8
AAGCTCGCCTGTATCTTAGTCATCGTTATCTCATACATAATCTCGAATGCGGGGAAGCCAACATCCTGTCTCTTATACACATCTCCGAGCCCACGAGACCAGAGAGGATCTCGTATGCCGTCTTCTGCTTGAAAAAAAAAAAAAAAGAACG
>M99999:999:000000000-AFWM1:1:1113:13843:9530 1:N:0:8
AAGCTCGCCTGTATCTTAGTCATCGTTATCTCATACATAATCTCGAATGCGGGGAAGCCAACATCCTGTCTCTTATACACATCTCCGAGCCCACGAGACCAGAGAGGATCTCGTATGCCGTCTTCTGCTTGAAAAAAAAAAATGATGAACA
>M99999:999:000000000-AFWM1:1:1114:18248:11570 1:N:0:8
AAGCTCGCCTGTATCTTAGTCATCGTTATCTCATACATAATCTCGAATGCGGGCAAGCCAACATCCTGTCTCTTATACACATCTCCGAGCCCACGAGACCAGAGAGGATCTCGTATGCCGTCTTCTGCTTGAAACAAAAAACAAAAAATAT
>M99999:999:000000000-AFWM1:1:2111:23692:10808 1:N:0:8
AAGCTCGCCTGTATCTTAGTCATCGTTATCTCATACATAATCTCGAATGCGGGCAAGCCAACATCCTGTCTCTTATACACATCTCCGAGCCCACGAGACCAGAGAGGATCTCGTATGCCGTCTTCTGCTTGAAAAAAAAAATAAAACACAA
>M99999:999:000000000-AFWM1:1:2106:28577:19901 1:N:0:8
AAGCTCGCCTGTATCTTAGTCATCGTTATCTCATACATAATCTCGAATGCGGGCAAGCCAACATCCTGTCTCTTATACACATCTCCGAGCCCACGAGACCAGAGAGGATCTCGTATGCCGTCTTCTGCTTGAAACAAAAAAACAGATCATG
>M99999:999:000000000-AFWM1:1:1103:5294:20689 1:N:0:8
AAGCTCGCCTGTATCTTAGTCATCGTTATCTCATACATAATCTCGAATGCGGGCAAGCCAACATCCTGTCTCTTATACACATCTCCGAGCCAACGAGACCAGAGAGGATCTCGTATGCCGTCTTCTGCTTGAAAAAAAAACAATAATATAT
>M99999:999:000000000-AFWM1:1:2113:7033:21006 1:N:0:8
AAGCTCGCCTGTATCTTAGTCATCGTTATCTCATACATAATCTCGAATGCGGGCAAGCCAACATCCTGTCTCTTATACACATCTCCGAGCCCACGAGACCAGAGAGGATCTCGTATGCCGTCTTCTGCTTGAAAAAAAAAAACATAAAATA
>M99999:999:000000000-AFWM1:1:1113:19752:15945 1:N:0:8
AAGCTCGCCTGTATCTTAGTCATCGTTATCTCATACATAATCTCGAATGCGGGCAAGCCAACATCCTGTCTCTTATACACATCTCCGAGCCCACGAGACCAGAGAGGATCTCGTATGCCGTCTTCTGCTTGAAAAAAAAAAAAGACAAAAA
>M99999:999:000000000-AFWM1:1:1111:23297:9531 1:N:0:8
AAGCTCGCCTGTATCTTAGTCATCGTTATCTCATACATAATCTCGAATGCGGGCAAGCCAACATCCTGTCTCTTATACACATCTCCGAGCCCACGAGACCAGAGAGGATCTCGTATGCCGTCTTCTGCTTGAAAAAAAAAAACACAACAAA
>M99999:999:000000000-AFWM1:1:1103:5313:20690 1:N:0:8
AAGCTCGCCTGTATCTTAGTCATCGTTATCTCATACATAATCTCGAATGCGGGCAAGCCAACATCCTGTCTCTTATACACATCTCCGAGCCCACGAGACCAGAGAGGATCTCGTATGCCGTCTTCTGCTTGAAAAAAAAAAAAAATCGGAC
>M99999:999:000000000-AFWM1:1:2101:22412:6881 1:N:0:8
AAGCTCGCCTGTATCTTAGTCATCGTTATCTCATACATAATCTCGAATGCGGGCAAGCCAACATCCTGTCTCTTATACACATCTCCGAGCCCACGAGACCAGAGAGGATCTCGTATGCCGTCTTCTGCTTGACAACAAAACCAAAGGTAGA
>M99999:999:000000000-AFWM1:1:1101:16833:26709 1:N:0:8
AAGCTCGCCTGTATCTTAGTCATCGTTATCTCATACATAATCTCGAATGCGGGCAAGCCAACATCCTGTCTCTTATACACATCTCCGAGCCCACGAGACCAGAGAGGATCTCGTATGCCGTCTTCTGCTTGAAAAAAAAAAAAAACACTAA
>M99999:999:000000000-AFWM1:1:1105:7668:5928 1:N:0:8
AAGCTCGCCTGTATCTTAGTCATCGTTATCTCATACATAATCTCGAATGCGAGCAAGCCAACATCCTGTCTCTTATACACATCTCCGAGCCCACGAGACCAGAGAGGATCTCGTATGCCGTCTTCTGCTTGAAAAAAAAAAGAAGTGAATT
>M99999:999:000000000-AFWM1:1:2113:18482:11013 1:N:0:8
AAGCGCGCCTGTATCTTAGTCATCGTTATCTCATACATAATCTCGAATGCGAGCAAGCCAACATCCTGTCTCTTATACACATCTCCGAGCCCACGAGACCAGAGAGGATCTCGTATGCCGTCTTCTGCTTGAAAAAAAAAAAAATAACAGA
>M99999:999:000000000-AFWM1:1:2113:21627:18728 1:N:0:8
AAGCTCGCCTGTATCTTAGTCATCGTTATCTCATACATAATCTCGAATGCGAGCAAGCCAACATCCTGTCTCTTATACACATCTCCGAGCCCACGAGACCAGAGAGGATCTCGTATGCCGTCTTCTGCTTGAAAAAAAAAAACACAAAACA
>M99999:999:000000000-AFWM1:1:2108:19086:19956 1:N:0:8
AAGCTCGCCTGTATCTTAGTCATCGTTATCTCATACATAATCTCGAATGCGAGCAAGCCAACATCCTGTCTCTTATACACATCTCCGAGCCCACGAGACCAGAGAGGATATCGTATGCCGGCTTCTGCTTGAAAAACAAAAAAAACAACGA
>M99999:999:000000000-AFWM1:1:1113:7959:9721 1:N:0:8
AAGCTCGCCTGTATCTTAGTCATCGTTATCTCATACACAATCTCGAATGCGAGCAAGCCAACATCCTGTCTCTTATACACATCTCCGAGCCCACGAGACCAGAGAGGATCTCGTATGCCGTCTTCTGCTTGAAAAAAAAAAACAAAAAAAA
>M99999:999:000000000-AFWM1:1:2101:14720:25425 1:N:0:8
AAGCTCGCCTGTATCTTAGTCATCGTTATCTCATACATAATCTCGAATGCGAGCAAGCCAACATCCTGTCTCTTATACACATCTCCGAGCCCACGAGACCAGAGAGGATCTCGTATGCCGTCTTCTGCTTGAAAAAAAAAAAAAAACAAAA
>M99999:999:000000000-AFWM1:1:1111:19714:17272 1:N:0:8
AAGCTCGCCTGTATCTTAGTCATCGTTATCTCATACATAATCTCGAATGCGAGCAAGCCAACATCCTGTCTCTTATACACATCTACGAGCCCACGAGCCCAGAGAGGATATCGTATGACGTCTTCTGCTTGTAAAAAAACAATACAGAATT
>M99999:999:000000000-AFWM1:1:1104:12729:7130 1:N:0:8
AAGCTCGCCTGTATCTTAGTCATCGTTATCTCATACATAATCTCGAATGCGAGCAAGCCAACATCCTGTCTCTTATACACATCTCCGAGCCCACGAGACCAGAGAGGATCTCGTATGCCGTCTTCTGCTTGAAAAAAAAAAAAAAACACAA
>M99999:999:000000000-AFWM1:1:1105:10423:16762 1:N:0:8
AAGCTCGCCTGTATCTTAGTCATCGTTATCTCATACATAATCTCGAATGCGAGCAAGCCAACATCCTGTCTCTTATACACATCTCCGAGCCCACGAGACCAGAGAGGATCTCGTATGCCGTCTTCTGCTTGAAAAAAAAAAAAAAAGTAAA
>M99999:999:000000000-AFWM1:1:2101:21641:25280 1:N:0:8
AAGCTCGCCTGTATCTTAGTCATCGTTATCTCATACATAATCTCGAATGCGAGCAAGCCAACATCCTGTCTCTTATACACATCTCCGAGCCCACGAGACCAGAGAGGATCTCGTATGCCGTCTTCTGCTTGAAAAAAAAAAACACATCACA
>M99999:999:000000000-AFWM1:1:1113:21950:17670 1:N:0:8
AAGCTCGCCTGTATCTTAGTCATCGTTATCTCATACATAATCTCGAATGCGAGCAGCCAACATCCTGTCTCTTATACACATCTCCGAGCCCACGAGACCAGAGAGGATCTCGTATGCCGTCTTCTGCTTGAAAAAAAAAAACAAAATAACA
>M99999:999:000000000-AFWM1:1:2106:17759:3747 1:N:0:8
AAGCTCGCCTGTATCTTAGTCATCGTTATCTCATACATAATCTCGAATGCGAGCAAGCCAACATCCTGTCTCTTATACACATCTCCGAGCCCACGAGACCAGAGAGGATCTCGTATGCCGTCTTCTGCTTGAAAAAACAAAAACAGAACAA
>M99999:999:000000000-AFWM1:1:1102:13088:23153 1:N:0:8
AAGCTCGCCTGTATCTTAGTCATCGTTATCTCATACATAATCTCGAATGCGAGCAAGCCAACATCCTGTCTCTTATACACATCTCCGAGCCCACGAGACCAGAGAGGATCTCGTATGCCGTCTTCTGCTTGAAAAAAAAAAAAACAGAACG
>M99999:999:000000000-AFWM1:1:1110:7112:24322 1:N:0:8
AAGCTCGCCTGTATCTTAGTCATCGTTATCTCATACATAATCTCGAATGCGAGCAAGCCAACATCCTGTCTCTTATACACATCTCCGAGCCCACGAGACCAGACAGGATCTCGTATGCCGTCTTCTGCTTGAAAACAAAAACACTAGAACA
>M99999:999:000000000-AFWM1:1:2109:14570:17933 1:N:0:8
AAGCTCGCCTGTATCTTAGTCATCGTTATCTCATACATAATCTCGACAGCGGGGAAGCCAACATCCTGTCTCTTATACACATCTCCGAGCCCACGAGACCAGAGAGGATCTCGTATGCCGTCTTCTGCTTGAAAAAAAAAAACATCATCAA
>M99999:999:000000000-AFWM1:1:2106:13238:12184 1:N:0:8
AAGCTCGCCTGTATCTTAGTCATCGTTATCTCATACATAATCTCGACAGCGGGGAAGCCAACATCCTGTCTCTTATACACATCTCCGAGCCCACGAGACCAGAGAGGATCTCGTATGCCGTCTTCTGCTTGAAAAAAAAAAAAACATAAAC
>M99999:999:000000000-AFWM1:1:2101:26784:9559 1:N:0:8
AAGCTCGCCTGTATCTTAGTCATCGTTATCTCATACATAATCTCGACAGCGGGGAAGCCAACATCCTGTCTCTTATACACATCTCCGAGCCCACGAGACCAGAGAGGATCTCGTATGCCGTCTTCTGCTTGAAAAAAAAAACAAGAAAGTA
>M99999:999:000000000-AFWM1:1:1109:12372:6491 1:N:0:8
AAGCTCGCCTGTATCTTAGTCATCGTTATCTCATACATAATCTCGACAGCGGGGAAGCCAACATCCTGTCTCTTATACACATCTCCGAGCCCACGAGACCAGAGAGGATCTCGTATGCCGTCTTCTGCTTGAAAAAAAAAAACAAACAACA
>M99999:999:000000000-AFWM1:1:2111:25745:17131 1:N:0:8
AAGCTCGCCTGTATCTTAGTCATCGTTATCTCATACATAATCTCGACAGCGGGGAAGCCAACATCCTGTCTCTTATACACATCTCCGAGCCCACGAGACCAGAGAGGATCTCGTATGCCGTCTTCTGCTTGAAAAAAAAACATGAACACAA
>M99999:999:000000000-AFWM1:1:2103:9869:4160 1:N:0:8
AAGCTCGCCTGTATCTTAGTCATCGTTATCTCATACATAATCTCGACAGCGGGGAAGCCAACATCCTGTCTCTTATACACATCTCCGAGCCCACGAGACCAGAGAGGATCTCGTATGCCGTCTTCTGCTTGAAAAAAACAACAACAAAGAC
>M99999:999:000000000-AFWM1:1:2103:29252:13000 1:N:0:8
AAGCTCGCCTGTATCTTAGTCATCGTTATCTCATACATAATCTCGACAGCGGGGAAGCCAACATCCTGTCTCTTATACACATCTCCGAGCCCACGAGACCAGAGAGGATCTCGTATGCCGTCTTCTGCTTGAAAAAAAAAAACTCAAATAG
>M99999:999:000000000-AFWM1:1:2104:16055:2658 1:N:0:8
AAGCTCGCCTGTATCTTAGTCATCGTTATCTCATACATAATCTCGACAGCGGGGAAGCCAACATCCTGTCTCTTATACACATCTCCGAGCCCACGAGACCAGAGAGGATCTCGTATGCCGTCTTCTGCTTGAAAAAAAAAAAACTCAGACA
>M99999:999:000000000-AFWM1:1:2105:7903:12980 1:N:0:8
AAGCTCGCCTGTATCTTAGTCATCGTTATCTCATACATAATCTCGACAGCGGGGAAGCCAACATCCTGTCTCTTATACACATCTCCGAGCCCACGAGACCAGAGAGGATCTCGTATGCCGTCTTCTGCTTGAAAAAAAAAATATACATAAC
>M99999:999:000000000-AFWM1:1:1102:21500:10399 1:N:0:8
AAGCTCGCCTGTATCTTAGTCATCGTTATCTCATACATAATCTCGACAGCGGGGAAGCCAACATCCTGTCTCTTATACACATCTCCGAGCCCACGAGACCAGAGAGGATCTCGTATGCCGTCTTCTGCTTGAAAAAAAAAAATAAAGCAAC
>M99999:999:000000000-AFWM1:1:2104:22300:22824 1:N:0:8
AAGCTCGCCTGTATCTTAGTCATCGTTATCTCATACATAATCTCGACAGCGGGCAAGCCAACATCCTGTCTCTTATACACATCTCCGAGCCCACGAGACCAGAGAGGATCTCGTATGCCGTCTTCTGCTTGAAAAAAAAAAACCTATAATT
>M99999:999:000000000-AFWM1:1:1110:19906:19078 1:N:0:8
AAGCTCGCCTGTATCTTAGTCATCGTTATCTCATACATAATCTCGACAGCGGGCAAGCCAACATCCTGTCTCTTATACACATCTCCGAGCCCACGAGACCAGAGAGGATCTCGTATGCCGTCTTCTGCTTGAAAAAAAAAAAAAAGACAAA
>M99999:999:000000000-AFWM1:1:1107:7528:21022 1:N:0:8
AAGCTCGCCTGTATCTTAGTCATCGTTATCTCATACATAATCTCGACAGCGGGCAAGCCAACATCCTGTCTCTTATACACATCTCCGAGCCACGAGACCAGAGAGGATCTCGTATGCCGTCTTCTGCTTGAAAAAAAAAACAAATGAATAC
>M99999:999:000000000-AFWM1:1:1112:21264:9063 1:N:0:8
AAGCTCGCCTGTATCTTAGTCATCGTTATCTCATACATAATCTCGACAGCGGGCAAGCCAACATCCTGTCTCTTATACACATCTCCGAGCCCACGAGACCAGAGAGGATCTCGTATGCCGTCTTCTGCTTGAAAAAAAAAAAACACCACAA
>M99999:999:000000000-AFWM1:1:2109:10797:24048 1:N:0:8
AAGCTCGCCTGTATCTTAGTCATCGTTATCTCATACATAATCTCGACAGCGGGCAAGCCAACATCCTGTCTCTTATACACATCTCCGAGCCCACGAGACCAGAGAGGATCTCGTATGCCGTCTTCTGCTTGCAAAAAACACACAACCTAGT
>M99999:999:000000000-AFWM1:1:1110:23798:19272 1:N:0:8
AAGCTCGCCTGTATCTTAGTCATCGTTATCTCATACATAATCTCGACAGCGGGCAAGCCAACATCCTGTCTCTTATACACATCTCCGAGCCCACGAGGACCAGAGAGGATCTCGTATGCCGTCTTCTGCTTGAACAAAACAAAAGATGAAA
>M99999:999:000000000-AFWM1:1:1107:17257:9224 1:N:0:8
AAGCTCGCCTTATCTTAGTCATCGTTATCTCATACATAATCTCGACAGCGGGCAAGCCAACATCCTGTCTCTTATACACATCTCCGAGCCCACGAGACCAGAGAGGATCTCGTATGCCGTCTTCTGCTTGAAAAAAAAAAAAAAAAAAACA
>M99999:999:000000000-AFWM1:1:1110:28881:18900 1:N:0:8
AAGCTCGCCTGTATCTTAGTCATCGTTATCTCATACATAATCTCGACAGCGGGCAAGCCAACATCCTGTCTCTTATACACATCTCCGAGCCCACGAGACCAGAGAGGATCTCGTATGCCGTCTTCTGCTTGAAAAAAAACACCTTCTACAT
>M99999:999:000000000-AFWM1:1:2102:10561:15848 1:N:0:8
AAGCTCGCCTGTATCTTAGTCATCGTTATCTCATACATAATCTCGACAGCGGGCAAGCCAACATCCTGTCTCTTATACACATCTCCGAGCCCACGAGACCAGAGAGGATCTCGTATGCCGTCTTCTGCTTGAAACAAAAACAGTACAGAAA
>M99999:999:000000000-AFWM1:1:1104:26262:17923 1:N:0:8
AAGCTCGCCTGTATCTTAGTCATCGTTCTCTCATACATAATCTCGACAGCGAGCAAGCCAACATCCTGTCTCTTATACACATCTCCGAGCCCACGAGACCAGAGAGGATCTCGTATGCCGTCTTCTGCTTGAAAAAAAAAAAAAAAACAAA
>M99999:999:000000000-AFWM1:1:2108:15058:14689 1:N:0:8
AAGCTCGCCTGTATCTTAGTCATCGTTATCTCATACATCATCTCGACAGCGAGCAAGCCAACATCCTGTCTCTTATACACATCTCCGAGCCCACGAGACCAGAGAGGATCTCGTATGCCGTCTTCTGCTTGAAAAAAAAAAAACAAAAAAC
>M99999:999:000000000-AFWM1:1:1105:13431:16370 1:N:0:8
AAGCTCGCCTGTATCTTAGTCATCGTTATCTCATACATAATCTCGACAGCGAGCAAGCCAACATCCTGTCTCTTATACACATCTCCGAGCCCACGAGACCAGAGAGGATCTCGTATGCCGTCTTCTGCTTGAAAAAAAAAAAACATATATA
>M99999:999:000000000-AFWM1:1:2112:22266:14632 1:N:0:8
AAGCTCGCCTGTATCTTAGTCATCGTTATCTCATACATAATCTCGACAGCGAGCAAGCCAACATCCTGTCTCTTATACACATCTCCGAGCCCACGAGACCAGAGAGGATCTCGTATGCCGTCTTCTGCTTGAAAAAAAAAAACAACAGATT
>M99999:999:000000000-AFWM1:1:2112:16462:13641 1:N:0:8
AAGCTCGCCTGTATCTTAGTCATCGTTATCTCATACATAATCTCGACAGCGAGCAAGCCAACATCCTGTCTCTTATACACATCTCCGAGCCCACGAGACCAGAGAGGATCTCGTATGCCGTCTTCTGCTTGAAAAAAAAAAACACAAAACA
>M99999:999:000000000-AFWM1:1:1113:9729:20436 1:N:0:8
AAGCTCGCCTGTCTCTTAGTCATCGTTATCTCATACCTAATCTCGACAGCGCGCAAGCCAACCTCCTTTCTCTTATACACATCTCCGAGCCCACGCGACCAGAGAGGCTCTCGTATGCCGTCTTCTGCTTGATAAAAACAAAACACAAATC
>M99999:999:000000000-AFWM1:1:1110:21892:23578 1:N:0:8
AAGCTCGCCTGTATCTTAGTCATCGTTATCTCATACATAATCTCGACAGCGAGCAAGCCAACATCCTGTCTCTTATACACATCTCCGAGCCCACGAGACCAGAGAGGATCTCGTATGCCGTCTTCTGCTTGAAAAAAAAAATACAATACAA
>M99999:999:000000000-AFWM1:1:2103:3357:10517 1:N:0:8
AAGCTCGCCTGTATCTTAGTCATCGATATCTTATATAACATCTCGGCAGCGAGCAAGCCAACATCCTGTCTCTTATACACATCTCCGAGCCCACGAGACCAGAGGCGATCTCGTATGCCGTCTTCTGCTTGAAAAAAAAACACAGACAGAC
>M99999:999:000000000-AFWM1:1:2112:21801:7158 1:N:0:8
AAGCTCGCCTGTATCTTAGTCATCGTTATCTCATACATAATCTCGACAGCGAGCAAGCCAACATCCTGTCTCTTATACACATCTCCGAGCCCACGAGACCAGAGAGGATCTCGTATGCCGTCTTCTGCTTGAAACAAAAAACAAGTGAACA
>M99999:999:000000000-AFWM1:1:2111:23879:14961 1:N:0:8
AAGCTCGCCTGTATCTTAGTCATCGTTATCTCATACATAATCTCGACAGCGAGCAAGCCAACATCCTGTCTCTTATACACATCTCCGAGCCCACGAGACCAGAGAGGATCTCGTATGCCGTCTTCTGCTTGAAAAAAAAAAAACACGTATA
>M99999:999:000000000-AFWM1:1:1104:18379:6565 1:N:0:8
AAGCTCGCCTGTATCTTAGTCATCGTTATCTCCTACATAATCTCGACAGCGAGCAAGCCAACATCCTGTCTCTTATACACATCTCCGAGCCCACGAGACCAGAGAGGATCTCGTATGCCGTCTTCTGCTTGAAAAAAAAAAAAACAAATAA
>M99999:999:000000000-AFWM1:1:1109:12198:2940 1:N:0:8
AAGCTCGCCTGTATCTTAGTCATCGTTATCTCATACATAAATTCGGGTGCGGGGAAGCCAACATCCTGTCTCTTATACACATCTCCGAGCCCACGAGACCAGAGAGGATCTCGTATGCCGTCTTCTGCTTGAAAAAAAAAAACACAAATAA
>M99999:999:000000000-AFWM1:1:2113:16354:18444 1:N:0:8
AAGCTCGCCTGTATCTTAGTCATCGTTATCTCATACATAAATTCGGGTGCGGGGAAGCCAACATCCTGTCTCTTATACACATCTCCGAGCCCACGAGACCAGAGAGGATCTCGTATGCCGTCTTCTGCTTGAAAAAAACAAAAATACAAAA
>M99999:999:000000000-AFWM1:1:1106:26294:23941 1:N:0:8
AAGCTCGCCTGTATCTTAGTCATCGTTATCTCATACATAAATTCGGGTGCGGGGAAGCCAACATCCTGTCTCTTATACACATCTCCGAGCCCACGAGACCAGAGAGGATCTCGTATGCCGTCTTCTGCTTGAAAAAAAAAAAAAAAAAAAA
>M99999:999:000000000-AFWM1:1:2104:20227:14192 1:N:0:8
AAGCTCGCCTGTATCTTAGTCATCGTTATCTCATACATAAATTCGGGTGCGGGGAAGCCAACATCCTGTCTCTTATACACATCTCCGAGCCCACGAGACCAGAGAGGATCTCGTATGCCGTCTTCTGCTTGAACAAAAAACATAGACAATG
>M99999:999:000000000-AFWM1:1:1103:25478:23540 1:N:0:8
AAGCTCGCCTGTATCTTAGTCATCGTTATCTCATACATAAATTCGGGTGCGGGGAAGCCAACATCCTGTCTCTTATACACATCTCCGAGCCCACGAGACCAGAGAGGATCTCGTATGCCGTCTTCTGCTTGAAAAAAAAAACAAAGACCGT
>M99999:999:000000000-AFWM1:1:2111:21818:18890 1:N:0:8
AAGCTCGCCTGTATCTTAGTCATCGTTATCTCATACATAAATTCGGGTGCGGGGAAGCCAACATCCTGTCTCTTATACACATCTCCGAGCCCACGAGACCAGAGAGGATCTCGTATGCCGTCTTCTGCTTGAAAAAAAAAAAAAAAGACAA
>M99999:999:000000000-AFWM1:1:1105:23100:11962 1:N:0:8
AAGCTCGCCTGTATCTTAGTCATCGTTATCTCATACCTAAATTCGGGTGCGGGGAAGCCAACATCCTGTCTCTTATACACATCTCCGAGCCCACGAGACCAGAGAGGATCTCGTATGCCGTCTTCTGCTTGAAAAAAAAAAAATAATTAGT
>M99999:999:000000000-AFWM1:1:2113:9304:8648 1:N:0:8
AAGCTCGCCTGTATCTTAGTCATCGTTATCTCATACATAAATTCGGGTGCGGGGAAGCCAACATCCTGTCTCTTATACACATCTCCGAGCCCACGAGACCAGAGAGGATCTCGTATGCCGTCTTCTGCTTGAAAAAAAAAAAACAAAAAAA
>M99999:999:000000000-AFWM1:1:1105:10586:13844 1:N:0:8
AAGCTCGCCTGTATCTTAGTCATCGTTATCTCATACATAAATTCGGGTGCGGGGAAGCCAACATCCTGTCTCTTATACACATCTCCGAGCCCACGAGACCAGAGAGGATCTCGTATGCCGTCTTCTGCTTGAAAAAAAAAAAACAAAGAAC
>M99999:999:000000000-AFWM1:1:1101:10554:14218 1:N:0:8
AAGCTCGCCTGTATCTTAGTCATCGTTATCTCATACATAAATTCGGGTGCGGGCAAGCCAACATCCTGTCTCTTATACACATCTCCGAGCCCACGAGACCAGAGCGGATCTCGTATGCCGTCTTCTGCTTGAAAAAAAAAAAAAGTAGCTC
>M99999:999:000000000-AFWM1:1:2108:12566:21715 1:N:0:8
AAGCTCGCCTGTATCTAGTCATCGTTATCTCATACATACATTCGGGTGCGGGCAAGCCAACATCCTGTCTCTTATACACCTCTCCGAGCCCACGAGACCAGAGAGGATCTCGTATGCCGTCTTCTGCTTGAAAAAAAAAACAACAAAAGAA
>M99999:999:000000000-AFWM1:1:2109:19213:9143 1:N:0:8
AAGCTCGCCTGTATCTTAGTCATCGTTATCTCATACATAAATTCGGGTGCGGGCAAGCCAACATCCTGTCTCTTATACACATCTCCGAGCCCACGAGACCAGAGAGGATCTCGTATGCCGTCTTCTGCTTGAAAAAAAAAAAAAAACAAAA
>M99999:999:000000000-AFWM1:1:1103:19384:5582 1:N:0:8
AAGCTCGCCTGTATCTTAGTCATCGTTATCTCATACATAAATTCGGGTGCGGGCAAGCCAACATCCTGTCTCTTATACACATCTCCGAGCCCACGAGACCAGAGAGGATCTCGTATGCCGTCTTCTGCTTGAAAAAAAAAAAAAACATAAT
>M99999:999:000000000-AFWM1:1:2111:21787:22892 1:N:0:8
AAGCTCGCCTGTATCTTAGTCATCGTTATCTCATACATAAATTCGGGTGCGGGCAAGCCAACATCCTGTCTCTTATACACATCTCCGAGCCCACGAGACCAGAGAGGATCTCGTATGCCGTCTTCTGCTTGAAAAAAAAAATCAAGAACAC
>M99999:999:000000000-AFWM1:1:2112:7019:25528 1:N:0:8
AAGCTCGCCTGTATCTTAGTCATCGTTATCTCATACATAAATTCGGGTGCGGGCAAGCCAACATCCTGTCTCTTATACACATCTCCGAGCCCACGAGACCAGAGAGGATCTCGTATGCCGTCTTCTGCTTGAAAAAAAAACAAAGTAAATA
>M99999:999:000000000-AFWM1:1:2110:20339:9187 1:N:0:8
AAGCTCGCCTGTATCTTAGTCATCGTTATCTCATACATAAATTCGGGTGCGGGCAAGCCAACATCCTGTCTCTTATACACATCTCCGAGCCCACGAGACCAGAGAGGATCTCGTATGCCGTCTTCTGCTTGAAAAAAAAAAAAACACAACA
>M99999:999:000000000-AFWM1:1:2108:17456:14064 1:N:0:8
AAGCTCGCCTGTATCTTAGTCATCGTTATCTCATACATAAATTCGGGTGCGGGCAAGCCAACATCCTGTCTCTTATACACATCTCCGAGCCCACGAGACCAGAGAGGATCTCGTATGCCGTCTTCTGCTTGAAAAAAAAAAAAATAAATAC
>M99999:999:000000000-AFWM1:1:1114:15716:3386 1:N:0:8
AAGCTCGCCTGTATCTTAGTCATCGTTATCTCATACATAAATTCGGGTGCGGGCAAGCCAACATCCTGTCTCTTATACACATCTCCGAGCCCACGAGACCAGAGAGGATCTCGTATGCCGTCTTCTGCTTGAAAAAACAAAAAAAACTTAG
>M99999:999:000000000-AFWM1:1:2114:22178:19803 1:N:0:8
AAGCTCGCCTGTATCTTAGTCATCGTTATCTCATACATAAATTCGGGTGCGAGCAAGCCAACATCCTGTCTCTTATACACATCTCCGAGCCCACGAGACCAGAGAGGATCTCGTATGCCGTCTTCTGCTTGAAAAAAAAAAAAAAAAAAAG
>M99999:999:000000000-AFWM1:1:2103:25045:12507 1:N:0:8
AAGCTCGCCTGTATCTTAGTCATCGTTATCTCATACATAAATTCGGGTGCGAGCAAGCCACCATCCTGTCTCTTATACACATCTCCGAGCCCACGAGCCCAGAGAGGATCTCGTATGCCGTCTTCTGCTTGAAAAAAAAAAAAAGCACAGT
>M99999:999:000000000-AFWM1:1:1101:11137:23428 1:N:0:8
AAGCTCGCCTGTATCTTAGTCATCGTTATTCATACATAAATTCGGGTGCGAGCAAGCCAACATCCTGTCTCTTATACACATCTCCGAGCCCACGAGACCAGAGAGGATCTCGTATGCCGTCTTCTGCTTGAAAAAAAAACAAAAACCAAAT
>M99999:999:000000000-AFWM1:1:2108:21952:25460 1:N:0:8
AAGCTCGCCTGTATCTTAGTCATCGTTATCTCATAAATAAATTCGGGTGCGAGCAAGCCAACATCCTGTCTCTTATACACATATCCGAGCCCACGAGACCAGAGAGGATCTCGTATGCCGTCTTCTGCTTGCAAAACAAAAATCAAAACAA
>M99999:999:000000000-AFWM1:1:2104:15342:22002 1:N:0:8
AAGCTCGCCTGTATCTTAGTCATCGTTATCTCATACATAAATTCGGGTGCGAGCAAGCCAACATCCTGTCTCTTATACACATCTCCGAGCCCACGAGACCAGAGAGGATCTCGTATGCCGTCTTCTGCTTGAAAAAAAAAAAAAAACCACA
>M99999:999:000000000-AFWM1:1:1104:14872:19760 1:N:0:8
AAGCTCGCCTGTATCTTAGTCATCGTTATCTCATACATAAATTCGGGTGCGAGCAAGCCAACATCCTGTCTCTTATACACATCTCCGAGCCCACGAGACCAGAGAGGATCTCGTATGCCGTCTTCTGCTTGAAAAAAAAAACAACAACAAA
>M99999:999:000000000-AFWM1:1:2105:5444:7379 1:N:0:8
AAGCTCGCCTGTATCTTAGTCATCGTTATCTCATACATAAATTCGGGTGCGAGCAAGCCAACATCCTGTCTCTTATACACATCTCCGAGCCCACGAGACCAGAGAGGATCTCGTATGCCGTCTTCTGCTTGAAAAAACAAAAAAAAACAAA
>M99999:999:000000000-AFWM1:1:1108:8123:9087 1:N:0:8
AAGCTCGCCTGTATCTTAGTCATCGTTATCTCATACATAAATTCGGGTGCGAGCAAGCCAACATCCTGTCTCTTATACACATCTCCGAGCCCACGAGACCAGAGAGGATCTCGTATGCCGTCTTCTGCTTGAAAAAAAAAAACACATAAAA
>M99999:999:000000000-AFWM1:1:1111:4832:15725 1:N:0:8
AAGCTCGCCTGTATCTTAGTCATCGTTATCTCATACATAAATTCGGGTGCGAGCAAGCCAACATCCTGTCTCTTATACACATCTCCGAGCCCACGAGACCAGAGAGGATCTCGTATGCCGTCTTCTGCTTGAAAAAAAAAAAAAAATACTA
>M99999:999:000000000-AFWM1:1:2102:21170:9777 1:N:0:8
AAGCTCGCCTGTATCTTAGTCATCGCTATCTCATACATCAATTCGGGTGCGAGCAAGCCAACATCCTGTCTCTTATACACATCTCCGAGCCCACGAGACCCGAGAGCATCTCGTATGCCGTCTTCTGCTTGAAAAAAAAAAACACACAGAA
>M99999:999:000000000-AFWM1:1:1114:27069:17042 1:N:0:8
AAGCTCGCCTGTATCTTAGTCATCGTTATCTCATACATAAATTCGGGTGCGAGCAAGCCAACATCCTGTCTCTTATACACATCTCCGAGCCCCCGAGACCAGAGAGGAACTCTTATGCCGTCTTCTTCCTGAAAAAAACACTGACACAGAA
>M99999:999:000000000-AFWM1:1:2108:20695:26212 1:N:0:8
AAGCTCGCCTGTATCTTCGTCATCGTTATCTCATACATAAATTCGAATGCGGGGAAGCCAACATCCTGTCTCTTATACACATCTCCGAGCCCACGAGACCAGAGAGGATCTCGTATGCCGTCTTCTGCTTGAAAAAAAAAAAAAACAATAA
>M99999:999:000000000-AFWM1:1:1103:16012:2959 1:N:0:8
AAGCTCGCCTGTATCTTAGTCATCGTTATCTCATACATAAATTCGAATGCGGGGAAGCCAACATCCTGTCTCTTATACACATCTCCGAGCCCACGAGACCAGAGAGGATTTGGTCGGCCGTCTCTTGCTTGAAAAAAAAAAAAATTAGTGG
>M99999:999:000000000-AFWM1:1:2110:17625:18329 1:N:0:8
AAGCTCGCCTGTATCTTAGTCATCGTATCTCATACATAAATTCGAATGCGGGGAAGCCAACATCCTGTCTCTTATACACATCTCCGAGCCCACGAGACCAGAGAGGATCTCGTATGCCGTCTTCTGCTTGACAAAACAAAATGTTAACACT
>M99999:999:000000000-AFWM1:1:2101:7349:24160 1:N:0:8
CAGCTCGCCTGTATCTTAGTCATCGTTATCTCATACATAAATTCGAATGCGGGGAAGCCAACATCCTGTCTCTTATACACATCTCCGAGCCCACGAGACCAGAGAGGATCTCGTATGCCGTCTTCTGCTTGAAAAAAACAAACACCAGCAG
>M99999:999:000000000-AFWM1:1:1104:20877:23733 1:N:0:8
AAGCTCGCCTGTATCTTAGTCATCGTTATCTCATACATAAATTCGAATGCGGGGAAGCCAACATCCTGTCTCTTATACACATCTCCGAGCCCACGAGACCAGAGAGGATCTCGTATGCCGTCTTCTGCTTGAAACAAAAAACAAAGAAACA
>M99999:999:000000000-AFWM1:1:2113:10773:3759 1:N:0:8
AAGCTCGCCTGTATCTTAGTCATCGTTATCTCATACATAAATTCGAATGCGGGGAAGCCAACATCCTGTCTCTTATACACATCTCCGAGCCCACGAGACCAGAGAGGATCTCGTATGCCGTCTTCTGCTTGAAAAAAAAAAAAACAATAAC
>M99999:999:000000000-AFWM1:1:2109:4826:22771 1:N:0:8
AAGCTCGCCTGTATCTTAGTCATCGTTATCTCATACATAAATTCGAATGCGGGGAAGCCAACATCCTGTCTCTTATACACATCTCCGAGCCCACGAGACCAGAGAGGATCTCGTATGCCGTCTTCTGCTTGAAAAAAAAAAAACAAAATAT
>M99999:999:000000000-AFWM1:1:1114:11527:24106 1:N:0:8
AAGCTCGCCTGTATCTTAGTCATCGTTATCTCATACATAAATTCGAATGCGGGGAAGCCAACATCCTGTCTCTTATACACATCTCCGAGCCCACGAGACCAGAGAGGATCTCGTATGCCGTCTTCTGCTTGAAAAAAAAAAAAAAATACAA
>M99999:999:000000000-AFWM1:1:2113:20040:13238 1:N:0:8
AAGCTCGCCTGTATCTTAGTCATCGTTATCTCATACATAAATTCGAATGCGGGGAAGCCAACATCCTGTCTCTTATACACATCTCCGAGCCCACGAGACCAGAGAGGATCTCGTATGCCGTCTTCTGCTTGAAAAAAAAAACAATAATATA
>M99999:999:000000000-AFWM1:1:2103:10615:25312 1:N:0:8
AAGCTCGCCTGTATCTTAGTCATGTTATCTCATACATAAATTCGAATGCGGGGAAGCCAACATCCTGTCTCTTATACACATCTCCGAGCCCACGAGACCAGAGAGGATCTCGTATGCCGTCTTCTGCTTGAAAAAAAAAAATCAAAAGAAA
>M99999:999:000000000-AFWM1:1:2104:15735:18732 1:N:0:8
AAGCTCGCCTGTATCTTAGTCATCGTTATCTCATACATAAATTCGAATGCGGGCAAGCCAACATCCTGTCTCTTATACACATCTCCGAGCCCACGAGACCAGAGAGGATCTCGTATGCCGTCTTCTGCTTGAAAAAAAACAAGATACAGCA
>M99999:999:000000000-AFWM1:1:2101:27208:12388 1:N:0:8
AAGCTCGCCTGTATCTTAGTCATCGTTATCTCATACATAAATTCGAATGCGGGCAAGCCAACATCCTGTCTCTTATACACATCTCCGAGCCCACGAGACCAGAGAGGATCTCGTATGCCGTCTTCTGCTTGAAAAAAAAAAAACGTATCGG
>M99999:999:000000000-AFWM1:1:2110:15082:28746 1:N:0:8
AAGCTCGCCTGTATCTTAGTCATCGTTATCTCATACATAAATTCGAATGCGGGCAAGCCAACATCCTGTCTCTTATACACATCTCCGAGCCCACGAGACCAGAGAGGATCTCGTATGCCGTCTTCTGCNTGAAAACAACCAACAACAACAG
>M99999:999:000000000-AFWM1:1:2102:20495:21739 1:N:0:8
AAGCTCGCCTGTATCTTAGTCATCGTTATCTCATACATAAATTCGAATGCGGGCAAGCCAACATCCTGTCTCTTATACACATCTCCGAGCCCACGAGACCAGAGAGGATCTCGTATGCCGTCTTCTGCTTGAAAAAAAAAAAAACACAATA
>M99999:999:000000000-AFWM1:1:1105:27146:9162 1:N:0:8
AAGCTCGCCTGTATCTTATTCATCGTTATCTCATACATAAATTCGAATGCGGGAAGCCAACATCCTGTCTCTTATACACATCTCCGAGCCCACGAGACCAGAGAGGATCTCGTATGCCGTCTTCTGCTTGAAAAAAAAAAAAAAGACACAA
>M99999:999:000000000-AFWM1:1:2113:23194:21575 1:N:0:8
AAGCTCGCCTGTATCTTAGTCATCGTTATCTCATACATAAATTCGAATGCGGGCAAGCCAACATCCTGTCTCTTATACACATCTCCGAGCCCACGAGACCAGAGAGGATCTCGTATGCCGTCTTCTGCTTGAAAAAAACAACGATATAAAC
>M99999:999:000000000-AFWM1:1:2114:21213:26093 1:N:0:8
AAGCTCGCCTGTATCTTAGTCATCGTTATCTCATACATAAATTCGAATGCGGGCAAGCCAACATCCTGTCTCTTATACACATCTCCGAGCCCCGAGACCAGAGAGGATCTCGTATGCCGTCTTCTGCTTGAACAAACACAAACTCAAAACG
>M99999:999:000000000-AFWM1:1:1114:26900:7421 1:N:0:8
AAGCTCGCCTGTATCTTAGTCATCGTTATCTCATACATAAATTCGAATGCGGGCAAGCCAACATCCTGTCTCTTATACACATCTCCGAGCCCACGAGACCAGAGAGGATCTCGTATGCCGTCTTCTGCTTGAAAAAAAAAAACAATAAAAT
>M99999:999:000000000-AFWM1:1:1103:28741:20037 1:N:0:8
AAGCTCGCCTGTATCTTAGTCATCGTTATCTCATACATAAATTCGAATGCGGGCAAGCCAACATCCTGTCTCTTATACACATCTCCGAGCCCACGAGACCAGAGAGGATCTCGTATGCCGTCTTCTGCTTGAAAAAAAAAAAAAAAAAAAC
>M99999:999:000000000-AFWM1:1:2109:22898:13567 1:N:0:8
AAGCTCGCCTGTATCTTAGTCATCGTTATCTCATACATAAATTCGAATGCGGGCAAGCCAACATCCTGTCTCTTATACACATCTCCGAGCCCACGAGACCAGAGAGGATCTCGTATGCCGTCTTCTGCTTGAAAAAAAAAAAAGAAATGAC
>M99999:999:000000000-AFWM1:1:2110:11711:4588 1:N:0:8
AAGCTCGCCTGTATCTTAGTCATCGTTATCTCATACATAAATTCGAATGCGAGCAAGCCAACATCCTGTCTCTTATACACATCTCCGAGCCCACGAGACCAGAGAGGATCTCGTATGCCGTCTTCTGCTTGAAAAAAAAACAAATAGACCA
>M99999:999:000000000-AFWM1:1:1107:20818:10831 1:N:0:8
AAGCTCGCCTGTATCTTAGTCATCGTTATCTCATACATAAATTCGAATGCGAGCAAGCCAACATCCTGTCTCTTATACACATCTCCGAGCCCACGAGACCAGAGAGGATCTCGTATGCCGTCTTCTGCTTGAAAAAAAAAAAAAAAAAAAA
>M99999:999:000000000-AFWM1:1:1106:15003:1698 1:N:0:8
AAGCTCGCCTGTATCTTAGTCATCGTTATCTCATACATAAATTCGAATGCGAGCAAGCCAACATCCTGTCTCTTATACACATCTCCGAGCCCACGAGACCAGAGAGGATCTCGTATGCCGTCTTCTGCTTGAAAAAAAAAAAAACATGATT
>M99999:999:000000000-AFWM1:1:2104:7368:8551 1:N:0:8
AAGCTCGCCTGTATCTTAGTCATCGTTATCTCATACATAACTTCGAATGCGAGCAAGCCAACATCCTGTCTCTTATACACATCTCCGAGCCCACGAGACCAGGGAGGATCTCGTATGCCGTCTTCTGCTTGAAAAAAAAAAAAATACCAAA
>M99999:999:000000000-AFWM1:1:2109:13049:6740 1:N:0:8
AAGCTCGCCTGTATCTTAGTCATCGTTATCTCATACATAAATTCGAATGCGAGCAAGCCAACATCCTGTCTCTTATACACATCTCCGAGCCCACGAGACCAGAGAGGATCTCGTATGCCGTCTTCTGCTTGAAAAAAAAAAAACTACAACA
>M99999:999:000000000-AFWM1:1:1104:19375:5297 1:N:0:8
AAGCTCGCCTGTATCTTAGTCATCGTTATCTCATACATAAATTCGAATGCGAGCAAGCCAACATCCTGTCTCTTATACACATCTCCGAGCCCACGAGACCAGAGAGGATCTCGTATGCCGTCTTCTGCTTGAAAAAAAAAACAAACACAAT
>M99999:999:000000000-AFWM1:1:1111:18277:26240 1:N:0:8
AAGCTCGCCTGTATCTTAGTCATCGTTATCTCATACATAAATTCGAATGCGAGCAAGCCAACATCCTGTCTCTTATACACATCTCCGAGCCCACGAGACCAGAGAGGATCTCGTATGCCGTCTTCTGCTTGAAAAAAAAAAAACAACTAAA
>M99999:999:000000000-AFWM1:1:1109:19834:23100 1:N:0:8
AAGCTCGCCTGTATCTTAGTCATCGTTATCTCATACATAAATTCGAATGCGAGCAAGCCAACATCCTGTCTCTTATACACATCTCCGAGCCCACGAGACCAGAGAGGATCTCGTATGCCGTCTTCTGCTTGAAAAAAAAAAATAAAAAAAA
>M99999:999:000000000-AFWM1:1:2110:17900:12910 1:N:0:8
AAGCTCGCCTGTATCTTAGTCATCGTTATCTCATACATAAATTCGAATGCGAGCAAGCCAACATCCTGTCTCTTATACACATCTCCGAGCCCACGAGACCAGAGAGGATCTCGTATGCCGTCTTCTGCTTGAAAAAAAAAACAAAAATCAT
>M99999:999:000000000-AFWM1:1:1107:18845:16577 1:N:0:8
AAGCTCGCCTGTATCTTAGTCATCGTTATCTCATACATAAATTCGAATGCGAGCAAGCCAACATCCTGTCTCTTATACACATCTCCGAGCCCACGAGACCAGAGAGGATCTCGTATGCCGTCTTCTGCTTGAAAAAAAAAAAAAAGACAAC
>M99999:999:000000000-AFWM1:1:2103:16156:9128 1:N:0:8
AAGCTCGCCTGTATCTTAGTCATCGTTATCTCATACATAAATTCGAATGCGAGCAAGCCAACATCCTGTCTCTTATACACATCTCCGAGCCCACGAGACCAGAGAGGATCTCGTATGCCGTCTTCTGCTTGAACAAAAAAAAACACGGTGT
>M99999:999:000000000-AFWM1:1:2109:14790:13695 1:N:0:8
AAGCTCGCCTGTATCTTAGTCATCGTTATCTCATACATAAATTCGAATGCGAGCAAGCCAACATCCTGTCTCTTATACACATCTCCGAGCCCACGAGACCAGAGAGGATCTCGTATGCCGTCTTCTGCTTGAAAAAAAAAAAAAATCACAA
>M99999:999:000000000-AFWM1:1:1103:26741:14107 1:N:0:8
AAGCTCGCCTGTATCTTAGTCGTCGTTATCTCATATATAACTTCGAGTGCGAGCAAGCCAACATCCTGTCTCTTATACACATCTCCGAGCCCACGAGACCAGAGACGATCTCGTATGCCGTCTTCTGCTTGAAAAAAAAAAAAACCAATGA
>M99999:999:000000000-AFWM1:1:1110:27350:12978 1:N:0:8
AAGCTCGCCTGTATCTTAGTCATCGTTATCTCATACATAAATTCGAATGCGAGCAAGCCAACATCCTGTCTCTTATACACATCTCCGAGCCCACGAGACCAGAGAGGATCTCGTATGCCGTCTTCTGCTTGAAAAAAAAAACAAGAAAACC
>M99999:999:000000000-AFWM1:1:2112:22474:15730 1:N:0:8
AAGCTCGCCTGTATCTTAGTCATCGTTATCTCATACATAAATTCGAATGCGAGCAAGCCAACATCCTGTCTCTTATACACATCTCCGAGCCCACGAGACCAGAGAGGATCTCGTATGCCGTCTTCTGCTTGAAAAAAAAAACACAACTGTT
>M99999:999:000000000-AFWM1:1:1101:13290:19430 1:N:0:8
AAGCTCGCCTGTATCTTAGTCATCGTTATCTCATACATAAATTCGACAGCGGGGAAGCCAACATCCTGTCTCTTATACACATCTCCGAGCCCACGAGACCAGAGAGGATCTCGTATGCCGTCTTCTGCTTGACAAAAACAAACACATTAGA
>M99999:999:000000000-AFWM1:1:2107:12210:11373 1:N:0:8
AAGCTCGCCTGTATCTTAGTCATCGTTATCTATACATAAATTCGACAGCGGGGAAGCCAACATCCTGTCTCTTATACACATCTCCGAGCCCAAGAGACCAGAGAGGATCTCGTATGCCGTCTTCTGCTTGAAAAAAAAAACAACAGGACAA
>M99999:999:000000000-AFWM1:1:1114:16626:22305 1:N:0:8
AAGCTCGCCTGTATCTTAGTCATCGTTATCTCATACATAAATTCGACAGCGGGGAAGCCAACATCCTGTCTCTTATACACATCTCCGAGCCCACGAGACCAGAGAGGATCTCGTATGCCGTCTTCTGCTTGAAAAAAAAAAAAAGAAACAA
>M99999:999:000000000-AFWM1:1:1106:8455:12099 1:N:0:8
AAGCTCGCCTGTATCTTAGTCATCGTTATCTCATACATAAATTCGACAGCGGGGAAGCCAACATCCTGTCTCTTATACACATCTCCGAGCCCACGAGACCAGAGAGGATCTCGTATGCCGTCTTCTGCTTGAAAAAAAAAAAAAAAAAACA
>M99999:999:000000000-AFWM1:1:1112:13600:7320 1:N:0:8
AAGCTCGCCTGTATCTTAGTCATCGTTATCTCATACATAAATTCGACAGCGGGGAAGCCAACATCCTGTCTCTTATACACATCTCCGAGCCCACGAGACCAGAGAGGATCTCGTATGCCGTCTTCTGCTTGAAAAAAAAAAACAGGCAAAA
>M99999:999:000000000-AFWM1:1:2109:23155:4281 1:N:0:8
AAGCTCGCCTGTATCTTAGTCATCGTTATCTCATACATAAATTCGACAGCGGGGAAGCCAACATCCTGTCTCTTATACACATCTCCGAGCCCACGAGACCAGAGAGGATCTCGTATGCCGTCTTCTGCTTGAAAAAAAAAAACACTCCACT
>M99999:999:000000000-AFWM1:1:2114:12191:24159 1:N:0:8
AAGCTCGCCTGTATCTTAGTCATCGTTATCTCATACAAAATTCGACAGCGGGGAAGCCAACATCCTGTCTCTTATACACATCTCCGAGCCCACGAGACCAGAGAGGATCTCGTATGCCGTCTTCTGCTTGAAAAAAAAAAACCACATACAA
>M99999:999:000000000-AFWM1:1:2103:21161:21223 1:N:0:8
AAGCTCGCCTGTATCTTAGTCATCGTTATCTCATACATAAATTCGACAGCGGGGAAGCCAACATCCTGTCTCTTATACACATCTCCGAGCCCACGAGACCAGAGAGGATCTCGTATGCCGTCTTCTGCTTGAAAAAAAAAACAGGTGAGCG
>M99999:999:000000000-AFWM1:1:2112:21068:7291 1:N:0:8
AAGCTCGCCTGTATCTTAGTCATCGTTATCTCATACATAAATTCGACAGCGGGGAAGCCAACATCCTGTCTCTTATACACATCTCCGAGCCCACGAGACCAGAGAGGATCTCGTATGCCGTCTTCTGCTTGAAAAAAAACAACATCACTAA
>M99999:999:000000000-AFWM1:1:1114:14794:14038 1:N:0:8
AAGCTCGCCTGTATCTTAGTCATCGTTATCTCATACATAAATTCGACAGCGGGGAAGCCAACATCCTGTCTCTTATACACATCTCCGAGCCCACGAGACCAGAGAGGATCTCGTATGCCGTCTTCTGCTTGAAAAAAAAAAAAAAATCAGT
>M99999:999:000000000-AFWM1:1:2112:15312:23295 1:N:0:8
AAGCTCGCCTGTATCTTAGTCATCGTTATCTCATACATAAATTCGACAGCGGGGAAGCCAACATCCTGTCTCTTATACACATCTCCGAGCCCACGAGACCAGAGAGGATCTCGTATGCCGTCTTCTGCTTGAAAAAAAAAAAAAACATGAA
>M99999:999:000000000-AFWM1:1:1109:11356:20753 1:N:0:8
AAGCTCGCCTGTATCTTAGTCATCGTTATCTCATACATAAATTCGACAGCGGGCAAGCCAACATCCTGTCTCTTATACACATCTCCGAGCCCCCGAGCCCAGAGAGGATCTCGTATGCCGTCTTCTGCTTGAAAAAAAAAAAAAGAATATA
>M99999:999:000000000-AFWM1:1:2108:8294:21944 1:N:0:8
AAGCTCGCCTGTATCTTAGTCATCGTTATCTCATACATAAATTCGACAGCGGGCAAGCCAACATCCTGTCTCTTATACACATCTCCGAGCCAACGAGCCCAGAGAGGATCTCGTATGCCGCCTTCTGCTTGAAAAAAAAAAAACAAAAACA
>M99999:999:000000000-AFWM1:1:1104:7859:24755 1:N:0:8
AAGCTCGCCTGTATCTTAGTCATCGTTATCTCATACATAAATTCGACAGCGGGCAAGCCAACATCCTGTCTCTTATACACATCTCCGAGCCCACGAGACCAGAGAGGATCTCGTATGCCGTCTTCTGCTTGAAAAAAAAAAAAAAACATTA
>M99999:999:000000000-AFWM1:1:1104:18884:24705 1:N:0:8
AAGCTCGCCTGTATCTTAGTCATCGTTATCTCATACATAAATTCGACAGCGGGCAAGCCAACATCCTGTCTCTTATACACATCTCCGAGCCCACGAGACCAGAGAGGATCTCGTATGCCGTCTTCTGCTTGAAAAAAAAAAAAAAACATAA
>M99999:999:000000000-AFWM1:1:2110:26113:8390 1:N:0:8
AAGCTCGCCTGTATCTTAGTCATCGTTATCTCATACATAAATTCGCAGCGGGCAAGCCAACATCCTGTCTCTTATACACATCTCCGAGCCCACGAGACCAGAGAGGATCTCGTATGCCGTCTTCTGCTTGAAAAAAAAAAAAATATAGACA
>M99999:999:000000000-AFWM1:1:2114:12888:2905 1:N:0:8
AAGCTCGCCTGTATCTTAGTCATCGTTATCTCATACATAAATTCGACAGCGGGCAAGCCAACATCCTGTCTCTTATACACATCTCCGAGCCCACGAGACCAGAGAGGATCTCGTATGCCGTCTTCTGCTTGAAAAAAAAAAACTATCTAGG
>M99999:999:000000000-AFWM1:1:1114:25690:21230 1:N:0:8
AAGCTCGCCTGTATCTTAGTCATCGTTATCTCATACATAAATTCGACAGCGGGCAAGCCAACATCCTGTCTCTTATACACATCTCCGAGCCCACGAGACCAGAGAGGATCTCGTATGCCGTCTTCTGCTTGAAAAAAAAAAAAGACAGTAC
>M99999:999:000000000-AFWM1:1:1105:17863:25362 1:N:0:8
AAGCTCGCCTTATCTTAGTCATCGTTATCTCATACATAAATTCGACAGCGGGCAAGCCAACATCCTGTCTCTTATACACATCTCCGAGCCCACGAGACCAGAGAGGATCTCGTATGCCGTCTTCTGCTTGAAAAAAAAAAAACATCAACAA
>M99999:999:000000000-AFWM1:1:1104:14771:1696 1:N:0:8
AAGCTCGCCTGTATCTTAGTCATCGTTATCTCATACATAAATTCGACAGCGGGCAAGCCAACATCCTGTCTCTTCTACACATCTCCGAGCCCACGAGACCAGAGAGGATCTCGTATGCCGTCTTCTGCTTGAAAAAACAATAAAAAATGAT
>M99999:999:000000000-AFWM1:1:1105:5325:15598 1:N:0:8
AAGCTCGCCTGTATCTTAGTCATCGTTATCTCATACATAAATTCGACAGCGGGCAAGCCAACATCCTGTCTCTTATACACATCTCCAGCCCAAGGAGCCAAGAGAGGACTCCGATGCCGGCTTCCTCTTTAAAAAAAAAAAAAGAACATAA
>M99999:999:000000000-AFWM1:1:1112:20841:15761 1:N:0:8
AAGCTCGCCTGTATCTTAGTCATCGTTATCTCATACATAAATTCGACAGCGGGCAAGCCAACATCCTGTCTCTTATACACATCTCCGAGCCCACGAGACCAGAGAGGATCTCGTATGCCGTCTTCTGCTTGAAAAAAACAAAGAACAAATA
>M99999:999:000000000-AFWM1:1:2101:15747:4640 1:N:0:8
AAGCTCGCCTGTATCTTAGTCATCGTTATCTCATACATAAATTCGACAGCGGGCAAGCCAACATCCTGTCTCTTATACACATCTCCGAGCCCACGAGACCAGAGAGGATCTCGTATGCCGTCTTCTGCTTGAAAAAAAAAAAATAAGAAAA
>M99999:999:000000000-AFWM1:1:2109:24389:10123 1:N:0:8
AAGCTCGCCTGTATCTTAGTCATCGTTATCTCATACATAAATTCGACAGCGAGCAAGCCAACATCCTGTCTCTTATACACATCTCCGAGCCCACGAGACCAGAGAGGATCTCGTATGCCGTCTTCTGCTTGAAAAAAAAAAACAAGTAATA
>M99999:999:000000000-AFWM1:1:2102:16942:8140 1:N:0:8
AAGCTCGCCTGTATCTTAGTCATCGTTATCTCATACATAAATTCGACAGCGAGCAAGCCAACATCCTGTCTCTTATACACATCTCCGAGCCCACGAGACCAGAGAGGATCTCGTATGCCGTCTTCTGCTTGAAAAAAAAAAAAAAACGACG
>M99999:999:000000000-AFWM1:1:2107:25448:24992 1:N:0:8
AAGCTCGCCTGTATCTTAGTCATCGTTATCTCATACATAAATTCGACAGCGAGCAAGCCAACATCCTGTCTCTTATACACATCTCCGAGCCCACGAGACCAGAGAGGATCTCGTATGCCGTCTTCTGCTTGAAAAAAAAAACAAAGAACAC
>M99999:999:000000000-AFWM1:1:1106:24532:15702 1:N:0:8
AAGCTCGCCTGTATCTTAGTCATCGTTATCTCATACATAAATTCGACAGCGAGCAAGCCAACATCCTGTCTCTTATACACATCTCCGAGCCCACGAGACCAGAGAGGATCTCGTATGCCGTCTTCTGCTTGAAAAAAAAAAACAAAACAAT
>M99999:999:000000000-AFWM1:1:2107:28028:12370 1:N:0:8
AAGCTCGCCTGTATCTTAGTCATCGTTATCTCATACATAAATTCGACAGCGAGCAAGCCAACATCCTGTCTCTTATACACATCTCCGAGCCCACGAGACCAGAGAGGATCTCGTATGCCGTCTTCTGCTTGAAAAAAAAAAAAAAAGCAAA
>M99999:999:000000000-AFWM1:1:1108:15792:24083 1:N:0:8
AAGCTCGCCTGTATCTTAGTCATCGTTATCTCATACATAAATTCGACAGCGAGCAAGCCAACATCCTGTCTCTTATACACATCTCCGAGCCCACGAGACCAGAGAGGATCTCGTATGCCGTCTTCTGCTTGAAAAAAAAAAAAAAAAAAAA
>M99999:999:000000000-AFWM1:1:1112:11751:20511 1:N:0:8
AAGCTCGCCTGTATCTTAGTCATCGTTATCTCATACATAAATTCGACAGCGAGCAAGCCAACATCCTGTCTCTTATACACATCTCCGAGCCCAGAGACCAGAGAGGATCTCGTATGCCGTCTTCTGCTTGAAAAAAAAAAAAACACAAAAA
>M99999:999:000000000-AFWM1:1:2107:9186:5697 1:N:0:8
AAGCTCGCCTGTATCTTAGTCATCGTTATCTCATACATAAATTCGACAGCGAGCAAGACAATATCCTGACTCTTATCCACATCTCCGAGCCAACGAGACCAGAGAGGAACTCTTATGCCGTCTTCAGCCTTCCAAAAAACGAAAAAACAAA
>M99999:999:000000000-AFWM1:1:2107:25226:24110 1:N:0:8
AAGCTCGCCTGTATCTTAGTCATCGTTATCTCATACATAAATTCGACAGCGAGCAAGCCAACATCCTGTCTCTTATACACATCTCCGAGCCCACGAGACCAGAGAGGATCTCGTATGCCGTCTTCTGCTTGAAAAAAAAAAAATGCAACAA
>M99999:999:000000000-AFWM1:1:1107:11195:10281 1:N:0:8
AAGCTCGCCTGTATCTTAGTCATCGTTATCTCATAAATAAATTCGACAGCGAGCAAGCCAACATCCTGTCTCTTATACACATCTCCGAGCCCACGAGACCAGAGAGGATCTCGTATGCCGTCTTCTGCTTGAAAAAAAAAAAAAAACAATA
>M99999:999:000000000-AFWM1:1:2109:12637:27039 1:N:0:8
AAGCTCGCCTGTATCTTAGTCATCGTTATCTCATACATAAATTCGACAGCGAGCAAGCCAACATCCTGTCTCTTATACACATCTCCGAGCCCACGAGACCAGAGAGGATCTCGTATGCCGTCTTCTGCTTGAAAAAAAAACAAAAAATAAG
>M99999:999:000000000-AFWM1:1:1106:11287:28405 1:N:0:8
ATTCATGCCAGGTCGACACAGGTCTCAAGCTCTCCTGTCTTAGGCATCGTTATCTCTACATAAATTCGACAGCTATCAAGCCAACATCCTGTCTCTTATACACATCTCCGAGCCCACGCGACCAGAGAGGATCTCGTATGCCGTCTTCTGC
>M99999:999:000000000-AFWM1:1:2106:10906:25195 1:N:0:8
AAGCTCGCCTGTATCTTAGTCATCGTTATCTCATACATAAATTCGACAGCGAGCAAGCCAACATCCTGTCTCTTATACACATCTCCGAGCCCACGAGACCAGAGAGGATCTCGTATGCCGTCTTCTGCTTGAAAAAACAATCACAAAAACT
>M99999:999:000000000-AFWM1:1:1110:26817:18339 1:N:0:8
AAGCTCGCCTGTATCTTAGTCATCGTTATCTCAGCTATATCGTCGGGTGCGAGCAAGCCAACATCCTGTCTCTTATACACATCTCCGAGCCCACGAGACCAGAGAGGATCTCGTATGCCGTCTTCTGCTTGAAAAAAAAAAAAATAAACAA
>M99999:999:000000000-AFWM1:1:1106:19948:17679 1:N:0:8
AAGCTCGCCTGTATCTTAGTCATCGTTATCTCTGCTATCTCGTCGGGTGCGAGCAAGCCAACATCCTGTCTCTTATACACATCTCCGAGCCCACGAGACCAGAGAGGATCTCGTATGCCGTCTTCTGCTTGAAAAAAAAAAAAAAACAAAA
>M99999:999:000000000-AFWM1:1:1103:16691:14342 1:N:0:8
AAGCTCGCCTGTATCTTAGTCATCGTTATCTCAGCTATATCGTCGGGTGCGAGCAAGCCAACATCCTGTCTCTTATACACATCTCCGAGCCCACGAGACCAGAGAGGATCTCGTATGCCGTCTTCTGCTTGAAAAAAAACAACAGCGAACG
>M99999:999:000000000-AFWM1:1:1104:22808:3310 1:N:0:8
AAGCTCGCCTGTATCTTAGTCATCGTTATCTCAGCTATATCGTCGGGTGCGAGCAAGCCAACATCCTGTCTCTTATACACATCTCCGAGCCCACGAGACCAGAGAGGATCTCGTATGCCGTCTTCTGCTTGAAAAAAAACAACATAAGAAG
>M99999:999:000000000-AFWM1:1:1109:14463:26724 1:N:0:8
AGCTCTCCTGTATCTTAGTCATCGTTATCTCAGCTATATCGTCGGGTGCGAGCAAGCCAACATCCTGTCTCTTATACACATCTCCGAGCCCACGAGACCAGAGAGGATCTCGTATGCCGTCTTCTGCTTGAAAAAAAAAAACAACACACCA
>M99999:999:000000000-AFWM1:1:2105:10425:15303 1:N:0:8
AAGCTCGCCTGTATCTTAGTCATCGTTATCTCAGCTATATCGTCGGGTGCGAGCAAGCCAACATCCTGTCTCTTATACACATCTCCGAGCCCACGAGACCAGAGAGGATCTCGTATGCCGTCTTCTGCTTGAAAAAAAAAACAACAACTAA
>M99999:999:000000000-AFWM1:1:2101:21597:24159 1:N:0:8
AAGCTCGCCTGTATCTTAGTCATCGTTATCTCAGCTATATCGTCGGGTGCGAGCAAGCCAACATCCTGTCTCTTATACACATCTCCGAGCCCACGAGACCAGAGAGGATCTCGTATGCCGTCTTCTGCTTGAAAAAAAAAACAACAACGCA
>M99999:999:000000000-AFWM1:1:2109:16965:23553 1:N:0:8
AAGCTCGCCTGTATCTTAGTCATCGTTATCTCAGCTATATCGTCGGGTGCGAGCAAGCCAACATCCTGTCTCTTATACACATCTCCGAGCCCACGAGACCAGAGAGGATCTCGTATGCCGTCTTCTGCTTGAAAAAAAAAAACAAAAAACA
>M99999:999:000000000-AFWM1:1:1114:16041:8871 1:N:0:8
AAGCTCGCCTGTATCTTAGTCATCGTTATCTCAGCTATATCGTCGGGTGCGAGCAAGCCAACATCCTGTCTCTTATACACATCTCCGAGCCCACGAGACCAGAGAGGATCTCGTATGCCGTCTTCTGCTTGAAAAAAAAAAACAATATATA
>M99999:999:000000000-AFWM1:1:2101:8796:19044 1:N:0:8
AAGCTCGCCTGTATCTTAGTCATCGTTATCTCAGCTATATCGTCGGGTGCGAGCAAGCCAACATCCTGTCTCTTATACACATCTCCGAGCCCACGAGACCAGAGAGGATCTCGTATGCCGTCTTCTGCTTGAAAAAAAAACAAAAGAACAC
>M99999:999:000000000-AFWM1:1:1103:25365:10772 1:N:0:8
AAGCTCGCCTGTATCTTAGTCATCGTTATCTCAGCTATATCGTCGGGTGCGAGCAAGCCAACATCCTGTCTCTTATACACATCTCCGAGCCCACGAGACCAGAGAGGATCTCGTATGCCGTCTTCTGCTTGAAAAAAAAAAACAAAACAGT
>M99999:999:000000000-AFWM1:1:1103:16807:12713 1:N:0:8
AAGCTCGCCTGTATCTTAGTCATCGTTATCTCAGCTATATCGTCGGGTGCGAGCAAGCCAACATCCTGTCTCTTATACACATCTCCGAGCCCACGAGACCAGAGAGGATCTCGTATGCCGTCTTCTGCTTGAACAAAAAACAAAGAAATCT
>M99999:999:000000000-AFWM1:1:2104:29349:13391 1:N:0:8
AAGCTCGCCTGTATCTTAGTCATCGTTATCTCAGCTATATCGTCGAATGCGGGCAAGCCAACATCCTGTCTCTTATACACATCTCCGAGCCCACGAGACCAGAGAGGATCTCGTATGCCGTCTTCTGCTTGAAAAAAAAAACACAGACAGA
>M99999:999:000000000-AFWM1:1:2113:28088:10416 1:N:0:8
[truncated: 1,672,771 more chars]
