# Supplementary material for: Determination of a Screening Metric for High Diversity DNA Libraries
Source: PLoS One. 2016 Dec 8;11(12):e0167088. doi: 10.1371/journal.pone.0167088 (PMC5145166; doi:10.1371/journal.pone.0167088)
Supplement: S5 Text — FASTA files with a sample of paired reads. Each file contains either the 'rev' (R2) reads. (FA) [file pone.0167088.s007.fa]

>M99999:999:000000000-AFWM1:1:2111:26649:20416 2:N:0:8
GATGTTGGCTTGCTCGCATTCGACGATATGCTTGATGCAACCCCGACTAAGATACAGGCGAGCTTTTGTCTCCTATACACATCTGACGCTGCCGACGAAGCGGATAGTGATGTTCCAGTGGTGCACCGTAGCATTCCACACCAAAACCTGT
>M99999:999:000000000-AFWM1:1:1109:7880:25384 2:N:0:8
GATGTTGGCTTGCTCGCATTCGACGATATGCTTGATGCAACCCCGACTAAGATACAGGCGAGCTTCTGTCTCTTATACACATCTGACGCTGCCGACGAAGAGGATAGTGTAGATCTCGGAGGTCGCCGTACCAATAAAAAAAAAAAAGGCT
>M99999:999:000000000-AFWM1:1:1104:22792:14898 2:N:0:8
GATGTTGGCTTGCTCGCATTCGACGATATGCTTGCAACCCCGACTAAGATACAGGCGAGCTTCTGTCTCTTATACACCTCTGACGCCGCCGACGAAGAGGATAGTGTAGATCTCGGCGGTGGCCGCACTATTAAAACAATAAATAGTCTAG
>M99999:999:000000000-AFWM1:1:1110:15644:26471 2:N:0:8
GATGTTGGCTTGCTCGCATTCGACGATATGCTTGATGCAACCCCGACTAAGATACAGGCGAGCTTCTGTCTCTTATACACATCTGACGCTGCCGACGAAGAGGATAGTGTAGATCTCGGCGCTCGCCCTCTCATTCAGAAAAACAAAAATG
>M99999:999:000000000-AFWM1:1:1114:26058:13025 2:N:0:8
GATGTTGGCTTGCTCGCATTCGACGATATGCTTGATGCAACCCCGACTAAGATACAGGCGAGCTTCTGTCTCTTATACACATCTGACGCTGCCGACGAAGAGGATAGTGTAGATCTCGGTGGTCGCCGCATCATTCAAAAAAAATAACAAC
>M99999:999:000000000-AFWM1:1:2101:28587:9947 2:N:0:8
GATGTTGGCTTGCTCGCATTCGACGATATGCTTGATGCAACCCCGACTAAGATACAGGCGAGCTTCTGTCTCTTATACACATCTGACGCTGCCGACGAAGAGGATCGTGAAGATCTCGGTTGGCGACGTGTCCTATACACAAAACAACACC
>M99999:999:000000000-AFWM1:1:2108:16303:15361 2:N:0:8
GATGTTGGCTTGCTCGCATTCGACGATCTGCTTGATGCAACCCCGACTAAGATACAGGCGAGCTTCTGTCTCTTATACACATCTGACGCTGCCGACGAAGAGGATAGTGTAGACCTCGGTGGGCGCCGCATCCTTCAAAAAAAAAAAAGCG
>M99999:999:000000000-AFWM1:1:1108:14674:8906 2:N:0:8
GATGTTGGCTTGCTCGCATTCGACGATATGCTTGATGCAACCCGACTAAGATACAGGCGAGCTTCTGTCTCTTATACACATCTGACGCTGCCGACGAAGAGGATAGTGTAGATCTCGGTGGTCGCCGTATCATTAAACAAAAAAAGAATGA
>M99999:999:000000000-AFWM1:1:2101:16346:23221 2:N:0:8
GATGTTGGCTTGCTCGCATTCGAGATATTCTTGATGCAAACCCCACTAAGATACCGGCGAGCTTCTGTCTCCTATACCCCTCCGACGCTTCCGAAGAAGAGGATAGGTTAGATTTTGGGGGTCGCCGTCTCATTTAAAACAAAACAGATAA
>M99999:999:000000000-AFWM1:1:2111:25064:12626 2:N:0:8
GATGTTGGCTTGCTCGCATTCGACGATCTGCTTGATGCAACCCCGCCTAAGATACAGGCGAGCTTCTGTCTCTTATACACATCTGACGCTGCCGACGAAGAGGATAGTGTAGCTCTCGGTGGTCGCCCTATCATTTACAAAAAAAAGACGG
>M99999:999:000000000-AFWM1:1:1110:8233:22560 2:N:0:8
GATGTTGGCTTGCTCGCATTCGACGATATGCTTGATGCAACCCCGACTAAGATACAGGCGAGCTTCTGTCTTTTTTACCCTTCTGCCGCTGCCGACGAAGAGGATATGTTACTTCTCGGGTGTCCCGTCTCCTCTCAACAAACAGTGGATT
>M99999:999:000000000-AFWM1:1:1106:17701:15870 2:N:0:8
GATGTTGGCTTGCTCGCTGTCGACGATATGCTTGATGCAACCCCGACTAAGATACAGGCGAGCTTCTGTCTCTTATACACATCTGACGCTGCCGACGAAGAGGATAGTGTAGATCTCGGTGGTCGCCGTATCATTAAAAAAAAAACACGAA
>M99999:999:000000000-AFWM1:1:2104:21193:17765 2:N:0:8
GATGTTGGCTTGCTCGCTGTCGACGATATGCTTGATGCAACCCCGACTAAGATACAGGCGAGCTTCTGTCTCTTATACACATCTGACGCTGCCGACGAAGAGGATAGTGCAGATCTCGGTAGTCGCCGTATCATTTATAAAAACAATAGAA
>M99999:999:000000000-AFWM1:1:2113:7652:7566 2:N:0:8
GCTGTTGGCTTGCTCGCTGTCGACGATATGCTTGATGCAACCCCGACTAAGATACAGGCGAGCTTCTGTCTCTTATACACATCTGACGCTGCCGACGAAGAGGATAGTGTAGATCTAGGTGGTCGCCGTATGCTTAAAACACAACAACATG
>M99999:999:000000000-AFWM1:1:1107:25438:6177 2:N:0:8
GATGTTGGCTTGCTCGCTGTCGACGATATGCTTGATGCAACCCCGACTAAGATACAGGCGAGCTTCTGTCTCTTATACACATCTGACGCTGCCGACGAAGAGGATAGTGTAGATCTCGGTGGTCGCCGTATCATTAAAACAAAAGAACGCC
>M99999:999:000000000-AFWM1:1:2106:23292:8262 2:N:0:8
GATGTTGGCTTGCTCGCTGTCGACGATATGCTTGATGCAACCCCGACTAAGATACAGGCGAGCTTCTGTCTCTTATACACATCTGACGCTGCCGACGAAGAGGATAGTGTAGATCTCGGTGGACGCCGGATCCTTAAAACACAAAAAAGTG
>M99999:999:000000000-AFWM1:1:1102:25761:5765 2:N:0:8
GATGTTGGCTTGCTCGCTGTCGACGATATGCTTGATGCAACCCCGACTAAGATACAGGCGAGCTTCTGTCTCTTATACACATCTGACGCTGCCGACGAAGAGGATAGTTGAGACCTCGGTGGTCGCCGTCTCTTTAACACAAAAACAGACT
>M99999:999:000000000-AFWM1:1:1108:16640:16808 2:N:0:8
GATGTTGGCTTGCTCGCTGTCGACGATATGCTTGATGAACCCCGACTAAGATACAGGCGAGCTTCTGTCTCTTATACACATCTGACGCTGCCGACGAAGAGGATAGTGTAGATCTCGGTGGTCGCCGTATCATTAACAAAAAAAAGAGTAG
>M99999:999:000000000-AFWM1:1:1105:18199:25746 2:N:0:8
GATGTTGGCTTGCTCGCTGTCGACGATATGCTTGAGCAACCCCGACTAATATACAGGCGAGCTTCTGTCTCTTATACACATCTGACCCTGCCGACGAAGAGAATAGTGTAGATCTCGGTGGTGCCCGTTCCATTTACAAAAAAAACAGAAA
>M99999:999:000000000-AFWM1:1:1102:16106:12329 2:N:0:8
GATGTTGGCTTGCTCGCTGTCGAGATATGCTTGATGCAACCCCGACTAAGATACCGGCGAGCTTCTGTCTCTTATACCCATCTGACGCTGCGAACGAAGAGGATAGTGTAGTTCTCGGGGGTCGCTGTATCTTAAAAAAAAAACAACAGTA
>M99999:999:000000000-AFWM1:1:1105:27253:22893 2:N:0:8
GATGTTGGCTTCCCCGCATTCGACGATATGTATGATGCAACCCCGACTAAGATACAGGCGAGCTTCTGTCTCTTATACACATCTGACGCTGCCGACGAAGAGGATAGTGTAGATCTCGGGATTCGCCGTATCATTAAAAACAAAAATACAC
>M99999:999:000000000-AFWM1:1:2114:16370:10097 2:N:0:8
GATGTTGGCTTCCCCGCATTCTACGATATGTATGATGCACCCCCGCCTAAGATACAGGGCGAGCTTCTGTCTCTTATACACATCTGACGCTCCCGACGAAGGGGATCGTGACGTCCTCGGGTGTACCTGTGCACTAGACAAAAAACAAGGA
>M99999:999:000000000-AFWM1:1:1103:18771:13606 2:N:0:8
GATGTTGGCTTCCCCGCATTCGACGATATGTATGATGCAACCCCGACTAAGATACAGGCGAGCTTCTGTCTCTTATACACATCTGACGCTGCCGACGAAGAGGATAGTGTAGATCTCGGTGGTCGCCGTAACCTTCAAAAAAAAAAACATA
>M99999:999:000000000-AFWM1:1:1107:23791:7396 2:N:0:8
GATGTTGGCTTCCCCGCATTCGACGATATGTATGATGCAACCCCGACTAAGATACAGGCGAGCTTCTGTCTCTTATACACATCTGACGCTGCCGACGAAGAGGATAGTGTCGATCTCGGTGGTCGCCGTATTCTTCAAAAAAAGAAAAACA
>M99999:999:000000000-AFWM1:1:2106:3509:14070 2:N:0:8
GATGTTGGCTTCCCCGCATTCGACGATATGTATGATGCAACCCCGACTAAGATACAGGCGAGCTTCTGTCTCTTATACACATCTGACGCTGCCGACGAAGAGGATAGTGTAGCTTTCGGTGGTCGCCGTATCCTTACCAACACAACTCGTT
>M99999:999:000000000-AFWM1:1:1101:11535:20126 2:N:0:8
GATGTTGGCTTCCCCGCATTCGACGATGTATGATGCAACCCCGACTAAGATACAGGCGAGCTTCTGTCTCTTATACACCTCTGACGCTGCCGACGAAGAGGATAGTGTAGATCTAGGTGGTCGCCGTATCATTCAAAAAAAAAATCAACTG
>M99999:999:000000000-AFWM1:1:1109:28647:19007 2:N:0:8
GATGTTGGCTTCCCCGCATTCGACGATATGTATGATGCAACCCCGACTAAGCTACAGGCGAGCTTCTGTCTCTTATACACATCTGACGCTGCCGACGAAGAGGATAGTGTAGATCTCGGTGGTTGCCGTATCCTTCAAAAAACAAACTAGT
>M99999:999:000000000-AFWM1:1:2114:20585:12873 2:N:0:8
GATGTTGGCTTCCCCGCATTCGACGATATGTATGATGCAACCCCGACTAAGATACAGGCGAGCTTCTGTCTCTTATACACATCTGACGCTGCCGACGAAGAGGATAGTGTAGATCTCTGTGGACGCGCGTATCTTAAATAAAAAACAACTA
>M99999:999:000000000-AFWM1:1:1112:17410:14279 2:N:0:8
GATGTTGGCTTCCCCGCATTCGACGATATGTATGATGCAACCCCGACTAAGATACAGGCGAGCTTCTGTCTCTTATACACATCTGACGCTGCCGACGAAGAGGATAGTGTAGATCTCGGTGGTCGCCGTCTCATTAAACAAAAAAAAAGAT
>M99999:999:000000000-AFWM1:1:2109:11304:24518 2:N:0:8
GATGTTGGCTTCCCCGCATTCGACGATATGTATGATGCAACCCCGACTAAGATACAGGCGAGCTTCTGTCTCTTATACACATCTGACGCTGCCGACGAAGAGGATAGTGTAGATCTCTGTGGTCGCCGTATCATTACACAAAAAAAAATGA
>M99999:999:000000000-AFWM1:1:2113:26522:23972 2:N:0:8
GATGTTGGCTTGCTCGCATTCGACGATATGTATGATGCAACCCCGACTAAGATACAGGCGAGCTTCTGTCTCTTATACACATCTGACGCTGCCGACGAAGAGGATAGTGTAGATCTCGGTGGTCGCCGAATCATTAAATAAACAAACATCA
>M99999:999:000000000-AFWM1:1:1107:22288:14891 2:N:0:8
GATGTTGGCTTGCTCGCATTCGACGATATGTATGATGCAACCCCGACTAAGATACAGGCGAGCTTCTGTCTCTTATACACATCTGACGCTGCCGACGAAGAGGATAGTGTAGATCTCGGTGGTTCGCGTATCATTCAAAAAAAAAAATAGA
>M99999:999:000000000-AFWM1:1:1102:17980:4497 2:N:0:8
GATGTTGGCTTGCTCGCATTCGACGATATGTATGATGCAACCCCGACTAAGATACAGGCGAGCTTCTGTCTCTTATACACATCTGACGCTGCCGACGAAGAGGATAGTGTAGATCTCGGCGTTCGCCGTTTCCTTAAAAAAAACATAATCA
>M99999:999:000000000-AFWM1:1:1113:11250:19469 2:N:0:8
GATGTTGGCTTGCTCGCATTCGACGATATGTATGATGCAACCCCGACTAAGATACAGGCGAGCTTCTGTCTCTTATACACATCTGACGCTGCCGACGAAGAGGATAGTGTAGATCTCGGTGGGCGCCGTATCATTAAACAAAAAAAACGAA
>M99999:999:000000000-AFWM1:1:1114:5480:15793 2:N:0:8
GATGTTGGCTTGCTCGCATTCGACGATATGTATGATGCAACCCCGACTAAGATACAGGCGAGCTTCTGTCTCTTATACACATCTGACGCTGCCGACGAAGAGGATAGTGTAGATCTCGGTGGTCGCCGTATCATTAACAAAAAAACCCGAG
>M99999:999:000000000-AFWM1:1:2110:7692:19185 2:N:0:8
GATGTTGGCTTACTCGCATTCGACGATATGTATGATGCAACCCCGACTAAGATACAGGCGAGCTTCTGTCTCTTATACACATCTGACGCTGCCGACGAAGAGGATAGTGTACATCTCGGTGGTCGCCGTATCCATAAAAACACAAACATAC
>M99999:999:000000000-AFWM1:1:2101:17267:23231 2:N:0:8
GATGTTGGCTTGCTCGCATTCGACGATATGTATGATGCAACCCCGACTAAGATACAGGCGAGCTTCTGTCTCTTATACACATCTGACGCTGCCGACGAAGAGGATAGTGTCGACCTCGGTGGTCGCCGTAACATTAAAAAAAAAACGACTG
>M99999:999:000000000-AFWM1:1:2103:20807:10025 2:N:0:8
GATGTTGGCTTGCTCGCATTCGACGATATGTATGATGCAACCCCGACTAAGATACAGGCGAGCTTCTGTCTCTTATACACATCTGACGCTGCCGACGAAGAGGATAGTGTCGATTTCGGCGGTCGGCGTCTAATTTAAAAAACAAACAAAT
>M99999:999:000000000-AFWM1:1:2107:18345:26261 2:N:0:8
GATGTTGGCTTGCTCGCATCGACGATATGTATGATGCAACCCCGACTAAGATACAGGCGAGCTTCTGTCTCTTATACACATCTGACGCTGCCGACGAAGAGGATAGTGTAGATCTCGGTGGTCGCCGTATCATTAAAAAAAACAAGGTGAA
>M99999:999:000000000-AFWM1:1:1109:16594:8953 2:N:0:8
GATGTTGGCTTGCTCGCATTCGACGATATGTATGATGCAACCCCGACTAAGATACAGGCGCGCTTCTGTCTCTTATACACATCTGACGCTGCCGACGAAGAGGATAGTGTAGATCTCGGTTGTCGCCGTTTCCTTAAAAAAAAAATGTAGG
>M99999:999:000000000-AFWM1:1:1108:5636:11674 2:N:0:8
GATGTTGGCTTGCTCGCATTCGACGATATGTATGATGCAACCCCGACTAAGATACAGGCGAGCTTCTGTCTCTTATACACATCTGACGCTGCCGACGAAGAGGATAGTGTAGATCTCGGTGGTCGCCGTATCATTAAAAAACAAAGAGAGC
>M99999:999:000000000-AFWM1:1:1104:16706:24067 2:N:0:8
GATGTTGGCTTGCTCGCTGTCGACGATATGTATGATGCAACCCCGACTAAGATACAGGCGAGCTTCTGTCTCTTATACACATCTGACGCTGCCGACGAAGAGGATAGTGCACATCTCGGTTGTCGTCGCATCATTACAAAACAAAACGAAG
>M99999:999:000000000-AFWM1:1:1102:26369:13747 2:N:0:8
GATGTTGGCTCGCTCGATTTCGACGATATGTTTGATGCAACCCCGACTAAGATACAGGCGAGCTTCGGTCTCTTATACACATCTGACGCTGCCGACGAAGAGGCTGGTGAAAATCCCGTGGTCCGCGGTATCTTTAAAAACAAAAAGACTT
>M99999:999:000000000-AFWM1:1:1112:17853:29031 2:N:0:8
GATGTTGGCTTGCTCGCTGTCGACGATATGTATGATGCAACCCCGACTAAGATACAGGCGAGCTTCTGTCTCTTATACACATCTGCCGCTGCCGACGAAGAGGATAGTGTAGATCTCGGTGGTCGCCGTATCATTAAAAAAAAAACAGGAG
>M99999:999:000000000-AFWM1:1:1113:10500:6719 2:N:0:8
GATGTTGGTTGCTCGCTGTCGACGATATGTATGATGCAACCCCGACTAAGATACAGGCGAGCTTCTGTCTCTTATACACATCTGACGCTGCCGACGAAGAGGGTAGTGTAGATCTCGGTGGGCCCCGTTCCTTTCAACAAAATAATAATAC
>M99999:999:000000000-AFWM1:1:1105:13048:20406 2:N:0:8
GATGTTGGCTTGCTCGCTGTCGACGATATGTATGATGCAACCCCGACTAAGATACAGGCGAGCTTCTGTCTCTTATACACATCTGACGCTGCCGACGAAGAGGATAGTGTAGATCTCTGGTGTCCCCGTATCTTTAAAAAAAAAAAAAATC
>M99999:999:000000000-AFWM1:1:2111:13142:5276 2:N:0:8
GATGTTGGCTTGCTCCTGTCGACGATATGTATGATGCAACCCCGACTAAGATACAGGCGAGCTTCTGTCTCTTATACACATCTGACGCTGCCGACGAAGAGGATAGTGTAGATCTCGGTGGTCGCTGTATCATTAAACAACAACCTGATAA
>M99999:999:000000000-AFWM1:1:1103:23230:7910 2:N:0:8
GATGTTGGCTTGCTCGCTGTCGACGATATGTATGATGCAACCCCGACTAAGATACAGGCGAGCTTCTGTCTCTTATACACATCTGACGCTGCCGACGAAGAGGATAGTGTAGATCTCGGTGGTCGCCGTATCATTAAAAAAAAAAGAGTAG
>M99999:999:000000000-AFWM1:1:2101:22526:8881 2:N:0:8
GATGTTGGCTTGCTCGCTGTCGACGATATGTATGATGCAACCCCGACTAAGATACAGGCGAGCTTCTGTCTCTTATACACATCTGACGCTGCCGACGAAGCGGATAGTGCAGCTCTCGGTGGGCGCCGTGTCATTAAAAAACAAAAAAGCG
>M99999:999:000000000-AFWM1:1:2111:13537:22169 2:N:0:8
GATGTTGGCTTGCTCGCTGTCGACGATATGTATGATGCAACCCCGACTAAGATACAGGCGAGCTTCTGTCTCTTATCCACATCTGACGCTGCCGCCTACGAGGGTAGTGGAGTTCTACGTAGTCGCCGTGTCCTTTAAACAAAACTGACGG
>M99999:999:000000000-AFWM1:1:2104:28870:14422 2:N:0:8
GATGTTGGTTCCCCGCATTCGAGAGTATGTATGATGCAACCCCGACTAAGATACAGGCGAGCTTCTGTCTCTTATACACATCTGACGCTGCCGACGAAGAGGATAGTGTAGACATCGGCGTTCGCCGTATCATTAAAAAACACATAAAGTG
>M99999:999:000000000-AFWM1:1:1112:27768:8915 2:N:0:8
GATGTTGGCTTCCCCGCATTCGAGATTATGTATGATGCAACCCCGACTAAGATACAGGCGAGCTTCTGTCTCTTATACACATCTGACGCTGCCGACGAAGAGGATAGTGTAGATCTCGGTGGTCGCCGTATTCTTAACAAAAACACCAATA
>M99999:999:000000000-AFWM1:1:1101:6466:19351 2:N:0:8
GATGTTGGCTTCCCCGCATTCGAGATTATGTATGATGCAACCCCGACTAAGATACAGGCGAGCTTCTGTCTCTTATACACATCTGACGCTGCCGACGCAGAGGATAGTGTAAGTGTTGTAGGTCGACGTGTCCATAACAACATGAGAATAA
>M99999:999:000000000-AFWM1:1:1113:4253:10708 2:N:0:8
GATGTTGGCTTCCCCGCATTCGAGATTATGTATGATCAACCCCGACTAAGATACAGGCGAGCTTCTGTCTCTTATACACATCTGACGCTGCCGACGAAGAGGATAGTGTAGATCTCGGTGGCCGCCGTATCATTAAAACAAAAACACCAGC
>M99999:999:000000000-AFWM1:1:2104:28886:14431 2:N:0:8
GATGTTGGTTCCCCGCATTCGAGATTATGTATGATGCAACCCCGACTAAGATACAGGCGAGCTTCTGTCTCTTATACACATCTGACGCTGCCGACGAAGAGGATAGTGTAGCTCTCGGTGGTCTCCGTATCATTAAAAACACAAGACGGGT
>M99999:999:000000000-AFWM1:1:1101:12096:18408 2:N:0:8
GATGTTGGCTTCCCCGCATTCGAGATTATGTATGATGCAACCCCGACTAAGATACAGGCGAGCTTCTGTCTCTTATACACATCTGACGCTGCCGACGAAGAGGATAGTGTAGATCTCGGTGGTCGCCGTATCATTAATAAAAAAAAAAACA
>M99999:999:000000000-AFWM1:1:2101:19950:18195 2:N:0:8
GATGTTGGCTTCCCCGCATTCGAGATTATGTATGATGCAACCCCGACTAAGATACAGGCGAGCTTCTGTCTCTTATACACATCTGACGCTGCCGACGAAGAGGATAGTGTAGATCTCGGTGGTCGCCGTATCCTTAAAAAAAAAAACAGTA
>M99999:999:000000000-AFWM1:1:2107:7915:6704 2:N:0:8
GATGTTGGCTTCCCCGCATTCGAGATTATGTATGATGCAACCCCGACTAAGATACAGGCGAGCTTCTTTCTCTTATACACATCTGACCCTGCCGACGAAGAGGATATGTTAGATCTTGGGGGTCGCAGTATCCTTAAAAAAAAAAATAAAA
>M99999:999:000000000-AFWM1:1:1107:14385:5339 2:N:0:8
GATGTTGGCTTCCCCGCATTCGAGATTATGTATGATGCAACCCCGACTAAGATACAGGCGAGCTTCTGTCTCTTATACACATCTGACGCTGCCGACGAAGAGGATAGTGTAGATCTCGGTTGTTGCCGGATCATTAAAAAAACAAAGACAG
>M99999:999:000000000-AFWM1:1:2114:28092:9944 2:N:0:8
GATGTTGGCTTCCCCGCATTCGAGATTATGTATGATGCAACCCCGACTAAGATACAGGCGAGCTTCTGTCTCTTATACACATCTGACGCTGCCGACGAAGAGGATAGTGTAGATCTCGGTGGTCGCCGGATCCTTAAAAAAAACAAAACAG
>M99999:999:000000000-AFWM1:1:2103:16515:20032 2:N:0:8
GATGTTGGCTTGCCCGCATTCGAGATTATGTATGATGCAACCCCGACTAAGATACAGGCGAGCTTCTGTCTCTTATACACATCTGACGCTGCCGACGAAGAGGATAGTGTAGATCTAGGTGGTGGCAGTATCATCAAACAAAAAAGACTAC
>M99999:999:000000000-AFWM1:1:2103:19175:21238 2:N:0:8
GATGTTGGCTTGCCCGCATTCGAGATTATGTATGATGCAACCCCGACTAAGATACAGGCGAGCTTCTGTCTCTTATACACATCTGACGCTGCCGACGAAGAGGATAGTGGAGATCTCGGTGGTCGCCGTCTCCTTAACAAAACAGATAAGG
>M99999:999:000000000-AFWM1:1:2101:16686:23650 2:N:0:8
GATGTTGGCTTGCCCGCATTCGAGATTATGTATGATGCAACCCCGACTAAGATACAGGCGAGCTTCTGTCTCTTATACACATCTGACGCTGCCGACGAAGAGGATAGTGTAGATCTCGGATGGCGTCGTATCATTCAAAAAAAAACAAGAT
>M99999:999:000000000-AFWM1:1:1101:11720:13070 2:N:0:8
GATGTTGGCTTGCCCGCATTCGAGATTATGTATGATGCAACCCCGACTAAGATACAGGCGAGCTTCTGTCTCTTATACACATCTGACGCTGCCGACGAAGAGGATAGTGTAGATCTCGGTGGACGCCGTATACTTAAAAAAAAACAAACGA
>M99999:999:000000000-AFWM1:1:2103:21059:15283 2:N:0:8
GATGTTGGCTTGCCCGCATTCGAGATTATGTATGATGCAACCCCGACTAAGATACAGGCGAGCTTCTGTCTCTTATACACATCTGACGCTGCCGACGAAGAGGATAGTGTAGATCTCGGTAGCCGCCGTATCATTAAAAAAAAAAAGAACA
>M99999:999:000000000-AFWM1:1:2103:5957:6088 2:N:0:8
GATGTTGGCTTGCCCGCATTCGAGATTATGTATGATGCAACCCCGACTAAGATACAGGCGAGCTTCTGTCTCTTATACACATCTGACGCTGCCGACGAAGAGGATAGTGGAGATCTCGGTGGTTGCCGTGTCATTAAACACCAAATAAGTC
>M99999:999:000000000-AFWM1:1:1101:22752:3474 2:N:0:8
GATGTTGGCTTGCCCGCATTCGACATTATGCATGATGCAACCCCGACTAAGTTACAGGCGACCTTCTGTTTTTTTTACCCTTCTGCGCCTCCGGCCGAAAAGGATAGTTAAGTCTCCGTTGGCCTCCTCTCATTTAAACAAAACAATACAG
>M99999:999:000000000-AFWM1:1:1104:2528:17007 2:N:0:8
GATGTTGGCTTGCCCGCATTCGAGATTATGTATGATGCAACCCCGACTAAGATACAGGCGAGCTTCTGTCTCTTATACCCATCTGACGCTGCCGACGAAGAGGATAGGGTAGATCTGGTGGTTCGCCGTTTCCTTGAAAAAAAAAAAACTT
>M99999:999:000000000-AFWM1:1:1112:20077:10639 2:N:0:8
GATGTTGGCTTGCCCGCATTCGAGATTATGTATGATGCAACCCCGACTAAGATACAGGCGAGCTTCTGTCTCTTATACACATCTGACGCTGCCGACGAAGAGGATAGTGTAGCTCTCGGTGGTTGCCGTATCCTTAAAAAACAACAACAAA
>M99999:999:000000000-AFWM1:1:1110:21289:7363 2:N:0:8
GATGTTGGCTTGCTCGCATTCGAGATTATGTATGATGCAACCCCGACTAAGATACAGGCGAGCTTCTGTCTCTTATACACATCTGACGCTGCCGACGAAGAGGATAGTGAAGATCTCGGTGGTCGCCGACTCATTAACAAAATACACAGTA
>M99999:999:000000000-AFWM1:1:2106:6765:13354 2:N:0:8
GATGTTGGCTTGCTCGCATTCGAGATTATGTATGATGCAACCCCGACTAAGATACAGGCGAGCTTCTGTCTCTTATACACATCTGACGCTGCCGACGAAGAGGATAGTGTAGATCTCTGTGGTCGCCGTTTCCATAAAAAAAAAAAACAGA
>M99999:999:000000000-AFWM1:1:1109:3864:16980 2:N:0:8
GATGTTGGCTTGCTCGCATTCGAGATTATGTATGATGCAACCCCGACTAAGATACAGGCGAGCTTCTGTCTCTTATACACATCTGACGCTGCCGACGAAAGGATAGTGTAGATCTTCGTTGTTGCCGGAGCCTTAAAAAACAAAAGAGACT
>M99999:999:000000000-AFWM1:1:1102:8474:11970 2:N:0:8
GATGTTGGCTTGCTCGCATTCGAGATTATGTATGATGCAACCCCGACTAAGATACAGGCGAGCTTCTGTCTCTTATACACATCTGACGCTGCCGACGAAGAGGATAGTGTAGATCTCGGTGGTCGCCGTATCATTAAAAAAAAAAATGATA
>M99999:999:000000000-AFWM1:1:1107:17011:27858 2:N:0:8
GATGTTGGCTTGCTCGCATTCGAGATTATGTATGATGCAACCCCGACTAAGATACAGGCGAGCTTCTGTCTCTTATACACATCTGACGCTGCCGACGAAGAGGATAGTGTAGATCTCGGTGGCCGCCGTATCATTAATAAAAAAAATGCAT
>M99999:999:000000000-AFWM1:1:1111:5935:17442 2:N:0:8
GATGTTGGCTTGCTCGCATTCGAGATTATGTATGATGCAACCCCGACTAAGATACAGGCGAGCTTCTGTCTCTTATACACATCTGACGCTGCCGACGAAGAGGATAGTGTAGATCTCGGTGGTTCGCGCATCATTAAAAAAAAGAAACACA
>M99999:999:000000000-AFWM1:1:1103:8416:25383 2:N:0:8
GATGTTGGCTTGCTCGCATTCGAGATTATGTATGATGCAACCCCGACTAAGATACAGGCGAGCTTCTGTCTCTTATACACATCTGACGCTGCCGACGAAGAGGATAGTGTAGATCTCGGTGGTCGCCGTATCATTACAAAAAAAAGACATG
>M99999:999:000000000-AFWM1:1:2108:13655:25678 2:N:0:8
GATGTTGGCTTGCTCGCATTCGAGATTATGTATGATGCAACCCCGACTAAGATACAGGCGAGCTTCTGTCTCTTATACACATCTGACGCTGCCGACGAAGAGGATAGTGTAGATCTCGGCGGTCGACGTAACACTAAAAACAAACAAAAGT
>M99999:999:000000000-AFWM1:1:2103:12958:26019 2:N:0:8
GATGTTGGCTTGCTCGCATTCGAGATTATGTATGATGCAACCCCGACTAAGATACAGGCGAGCTTCTGTCTCTTATACCCATCTGACGCTGCCGACGCAGAGGATAGTGTAGATCTCGGTGGTCGCCGTCTCCTTAAAACACAAAACACGC
>M99999:999:000000000-AFWM1:1:2110:11491:17548 2:N:0:8
GATGTTGGCTTGCTCGCTGTCGAGATTATGTATGATGCAACCCCGACTAAGATACAGGCGAGCTTCTGTCTCTTATACACATCTGACGCTGCCGACGAAGAGGATAGTGTAGATCTCGGTGGTCGCCGCATCATTTAAAAAAAAAATAGAA
>M99999:999:000000000-AFWM1:1:2101:16684:8582 2:N:0:8
GATGTTGGCTTGCTCGCTGTCGAGATTATGTATGATGCAACCCCGACTAAGATACAGGCGAGCTTCTGTCTCTTATACACATCTGACGCTGCCGACGAAGAGGATAGTGTAGCTCTCGGTGGTTGCCGTTGCATTCAAAAAACAAAGATAT
>M99999:999:000000000-AFWM1:1:2104:20241:19362 2:N:0:8
GATGTTGGCTTGCTCGCTGTCGAGATTATGTATGATGCAACCCCGACTAAGCTACAGGCGAGCTTCTGTCTCTTATACACATCTGACGCTGCCGACGAAGAGGATAGTGTAGATCTCGGTGGTCGCCGTATCCTTAAAAAAAAAACAAAGG
>M99999:999:000000000-AFWM1:1:1113:25200:19231 2:N:0:8
GATGTTGGCTTGCTCGCTGTCGAGATTATGTATGATGCAACCCCGACTAAGATACAGGCGAGCTTCTGTCTCTTATACACATCTGACGCTGCCGACGAAGAGGACATTGTACACCTCGGAGTACGTCACATCATTCAAAACACAAAAGGAG
>M99999:999:000000000-AFWM1:1:1105:11568:12197 2:N:0:8
GATGTTGGCTTGCTCGCTGTCGAGATTATGTATGATGCAACCCCGACTAAGATACAGGCGAGCTTCTGTCTCTTATACACATCTGACGCTGCCGACGAAGAGGATAGTGTCGATCTCGGTGGTCGCCGTATTATTTAAAAACAAAAGAGTG
>M99999:999:000000000-AFWM1:1:2109:21191:18918 2:N:0:8
GCTGTTGGCTTGCTCGCTGTCGAGATTATGTATGATGCAACCCCGACTAAGATACAGGCGAGCTTCTGTCTCTTATACACCTCCTACGCTGCCGACGAAGAGGATAGTGTAGATCTAGGTGAGCTCGGTATCTTTATACCAATAAAATCTA
>M99999:999:000000000-AFWM1:1:1101:9692:23046 2:N:0:8
GATGTTGGCTTGCTCGCTGTCGAGATTATGTATGATGCAACCCCGACTAAGATACAGGCGAGCTTCTGTCTCTTATACACATCTGACGCTGCCGACGAAGAGGATAGTGTAGATCTCGGTGGTCGCCGTATCATTAAACAAAAAAATAGAA
>M99999:999:000000000-AFWM1:1:1111:28250:16514 2:N:0:8
GATGTTGGCTTGCTCGCTGTCGAGATTATGTATGATGCAACCCCGACTAAGATACAGGCGAGCTTCTGTCTCTTATACACATCTGACGCTGCCGACGAAGAGGATAGTGTAGATCTCGGAGGTAGCCCAATCATTAATAAACAAAAAGTAG
>M99999:999:000000000-AFWM1:1:1109:13867:23169 2:N:0:8
GATGTTGGCTTGCTCGCTGTCGAGATTATGTATGATGCAACCCCGACTAAGATACAGGCGAGCTTCTGTCTCTTATACACATCTGACGCTGCCGACGAAGAGGATAGTGTAGATCTCGGTGGTCGCCGTATCCTTAACCAAAACAATAACG
>M99999:999:000000000-AFWM1:1:1107:11850:10521 2:N:0:8
GATGTTGGCTTGCTCGCTGTCGAGATTATGTATGATGCAACCCCGACTAAGATACAGGCGAGCTTCTGTCTCTTATACACATCTGACGCTGCCGACGAAGAGGATAGTGTAGATCTCGGTGGTCGCCGTATCATTAAAAAAAAAAACACAT
>M99999:999:000000000-AFWM1:1:1101:16174:28936 2:N:0:8
GATGTTGGCTTCCCCGCACCCGAGTTGATATATGATGTATCCCCGACTAAGATACAGGCGAGCTTCTGTCTCTTATACACATCTGACGCTGCCGACGAAGAGGATAGTGGAAATCTCGGTGGTCGCCGGATCCTTAAAAAAAAAAATCACC
>M99999:999:000000000-AFWM1:1:2113:13679:19216 2:N:0:8
GATGTTGGCTTCCCCGCACCCGAATTTATGTATGATGCAACCCCGACTAAGATACAGGCGAGCTTCTGTCTCTTATACACATCTGACGCTGCCGACGAAGAGGATAGTGTAGATCTCGGTGGTCCGCCGATCATTTAAAAAAACAACAAAA
>M99999:999:000000000-AFWM1:1:1107:19302:7321 2:N:0:8
GATGTTGGCTTCCCCGCACCCGATTTTTGTATGATGCAACCCCTCCTATGATACAGGCGAGCTTCTGTCTCTTATACACATCTGACGCTGCCGACCAAGAGAATAGTGGAGATCTCTGTGGTTGCCGGACCCTTAAAAAAACACCATGACA
>M99999:999:000000000-AFWM1:1:1102:18443:26497 2:N:0:8
GATGTTTGCTTCCCCGCTCCCGAATTTATGTATGATGCAACCCCGACTATGATACAGGCTCGCTTCTGTCTCTTATACACATCTGACGCTGCCGACGAAGAGGATAGTGTAGATCTCGGTGTGCGCCGTATCCTTTAACACAAAACAACTT
>M99999:999:000000000-AFWM1:1:1104:3234:17664 2:N:0:8
GATGTTGGCTTCCCCGCACCCGATGTTATGTATGTTGCTGCCCCGACTAAGATACAGGCGAGCTTCTGTCTCTTATACACATCTGACGCTGCCGACGAAGAGGATAGTGTAGCTCTCGGTGGGCGCCGTATCATTTAAAAAAACAAACTCA
>M99999:999:000000000-AFWM1:1:1108:27390:15928 2:N:0:8
GATGTTGGCTTCCCCGCACCACCGTTTATATAGATTGCTGCCTCGACTAAGATACAGGCGAGCTTCTGTCTCTTATACACATCTGACGCTGCCGACGAAGAGGATAGTGTAGATCTCGGTGGTCGCCGTCTCATTAAAAAAAAAAACAATG
>M99999:999:000000000-AFWM1:1:2102:3834:19892 2:N:0:8
GATGTTGGCTTCCCCGCACCTGATGTTATATATGATGCTGCCCCGACTAAGATACAGGCGAGCTTCTGTCTCTTATACACATCTGACGCTGCCGACGAAGAGGATAGTGTAGATCCCGGTGGTCGCCGTATCACTAACAAAAACAACGATA
>M99999:999:000000000-AFWM1:1:2101:13972:6142 2:N:0:8
GATGTTGGCTTCCCCGCACCCGAATTTATGTATGATGCAACCCCGACTAAGATACAGGCGAGCTTCTGTCTCTTATACACATCTGACGCTGCCGACGAAGAGGATAGTGGAGATCTCGGTGGACGCCGTAGCATTCAAAAAAAAAAAACAA
>M99999:999:000000000-AFWM1:1:2104:25555:24510 2:N:0:8
GATGTTGGCTTGCTCGCACCCGAATTTATGTATGATGCAACCCCGACTAAGATACAGGCGAGCTTCTGTCTCTTATACACATCTGACGCTGCCGACGAAGAGGATAGTGTAGATCTCGGTTGTCGCGGCATCCTTATAAACAACAAAATCG
>M99999:999:000000000-AFWM1:1:1103:20387:11229 2:N:0:8
GATGTTGGCTTGCTCGCACCCGAATTTATGTATGATGCAACCCCGACTAAGATACAGGCGAGCTTCTGTCTCTTATACACATCTGACGCTGCCGACGAAGAGGATAGTGTAGCTCTCGGTGGGCGCCGTATCTTTGAAAAAAACAAGTATC
>M99999:999:000000000-AFWM1:1:2102:19408:6930 2:N:0:8
GATGTTGGCTTGCTCGCACCCGAATTTATGTATGATGCAACCCCGACTAAGATACAGGCGAGCTTCTGTCTCTTATACACATCTGACGCTGCCGACGAAGAGGATAGTGTAGATCTCGGTGGACGTCGTATCATTTAAAAACAAAGAAACA
>M99999:999:000000000-AFWM1:1:1113:17401:4548 2:N:0:8
GATGTTGGCTTGCTCGCACCCGAATTTATGTATGATGCAACCCCGACTACGATACAGGCGAGCTTCTGTCTCTTATACCCATCTGCCCCTCCCGACAAAGAGGATATTGGCGATCTCGGTGTTGGCCGCTCTTTTAAACAAGACACAATGA
>M99999:999:000000000-AFWM1:1:1105:14052:19458 2:N:0:8
GATGTTGGCTTGCTCGCACCCGAATTTATGTATGATGCAACCCCGACTAAGATACAGGCGAGCTTCTGTCTCTTATACACATCTGACGCTGCCGACGAAGAGGATAGTGTAGATCTCGGTTGTCGCCGTGTCATTAACAAAAAAAACAACG
>M99999:999:000000000-AFWM1:1:1107:16337:18846 2:N:0:8
GATGTTGGCTTGCTCGCACCCGAATTTATGTATGATGCAACCCCGACTAAGATACAGGCGAGCTTCTGTCTCTTATACACATCTGACGCTGCCGACGAAGAGGATAGTGTAGATCTCGGTGGTCGACGTATCATTAAAAAAAAAACCACTA
>M99999:999:000000000-AFWM1:1:2105:5403:19852 2:N:0:8
GATGTTGGCTTGCTCGCACCCGAATTTATGTATGATGCAACCCCGACTAAGATACAGGCGAGCTTCTGTCTCTTATACACATCTGACGCTGCCGACGAAGAGGATAGTGTAGATCTCGGTGGACGCCGCATCATTACAAAACAAAAAACTG
>M99999:999:000000000-AFWM1:1:1103:15361:15229 2:N:0:8
GATGTTGGCTTGCTCGCACCCGAATTTATGTATGATGCAACCCCGACTAAGATACAGGCGAGCTTCTGTCTCTTATACACATCTGACGCTGCCGACGAAGAGGATAGTGTAGATCTCGGTGGTCACCGTATCATTTACACACAAAACAGTA
>M99999:999:000000000-AFWM1:1:1111:10038:14045 2:N:0:8
GATGTTGGCTTGCTCGCACCCGAATATATGTATGATGCAACCCCGACTAAGATACAGGCGAGCTTCTGTCTCTTATACACATCTGACGCTGCCGACGAAGCGGATAGTGTAGATCTCGGTGGTCGCCGTATCATTAAAATAAAAAATCACT
>M99999:999:000000000-AFWM1:1:1114:13889:27223 2:N:0:8
GATGTTGGCTTCCCCGCATTCGAATTTATGTATGATGCAACCCCGACTAAGATACAGGCGAGCTTCTGTCTCTTATACACATCTGACGCTGCCGACGAAGAGGATAGTGTAGCTCTCGGTGGACGCCGTAATATTAACAAAAAAAAAATAG
>M99999:999:000000000-AFWM1:1:2111:17910:3133 2:N:0:8
GCTGTTGGCTTCCCCGCATTCGAATTTATGTATGATGCAACCCCGACTAAGATACAGGCGAGCTTCTGTCTCTTATACACATCTGACGCTGCCGACGAAGAGGATAGTGTAGATCTCGGAGGTCGCAGTATCATTAAAAAAACAAACATGT
>M99999:999:000000000-AFWM1:1:1101:22669:9417 2:N:0:8
GATGTTGGCTTCCCCGCATTCGAATTTATGTATGATGCAACCCCGACTAAGATACAGGCGAGCTTCTGTCTCTTATACACATCTGACGCTGCCGACGAAGAGGATAGTGTAGATCTCGGTGGTCGCCGTCTCATTAAAAAAAACAAACAGG
>M99999:999:000000000-AFWM1:1:2107:26202:11834 2:N:0:8
GATGTTGGCTTCCCCGCATCCGAATTTATGTATGATGCATCCCCGACTAAGATACAGGCGAGCTTCTGTCTCTTATACACATCTGACGCTGCCGACGAAGAGGATAGTGGAGATCTCGGTGGTCGCCCGATTATTAAAAAAAAAAAATATG
>M99999:999:000000000-AFWM1:1:1107:23703:11195 2:N:0:8
GATGTTGGCTTCCCCGCATTCGAATTTATGTATGATGCAACCCCGACTAAGATACAGGCGAGCTTCTGTCTCTTATACACATCTGACGCTGCCGACGAAGAGGATAGTGTAGATCTCGGTGGTCGCCGTATCATTAAAAAAAAAAATAGTG
>M99999:999:000000000-AFWM1:1:2103:7123:8156 2:N:0:8
GATGTTGGCTTCCCCGCATTCGAATTTATGTATGATGCAACCCCGACTAAGATACAGGCGAGCTTCTGTCTCTTATACACATCTGACGCTGCCGACGAAGAGGATAGTGTAGATCTAGGTGGTCGCCGTATCATTAAAAAAAAAAAGAATG
>M99999:999:000000000-AFWM1:1:1104:10415:20319 2:N:0:8
GATGTTGGCTTCCCCGCATTCGAATTTATGTATGATGCAACCCCGACTAAGATACAGGCGAGCTTCTGTCTCTTATACACATCTGACGCTGCCGACGAAGAGGATAGTGTAGATCTTGGTGCGCGCAGGATCATTCAAAAAAAAGAAGAGA
>M99999:999:000000000-AFWM1:1:2108:14527:17891 2:N:0:8
GATGTTGGCTTCCCCGCATTCGAGTATGATGCAACCCCGACTAAGATACAGGCGAGCTTCTGTCTCTTATACACATCTGACGCTGCCGACGAAGAGGATAGTGTAGATCTCGGTGGTCGCCGCATCATTAAAAAAAAACATAGTACACGAG
>M99999:999:000000000-AFWM1:1:2108:19820:7842 2:N:0:8
GATGTTGGCTTCCCCGCATTCGAATTTATGTATGATGCAACCCCGACTAAGATACAGGCGAGCTTCTGTCTCTTATACACATCTGACGCTGCCGACGAAGAGGATAGTTGCGATCTCGGTGGCCGCCGTATCCTTTAAAAAAAAGAAACTG
>M99999:999:000000000-AFWM1:1:1104:17118:28009 2:N:0:8
GATGTTGGCTTGCTCGCATTCGAATTTATGTATGATGCAACCCCGACTAAGATACAGGCGAGCTTCTGTCTCTTATACACATCTGACGCTGCCGACGAAGAGGATAGTGTAGATCTCGGTGGTCGCCGTATAGTTAAAAAAGAACTAGCAG
>M99999:999:000000000-AFWM1:1:2109:10106:24072 2:N:0:8
GATGTTGGCTTGCTCGCATTCGAATTTATGTATGATGCAACCCCGACTAAGATACAGGCGAGCTTCTGTCTCTTATACACATCTGACGCTGCCGACGAAGAGGATAGTGTAGATCTCGGTGGTCGCCGTATCCTTAAAAAAAAAAAACATA
>M99999:999:000000000-AFWM1:1:1102:22400:21680 2:N:0:8
GATGTTGGCTTGCTCGCATTCGAATTTATGTATGATGCAACCCCGACTAAGATACAGGCGAGCTTCTGTCTCTTATACACATCTGACGCTGCCGACAAGAGGATAGTGTAGATCTCGGTGGTCGCCGTATCATTAAAAAAAACAAGAGCTT
>M99999:999:000000000-AFWM1:1:1102:9967:20128 2:N:0:8
GATGTTGGCTTGCTCGCATTCGAATTTATGTATGATGCAACCCCGACTAAGATACAGGCGAGCTTCTGTCTCTTATACACATCTGACGCTGCCGACGAAGAGGATAGTGTAGATCTCGGTGGTCGCCGTATCATTAAAAAAACAAAAAGCA
>M99999:999:000000000-AFWM1:1:2114:13194:20462 2:N:0:8
GATGTTGGCTTGCTCGCATTCGAATTTATGTATGATGCAACCCCGACTAAGATACAGGCGAGCTTCTGTCTCTTATACACATCTGACGCTGCCGACGAAGAGGATAGTGTAGATCTCGGTGGTCGCCGTATCGTTAAAAAAAAAACAGAAG
>M99999:999:000000000-AFWM1:1:2102:14752:10748 2:N:0:8
GATGTTGGCTTGCTCGCATTCGAATTTATGTATGATGCAACCCCGACTAAGATACAGGCGAGCTTCTGTCTCTTATACACATCTGACGCTGCCGACGAAGAGGATAGTGGAGGTCTCGGGGGTCGCCGTTAACTTAAACAAAAAAATAGAA
>M99999:999:000000000-AFWM1:1:1111:7732:14990 2:N:0:8
GATGTTGGCTTGCTCGCATTCGAATTTATGTATGATGCAACCCCGACTAAGATACAGCGAGCTTCTGTCTCTTATACACATCTGACGCTGCCGACGAAGAGGATAGTGTAGATCTCGGTGTTCGCCGTATCATTAAAAAAGCATATCATTT
>M99999:999:000000000-AFWM1:1:1104:13220:18034 2:N:0:8
GATGTTGGCTTGCTCGCATTCGAATTTATGTATGATGCAACCCCGACTAAGCTACAGGCGAGCTTCTGTCTCTTATACACATCTGACGCTGCCGACGAAGAGGATAGTGAAGACCTCGGTGGTCGCCGGATTGTTACAAAAAAAAAAGACA
>M99999:999:000000000-AFWM1:1:2114:13011:17296 2:N:0:8
GATGTTGGCTTGCTCGCATTCGAATTTATGTATGATGCAACCCCGACTAAGATACAGGCGAGCTTCTGTCTCTTATACACATCTGACGCTGCCGACGAAGAGGATAGTGTAGATCTCGGTGGCCGCCGCTTCATTAAAAAAAAAAACAAGC
>M99999:999:000000000-AFWM1:1:1101:17226:19574 2:N:0:8
GATGTTGGCTTCCCCGCTGTCGAATTTATGTATGATGCAACCCCGACTAAGATACAGGCGAGCTTCTGTCTCTTATACACATCTGCCGCTGCCGACGAAGAGGACAGTGTAGATCTCGGTGGCCGCGGGATCCTTAAAAAACAAATCACTC
>M99999:999:000000000-AFWM1:1:1105:18436:4000 2:N:0:8
GATGTTGGCTTCCCCGCTGTCGAATTTATGTATGATGCAACCCCGACTAAGATACAGGCGAGCTTCTGTCTCTTATACACATCTGACGCTGCCGACGAAGAGGCTAGTGTAGATCTCGTAGGTCTCCGTATCATTAACTAACCACAGCGAC
>M99999:999:000000000-AFWM1:1:2112:5805:14468 2:N:0:8
GATGTTGGCTTCCCCGCTGTCGAATTTATGTATGATGCAACCCCGACTAAGATACAGGCGAGCTTCTGTCTCTTATACACATCTGACGCTGCCGACGAAGAGGATAGTGTAGATCTCGGCGGGAGCCGTAACGTTTAAACAAACAAAAGAG
>M99999:999:000000000-AFWM1:1:2103:13377:21721 2:N:0:8
GATGTTGGCTTCCCCGCTGTCGAATTTATGTATGATGCAACCCCGATAAGATACAGGCGAGCTTCTGTCTCTTATACCCATCTGACGCTGCCGACGAAGAGGATAGTGTAGATCTCGGTGGTCGCCGCATCATTAAAAAAACAAAAAATGT
>M99999:999:000000000-AFWM1:1:1109:10141:24812 2:N:0:8
GATGTTGGCTTCCCCGCTGTCGAATTTATGTATGATGCAACCCCGACTAAGATACAGGCGAGCTTCTGTCTCTTATACACATCTGACGCTGCCGACGAAGAGGATAGTGTAGATCTCGGAGGTTCGCGTCTCGTTAAAAAAAAAAAAAGAT
>M99999:999:000000000-AFWM1:1:1103:4114:15229 2:N:0:8
GATGTTGGCTTCCCCGCTGTCGAATTTATGTATGATGCAACCCGACTAAGATACAGGCGAGCTTCTGTCTCTTATACACATCTGACGCTGCCGACGAAGAGGATAGTGTAGATCTCGGTGGTCGCCGTACCCTTAAAAAACAAACGAGTCA
>M99999:999:000000000-AFWM1:1:2102:4328:22052 2:N:0:8
GATGTTGGCTTCCCCGCTGTCGAATTTATGTATGATGCAACCCCGACTAAGATACAGGCGAGCTTCTGTCTCTTATACACATCTGACGCTGCCGACGAAGAGGCTAGCGTAGATCTCGGTGGGCGCCGTTTCACTAAACCACAAGAACATG
>M99999:999:000000000-AFWM1:1:2111:26438:7569 2:N:0:8
GATGTTGGCTTCCCCGCTGTCGAATTTATGTATGATGCAACCCCGACTAAGATACAGGCGAGCTTCTGTCTCTTATACACATCTGACGCTGCCGACGAAGAGGATAGTGTAGATCTCGGTGGTCGCCGGACCATTCATAAAAACAACACGA
>M99999:999:000000000-AFWM1:1:1104:12064:16584 2:N:0:8
GATGTTGGCTTCCCCGCTGTCGAATTTATGTATGATGCAACCCCGACTAAGATACAGGCGAGCTTCTGTCTCTTATACACATCTGACGCTGCCGACGAAGAGGATAGTGTAGATCTCGGTGGGCGCCGTATCTTTTCAAAAAAAAATGACA
>M99999:999:000000000-AFWM1:1:1107:21785:15096 2:N:0:8
GATGTTGGCTTGCCCGCTGTCGAATTTATGTATGATGCAACCCCGACTAAGATACAGGCGAGCTTCTGTCTCTTATACACATCTGACGCTGCCGACGAAGAGGATAGTGTAGATCTCGGTGGTCGCCGTCTCATTAAAAAAAAAAAACTGG
>M99999:999:000000000-AFWM1:1:2109:8398:13047 2:N:0:8
GATGTTGGCTTGCCCGCTGTCGAATTTATGTATGATGCAACCCCGACTAAGATACAGGCGAGCTTCTGTCTCTTATACACATCTGACGCTGCCGACGAAGAGGATAGAGGAGATCTCGATGGTCGTCGTATTACTAAAACACAAACCAAGG
>M99999:999:000000000-AFWM1:1:2101:22749:8164 2:N:0:8
GATGTTGGCTTCCCGCTGTCGAATTTATGTATGATGCAACCCCGACTAAGATACAGGCGAGCTTCTGTCTCTTATACACATCTGACGCTGCCGACGAAGAGGGTAGTGTAGATCTTGGGTGTCCCCGTATCCTTTAAAAAAATACAAACTG
>M99999:999:000000000-AFWM1:1:2105:19290:14265 2:N:0:8
GATGTTGGCTTGCCCGCTGTCGAATTTATGATGATGCAACCCCGACTAAATACAGGCGAGCTTCTGTCTCTATACACATCTGACGCTGCCGACGAAGAGGATAGTGTAGATCTCAGTGGTCTCCGTATCATTTAAAAAAAAAATCAAACAA
>M99999:999:000000000-AFWM1:1:1104:13853:22709 2:N:0:8
GATGTTGGCTTGCCCGCTGTCGAATTTATGTATGATGCAACCCCGACTAAGATACAGGCGAGCTTCTGTCTCTTATACACATCTGACGCTGCCGACGAAGAGGATAGTGTAGATCTCGGGGGGCGCCGTATCATTAAAAAAAAAACAAAGG
>M99999:999:000000000-AFWM1:1:2114:12936:23049 2:N:0:8
GATGGTGGCTTTACCGCTGTCGAATTTATGTATGATGCAACCCCGGCTAAGATACACGCTAGCTTCTGTCTCTTATACACATCTGACGCTGCCGACGAAGAGGATAGTGTAGATCTCGGTGGTCGCCGTTTCATTAACAAAAAAAATAGAG
>M99999:999:000000000-AFWM1:1:1108:27211:18908 2:N:0:8
GATGTTGGCTTGCCCGCTGTCGAATTTATGTATGATGCAACCCCGACTAAGATACAGGCGCGCTTCTGTCTCTTATACACATCTGACGCTGCCGACGAAGAGGATAGTGTAGATCTCGGAGGTCGCCGTCTCATCAAAAAAACAACACTGT
>M99999:999:000000000-AFWM1:1:2110:11122:9937 2:N:0:8
GATGTTGGCTTGCCCGCTGTCGAATTTATGTATGATGCAACCCCGACTAAGATACAGGCGAGCTTCTGTCTCTTATACACATCTGACGCTGCCGACGAAGAGGATAGTGTAGATCTCGGTGGTCCCCGTTTCATTTAAAAAAAAAATAAGT
>M99999:999:000000000-AFWM1:1:1105:5030:15180 2:N:0:8
GATGTTGGCTTGCCCGCTGTCGAATTTATGTATGATGCAACCCCGACTAAGATACAGGCGAGCTTCTGTCTCTTATACACATATGACGCTGCCGACGAAGAGGATAGTGTAGATCTCGGTGGTCGCCGTATCATTAAAAAAAAAACATCAT
>M99999:999:000000000-AFWM1:1:2102:19881:21786 2:N:0:8
GATGTTGGCATGCTCGCTGTCGAATTTATGTATGATGCAACCCCGCCTGAGAATCAGGCGAGCTTCTGTCTCTTATACACATCTGACGCTGCCGACGCAGAGGATAGTGTAGCTCTCGTCGGTAGACTGACCATTCACATACAACAACGAT
>M99999:999:000000000-AFWM1:1:1105:17737:13687 2:N:0:8
GATGTTGGCTTGCTCGCTGTCGAATTTATGTATGATGCAACCCCGACTAAGATACAGGCGAGCTTCTGTCTCTTATACACATCTGACGCTGCCGACGAAGAGGATAGTGTAGATCTCGGTGGTCGCCGTCTCCTTAAAAAAAAAAAATATA
>M99999:999:000000000-AFWM1:1:2108:9703:12477 2:N:0:8
ATACACCGGTCTTGCTCGGTGGTCTCGGATTTGGCTTGCTCGCTGTCGAATTTATGTATGATGCAACCCCGACTAAGATACAGGCGAGCTTCTGTCTCTTATACCCATCTGACGCTGCCGACGAAGAGGATAGTTTAGAATCTCGTGGTCG
>M99999:999:000000000-AFWM1:1:2103:4343:7609 2:N:0:8
GATGTTGGTCGAATTTATGTATGATGCAACCCCGACTAAGATACAGGCGAGCTTCTGTCTCTTATACACATCTTACGCTCCCGACGCAGTGGATACTGAAAGTATCGGTGATCGCCTTGACGTTGAATAAAAACTACTAGCAGCACACAGA
>M99999:999:000000000-AFWM1:1:2106:3883:11907 2:N:0:8
GATGTTGGCTTGCTCGCTGTCGAATTTATGTATGATGAAACCCCGACTAAGATACAGGCGAGCTTCTGTCTCTTATACAACATCTGACGCTGCCGACGAAGAGGATAGTGTAGATCTCGGTGGTCGCCGTATCATTTAATAAAAAACATAG
>M99999:999:000000000-AFWM1:1:2112:4868:8871 2:N:0:8
GATGTTGGCTTGCTCGCTGTCGAATTTATGTATGATGCAACCCCGACTAAGATACAGGCGAGCTTCTGTCTCTTATACACATCTGACGCTGCCGACGAAGAGGATAGTGGAGTTCTCGGTGGGCCACGTATCCTTAAAACAAACAAGACTG
>M99999:999:000000000-AFWM1:1:2106:18567:25985 2:N:0:8
GATGTTGGCTTGCTCGCTGTCGAATTTCTGTCTGATCAACCCCGACTAAGATACAGGCGAGCCTCTGTCTCTTATACCCATCTGCCGCTTCCGACGAAGAGGGTTGTTGAGATTCCCGTGGTCGCCGTGTCCTTTCACAACCAAACAGGAT
>M99999:999:000000000-AFWM1:1:2112:16946:21629 2:N:0:8
GATGTTGGCTTGCTCGCTGTCGAATTTATGTATGATGCAACCCCGACTAAGATAAGGCGAGCTTCTGTCTCTTATACACATCTGACGCTGCCGACGAAGAGGGTTGTGTAACTCTCGGTTGTCGCCGTACCATTAAAAAAAAGAAGAGGAG
>M99999:999:000000000-AFWM1:1:1114:15043:9004 2:N:0:8
GATGTTGGCTTGCTCGCTGTCGAATTTATGTATGATGCAACCCCGACTAAGATACAGGCGAGCTTCTGTCTCTTATACACATCTGACGCTGCCGACGAAGAGGATAGTGTAGATCTCGGTGGTCGCCGTATTATTAAAAAAAAAACATACG
>M99999:999:000000000-AFWM1:1:2102:16225:1747 2:N:0:8
GATGTTGGCTTGCTCGCTGTCGAATTTATGTATGATGCAACCCCGACTAAGATACAGGCGAGCTTCTGTCTCTTATACCCATCTGACGCTGCCGACGAAGAGGATAGTGGATATCTCGGTGGTCGCCGTATTCTTACATAACACACTATCT
>M99999:999:000000000-AFWM1:1:1101:12866:16702 2:N:0:8
GATGTTGGCTTGCTCGCTGTCGAATTTATGTATGATGCAACCCCGACTAAGATACAGGCGAGCTTCTGTCTCTTATACACATCTGACGCTGCCGACGAAGAGGATAGTGTAGATCTCGGTGGTCGCCGTATCCTTAAAAAAAAAAAAGAGG
>M99999:999:000000000-AFWM1:1:2108:21134:4571 2:N:0:8
GATGTTGGCTTGCTCGCTGTCGAATTTATGTATGATGCAACCCCGACTAAGATACAGGCGAGCTTCTGTCTCTTATACACATCTGACGCTGCCGACGAAGAGGATAGTGTAGATCTCGGGGGTCGCCCTATCATTAAAAAAACATAAGGCG
>M99999:999:000000000-AFWM1:1:2105:15691:10628 2:N:0:8
GATGTTGGCTTGCTCGCATTCGACGATATAGCTGATGCAACCCCGACTAAGATACAGGCGAGCTTCTGTCTCTTATACACATCTGACGCTGCCGACGAAGAGGATAGTGTAGATCTCGGGGGTCGCCGTATCTTTAAAAAAAAAAATAGTG
>M99999:999:000000000-AFWM1:1:2110:18135:7975 2:N:0:8
GATGTTGGCTTGCTCGCATTCGACGATATAGCTGATGCAACCCCGACTAAGATACAGGCGAGCTTCTGTCTCTTATACACATCTGACGCTGCCGCAGAAGAGGATAGTGTAGATCTCGGAGGCTGCGGTATCCTTAAACAAAAAAAGAAGT
>M99999:999:000000000-AFWM1:1:1107:10775:17467 2:N:0:8
GATGTTGGCTTGCTCCATTCGACGATATAGCTGATGCAACCCCGACTAAGATACAGGCGAGCTTCTGTCTCTTATACACATCTGACGCTGCCGACGAAGAGGATAGTGTAGATCTCGGTGGTCGCCGTATCATTACAAAAAAGAAATGAGC
>M99999:999:000000000-AFWM1:1:2109:7610:4229 2:N:0:8
GATGTTGGCTTGCTCGCATTCGACGATATAGCTGATGCAACCCCGACTAAGATACAGGCGAGCTTCTGTCTCTTATACACATCTGACGCTGCCGACGCAGAGGATAGTGTAGCACTCTGTGGTCGCCGTATCCTTTAAAAAAAAAATAAGA
>M99999:999:000000000-AFWM1:1:2106:19882:23404 2:N:0:8
GATGTTGGCTTGCTCGCATTCGACGATATAGCTGATGCAACCCCGACTAAGATACAGGCGAGCTTCTGTCTCTTATACACATCTGACGCTGCCGACGAAGAGGATAGTGGAGATCTCGGTGGTCGCCGTATCATTAAAACAAAAAATGAAT
>M99999:999:000000000-AFWM1:1:1104:5966:13994 2:N:0:8
GATGTTGGCTTGCCGCATTCGACGATATAGCTGATGCAACCCCGACTAAGATACAGGCGAGCTTCTGTCTCTTATACACATCTGACGCTGCCGACGAAGAGGATAGTGTAGATCTCGGTGGTCGCCGCATCATTAAAAAAAAAAACAGTAA
>M99999:999:000000000-AFWM1:1:1112:20370:23222 2:N:0:8
GATGTTGCTTGCTCGCATTCGACGATATAGCTGATGCATCCCCGACTAAGATACAGGCGAGCTTCTGTCTCTTATACACATCTGACGCTGCCGACGAAGAGGATAGTGTAGAGTCCGGTGGTCGGCGTATCATTAAAAAAAAATGAAATAA
>M99999:999:000000000-AFWM1:1:1113:20034:17852 2:N:0:8
GATGTTGGCTTGCTCGCATTCGACGATATAGCTGATGCAACCCCGACTAAGATACCGGCGCGCTTCTGTCTCTTATACACATCTGACGCTGCCGACGAAGAGGATAGTGTAGATCTCGGTGGTCGCCGTATCATTAAAAAAACAAAGTGAT
>M99999:999:000000000-AFWM1:1:1113:15664:23499 2:N:0:8
GATGTTGGCTTGCTCGCATTCGACGATATAGCTGATGCAACCCCGACTAAGATACAGGCGAGCTTCTGTCTCTTATACACATCTGACGCTGCCGACGAAGAGGATAGTGTAGATCTCGGTGGTCCGCGCATACTTGACCAACAAAATACAG
>M99999:999:000000000-AFWM1:1:1102:16929:26106 2:N:0:8
GATGTTTGCTTGCTCGCGGTCGACGATATAGCTGATGCAACCCCGACTAAGATACAGGCGCGCTTCTGTCTCTTATACACATCTGACGCTGCCGAGAAGAGGATAGTGTAGATCTCGTGGGTAGCCGTATCATTACAAAAAAAAAAAGATG
>M99999:999:000000000-AFWM1:1:2107:2906:10677 2:N:0:8
GATGTTGGCTGCTCGCTGTCGACGATATAGCTGATGCAACCCCGACTAAGATACAGGCGAGCTTCTGTCTCTTATACACCTCCGACGCTGCCGACGAAGAGGATAGTGTAGCTCTCGGTGGTAGACGGATCATTAAAAAAAAAAATACAGA
>M99999:999:000000000-AFWM1:1:2107:4787:7676 2:N:0:8
GATGTTGGCTTGCTCGCTGTCGAGATATAGCTGATCAACCCCGACTAAGATACAGGCGAGCTTCTGTCTCTTATACACATCTGACGCTGCCGACGAAGAGGATAGTGGAATACTCGGGTGACGCCGTAACATTAAAAAAAAAACACAAAGT
>M99999:999:000000000-AFWM1:1:2110:8233:6204 2:N:0:8
GATGTTGGCTTGCTCGCTGTCGACGATATAGCTGATGCAACCCCGACTAAGATACAGGCGAGCTTCTGTCTCTTATACACATCTGACGCTGCCGACGAAGAGGATAGTGGAGATGTGCGGGGTCGCCGTATCATTAAAAAAAACACAAACG
>M99999:999:000000000-AFWM1:1:2107:13182:20935 2:N:0:8
GATGTTGGCTTGCTCGCTGTCGACGATATAGCTGAGCAACCCCGACTAAGATACAGGCGAGCTTCTGTCTCTTATACACATCTGACGCTGCCGACGAAGAGGATCGTGTAGATCTCGGTGGTCGCCGTATGCTTCAAACACAAACAGGAGT
>M99999:999:000000000-AFWM1:1:2114:22648:6677 2:N:0:8
GATGTTGGATTGCTCGCTGTCGCCGATATAGATGATGCCACCCCGACTAAGATCCAGGCGAGCTTCTGTCTCTTATACACATCTGACGCTGCCGACGAAGAGGATAGTGTAGATCCAGGGTGTCACAGGATCATTAAATCAACAAAAACAG
>M99999:999:000000000-AFWM1:1:2104:10509:11495 2:N:0:8
GATGTTGGCTTGCTCGCTGTCGACGATATAGCTGATGCAACCCCGACTAAGATACAGGCGAGCTTCTGTCTCTTATACACATCTGACGCTGCCGACGAAGAGGATAGTGTAGATCTAGGAGCTCGACGTATCATTACAAAAAACACACACG
>M99999:999:000000000-AFWM1:1:1101:10852:12724 2:N:0:8
GATGTTGGTTGCTCGCTGTCGACGATATAGCTGATGCAACCCCGACTAAGATACAGGCGAGCTTCTGTCTCTTATACACATCTGACGCTGCCGACGAAGAGGATAGTGTAGATCTCGGTGGTCGCAGTATCATTAACAAAAAAATTATTGG
>M99999:999:000000000-AFWM1:1:2101:11925:17550 2:N:0:8
GATGTTGGCTTGCTCGCTGTCGACGATATAGCTGATGCAACCCCGAATAAGATACAGGCGATAATCTGTATCTTATACCCATATGACGCAGCCGACGAAGAGGATACTAGAGATCCGTGCTACAGATATATCATTAACACACAAATGCAAT
>M99999:999:000000000-AFWM1:1:1110:18715:27369 2:N:0:8
GATGTTGGCTTGCTCGCTGTCGACGATATAGCTGATGCAACCCCGACTAAGATACAGGCTAGCTTCTGTCTCTTATACACATCTGACGCTGCCGACGAAGAGGATAGTGGAGATCTCGGTGGTCGCCGTATCATTAAAAAAAAAAAATCAA
>M99999:999:000000000-AFWM1:1:1106:26420:13888 2:N:0:8
GATGTTGGCTTCCCCGCATTCGAATTTATAGCTGATGCAACCCCGACTAAGATACAGGCGAGCTTCTGTCTCTTATACACATCTGACGCTGCCGACGAAGAGGATAGTGTAGATCTCGGGGGTCGCCGTATCATTGACAAAAAAGAAAGGT
>M99999:999:000000000-AFWM1:1:2114:13122:6637 2:N:0:8
GATGTTGGCTTCCCCGCATTCGAATTTATAGCTGATGCAACCCCGACTAAGATACAGGCGAGCTTCTGTCTCTTATACACATCTGACGCTGCCGACGAAGAGGATAGTGTAGATCTCGGTGGTCGCCACATCACTTAAAAAACAAAACGAG
>M99999:999:000000000-AFWM1:1:1104:13669:5239 2:N:0:8
GATGTTGGCTTCCCCGCATTCGAATTTATAGCTGATGCAACCCCGACTACGATACAGGCGAGCTTCTGTCTCTTATACACATCTGACGCTGCCGACGAAGAGGATAGTGTAGATCTCGGATGTCGCCGTATCCTTATAAAAAAAAAGAGTA
>M99999:999:000000000-AFWM1:1:1106:14942:21714 2:N:0:8
GATGTTGGCTTCCCCGCATTCGATTTTATAGCTGCTGCAACCCCGACTAAGCTACAGGCGGGCTTCTTTCTCTTTTACCCATCTGACCCTGCGACGAAGCGGATAGTTTTAATCTCGGTGGTCGCCGTATTATTAAAAAAAAAAACACAGT
>M99999:999:000000000-AFWM1:1:2109:9079:8825 2:N:0:8
GATGTTGGCTTCCCCGCATTCGCATTTATAGCTAATGCAACTCCGACTAAGATACAGGCGCGCTTCTGTCTCTTATACACATCTGCCGCTGCCGACGAAGAGGACAGTGTAGATCTCGGTGTCCGCCGAACCCTTTACAAAAACAAGAGAT
>M99999:999:000000000-AFWM1:1:2102:19274:28634 2:N:0:8
GATGTTGGCTTCCCCGCATTCGAATTTATAGCTGATGCAACCCCGACTAAGATACAGGCGAGCTTCTGTCTCTTATACACATCTGACGCTGCCGACGAAGAGGATAGTGTAGATCTTGGGTGTCGCCGTCTCACTAAAACAAAAACCTAGG
>M99999:999:000000000-AFWM1:1:1110:9977:3975 2:N:0:8
GATGTTGGCTTCCCCGCATTCGAATTTATAGCTGATGCAACCCCGACTAAGATACAGGCGAGCTTCTGTCTCTTATACACATCTGACGCTGCCGACGAAGAGGTTAGTGTAGCTCTATGTAGTCTCCTGATCATCAAAAAAACGACACCGA
>M99999:999:000000000-AFWM1:1:2101:11739:10702 2:N:0:8
GATGTTGGCTTCCCCGCATTCGAATTTATAGCTGATGCAACCCCGACTAAGATACAGGCGAGCTTCTGTCTCTTATACACATCTGACGCTGCCGACGAAGAGGATAGTGAAGGTTTCGGTGGTAGCGGTATTATTAAACAAAAAACAAGGG
>M99999:999:000000000-AFWM1:1:2107:22867:5301 2:N:0:8
GATGTTGGCTTGCCCGCATTCGAATTTATAGATGATGCAAACCCGACTAAGATACAGGCGAGCTTCTGTCTCTTATACACATCTGACGCTGCCGACGAAGAGGATAGTGTAGATCTCGGTGGTCGCCGCATCATTCAAAAAAAAACATAGT
>M99999:999:000000000-AFWM1:1:1101:21269:3289 2:N:0:8
GATGTTGGCTTGCCCGCATTCGAATTTATAGCTGATGCAACCACGACTAAGATACAGGCGAGCTTCTGTCTCTTATACAATCTGACGCTGCCGAAGAAGAGGATAGTGGAGGTCTCGGTGGTTGCCGTATCATTTACAAAAAAAAACGTGG
>M99999:999:000000000-AFWM1:1:2102:19464:24593 2:N:0:8
GATGTTGGCTTGCCCCATTCGAATTTATAGCTGATGCAACCCCGACTAAGATACAAGCGAGCCTCTTTCTCTTATACACATCTGACGCTGCCGACGAAGAGGAAAGTGTACATCTTGGTGGTCTCCGGAACATTAAATAAAAAATCAAACT
>M99999:999:000000000-AFWM1:1:2108:11595:23908 2:N:0:8
GATGTTGGCTTGCCCGCATTCGAATTTATAGCTGATGCAACCCCGACTAAGATACAGGCGAGCTTCTGTCTCTTATACACATCTGACGCTGCCGACGAAGAGGATAGTGTAGATCTCTGTGTTCGCCGACTCCTTTACAAAAAAAACAGTT
>M99999:999:000000000-AFWM1:1:1104:13906:16512 2:N:0:8
GATGTTGGCTTGCCCGCATTCGAATTTATAGCTGATGCAACCCCGACTAAGATACAGGCGAGCTTCTGTCTCTTATACACATCTGACGCTGCCGACGAAGAGGATAGTGTAGCTCTCGGTGGTCGCCGTATCCTTCAACACAAAAACAGGA
>M99999:999:000000000-AFWM1:1:2110:19365:24338 2:N:0:8
GATGTTGGCTTGCCCGCATTCGAATTTATAGCTGATGCAACCCCGACTAAGATACAGGCGAGCTTCTGTCTCTTATACACATCTGACGCTGCCGACGAAGAGGATAGTGTAGATCTCGGGGGTCGCGCGTATAATAACAAACAAACACGCT
>M99999:999:000000000-AFWM1:1:2113:14002:7288 2:N:0:8
GATGTTGGCTTGCCCGCATTCGAATTTATAGCTGATGCAACCCCGACTAAGATACAGGCGAGCTTCTGTCTATTATACACATCTGACGCTGCCGACGAAGAGGATAGTGTAGATATCGGCAGTCGACGTGTCATCAAAAAAAAAAAATCTG
>M99999:999:000000000-AFWM1:1:2106:16979:27685 2:N:0:8
GATGTTGGCTTGCCCGCATTCGAATTTATAGATGAGGCAACCCCGACTAAGATACAGGCGAGCTTCTGTCTCTTATACACATCTGACGCTGCCGACGAAGAGGATAGTGTAGATCTCGGGGGTCGCCGTATCATTAAAAAACAAAACAACG
>M99999:999:000000000-AFWM1:1:1103:27921:20136 2:N:0:8
GATGTTGGCTTGCTCGCATTCGAATTTATAGCTGATGCAACCCCGACTAAGATACAGGCGAGCTTCTGTCTCTTATACACATCTGACGCTGCCGACGAAGAGGATAGTGTAGATCTAGGTGATAGACGTCTCAATAAACAAAAAAAAACAG
>M99999:999:000000000-AFWM1:1:1108:21926:5739 2:N:0:8
GATGTTGGCTTGCTCGCATTCGAATTTATAGCTGATGCAACCCCGACTAAGATACAGGCGACCTTTTGTCTCTTATACACATCTGACGCTCCCGACGAAGAGGATAGTGTAGATCTCGGCTGTCGCGGTATCATTAACCAAAAACAATATT
>M99999:999:000000000-AFWM1:1:1106:8001:25866 2:N:0:8
GCTGTTGGCTTGCTCGCATTCGAATTTATAGCTGATGCAACCCCGACTAAGATACAGGCGAGCTTCTGTCTCTTATACACATCTGACGCTGCCGACAAAGAGGATATAGAAGATCACGGCAGTAACAGCAACTTTAAAAAACAAAACGCAG
>M99999:999:000000000-AFWM1:1:2105:7125:15752 2:N:0:8
GATGTTGGCTTGCTTCGCATTCGAATTTATAGCTGATGCAACCCCGACTAAGATACAGGCGAGCTTCTGTCTCTTATACACATCTGACGCTCCCGACGAAGAGGATAGTGAAGATCTTGGGGGTCGCCGATTCATTAAAAACAAAATAATG
>M99999:999:000000000-AFWM1:1:2114:12691:2473 2:N:0:8
GATGTTGGCTTGCTCGCATTCGAATTTATAGCTGATGCAACCCCGACTAAGATACAGGCGAGCTTCTGTCTCTTATACACATCTGACGCTGCCGACGAAGAGGATAGTGGAGATACCGGTGGGTGCGGTATCCTTGAACAAATAATAATAG
>M99999:999:000000000-AFWM1:1:1111:21585:16592 2:N:0:8
GATGTTGGCTTGCTCGCATTCGAATTTATAGCTGATGCAACCCCGACTAAGATACAGGCGAGCTTCTGTCTCTTATACACATCTGACGCTGCCGACGAAGAGGATAGTGTAGATCTCGGTGGTCGCCGTATCATTAACAAAACAACAGAGG
>M99999:999:000000000-AFWM1:1:2104:23334:9553 2:N:0:8
GATGTTGGCTTGCTCGCATTCGAATTTATAGCTTATGCAACCCCGACTAAGATACAGGCGAGCTTCTGTCTCTTATACACATCTGACGCTGCCGACGAAGAGGATAGTGGAGATCTCGGTGGCTTGCGTATCATTGACAACAACAACGAAT
>M99999:999:000000000-AFWM1:1:2109:14821:25362 2:N:0:8
GATGTTGGCTTGCTCGCATTCGAATTTATAGCTGATGCAACCCCGACTAAGATACAGGCGAGCTTCTGTCTCTTATACACATCTGACGCTGCCGACGAAGAGGATAGTGTAGGTCTCGGTGGTGGCAGTATCATTAAATAAAATAAAAAGT
>M99999:999:000000000-AFWM1:1:2105:13555:10081 2:N:0:8
GATGTTTGCTTGCTCGCATTCGAATTTATAGCTGATGCAACCCCGACTAAGATACAGGCGAGCTTCTGTCTCTTATACACATCTGACGCTCCCGACGACGAGGCTATTTAAGACTTGGGTGTCCGCCGTGTCTTTAAAAAAAAAAAATATG
>M99999:999:000000000-AFWM1:1:2108:3129:19510 2:N:0:8
GATGTTGGCTTGCTCGCACCCGACGATATGCTTGAGAAAACCCCGACTAAGATACAGGCGAGCTTCTGTCTCTTATACACTCTGACGCTGCCGACGAAGAGGATAGTGTAGCTCTCGGTGGTCGCCGGAGCCTTTACAAAAAAAACATAAG
>M99999:999:000000000-AFWM1:1:1108:13208:28032 2:N:0:8
GATGTTGGCTTGCTCGCACCCGACGATATGCTTGAGAAAACCCCGACTAAGATACAGGCGAGCTTCTGTCTCTTATACACATCTGACGCTGCCGACGAAGAGGATAGTGTAGATCTCGGTGGTCTCCGCATCATTAAAAAAAAAAAAAACG
>M99999:999:000000000-AFWM1:1:1107:20335:11485 2:N:0:8
GATGTTGGCTTGCTCGCACCCGACGATATGCTTGAGAAAACCCCGACTAAGATACAGGCGAGCTTCTGTCTCTTATACACATCTGCCGCTGCCGAAGAAGAGGATAGTTTAGCTCTCGGTTGTCGCCGTATCATGAACAACAAACGAAGGG
>M99999:999:000000000-AFWM1:1:2106:14959:22932 2:N:0:8
GATGTTGGCTTGCTCGCACCCGACCATATGCTTGAGAAAACCCCGACTAAGATACAGGCGAGCTTCTGTCTCTTATACACATCTGACGCTGCCGACGAAGAGGATAGTGTAGATCTCGGTGGTCGCCGTATCATTAAAAAAAAAAAAAGAG
>M99999:999:000000000-AFWM1:1:2105:18440:4557 2:N:0:8
GATGTTGGCTTGCTCGCACCCGACGATATGCTTGAGAAAACCCCGACTAAGATACAGGCGAGCTTCTGTCTCTTATACACATCTGACGCTGCCGACGAAGAGGATAGTGTAGACCTCGGTGGTTGCCGTTTCCTTAAAAAAAAAAATAGTG
>M99999:999:000000000-AFWM1:1:1108:10654:27102 2:N:0:8
GATGTTGGCTTGCTCGCTCCCGACGATATGCTTGAGAAAACCCCGCTAAGATACAGGCGAGCTTCTGTCTCTTATACACATCTGACGCTGCCGACGAAGAGGGTCGTGTATACCTCGGTGGTCGACGGATCCTTACAAAAAAGAACACCGA
>M99999:999:000000000-AFWM1:1:1102:11333:7509 2:N:0:8
GATGTTGGCTTGCTCGCACCCGACGATATGCTTGAGAAAACCCCGACTAAGATACAGGCGAGCTTCTGTCTCTTATACACATCTGACGCTGCCGACGAAGAGGATAGTGTAGATCTCGGTTGTCGCCGTATCATTTACAAACAAACTGTCC
>M99999:999:000000000-AFWM1:1:2114:16990:9463 2:N:0:8
GATGTTGGCTTGCTCGCACCCGACGATATGCTTGAGAAAACCCCGACTAAGATACAGGCGAGCTTCTGTCTCTTATACACATCTGACGCTGCCTACGAAGAGGATAGTGGAGATCTCGGGTGGTGTCGTAGCATTGAACAAAACTGTGGTG
>M99999:999:000000000-AFWM1:1:2107:6441:11658 2:N:0:8
GATGTTGGCTTGCTCGCACCCGACGATATGCTTGAGAAAACCCCGACTAAGATACAGGCGAGCTTCTGTCTCTTATACACATCTGACGCTGCCGACGAAGAGGATAGTGTAGATCTCGGTTGTCGCCGTATCCTTAAACAAAAAAAAATAC
>M99999:999:000000000-AFWM1:1:2112:6607:20763 2:N:0:8
GATGTTGGCTTGCTCGCACCCGACGATATGCTTGAGAAAACCCCGACTAAGATACCGGCGAGCTTCTGTCTCTTATACACATCTGACGCTGCCGACGAAGAGGATAGTGTAGATCTCGGTGGTCGCCGTATCATTCCAAAAAAAAAAAGTG
>M99999:999:000000000-AFWM1:1:2110:18795:5824 2:N:0:8
GATGTTGGCTTCCCCGCTTCGACGATATGCTTGAGAAAACCCCGACTAAGATACAGGCGAGCTTCTGTCTCTTATACACATCTGACGCTGCCGACGAAGAGGATAGTGGAGATCTCGGGGGCTCGCGTATCTTTAAAAAAAAAAAAAACGG
>M99999:999:000000000-AFWM1:1:2105:18014:20350 2:N:0:8
GATGTTGGCTTCCCCGCATTCGACGATATGCTTGAGAAAACCCCGACTAAGATACAGGCGAGCTTCTGTCTCTTATACACATCTGACGCTGCCGACGAAGAGGATAGTGTAGATCTCGGTGGTCGCCGTATCATTAAAATAAAAAAATAAG
>M99999:999:000000000-AFWM1:1:1102:14055:25222 2:N:0:8
GATGTTGGCTTCCCCGCATTCGACGATATGCTTGAGAAAACCCCGACTAAGATACAGGCGAGCTTCTGTCTCTTATACACATCTGACGCTGCCGACGAAGAGGATAGTGTAGATCTCGGTGGCCGCCGCATCCTTCAAAAAAAAAAGGTTG
>M99999:999:000000000-AFWM1:1:1107:6497:5853 2:N:0:8
GATGTTGGCTTCCCCGCATTCGACGATATGCTTGAGAAAACCCCGACTAAGATACAGGCGAGCTTCTGTCTCTTATACACATCTGACGCTGCCGACGAAGAGGATAGTGTACACTTCGTCGGTCGCGTGACGATTACAAAAAAAAAAACAT
>M99999:999:000000000-AFWM1:1:2109:22890:15634 2:N:0:8
GATGTTGGCTTCCCCGCATTCGACGATATGCTTGAGAAAACCCCGACTAAGATACAGGCGAGCTTCTGTCTCTTATACACATCTGACGCTGCCGACGAAGAGGATAGTGTAGATCTCGGTGGTTGCCGTATCATTAAAACAAAAACAACAT
>M99999:999:000000000-AFWM1:1:2104:12190:18866 2:N:0:8
GATGTTGGCTTCCCCGCATTCGACGATATGCTTGAGAAAACCCCGACTAAGATACAGGCGAGCTTCTGTCTCTTATACACATCTGACGCTGCCGACGAAGAGGATAGTGTAGATCTCGGTGGGCGCCGTATCATTCAAAAAAAAAACAGAG
>M99999:999:000000000-AFWM1:1:2104:17925:15524 2:N:0:8
GATGTTGGCTTCCCCGCATTCGACGATATGCTTGAGAAAACCCCGACTAAGATACAGGCGAGCTTCTGTCTCTTATACACATCTGACGCTGCCGACGAAGAGGATAGTGGAGATCTCGGTGGTCGCCGTATCATTAAAAAAAAAAACAAAT
>M99999:999:000000000-AFWM1:1:2114:20677:25655 2:N:0:8
GATGTTGGCTTCCCCGATTCGACGATATTCTTGAGGAAACCCCGACTAAGATACAGGCGAGCTTCTGTCTCTTATACACCTCTGACGCTGCCGACCAAGAGGATAGTGTAGATCTCGGTGGTCCCCGGACCATTCAACAAAACAAAAATAC
>M99999:999:000000000-AFWM1:1:2113:5379:12182 2:N:0:8
GATGTTGGCTTCCCCGCATTCGACGATATGCTTGAGAAAACCCCGACTAAGATACAGGCGAGCTTCTGTCTCTTATACACATCTGACGCTGCCGACGAAGAGGATAGTGTAGATCTCGGAGGTCGCCGTATCATTACAAAAAAAAGAGAGG
>M99999:999:000000000-AFWM1:1:1103:13359:21557 2:N:0:8
GATGTTGGCTTGCCCGCATTCGACGATTGCTTGAGAAAACCCCGACTAAGATGCAGGCGAGCTTCTGTCTCTTATACACATCTGACGCTGCCGACGAAGAGGATAGTGTAGATCTCGGTGTTCGCCGTATCATTAAAAACAACAAATAGGT
>M99999:999:000000000-AFWM1:1:1106:20257:5313 2:N:0:8
GATGTTGGCTTGCCCGCATTCCACGTTATGCTTGAGAAAACCCCGACTAAGATACAGGCGAGCTTCTGTCTCTTATACACATCTGACGCTGCCGACGAAGAGGATAGTGTAGATCTCGGTGGTCGCCGTCTCATTAAAAAAAAAAAAAAGA
>M99999:999:000000000-AFWM1:1:1108:14782:11965 2:N:0:8
GATGTTGGCTTGCCCGCATTCGACGATATGCTTGAGAAAACCCCGACTACGATACCGGCGCGCTTCTGTCTCTTATACACATCTGACGCTGCCGACGACGAGGATAGTGTATCTCTCACGGGTCCCCGAATCATTAACAAAAAGCAAAGTG
>M99999:999:000000000-AFWM1:1:1107:15692:25028 2:N:0:8
GATGTTGGCTTGCCCGCATTCGACGATATGCTTGAGAAAACCCCGACTAAGATACAGGCGAGCTTCTGTCTCTTATACACATCTGACGCTGCCGACGAAGAGGATAGTGTAGATCTCGGTGGTCGCCGTATCATTAAAAAAAAAAAAAAGA
>M99999:999:000000000-AFWM1:1:1113:13643:22068 2:N:0:8
GATGTTGGCTTGCCCGCATTCGACGATCTGCTTGAGAAACCCCCGCCTAAGATACAGGCGAGCTTCTGTCTCTTATACACATCTGACGCTGCCGACGAAGAGGATAGTGTAGATCTGGGTGGCTGGCGCATCATTCACCAGAAAACATAAA
>M99999:999:000000000-AFWM1:1:1114:17078:19323 2:N:0:8
GATGTTGGCTTGCCCGCATTCGACGATATGCTTGAGAAAACCCCGACTAAGATACAGGCGAGCTTCTGTCTCTTATACACATCTGACGCTGCCGACGAAGAGGATAGTGTAGATCTCGGTGGTCGCCCAACTCTTAAACAAAAAACTAGAG
>M99999:999:000000000-AFWM1:1:1108:11432:5877 2:N:0:8
GATGTTGGCTTGCCCGCATTCGACGATATGCTTGAGCAAACCCCGACTAAGATACAGGCGAGCTTCTGTCTCTTATACACATCTGACGCTGCCGACGAACAGGATAGTGTAGATCTCGGTGGTCGGCGTATCATTAAAAAAAAAACAAGCG
>M99999:999:000000000-AFWM1:1:2111:18030:8493 2:N:0:8
GATGTTGGCTTGCCCGCATTCGACGATATGCTTGAGAAAACCCCGACTAAGATACAGGCGAGCTTCTGTCTCTTATACACATCTGACGCTGCCGACGAAGAGGATAGTGTAGATCTCGGGGGTCGCAGTATCATTAAAAAAAAAAAAACGG
>M99999:999:000000000-AFWM1:1:1113:13349:20820 2:N:0:8
GATGTTGGCTTGCCCGCATTCGACGATATGCTTGAGAAAACCCCGACTAAGATACAGGCGAGCTTCTGTCTCTTATACACATCTGACGCTGCCGACGAAGAGGATAGTGTAGATCTCGGTGGGTGCCGTATTGTTAAAAAAAAAGAGGAAG
>M99999:999:000000000-AFWM1:1:1113:8609:20402 2:N:0:8
GATGTTGGCTTGCTCGCATTCGACGATATGCTTGAGGAAACCCCGACTAAGATACAGGCGAGCTTCTGTCTCTTATACACATCTGACGCTGCCGACGAAGAGGATAGTGTAGATCTCGGTGGTCGCCGTATCATTAAACAAAAAAACAACC
>M99999:999:000000000-AFWM1:1:2108:25661:13212 2:N:0:8
GATGTTGGCTTGCTCGCATTCGACGATATGCTTGAGAAAACCCCGACTAAGATACAGGCGAGCTTCTGTCTCTTATACACATCTGACGCTGCCGACGAAGAGGATAGTGTAGATCTCGGGTGTCGCCGTATCATTAAAAAAAAAAATAATA
>M99999:999:000000000-AFWM1:1:2111:15867:25674 2:N:0:8
GATGTTGGCTTGCTCGCATTCGACGATATGCTTGAGAAAACCCCGCCTAAGATACAGGCGAGCTTCTGTCTCTTATACCAATCTGAAGCTGCTGACGAAGAGGATACTGTCAATATAGAGTGTCGCCGTCTGATCCACAAATCGAATAGAC
>M99999:999:000000000-AFWM1:1:1110:24499:15488 2:N:0:8
GATGTTGGCTTGCTCGCATTCGACGATATGCTTGAGAAAACCCCGACTAAGATACCGGCGAGCTTCTGTCTCTTATACACATCTGACGCTGCCGACGAAGAGGATAGTGTAGATCTCGGTGGTCGCCGTATCCTTAAAAAAAACAACATAT
>M99999:999:000000000-AFWM1:1:1108:24909:12692 2:N:0:8
GATGTTGGCTTGCTCGCATTCGACGATATGCTTGAGAAAACCCCGACTAAGATACAGGCGAGCTTCTGTCTCTTATACACATCTGACGCTGCCGACGAAGAGGATAGTGGAGATCTCCGTGGTCGCCGTTTCATTAAACAAAAAAGCAGTG
>M99999:999:000000000-AFWM1:1:1110:25057:12244 2:N:0:8
GATGTTGGCTTGCTCGCATTCGACGATATGCTTGAGAAAACCCCGACTAAGATACAGGCGAGCTTCTGTCTCTTATACACATCTGACGCTGCCGACGAAGAGGATAGTGTAGATCTCGATGGTCGCCGTATCATTAAAAAAAAAAGATGGG
>M99999:999:000000000-AFWM1:1:2106:28071:13997 2:N:0:8
GATGTTGGCTTGCTCGCATTCGACGATATGCTTGAGAAAACCCCGACTAAGATACAGGCGAGCTTCTGTCTCTTATACACATCTGACGCTGCCGACGAAGAGGATTGTGTAGGTCTCTGTGCGACCCGCAGCCTTAACAAAAAAAAAATGG
>M99999:999:000000000-AFWM1:1:2110:19919:17875 2:N:0:8
GATTTTGGCTTGCTCGCATTCGACGATATGCTTGAGAAAACCCCGACTAAGATACAGGCGAGCTTCTGTCTCCTATACACATCTGCCGCTGCCGACTCAGCGGAAAATGTACATCTCGATCGACGCTGTCGTCTTGCGAAAAAGCAGACTG
>M99999:999:000000000-AFWM1:1:1114:17885:6216 2:N:0:8
GATGTTGGCTTGCTCGCATTCGACGATATGCTTGAGAAAACCCCGACTAAGATACAGGCGAGCTTCTGTCTCTTATACACATCTGACGCTGCCGACGAAGAGGATAGTGTAGCTCTCGGTGGTCGTCGTATCATTAAACAAAAACAGATGG
>M99999:999:000000000-AFWM1:1:2109:22865:8034 2:N:0:8
GATGTTGGCTTGCTCGCATTCGACGATATGCTTGAGAAAACCCCGACTAAGATACAGGCGAGCTTCTGTCTCTTATACACATCTGCCGCTGCCGACGAAGAGGATAGTGTAGACATCGGGGGTATACTATCCAATACAAATACCAAATGAG
>M99999:999:000000000-AFWM1:1:2103:19897:13391 2:N:0:8
GATGTTGGCTTGCTCGCATTCGACGATATGCTTGAGAAAACCCCGACTAAGATACAGGCGAGCTTCTGTCTCTTATACACATCTGACGCTGCCGACGAAGAGGATAGTGTAGATCTCGGTGGTCGCCGAATCATTAAAAAAAAAAAAATTG
>M99999:999:000000000-AFWM1:1:2107:18881:14569 2:N:0:8
GATGTTGGCTTGCTCGCATTCGACGATATGCTTGAGAAAACCCCGACTAAGATACAGGCGAGCTTCTGTCTCTTATACACATCTGACGCTGCCGACGAAGAGGATAGTGTAGATCTCGGTGGTCGCCGTATCCTTAAAAAAAAAAACAGTG
>M99999:999:000000000-AFWM1:1:2113:6856:9279 2:N:0:8
GATGTTGGCTTCCCCGCTGTCGACGATATGCTTGAGAAAACCCCGACTAAGATACAGGCGAGCTTCTGTCTCTTATACACATCTGACGCTGCCGACGAAGAGGCTATTTGTATACTCGATGGTTGCCGTATTCTCCAAACACAAAACATGG
>M99999:999:000000000-AFWM1:1:1113:19083:16617 2:N:0:8
GATGTTGGCTTCCCCGCTGTCGACGATATGCTTGAGAAAACCCCGACTAAGATACAGGCGAGCTTCTGTCTCTTATACACATCTGACGCTGCCGACGAAGAGGATAGTGTAGATCTCGGTGGTCGCCGTGTCATATAAAAAAAAAATCGTG
>M99999:999:000000000-AFWM1:1:1102:26235:19906 2:N:0:8
GATGTTGGCTTCCCCGCTGTCGACGATATGCTTGAGAAAACCCCGACTAAGATACAGGCGAGCTTCTGTCTCTTATACACATCTGACGCTGCCGACGAAGAGGATAGTGTAGATCTCTGTGGTCGCCGTATCATTAAAAAAACAAAAGAGG
>M99999:999:000000000-AFWM1:1:1114:5011:15536 2:N:0:8
GATGTTGGCTTCCCCGCTGTCGACGATATGCTTGAGAAAACCCCGACTAAGATACAGGCGAGCTTCTGTCTCTTATACACATCTGACGCTGCCGACGAAGAGGATAGTGTAGATCTCGGTGGTCCACGTATCATTAACAAAACAAAACGGT
>M99999:999:000000000-AFWM1:1:1101:5657:19260 2:N:0:8
GATGTTGGCTTCCCCGCTGTCGACGATATGCTTGAGAAAACCCCGACTAAGATACAGGCGAGCTTCTGTCTCTTATACACATCTGACGCTGCCGACGAAGAGGCTAGTGTAGATCTCGGTGGTCGCCGTGACATTAAAAAAAACAAAGTAA
>M99999:999:000000000-AFWM1:1:2105:24148:12313 2:N:0:8
GATGTTGGCTTCCCCGCTGTCGACGATATGCTTGAGAAAACCCCGACTAAGATACAGGCGAGCTTCTGTCTCTTATACACATCTGACGCTTCCGACGAAGAGGATAGTGTAGATCTCACAGGTCGCCGAATCTTTAAAACAGAACAAGAGC
>M99999:999:000000000-AFWM1:1:1112:29051:17176 2:N:0:8
GATGTTGGCTTCCCCGCTGTCGACGATATGCTTGAGAAAACCCCGACTAAGATACAGGCGAGCTTCTGTCTCTTATACACATCTGACGCTGCCGACGAAGAGGATAGTGTAGATCTCGGTGGTCGCCGTATCCTTTACAAAAAAAATAGAT
>M99999:999:000000000-AFWM1:1:2113:17356:28466 2:N:0:8
GATGTTGGCTTCCCCGCTGTCGACGATATGCTTGAGAAAACCCCGACTAAGATACAGGCGAGCTTCTGTCTCTTATACACATCTGACGCTGCCGACGAAGAGGATAGTGTAGCTCTCGGTTGTCGCCTGTACATTTAAAAAAAAAACAAGC
>M99999:999:000000000-AFWM1:1:1114:8985:11763 2:N:0:8
GATGTTGGCTTCCCCGCTGTCGACGATATGCTTGAGAAAACCCCGACTAAGATACAGGCGAGCTTCTGTCTCTTATACACATCTGACGCTGCCGACGAAGAGGATAGTGTAGCTCCCGGTGGTTGCAGTACCATAAACAAAGAGAGTAGTG
>M99999:999:000000000-AFWM1:1:1114:28085:14232 2:N:0:8
GATGTTGGCTTGCTCGCATTCGAGATTATGCTTGAGAAAACCCCGACTAAGATACAGGCGAGCTTCTGTCTCTTATACACATCTGACGCTGCCGACGAAGAGGATAGTGTAGATCTCGGTGGTCGCCGTATCCTTCAAAACAAAAAACCAT
>M99999:999:000000000-AFWM1:1:2114:7005:9832 2:N:0:8
GATGTTGGCTTGCTCGCATTCGAGATTATGCTTGAGAAAACCCCGACTAAGATACAGGCGAGCTTCTGTCTCTTATACACATCTGACGCTGCCGACGAAGAGGATAGTGTAGATCTCGGTCGGCGCCCTATCCTTAAAAAAAAAAAAAGCA
>M99999:999:000000000-AFWM1:1:2101:6757:14811 2:N:0:8
GATGTTGGCTTGCTCGCATTCGAGATTATGCTTGAGAAAACCCCGACTAATACAGGCGAGCTTCTGTCTCTTATACACATCTGACGCTGCCGACGAAGAGGATAGTGTAGCTCTCGGTGGTCGCCGTATCCTTAACACAACTACAAATGAG
>M99999:999:000000000-AFWM1:1:2109:22113:14141 2:N:0:8
GATGTTGGCTTGCTCGCATTCGAGATTATGCTTGAGAAAACCCCGACTAAGATACAGGCGAGCTTCTGTCTCTTATACACATCTGACGCTGCCGACGAAGAGGATAGTGTAGATCTCGGTGGTCGCCGTATCATTTAACAAAAAAAGAGAG
>M99999:999:000000000-AFWM1:1:1106:9354:18210 2:N:0:8
GATGTTGGCTTGCTCGCATTCGAGATTATGCTTGAGAAAACCCCGACTAAGATACAGGCGAGCTTCTGTCTCTTATACACATCTGACGCTGCCGACGAAGAGGATAGTGTAGATCTCGGTGGTCGCCGTCTCATTAACAAAAAAAGACCAC
>M99999:999:000000000-AFWM1:1:2111:11282:18783 2:N:0:8
GATGTTGGCTTGCTCGCATTCGAGATTATGCTTGAGAAAACCCCGACTACGATACAGGCGAGCTTCTGTCTCTTATACACATCTGACGCTGCCGACGAAGAGGATAGTGTAGATCTCGGTGGGCGCCGTATCATTAAAACAACAAACAATA
>M99999:999:000000000-AFWM1:1:2103:21526:22386 2:N:0:8
GATGTTGGCTTGCTCGCATTCGAGATTATGCTTGAGAAAACCCCGACTAAGATACAGGCGAGCTTCTGTCTCTTATACACATCTGACGCTGCCGACGAAGAGGATAGTGTAGATCTCGGTGGTCGCCGTATCATTAAACAAAAAAAGAGAG
>M99999:999:000000000-AFWM1:1:1108:15027:5758 2:N:0:8
GATGTTGGCTTGCTCGCATTGAGATTATGCTTGAGAAAACCCCGACTAAGATACAGGCGAGCTTCTGTCTCTTATACACATCTGACGCTGCCGACGAAGAGGATAGTGTAGATCTCGGTGGTCGCCGTATCATTAAAAAACAAAAAAGAGG
>M99999:999:000000000-AFWM1:1:2102:22726:5340 2:N:0:8
GATGTTGGCTTGCTCGCATTCGAGATTATGCTTGAGAAAACCCCGACTAAGATACAGGCGAGCTTCTGTCTCTTATACACATCTGACGCTGCCGACGAAGAGGATAGTGTAGCTCTCGGTGGTCGCCGACTCATTTAAAACAAACAACAGA
>M99999:999:000000000-AFWM1:1:1105:8237:5945 2:N:0:8
GATGTTGGCTTGCTCGCATTCGAGATTATGCTTGAGAAAACCCCGACTAAGATACAGGCGAGCTTCTGTCTCTTATACACATCTGACGCTGCCGACGAAGAGGATAGTGTAGATCTCGGTGGTCGCCGGATCTTTCAAAACAAAAGAGAGG
>M99999:999:000000000-AFWM1:1:2101:19970:23614 2:N:0:8
GATGTTGGCTTCCCCGCACCCGAATTTATGCTTGAGAAAACCCCGACTAAGATACAGGCGAGCTTCTGTCTCTTATACACATCTGACGCTGCCGACGAAGCGGATAGTGGAGACATCGGTCGCAGTCGAACACTTAAAAAATACGAAAGTT
>M99999:999:000000000-AFWM1:1:2105:23423:9973 2:N:0:8
GATGTTGGCTTCCCCGCACCCGAATTTATGCTTGAGAAAACCCCGACTAAGATACAGGCGAGCTTCTGTCTCTTATACACATCTGACGCTGCCGACGAAGAGGATAGTGTAGATCTCGGTGGTCGCCGTCTCATTGAAAAAAAAAACACTA
>M99999:999:000000000-AFWM1:1:2104:14032:4936 2:N:0:8
GATGTTGGCTTCCCCGCACCCGAATATATGCTTGAGAATGCCCCGACTAAGATACAGGCGAGCTTCTGTCTCTTATACACATCTGACGCTGCCGACGACGAGGTCAGTGTAGATCTCTGTGGTCGCCGTCTCATTCAACAAACAAAAACAA
>M99999:999:000000000-AFWM1:1:1109:19632:5765 2:N:0:8
GATGTTGGCTTCCCCGCACCCGAATTTATGCTTGAGAAAACCCCGACTAAGATACAGGCGAGCTTCTGTCTCTTATACACATCTGACGCTGCCGACGAAGAGGATAGTGTAGATCTCGGTGGTCGACGTATCATTAAAAAAAAAAAACCAC
>M99999:999:000000000-AFWM1:1:1113:6300:13094 2:N:0:8
GATGTTGGCTTCCCCGCACCCGAATTTATGCTTGAGAAACCCACGACTACGATACAGGCGAGCTTCTGTCTCTTATACACATCTGACGCTGCCGACGAAGAGGATAGTGTAGGTCTCGGTGGGCGCCGTATTCTTAAAAAAACAAACAATG
>M99999:999:000000000-AFWM1:1:1112:15639:25632 2:N:0:8
GATGTTGGCTTCCCCGCACCCGAATTTATGCTTGAGAAAACCCCGACTAAGATACAGGCGAGCTTCTGTCTCTTATACACATCTGACGCTGCTGACGAAGAGGATAGTGTAGATCTCGGTGGCCGCCGTATCATTAAAAAAAAAATCGACT
>M99999:999:000000000-AFWM1:1:1102:8779:13173 2:N:0:8
GATGTTGGCTTCCCCGCACCCGAATTTATGCTTGAGAAAACCCCGACTAAGATACAGGCGAGCTTCTGTCTCTTATACACATCTGACGCTGCCGACGAAGAGGATAGTGTAGATCTCGGTGGTCGCCGTATCATTCAAAAAACAACTAGTG
>M99999:999:000000000-AFWM1:1:1106:9153:26823 2:N:0:8
GATGTTGGCTTCCCCGCACCCGAATTTATGCTTGAGAAAACCCCGACTAAGATACAGGCGAGCTTCTGTCTCTTATACACATCTGACGCTGCCGACGAAGAGGATAGTGTAGATCTCTGTGGTCGCCGTATCATTAAAACAAAAAAAAGAA
>M99999:999:000000000-AFWM1:1:1101:19301:26316 2:N:0:8
GATGTTGGCTTCCCCGCATTCGAATTTATGCTTGAGAAAACCCGACTAAGATACAGGCGAGCTTCTGTCTCTTATACACATCTGACGCTGCCGACGAAGCGTATAGTTTAGATCTCGGAGGTTGCCGGCTCCTTTATAAAAAAAACTGTCA
>M99999:999:000000000-AFWM1:1:1106:5674:11247 2:N:0:8
GATGTTGGCTTCCCCGCATTCGAATTTATGCTTGAGAAAACCCCGACTAAGATACAGGCGAGCTTCTGTCTCTTATACACATCTGACGCTGCCGACGAAGAGGATAGTGTAGATCTCGGTGGTCGCCGTATCATTATAAAACAACTATGAG
>M99999:999:000000000-AFWM1:1:2107:12490:2921 2:N:0:8
GATGTTGGCTTCCCCGCATTCGAATTTATGCTTGAGAAAACCCCGACTAAGATACAGGCGCGCTTCTGTCTCTTATACACATCTGACGCTGCCGACGAAGAGGATAGTGTAGATCTCGGTGGTCGCCCTTTACTTAAAAAAGAAAAAAGGA
>M99999:999:000000000-AFWM1:1:1113:20492:10378 2:N:0:8
GATGTTGGCTTCCCCGCATTCGAATTTATGCTTGAGAAAACCCCGACTAAGATACAGGCGAGCTTCTGTCTCTTATACACATCTGACGCTGCCGACGAAGAGGATAGTGTAGATCTCGGTGGACGCCCTTTCTTTAACACAAACACTAGCA
>M99999:999:000000000-AFWM1:1:2107:19576:7559 2:N:0:8
GATGTTGGCTTCCCCGCATTCGAATTTATGCTTGAGAAAACCCCGACTAAGATACAGGCGAGCTTCTGTCTCTTATACACATCTGACGCTGCCGACGAAGAGGATAGTGTAGATCTCGGTGGTCGCCGTGTCTTTAAAAAAAAACATACTG
>M99999:999:000000000-AFWM1:1:2114:12364:13957 2:N:0:8
GATGTTGGCTTCCCCGCATTCGAATTTATGCTTGAGAAAACCCCGACTAAGATACAGGCGAGCTTCTGTCTCTTATACACATCTGACGCTGCGACGAAGAGGATAGTGTAGATCTCGGTGGTCGCCGTATCTTTAAAAAACACAATAAAGC
>M99999:999:000000000-AFWM1:1:1104:21196:22864 2:N:0:8
GATGTTGGCTTCCCCGCATTCGAATTTATGCTTGAGAAAACCCCGACTAAGATACAGGCGAGCTTCTGTCTCTTATACACATCTGACGCTGCCGACGAAGAGGATAGTGTAGATCTCGGTGGTCGCCGTATCATTAAAAAAAAACAAAGAT
>M99999:999:000000000-AFWM1:1:1108:11534:15437 2:N:0:8
GATGTTGGCTTCCCCGCATTCGAATTTATGCTTGAGAAAACCCCGACTAAGATACAGGCGAGCTTCTGTCTCTTATACACATCTGACGCTGCCGACGAAGAGGATAGTGTACATCTCGGTGGACTCCACATTCTCGAAACAAAACAAAGGG
>M99999:999:000000000-AFWM1:1:1113:21800:22898 2:N:0:8
GATGTTGGCTTCCCCGCATTCGAATTTATGCTTGAGAAAACCCCGACTAAGATACAGGCGAGCTTCTGTCTCTTATACACATCTGACGCTGCCGACGAAGAGGATAGTGTAGATCTCGGAGGCCGCGTCATCATTCACAAACAAGCACGAA
>M99999:999:000000000-AFWM1:1:1113:15507:9251 2:N:0:8
GATGTTGGCTTCCCCGCATTCGAATTTATGCTTGAGAAAACCCCGACTAAGATACAGGCGAGCTTCTGTCTCTTATACACATCTGACGCTGCCGACGAAGAGGATAGTGTAGATCTCGGTGGTCTCCGTATCATTAACAACAACACAAGAG
>M99999:999:000000000-AFWM1:1:2105:19168:14287 2:N:0:8
GATGTTGGCTTCCCCGCATTCGAATTTATGCTTGAGAAAACCCCGACTAAGATACAGGCGAGCTTCTGTCTCTTATACACATCTGACGCTGCCGACGAAGAGGATAGTGTAGATCTCGGTGGTCGCCGTATCCATCAAAAAAAAGAACAAG
>M99999:999:000000000-AFWM1:1:2113:7244:9277 2:N:0:8
GATGTTGGCTTGCCCGCATTCGAATTTATGCTTGAGAAAACCCCGACTAAGATACAGGCGAGCTTCTGTCTCTTATACACATCTGACGCTGCCGACGAAGAGGATAGTGTAGATCTCGGTGGTCGCCGTATACTTGCAACAAAAAGCGCAA
>M99999:999:000000000-AFWM1:1:2107:18214:11262 2:N:0:8
GATGTTGGCTTGCCCGCATTCGAATTTATGCTTGAGAACACGCCGAGTAAAATACAGGCGCGCTTCTGTCTCTGATACACATCTGACGCTGCCGACGAAGAGGATAGTGTAGATCTCGGTGGTCGCCGTATCATTTAAAAACAAAACTAGT
>M99999:999:000000000-AFWM1:1:1114:18941:10572 2:N:0:8
GATGTTGGCTTGCCCGCATTCGAATTTATGCTTGAGAAAACCCCGACTAAGATACAGGCGAGCTTCTGTCTCTTATACACATCTGACGCTGCCGACGAAGAGGATAGTGTAGATCTCGGTGGTCGCCGTATCATTAAAAAAAAACAGATGG
>M99999:999:000000000-AFWM1:1:1106:5486:10789 2:N:0:8
GATGTTGCTTGCCCGCATTCGAATTTATGCTTGAGAAAACCCCGACTAAGATACAGGCGAGCTTCTGTCTCTTATACACATCTGACGCTGCCGACGAAGAGGATAGTGTAGATCTCGGTGGTCGCCGTATCCTTAAAAACAACACATGTCA
>M99999:999:000000000-AFWM1:1:2104:22331:11984 2:N:0:8
GATGTTGGCTTGCCCGCATCGAATTTATGCTTGAGAAAACCCCGACTAAGATACAGGCGAGCTTCTGTCTCTTATACACATCTGACGCTGCCGACGAAGAGGATAGTGTAGATCTCGGTGGTCGCCGTATCATTAAAAAAAAAAAATACAA
>M99999:999:000000000-AFWM1:1:1113:23502:15961 2:N:0:8
GATGTTGGCTTGCCCGCATTCGAATTTATGCTTGAGAAAACCCCGACTAAGATACAGGCGAGCTTCTGTCTCTTATACACATCTGACGCTGCCGACGAAGAGGATAGTGTAGATCTCTGAGGTCGCCGTTTCCTTACAAAAAAAAATGTGC
>M99999:999:000000000-AFWM1:1:1103:9112:16153 2:N:0:8
GATGTTGGCTTGCCCGCATTCGAATTTATGCTTGAGAAAACCCCGACTAAGATACAGGCGAGCTTCTGTCTCTTATACACATCTGACGCTGCCGACGAAGAGGATAGTGGAGTCGTCCTTATTAGCCGTCTGATTGTAACAATGATCATTT
>M99999:999:000000000-AFWM1:1:1112:3256:16948 2:N:0:8
GATGTTGGCTTGCCCGCATTCGAATTTATGCTTGAGAAAACCCCGACTAAATACAGGCGAGCTTCTGTCTCTTATACACATCTGACGCTGCCGACGAAGAGGATAGTGTAGATCTCGGTGGTCGCCGTATCCTTCAAAAACAAAGCACATG
>M99999:999:000000000-AFWM1:1:1111:4043:11944 2:N:0:8
GATGTTGGCTTGCCCGCATTCGAATTTATGCTTGAGAAAACCCCGACTAAGATACAGGCGAGCTTCTGTCTCTTATACACATCTGACGCTGCCGACGAAGAGGATAGTGTAGATCTCGGTGGTCGCCGTATCATTAAAAAAAAAATTCGTT
>M99999:999:000000000-AFWM1:1:1104:12376:27468 2:N:0:8
GATGTTGGCTTGCCCGCATTCGAAGTTATGCTTGAGAAAACCCCGACTAAGATACAGGCGAGCTTCTGTCTCTTATACACATCTGACGCTGCCGACGAAGAGGATAGTGGAGATCTCGGTGGTCGCCGTATCTCTAACAAAAAAACACATG
>M99999:999:000000000-AFWM1:1:2110:9051:16875 2:N:0:8
GATGTTGGCTTGCTCGCTGTCGAATTTATGCTTGAGAAAACCCCGACTAAGATACAGGCGAGCTTCTGTCTCTTATACACATCTGACGCTGCCGACGAAGAGGATCGTGTAAATATCAGATGTTCCAGTCTCGTTAAACAAATAACAGTGT
>M99999:999:000000000-AFWM1:1:1102:20601:18822 2:N:0:8
GATGTTGGCTTGCTCGCTGTCGAATTTATGCTTGAGAAAACCCCGACTAAGATACAGGCGAGCTTCTGTCTCTTATACACATCTGACGCTGCCGACGAAGAGGATAGTGTAGATCTCGGTGGTCGCCGTATCATTAAAAAAAAAACAACAA
>M99999:999:000000000-AFWM1:1:1112:22393:16169 2:N:0:8
GATGTTGGCTTGCTCGCTGTCGAATTTATGCTTGAGAAAACCCCGACTAAGATACAGGCGAGCTTCTGTCTCTTATACACATCTGACGCTGCCGACGAAGAGGATAGTGTAGATCTCGGTGGTCGCCGTATCCTTAAACAAAAAAAATTGG
>M99999:999:000000000-AFWM1:1:1108:12624:3822 2:N:0:8
GATGTTGGCTTGCTCGCTGTCGAATTTATGCTTGAGAAAACCCCGACTAGGATACAGGCGAGCTTCTGTCTCTTATACACATCTGACGCTGCCGACGAAGAGGATAGTGTAGATCTCGGATGTCGCCGTTTCATTCACAAAAAAAACAGAG
>M99999:999:000000000-AFWM1:1:2109:26236:11771 2:N:0:8
GATGTTGGCTTGCTCGCTGTCGCATTTATGCTTGAGAAAACCCCGACTAAGATACAGGCGATCTTCTGTCTCTTATACACATCTCACGCTGCCGACGAAGCGGATAGTGGCAATCTCGGTAGTCCGCTAGTTCTTAAAAAACTAACAACTG
>M99999:999:000000000-AFWM1:1:2109:5450:7232 2:N:0:8
GATGTTGGCTTGCTCGCTGTCGAATTTATGCTTGAGAAAACCCCGACTAAGATACAGGCGAGCTTCTGTCTCTTATACACATCTGACGCTGCCGACGAAGAGGATAGTGTAGATCTAGTGTGTCGCCGTATCATTGAACAAACACTAACAG
>M99999:999:000000000-AFWM1:1:1107:9342:23916 2:N:0:8
GATGTTGGCTTGCTCGCTGTCGAATTTATGCTTGAGAAAACCCCGACTAAGATACAGGCGAGCTTCTGTCTCTTATACACATCTGACGCTGCCGACGAAGAGGATAGTGTAGATCTCGGTGGTGGCCGTATCATTGAAAAAAAAAAGATGG
>M99999:999:000000000-AFWM1:1:1102:7292:22679 2:N:0:8
GATGTTGGCTTGCTCGCTGTCGAATTTATGCTTGAGAAAACCCCGACTAAGATACAGGCGAGCTTCTGTCTCTTATACACATCTGACGCTGCCGACGAAGAGGATAGTGTAGATCTCGGTGGTCCGCGTGTCCTTAAAAAAACAGCTATCG
>M99999:999:000000000-AFWM1:1:1103:26622:6954 2:N:0:8
GATGTTGGCTTGCTCGCTGTCGAATTTATGCTTGAGAAAACCCCGACTAAGATACAGGCTAGCTTCTGTCTCTTATACACATCTGACGCTGCCGACGAAGAGGATAGTGTAGATCTCGGTGGTCGCCCGCTCATTAAAAAAAAAGAACAAG
>M99999:999:000000000-AFWM1:1:1114:11410:15421 2:N:0:8
GATGTTGGCTTGCCCGCATTCGACGATATGTATGAGAAAACCCCGACTAAGATACAGGCGAGCTTCTGTCTCTTATACACATCTGACGCTGCCGACGAAGAGGATAGTGTAGTTCTCGGTTGTCGCCGTCTCATTAACAAACACAAAAGTG
>M99999:999:000000000-AFWM1:1:2102:21472:15192 2:N:0:8
GATGTTGGCTTGCCCGCATTCGACGATATGTATGAGAAAACCCCGACTAAGATACAGGCGAGCTTCTGTCTCTTATACACATCTGACGCTGCCGACGAAGAGGATTGTGGAGATCTCGGTTGTCGCCGTATCATTAACAACAAAAACATAC
>M99999:999:000000000-AFWM1:1:2109:11716:2124 2:N:0:8
GATGTTGGCTTGCCCGCATTCGACGATATGTATGAGAAAACCCCGACTAAGATACAGGCGAGCTTCGTTCCCTTATACACATTTGCCGCTGCCGACAACGAGGATAGGTAGATTTTGGGTGTGCACAGAATACTTACCAAACAAAAACAAA
>M99999:999:000000000-AFWM1:1:2112:19143:19992 2:N:0:8
GATGTTGGCTTGCCCGCATTCGACGATATGTATGAGAAAACCCGACTAAGATACAGGCGAGCTTCTGTCTCTTTTACCCAACTGACGCTGCCCACGAAGAGGATAGTTTAGAACTCGGTGGTCCACCGCTCCTTTACAAAAAGACACTGAA
>M99999:999:000000000-AFWM1:1:1107:21745:15336 2:N:0:8
GATGTTGGCTTGCCCGCATTCGACGATATGTATGAGAAAACCCCGACTAAGATACAGGCGAGCTTCTGTCTCTTATACACATCTGACGCTGCCGACGAAGAGGATAGTGTAGCTCTTGTGAGGCGCCGTATCATTAAACACAAATCAGGCG
>M99999:999:000000000-AFWM1:1:2101:25774:6855 2:N:0:8
GATGTTGGCTTGCCCGCATTCGACGATATGTATGAGAAAACCCCGACTAAGATACAGGCGAGCTTCTGTCTCTTATACACATCTGACGCTGCCGACGAAGAGGATAGTGTAGGTCTCGGTGGTCGTCGTATACTTTAAAAAAAAAAAGGAC
>M99999:999:000000000-AFWM1:1:1101:7399:21588 2:N:0:8
GATGTTGGCTTGCCCGCATTCGACGATATGTATGAGAAAACCCCGACTAAGATACAGGCGAGCTTCTGTCTCTTATACACATCTGACGCTGCCGACGAAGAGGATAGTGTAGATCTCGGGGGTCGCCGAATCATTAAAAAAAATACAAGAA
>M99999:999:000000000-AFWM1:1:2104:11246:11901 2:N:0:8
GATGTTGGCTTGCCCGCATTCGACGATATGTATGAGAAAACCCCGACTAAGATACAGGCGAGCTTCTGTCTCTTATACACATCTGACGCTGCCGACGAAGAGGATAGTGTAGATCTCGGTGGTCGCCGTCTCATTCAAAAACAAAAAAGGA
>M99999:999:000000000-AFWM1:1:1106:28171:15440 2:N:0:8
GATGTTGGCTTGCCCGCATTCGACGATATGTATGAGAAAACCCCGACTAAGATACAGGCGAGCTTCTGTCTCTTATACACATCTGACGCTGCCGACGAAGAGGATAGTGTAGATCTCGGTGGTCACCGACTCCTTCCAACAAAAAACGATG
>M99999:999:000000000-AFWM1:1:2104:21062:17703 2:N:0:8
GATGTTGGCTTGCTCGCATTCGACGATATGTATGAGAAAACCCCGACTAAGATACAGGCGAGCTTCTGTCTCTTATACACATCTGACGCTGCCGACGAAGAGGATAGTGTAGATCTCGTGGACTGCCGTATCTTTAAAAAATACGAAACTA
>M99999:999:000000000-AFWM1:1:2112:3826:19551 2:N:0:8
GATGTTGGCTTGCTCGCATTCGACGATATGTATGAGAAAACCCCGACTAAGATACAGGCGAGCTTCTGTCTCTTATACACATCTGACGCTGCCGACGAAGAGGATAGTGTAGATCTCGGTGGTCGTCGTATCACTAAAAAAAAATAACAAG
>M99999:999:000000000-AFWM1:1:1114:12620:18977 2:N:0:8
GATGTTGGCTTGCTCGCATTCGACGATATGTATGAGAAAACCCCGACTAAGATACAGTCGAGCTTCTGTCTCTTAAACACATCTGACGCTGCCGACGAAGAGGATAGAGTCGATCTTAGTGACGCGCGCCTATGAATAAGAAGTATGGTAG
>M99999:999:000000000-AFWM1:1:1108:13140:10049 2:N:0:8
GATGTTGGCTTGCTCGCATTCGACGATTGTATGAGAAAACCCCGACTAAGATACAGGCGAGCTTCTGTCTCTTATACACATCTGACGCTGCCGACGAAGAGGATAGTGTAGACCTCGGTGGTCGCAGTAACATTAAAAAAAAAGAAAACGA
>M99999:999:000000000-AFWM1:1:2109:19502:12798 2:N:0:8
GATGTTGGCTTGCTCGCATTCGACGATATGTATGAGAAAACCCCGACTAAGATACAGGCGAGCTTCTGTCTCTTATACACATCTGACGCTGCCGACGAAGAGGATAGTGTAGATCTCGGTGGTCGCCGTCTCCTTAAAAAAAAAAATAACA
>M99999:999:000000000-AFWM1:1:2110:18380:12363 2:N:0:8
GATGTTGGCTTGCTCACATTCGACGATATGTATGAGCAAACCCCGACTAAGATACAGGCGAGCCTCTGTCTCTTATACACCTCTCACGCTGCCCACAAAGAGGAGTGTGTATATCTCGGTTGTCCCCGTCTTCTTAAAAAAAATAAGAATA
>M99999:999:000000000-AFWM1:1:1113:24197:23348 2:N:0:8
GATGTTGGCTTGCTCGCATTCGACGATATGTATGAGAAAACCCCGACTAAGATACAGGCGAGCTTCTGTCTCTTTTACACATCTGCCGCTGACGACGAAGAGGATGGGGTAGTCCTCGGTGGTCGTCGTTCTATTTAAAAAAAAAACTGTG
>M99999:999:000000000-AFWM1:1:2109:18489:21580 2:N:0:8
GATGTTGGCTTGCTCGCATTCGACGATATGTATGAGAAAACCCCGACTAAGATACAGGCGAGCTTCTGTCTCTTATACACATCTGCCGCTGCCGACGAAGAGGATAGTGAAGATCTCGGTGGTCGCCGTATCTTTAAACAAAAAAAATACA
>M99999:999:000000000-AFWM1:1:1114:27063:21812 2:N:0:8
GATGTTGGCTTGCTCGCATTCGACGATATGTATGAGAAAACCCCGACTAAGATACAGGCGAGCTTCTGTCTCTTATACACATCTGACGCTGCCGACGAAGAGGATAGTGTAGATATCGGTGATCGCCGTGTCATTAATCACAAAACACTAC
>M99999:999:000000000-AFWM1:1:1112:25808:25022 2:N:0:8
GATGTTGGCTTGCTCGCATTCGACGATATGTATGAGAAAACCCCGACTAAGATACAGGCGAGCTTCTGTCTCTTATACACATCTGACGCTGCCGACGAAGAGGATAGTGTAGATCTCGGTGGTCGCCGGATCCTTAAAAAGAAAATCACGG
>M99999:999:000000000-AFWM1:1:2110:9311:20430 2:N:0:8
GATGTTGGCTTGCTCGCATTCGACGATATGTATGAGAAAACGCCGACTAAGATACAGGCGAGCTTCTGTCTCTTATACACATCTGACGCTGCCGACGAAGCGGATAGTGTAGATCTCGGTCGTCGCCGTATCATCTAAAAAAACACAACTT
>M99999:999:000000000-AFWM1:1:1110:4382:18306 2:N:0:8
GATGTTGGCTTGCTCGCTGTCGACGATATGTATGAGAAAACCCCGACTAAGATACAGGCGAGCTTCTGTCTCTTATACACATCTGACGCTGCCGACGAAGAGGATAGTGTAGATCTCGGTGGTCGCACTATCATTAAAACAAAAGAAACAG
>M99999:999:000000000-AFWM1:1:2102:19627:17164 2:N:0:8
GATGTTGGCTTGCTCGCTGTCGACGATATGTATGAGAAAACCCCGACTAAGATACAGGCGAGCTTCTGTCTCTTATACACATCTGACGCTGCCGACGAAGAGGATAGTGTAGATCTCGGTGGTCGCCGTATCCTTAAAACAAAACAACATA
>M99999:999:000000000-AFWM1:1:1101:13204:13325 2:N:0:8
GATGTTGGCTTGCTCGCTGTCGACGATATGTATGAGAAAACCCCGACTAAGATACAGGCGAGCTTCTGTCTCTTATACACATCTGACGCTGCCGACGAAGAGGATAGTGTAGATCTCGGTGGTCGCCGTATCATTCAAAAAAAAAAAAGTC
>M99999:999:000000000-AFWM1:1:2103:5247:12555 2:N:0:8
GATGTTGGCTTGCTCGCTGTCGACGATATGTATGAGAAAACCCCGACTAAGATACAGGCGAGCTTCTGTCTCTTATACACATCTGACGCTGCCGACGAAGAGGATAGTGTAGATCTCGGTGGTCGTCGTATCAATAAAAAAAAAAAAGAGA
>M99999:999:000000000-AFWM1:1:1106:7802:14728 2:N:0:8
GATGTTGGCTTGCTCGCTGTCGACGATATGTATGAGAAAACCCCGACTAAGATACAGGCGAGCTTCTGTCTCTTATACACATCTGACGCTGCCGACGAAGAGGATAGTGTAGATCTCGGTGGTCGCCGTATCATTAAAAAAAAAACTACAG
>M99999:999:000000000-AFWM1:1:1107:8130:13713 2:N:0:8
GATGTTGGCTTGCTCGCTGTCGACGATATGTATGAGAAAACCCCGACTAAGATACAGGCGAGCTTCTGTCTCTTATACACATCTGACGCTGCCGACGAAGAGGATAGTGTAGATCTCGGTGGGCGCCGTATTATTAAACAAAAAAGATAAC
>M99999:999:000000000-AFWM1:1:2108:7614:6806 2:N:0:8
GATGTTGGCTTGTGCTGTCGACGATATGTATGAGAAAACCCCGACTAAGATACAGGCGAGCTTCTGTCTCTTATACACATCTGACGCTGCCGACGAAGAGGATAGTGTAGATCTCGGTGGTCGCCGCATCCTTAAAAAAAAAAACACATGT
>M99999:999:000000000-AFWM1:1:2106:11867:22808 2:N:0:8
GATGTTGGCTTGCTCGCTGTCGACGATATGTATGAGAAAACCCCGACTAAGATACAGGCGAGCTTCTGTCTATTATACACATCTGACGCTGCCGAAGAAGAGGAACGGGTAGATCTCTGTGGTAGACGCTATACTAACAAAAAAACATGCG
>M99999:999:000000000-AFWM1:1:1104:16070:25063 2:N:0:8
GATGTTGGCTTGCTCGCTGTCGACGATATGTATGAGAAAACCCCGACTAAGATACAGGCGAGCTTCTGTCTCTTATACACATCTGACGCTGCCGACGAAGAGGATAGTGTAGATCTCGGTGGTCGCCGTATCATTAACACAAAAAAAGAAG
>M99999:999:000000000-AFWM1:1:1110:26966:11736 2:N:0:8
GATGTTGGCTTGCTCGCTGTCGACGATATGTATGAGAAAACCCCGACTAAGATACAGGCGAGCTTCTGTCTCTTATACACATCTGACGCTGCCGACGAAGAGGATAGTGTAGATCTCGGTGGTCGCCGTCTCACTAAAAAAAACAATATTG
>M99999:999:000000000-AFWM1:1:1103:22646:7312 2:N:0:8
GATGTTGGCTTGCTCGCTGTCGACGATATGTATGAGAAAACCCCGACTAAGATACAGGCGAGCTTCTGTCTCTTATACACATCTGACGCTGCCGACGAAGAGGATAGTGTAGATCTCGGTGGTCGCCGAATCATTTAAAAATAAACACAGT
>M99999:999:000000000-AFWM1:1:2112:10973:22539 2:N:0:8
GATGTTGGCTTCCCCGCTTCGAGATTATGTATGAGAAAACCCCGACTAAGATACAGGCGAGCTTCTGTCTCTTATACACATCTGACGCTGCCGACGAAGAGGATAGTGTAGATCTCGGTGGTCGCCGTATCATTAAAAAACAAACAAATGA
>M99999:999:000000000-AFWM1:1:1107:7980:26034 2:N:0:8
GATGTTGGCTTCCCCGCATTCGAGATTATGTATGAGAAAAACCCGACTAAGATACAGGCGAGCTTCTGTCTCTTATACACATCTGACGCTGCCGACGAAGAGGATAGTGTAGATCTCGGTGGTCGCCGTATCATTAAACAAAAAAAAATAA
>M99999:999:000000000-AFWM1:1:2111:11831:15006 2:N:0:8
GATGTTGGCTTCCCCGCATTCGCGATTATGTCTGTGAAAACCCCGACTAAGATACAGGCGCGCTTCTGTCTCTTATACACATCTGACGCTGCCGCGCAGAGGGTAGTGTAGATCTCGGGGGGCCCCCGTTCATTACAAAAACAAAAAGAGG
>M99999:999:000000000-AFWM1:1:2106:16367:22647 2:N:0:8
ATGTTGGCTTCCCCGCATTCGAGATTATGTATGAGAAAACCCCGACTAAGATACAGGCGAGCTACTGTCTCTTATACACATCTGACGCTGCGGAAGAAGAGGATAGCGTAGATCTCGGTACACGCGGTATCGTTGAACAAACAAACAATGT
>M99999:999:000000000-AFWM1:1:2104:25198:7820 2:N:0:8
GATGTTGGCTTCCCCGCATTCGAGATTATGTCTGATAAAACCCCGACTAAGATACAGGCGAGCTTCTGTCTCTTATACACATCTGACTCTGCCGACCACGAGGATCTTTGAGAGATCGACGCATACCATTTCATTTACAACAAAAGATCTA
>M99999:999:000000000-AFWM1:1:1108:13831:15650 2:N:0:8
GATGTTGGCTTCCCCGCATTCGAGATTATGTATGAGAAAACCCCGACTAAGATACAGGCGAGCTTCTGTCTCTTATACACATCTGACGCTGCCGACGAAGAGGATAGTGTAGATCTCGGTGGTCGCCGTATCCTTAAAAAAAAAGAACTCT
>M99999:999:000000000-AFWM1:1:2103:5679:8230 2:N:0:8
GATGTTGGCTTCCCCGCATTCGAGATTATGTATGAGAAAACCCCGACTAAGATACAGGCGAGCTTCTGTCTCTTATACACATCTGACGCTGCCGACGAAGAGGATAGTGGAGATCTCGGTGGTCGACGTTTCAGTCAAAAAAAAAAAAGTA
>M99999:999:000000000-AFWM1:1:2101:11025:20497 2:N:0:8
GATGTTGGCTTCCCCGCATTCGAGATTATGTATGAGAAAACCCCGACTAAGATACAGGCGAGCTTCTGTCTCTTATACACATCTGACGCTGCCGACGAAGAGGATAGTGTCGATCTCGGTGGTCGCCGCCTCATTAAACAAAAAGAAAAGC
>M99999:999:000000000-AFWM1:1:2101:11029:20479 2:N:0:8
GATGTTGGCTTCCCCGCATTCGAGATTATGTATGAGAAAACCCCGACTAAGATACAGGCGAGCTTCTGTCTCTTATACACATCTGACGCTGCCGACGAAGAGGATAGTGTAGATCTCTGTGGTCGCCGTATCCTTTAATAAAAAAAGACTA
>M99999:999:000000000-AFWM1:1:1112:21954:18291 2:N:0:8
GATGTTGGCTTGCCCGCATTCGAGATTATGTATGAGAAAACCCCGACTAAGATACAGGCGCGCTTCTGTCTCTTATACACATCTGACGCTGCCGACGAAGAGGATAGTGTAGATCTCTGTGTACGCCGCATCATTAAAAAAAAAAACAATG
>M99999:999:000000000-AFWM1:1:2103:12789:23712 2:N:0:8
GATGTTGGCTTGCCCGCATTCGAGATTATGTATGAGAAAACCCCGACTAAGATACAGGCGAGCTTCTGTCTCTTATACACATCTGACGCTGCCGACGAAGAGGATAGTGTAGATCTCGGTGGTCGCCGTATCCTTAAAAAAAAAACGAGAT
>M99999:999:000000000-AFWM1:1:1105:17581:7569 2:N:0:8
GCTGTTGGCTTGCCCGCATTCGAGATTATGTATGAGAAAACCCCGACTAAGATACAGGCGAGCTTCTGTCTCTTATACACATCTGACGCTCCCGACGAAGAGGATAGAGGAGCATTAGTTGGTCGTCGTGGTATAGTCAAAAAACATAGTG
>M99999:999:000000000-AFWM1:1:1103:19757:2410 2:N:0:8
GATGTTGGCTTGCCCGCATTCGAGATTATGTATGAGAAAACCCCGACTAAGAACAGGCGAGCTTCTGTCTCTTATACACCTCTGACGCTGCCGACGAAGAGGGTAGTGTAGATCTCGGTGGTCGTCGGTTCCTTAAAAAAAAAACAACTCG
>M99999:999:000000000-AFWM1:1:2113:9955:20685 2:N:0:8
GATGTTGGCTTGCCCGCATTCGAGATTATGTATGAGAAAACCCCGACTAAGATACCGGCGAGCTTCTGTCTCTTATACACATCTGACGCTGCCGACGAACAGGATAGTGTAGATCTCTGTGGTCGCCGTCTCATTAAAAAAACAAAGATTC
>M99999:999:000000000-AFWM1:1:1109:20602:20890 2:N:0:8
GATGTTGGCTTGCCCGCATTCGAGATTATGTATGAGAAAACCCCGACTAAGATACAGGCGAGCTTCTGTCTCTTATACACATCTGACGCTGCCGACGAAGAGGATAGTGGAGATCTCGGTGGTCGCCGTTACATTAAAAAAAAACACAAAA
>M99999:999:000000000-AFWM1:1:1106:7104:22268 2:N:0:8
GATGTTGGCTTGCCCGCATTCGAGATTATGTATGAGAAAACCCCGACTAAGATACAGGCGAGCTTCTGTCTCTTATACACATCTGACGCTGCCGACAAGAGGATAGTGTACATCTCGGTGTTCGCCGTATCATTAAAAAAGAAACAATAGG
>M99999:999:000000000-AFWM1:1:1103:16835:23991 2:N:0:8
GATGTTGGCTTGCCCGCATTCGAGATTATGTATGAGAAAACCCCGACTAAGATACAGGCGCGCTTCTGTCTCTTATACACATCTGACGCTGCCGACGAAGAGGATAGTGTAGATCTCGGTGGTCGCCGTATCATTACAAAAAAAAAAATCA
>M99999:999:000000000-AFWM1:1:2101:12543:6799 2:N:0:8
GATGTTGGCTTGCCCGCATTCGAGATTATGTATGAGAAAACCCCGACTAAGATACAGGCGAGCTTCTGTCTCTTATACACATCTGACGCTGCCGACGAAGAGGATAGTGTAGATCTCGGTGGTCGGCGTATACTTTAAAAAAAAAAACAAC
>M99999:999:000000000-AFWM1:1:2106:12427:11527 2:N:0:8
GATGTTGGCTTGCTCGCATTCGAGATTATGTATGAGAAAACCCCGACTAAGATACAGGCGAGCTTCTGTCTCTTATACACATCTGACGCTGCCGACGAAGAGGATAGTGTAGATATCGGTGGTCCCCGTATTATTACAAAAAAAAAAAGCT
>M99999:999:000000000-AFWM1:1:2106:9323:25526 2:N:0:8
GATGTTGGCTTGCTCGCATTCGAGATTATGTATGAGAAAACCCCGACTAAGATACAGGCGAGCTTCTGTCTCTTATACACATCTGACGCTGCCGACGCAGAGGATAGTGTAGATCTCGGTGGTCGCCGGAGCACTTCACAAAAAAAAAGAA
>M99999:999:000000000-AFWM1:1:1113:23694:9605 2:N:0:8
GATGTTGGCTTGCTCGCATTCGAGATTATGTATGAGAAAACCCCGACTAAGATACAGGCGAGCTTCTGTCTCTTATACACATCTGACGCTGCCGACGAAGAGGATAGTGTAGATCTCGGCGGGCTCCGTATCATTAAATAAAAAACAACAG
>M99999:999:000000000-AFWM1:1:1106:28651:19423 2:N:0:8
GATGTTGGCTTGCTCGCATTCGAGATTACGTATGAGAAAACCCCGACTAAGATACAGGCGAGCTTCTGTCTCTTATACACATCTGACGCTGCCGACGAAGAGGATAGTGTAGATCTCGGCGTTCGCCGTATCATTTAAAAACAAAAGAACT
>M99999:999:000000000-AFWM1:1:2114:15702:25388 2:N:0:8
GATGTTGGCTTGCTCGCATTCGAGATTATGTATGAGAAAACCCCGACTAAGATACAGGCGAGCTTCTGTCTCTTATACACATCTGACGCTGCCGACGAAGAGGATAGTGTAGTTCTCGGTGGTCACCGCACAATTAAAAAAAAAAAATGAG
>M99999:999:000000000-AFWM1:1:1108:13469:6369 2:N:0:8
GATGTTGGCTTGCTCGCATTCGAGATTATGTATGAGAAAACCCCGACTAAGATACAGGCGAGCTTCTGTCTCTTATACACATCTGACGCTGCCGACGAAGAGGATAGTGTAGCTCTCGGTGGTCGCCGTATCATTAAAAAAAAAAATTATG
>M99999:999:000000000-AFWM1:1:2108:27192:16501 2:N:0:8
GATGTTGGCTTGCTCGCATTCGAGATTATGTATGAGAAAACCCCGACTAAGATACAGGCGAGCTTCTGTCTCTTATACACATCTGACGCTGCCGACGAAGAGGAGAGTGTAGGTCTCGGCTGTCGCCGTCACATTAAACAACAAAACATGA
>M99999:999:000000000-AFWM1:1:2104:7846:14098 2:N:0:8
GATGTTGGCTTGCTCGCATTCGAGATTATGTATGAGAAAACCCCGACTAAGATACAGGCGAGCTTCTGTCTCTTATACACATCTGACGCTGCCGACGAAGAGGATAGTGTAGATCTCGGTGGTCGCCGTATCATTAAAAAAAAAAAAATAA
>M99999:999:000000000-AFWM1:1:1104:19740:26620 2:N:0:8
GATGTTGGCTTGCTCGCATTCGAGATTATGTATGAGAAAACCCCGACTAAGATACAGGCGAGCTTCTGTCTCTTATACACATCTGACGCTGCCGACGAAGAGGATAGTGTAGATCTCTGTTGTCGCCGTATCCTTAACACAATACACAATG
>M99999:999:000000000-AFWM1:1:1107:7987:16264 2:N:0:8
GATGTTGGCTTGCTCGCATTCGAGATTATGTATGAGAAAACCCCGACTAAGATACAGGCGAGCTTCTGTCTCTTATACACATCTGACGCTGCCGACGAAGAGGATAGTGTAGGTCTCGGTGGTCGCCGTATCATTAAAAAACAACACACAG
>M99999:999:000000000-AFWM1:1:1105:16806:2679 2:N:0:8
GATGTTGGCTTGCCCGCATTCGAATTTATGTATGAGAAAACCCCGACTAGGATACAGGCGAGCTTCTGTCTCTTATACCCATCTGACGCTGCCGACGAAGAGGATAGTGACGATCTCGGTGGGCGCCGTCTCATTAAAAAAAACAACAGCA
>M99999:999:000000000-AFWM1:1:2108:17856:4621 2:N:0:8
GATGTTGGCTTGCCCGCATTCGAATTTATGTATGAGAAAACCCCGACTAAGATACAGGCGAGCTTCTGTCTCTTATACACATCTGACGCTGCCGACGAAGAGGATAGTGTAGCTCTCGGAGGTCGCCGTGTCCTTAAACAAAAAAAAACGA
>M99999:999:000000000-AFWM1:1:2102:27705:12175 2:N:0:8
GATGTTGGCTTGCCCGCATTCGAATTTATGTATGAGAAAACCCCGACTAAGATACAGGCGAGCTTCTGTCTCTTATACACATCTGACGCTGCCGACGAAGAGGATAGTGTATACTTCGGTGTTCGCCGTATCCTTCACAAAAAAAGAAGTA
>M99999:999:000000000-AFWM1:1:1114:10044:22318 2:N:0:8
GATGTTGGCTTGCCCGCATTCGAATTTATGTATGAGAAAACCCCGACTAAATACAGGCGAGCTTCTGTCTCTTATACACATCTGACGCTGCCGACGAAGAGGATAGTGTAGATCTCGGTGGTCGCCGTATCATTAAAAAAAAAAAAGACGA
>M99999:999:000000000-AFWM1:1:1110:10311:12898 2:N:0:8
GATGTTGGCTTGCCCGCATTCGAATTTATGTATGAGAAAACCCCGACAAGATACAGGCGAGCTTCTGTCTCTTATACACATCTGACGCTGCCGACGAAGAGGATAGTGTAGCTCTCGGTGGTCGCCGTATCATTAAAAAAAAAAAATGTGT
>M99999:999:000000000-AFWM1:1:1113:5312:10609 2:N:0:8
GATGTTGGCTTGCCCGCATTCGAATTTATGTATGAGAAAACCCCGACTAAGATACAGGCGAGCTTCTGTCTCTTATACACATCTGACGCTGCCGACGAAGAGGATAGTGTAGATCTCGGTGGGCGCCGGATCATTTAAATAAAAACTCGAA
>M99999:999:000000000-AFWM1:1:1108:10130:17736 2:N:0:8
GATGTTGGCTTGCCCGCATTCGAATTTCTGTATGAGAAAACCCCGCCTAAGATACAGGCGAGCTTCTGTCTCTTATACACCTCTGACGCTGCCGACGAAGAGGATAGTGGAGATCTCGGTGGGCGCCGTATCCTTGAACAACAAAAAAGTA
>M99999:999:000000000-AFWM1:1:1105:6521:18899 2:N:0:8
GATGTTGGCTTGCCCGCATTCGAATTTATGTATGAGAAAACCCCGACTAAGATACAGGCGAGCTTCTGTCTCTTATACACATCTGACGCTGCCGACGAAGAGGATAGTGTAGATCTAGGTGGTCGCCGTATTCTTTAAAAAAAACAACTCA
>M99999:999:000000000-AFWM1:1:2103:21568:27590 2:N:0:8
GATGTTGGCTTGCCCGCATTCGAATTTTGTATGAGAAAACCCCGACTAAGATACAGGCGAGCTTCTGTCTCTTATCCGCATCTGACGCTGCCGACGAAGAGGCTAGTGTAGACCTAGGTGGTCGCCGTATACTTCAAACAAAAAGTGACAC
>M99999:999:000000000-AFWM1:1:2104:14182:21572 2:N:0:8
GATGTTGGCTTGCTCGCATTCGCATTTATGTATGAGAAAACCCCGACTAAGATCCAGGCGAGCTTCTGTCTCTTATACACATCTGACGCTGCCGACGAAGAGGATAGTGTAGATCTCGGTGTGCGCCGTATCATGTACAAAAAAAAAATGT
>M99999:999:000000000-AFWM1:1:1110:21283:27696 2:N:0:8
GATGTTGGCTTGCTCGCATTCGAATTTATGTATGAGAAAACCCCGACTAAGATACAGGCGAGCTTCTGTCTCTTATACACATCTGACGCTGCCGACGAAGAGGATAGTGTAGATCTCGGTGGTCGCCGTATCATTAAAAAAAAAAAAAAAG
>M99999:999:000000000-AFWM1:1:2103:15027:8844 2:N:0:8
GATGTTGGCTTGCTCGCATTCGAATTTATGTATGAGAAAACCCCGACTAAGATACAGGCGAGCTTCTGTCTCTTATACACATCTGACGCTGCCGACGAAGAGGATAGTGTAGATCTCGGTGGTCGTCTGTTTATTACAAAAAAAAAAACAA
>M99999:999:000000000-AFWM1:1:2106:9782:14824 2:N:0:8
GATGTTGGCTTGCTCGCATTCGAATTTATGTATGAGAAAACCCCGACTAAGATACAGGCGAGCTTCTGTCTCTTATACACATCTGACGCTGCCGACGAAGAGGATAGTGCAGATTTCGGGGGTCGCCGCATCATTAAAACAAAGAACCATA
>M99999:999:000000000-AFWM1:1:1107:17982:26778 2:N:0:8
GATGTTGGCTTGCTCGCATTCGAATTTATGTATGAGAAAACCCCGACTAAGATACAGGCGAGCTTCTGTCTCTTATACACATCTGACGCTGCCGACGAAGAGGATAGTGTAGATCTCGGTGGACTGCGTATCATTAAAAAAAAAAAAAGAG
>M99999:999:000000000-AFWM1:1:1109:7343:18171 2:N:0:8
GATGTTGGCTTGCTCGCATTCGAATTTATGTATGAGAAAACCCCGACTAAGATACAGGCGAGCTTCTGTCTCTTATACACATCTGACGCTGCCGACGAAGAGGATAGTGTAGATCTCGGTGGTCTCCGTATCATTAAAAAAAAAAACTAAA
>M99999:999:000000000-AFWM1:1:2112:18095:3062 2:N:0:8
GATGTTGGCTTGCTCGCATTCGAATTTATGTATGAGAAAACCCCGACTAAGATACAGGCGAGCTTCTGTCTCTTATCCACATCTGACGCTGCCGACGAAGAGGATAGTTTAGATCTCGGTGGTCGCCGTATAATTTAAAAAAAAAATCTAT
>M99999:999:000000000-AFWM1:1:1110:16055:24074 2:N:0:8
GATGTTGGCTTGCCGCATTCGAATTTATGTATGAGAAAACCCCGACTAAGATACAGGCGAGCTTCTGTCTCTTATACACATCTGACCCTGCCGACCAAGAGGATAGTGGAGACCTCGGTGGTCGCCGTTTCATTAAACAAAAAAAAAGTAG
>M99999:999:000000000-AFWM1:1:2101:25619:13336 2:N:0:8
GATGTTGGCTTGCTCGCATTCGAATTTATGTATGAGAAAACCCCGACTAAGATACAGGCGAGCTTCTGTCTCTTATACACATCTGACGCTGCCGACGAAGAGGATAGTGTAGATCTCGGTGGTCGCCGTATCACTAAACAAAAAAAACACG
>M99999:999:000000000-AFWM1:1:2107:8186:18848 2:N:0:8
GATGTTGGCTTGCTCGCATTCGAATTTATGTATGAGAAAACCCCGACTAAGATACAGGCGAGCTTCTGTCTCTTATACACATCTGACGCTGCCGACGAAGAGGATAGTGTAGATTTCGGTGGTCGCCGTATCATTTAAAAAAAAAAGAGCA
>M99999:999:000000000-AFWM1:1:1104:24394:25200 2:N:0:8
GATGTTGGCTTCCCCGCTGTCGAATTTATGTATGAGAAAACCCCGACTAAGATACCGGCGAGCTTCTGTCTCTTATACACATCTGACGCTGCCGACGAAGAGGATAGTGTAGATCTCGGTGGTCGACGTATCATTAAAAAAAAAAAAGCGA
>M99999:999:000000000-AFWM1:1:2101:13431:27102 2:N:0:8
GATGTTGGCTTCCCCGCTGTCGAATTTATGTATGAGAAAACCCCGACTAAGATACAGGCGAGCTTCTGTCTCTTATACACATCTGACGCTGCCGACGAAGAGGATAGTGTAGATCTCGGTGGTCGCCGTGTCATTCAAAAAAAAAAAGAAA
>M99999:999:000000000-AFWM1:1:1104:9644:9844 2:N:0:8
GATGTTGGCTTCCCCGCTGTCGAATTTATGTATGAGAAAACCCCGACTAAGATACAGGCGAGCTTCTGTCTCTTATACACATCTGCCGCTGCCGACGAAGAGGATAGTGTAGCTCTCGGTGGGCGCCGTATCATTAACAAAAAGACTGAAG
>M99999:999:000000000-AFWM1:1:2102:22092:26292 2:N:0:8
GATGTTGGCTTCCCCGCTGCCGAATTTATGTATGAGAAAACCCCGACTAAGATACAGGCGAGCTTCTGTCTCTTATACACATCTGACGCTGCCGACGAAGAGGATAGTGTAGATCTCGGTGGTCGCCGTCTCATTTAAAAAAAAAACCAAC
>M99999:999:000000000-AFWM1:1:1106:20355:5088 2:N:0:8
GATGTTGGCTTCCCCGCTGTCGAATTTATGTATGAGAAAACCCCGACTAAGATACAGGCGAGCTTCTGTCTCTTATACACATCTGACGCTGCCGACGAAGAGGATAGTGTAGATCTCGGTGGTCGCCGTATCATTAAACAAAAAAAATAAG
>M99999:999:000000000-AFWM1:1:1107:8079:6492 2:N:0:8
GATGTTGGCTTCCCCGCTGTCGAATTTATGTATGAGAAAACCCCGACTAAGATACAGGCGAGCTTCTGTCTCTTATACACATCTGACGCTGCCGACGAAGAGGATAGTGTAGATCTCGATGGTCGCCGTATCCTTAAAAAAAAAAGAAGAG
>M99999:999:000000000-AFWM1:1:2105:3516:15415 2:N:0:8
GATGTTGGCTTCCCCGCTTTCGCATTTATGTATGAGAACACCCCGACTAAGATACAGGCGAGCTTCTGTCTCTTATACACATCTGACGCTGCCGCCCACGAGGATCGTGTCGATTTCGTTGGTCGCCCGTTTCTTTCAACCACACCTGATA
>M99999:999:000000000-AFWM1:1:2104:20767:6811 2:N:0:8
GATGTTGGCTTCCCCGCTGTCGAATTTATGTATGAGAAAACGCCGACTAAGATACAGGCGAGCTTCTGTCTCTTATAACCATCTGACGCTGCCGACCAAGAGGATCGTTGTGAACTAGAGGGTCTACCGTTTCGTTATAAAAAGAAAAAAT
>M99999:999:000000000-AFWM1:1:2108:10178:6984 2:N:0:8
GATGTTGGCTTCCCCGCTGTCGAATTTATGTATGAGAAAACCCCGACTAAGTACAGGCGAGCTTCTGTCTCTTATACCCATCTGACGCTGCCGACCAAGAGGATAGTGTAGATCTCGGCGGGCGTCGTGTCATCAAAAAAAAAAAAAGAAA
>M99999:999:000000000-AFWM1:1:2102:20425:25644 2:N:0:8
GATGTTGGCTTGCCCGCTGTCGAATTTATGTATGAGAAAACCCCGACTAAGATACAGGCGAGCTTCTGTCTATTATACACATCTGACGCTGCCGACGAAGCGGATAGTGTATCTATCTGTGATCCTACTACCAAGCACACAACAAAATGTC
>M99999:999:000000000-AFWM1:1:2107:26525:11483 2:N:0:8
GATGTTGGCTTGCCCGCTGTCGAATTTATGTATGAGAAAACCCCGACTAAGATACAGGCGAGCTTCTGTCTCTTATACACATCTGACGCTGCCGACGAAGAGGATAGGGTAGATCTCGGTGGTCGCCGTATCATTAAAAAAAAAAAAAGTG
>M99999:999:000000000-AFWM1:1:2113:20895:2633 2:N:0:8
GATGTTGGCTTGCCCGCTGTCGAATTTATGTATGAGAAAACCCCGACTAAGATACAGGCGAGCTTCTGTCTCTTATACACATCTGACGCTGCCGACGAAGCGGATAGTGTAGATCTCGGTGGGCGCCGGTCCCTTTAAAAACACAATATAC
>M99999:999:000000000-AFWM1:1:1111:23697:15763 2:N:0:8
GATGTTGGCTTGCCCGCTGTCGAATTTATGTATGAGAAAACCCCGACTAAGATACAGGCGAGCTTCTGTCTCTTATACACATCTGACGCTGCCGACGAAGAGGATAGTGTAGATCTCGGTGGTCGCCCTATCATTAAAAAAAAACAACAGG
>M99999:999:000000000-AFWM1:1:1105:12440:25468 2:N:0:8
GATGTTGGCTTGCCCGCTGTCGAATTTATGTATGAGAAAACCCCGACTAAGATACAGGCGAGCTTCTGTCTCTTATACACATCTGACGCTGCCGACGAAGAGGATAGTTTAGATCCCGGTGGTCGCCGTTACATTCAAAAAAACAACAAAG
>M99999:999:000000000-AFWM1:1:1111:5592:9019 2:N:0:8
GATGTTGGCTTGCCCGCTGTCGAATTTATGTATGAGAAAACCCCGACTGAGATACAGGCGCGCTTCTGTCTCTTATACACATCTGACGCTGCCGACGAAGAGGATAGTGTAGATCTCGGTGGTCTGCGTATCATTAAACAAAAAAAGCGTA
>M99999:999:000000000-AFWM1:1:2107:10881:12223 2:N:0:8
GATGTTGGCTTGCCCGCTGTCGAATTTATGTATGAGAAAACCCCGACTAAGATACAGGCGAGCTTCTGTCTCTTATACACATCTGACGCTGCCGACGAAGAGGATAGTGTAGATCTCGGTGGTCGCCGTATTATTTAAAAACAATAAGCGG
>M99999:999:000000000-AFWM1:1:2106:20450:11755 2:N:0:8
GATGTTGGCTTGCCCGCTGTCGAATTTATGTATGAGAAAACCCCGACTAAGATACAGGCGAGCTTCTGTCTCTTATACACATCTGACGCTGCCGACGAAGAGGATAGTGGAGTTCTCGGTGGTCGCACGATTGTTAAAGAAAACATTAGTC
>M99999:999:000000000-AFWM1:1:2105:10946:8782 2:N:0:8
GATGTTGGCTTGCCCGCTGTCGAATTTATGTATGAGAAAACCCCGACTAAGATACAGGCGAGCTTCTGTCTCTTATACACATCTGACGCTGCCGACGAAGAGGATAGTGTAGCTCTCGGTGGTCCACGTAACCTTACACACAACAATACAC
>M99999:999:000000000-AFWM1:1:2105:16413:23335 2:N:0:8
GATGTTGGCTTGCGCGCTGTCGAATTTATGTATGAGAAAACCCCGACTAAGATACAGGCGCGCTTCTGTCTCTTATACACATCTGACGCTGCCGACGAAGAGGATAGTGTAGATCTCGGTTGTCGCCGTATCATTAAAAAAAAAAACGATG
>M99999:999:000000000-AFWM1:1:1103:8983:12156 2:N:0:8
GATGTTGGCTTGCTCGCTGTCGAATTTTGTATGAGAAAACCCCGACTAAGATACAGGCGAGCTTCTGTCTCTTATACACCTCTGACCCTGCCGACGAAGAGGGTAGTGGAGAACTTGGTGGGCCGCGGATCCCTAAAAAAAAACAACAGGA
>M99999:999:000000000-AFWM1:1:1111:28257:20371 2:N:0:8
GATGTTGGCTTGCCGCTGTCGAATTTATGTCTGAGAAAACCCCGACTAAGATACAGGCGAGCTTCTGTCTCTTATACACATCTGACGCTCCCGACGAAGAGGATAGTGTAGATCTCGCGGGACGCCGAATCCTTAAAAAAAAAACAGCCGG
>M99999:999:000000000-AFWM1:1:1114:12445:14890 2:N:0:8
GATGTTGGCTTGCTCGCTGTCGAATTTATGTATGAGAAAACCCCGACTAAGATACAGGCGAGCTTCTGTCTCTTATACACATCTGACGCTGCCGACGAAGAGGATAGTGTAGATTTCGGTGGTCGACGTATCCTTAAAACAAAAAATCACG
>M99999:999:000000000-AFWM1:1:2108:18036:19509 2:N:0:8
GATGTTGGCTTGCTCGCTGTCGAATTTATGTATGAGAAAACCCCGACTAAGATACAGGCGAGCTTCTGTCTCTTATACACATCTGACGCTGCCGACGAAGAGGATAGTGGAGCTCTCGGTGGTCGCCGTATCACTTAAAAAAAAAAAATGA
>M99999:999:000000000-AFWM1:1:2108:2742:20052 2:N:0:8
GATGTTGGTATGCTCGCTGTCGAATTTATGTATGAGAAAACCCCGACTAAGATACAGGCGAGCTTCTGTCTCTTATACACATCTGACGCTGCCGACGAAGAGGATAGTGTATATCTCGACGGACGCCGTCTCATTACAACAAAAAAAAGAA
>M99999:999:000000000-AFWM1:1:2105:8867:8387 2:N:0:8
GATGTTGGCTTGCTCGCTGTCGAATTTATGTATGAGAAAACCCCGACTAAGATACAGGCGAGCTTCTGTCTCTTATACACATCTGACGCTGCCGACGAAGAGGATAGTGGAGATCTCGGTGGGCGCCCAATCATTTACACAAAACAAACTT
>M99999:999:000000000-AFWM1:1:1103:7468:24899 2:N:0:8
GATGTTGGCTTGCTCGCTGTCGAATTTATGTATGAGAAAACCCCGACTAAGATACAGGCGAGCTTCTGTCTCTTATACACATCTGACGCTGCCGACGAAGCGGATAGTGAAGATCTCGGTGGTCGCCTGATCATTAAAAAAAAACACTCGA
>M99999:999:000000000-AFWM1:1:1105:11713:10325 2:N:0:8
GATGTTGGCTTGCTCGCTGTCGAATTTATGTAGAGAAAACCCCGACTAAGATACAGGCGAGCTTCTGTCTCTTATACACATCTGACGCTGCCGACGAAGAGGATAGTGTAGATCTCGGTGGTTGCCGTATCCTTTAAAAAAAACAAGCAGC
>M99999:999:000000000-AFWM1:1:2112:27607:16641 2:N:0:8
GATGTTGGCTTGCTCGCTGTCGAATTTATGTATGAGAAAACCCCGACTAAGATACAGGCGAGCTTCTGTCTCTTATAAACATCTGACGCTGCCGACGAAGAGGATAGTGTATACCTTGGTGGATCCCGTATCCTTAACAAAAAAAGAGATG
>M99999:999:000000000-AFWM1:1:1108:3845:20397 2:N:0:8
GATGTTGGCTTGCTCGCATTCGACGATATAGCTGAGAAAACCCCGACTAAGATACAGGCGAGCTTCTGTCTCTTATACACATCTGACGCTGCCGACGAAGAGGATAGTGTAGATCTCGGTGGTCGCCGTATCCTTAAAAAAAAAAAAGATA
>M99999:999:000000000-AFWM1:1:2111:5459:10743 2:N:0:8
GATGTTGGCTTGCTCGCATTCGACGATATAGCTGAGAAAACCCCGACTAAGATACAGGCGAGCTTCTGTCTCTTATACACATCTGACGCTGCCGACGAAGAGGATAGTGTAGATCTCGGTTGTCGCCGGATTGTTAAAAAAAAAGAAGCAG
>M99999:999:000000000-AFWM1:1:1101:24750:15028 2:N:0:8
GATGTTGGCTTGCTCGCATTCGACGATATAGCTGAGAAAACCCCGACTAAGATACAGGCGAGCTTCTGTCTCTTATACACATCTGACGCTGCCGACGAAGAGGATAGTGTAGATCTCGGTGGTCGCCGTATCCTTAACAAAAAAAAAACAC
>M99999:999:000000000-AFWM1:1:2106:24306:18154 2:N:0:8
GATGTTGGCTTGCTCGCATTCGACGATATAGCTGAGAAAACCCCGACTAAGATACAGGCGAGCTTCTGTCTCTTATACACATCTGACGCTGCCGACGAAGAGGATAGTGTAGATCTCGGTGGTCGCCGTCTCACTTAAAAAAACCAAACTA
>M99999:999:000000000-AFWM1:1:1107:4945:17397 2:N:0:8
GATGTTGGCTTGCTCGCATTCGACGATATAGCTGAGAAAACCCCGACTAAGATACAGGCGAGCTTCTGTCTCTTATACACATCTGACGCTGCCGACGAAGAGGATAGTGTAGTTCTTGGGGGTCGCCGAATCATTAAAAAAAAAAACACGG
>M99999:999:000000000-AFWM1:1:2112:28682:11288 2:N:0:8
GATGTTGGCTTCCTCGCATTCGACGATATAGCTGAGAAAACCCCGACTAAGATACAGGCGAGCTTCTGTCTCTTATACACATCTGACGCTGCCGACGAAGAGGATAGTGTAGATCTCGGTGGTCGCCGTATCATTAAAAAAAAAAAAAATT
>M99999:999:000000000-AFWM1:1:2111:13618:18758 2:N:0:8
GATGTTGGCTTGCTCGCATTCGACGATATAGCTGAGAAAACCCCGACTAAGATACAGGCGAGCTTCTGTCTCTTATACACATCTGACGCTGCCGACGAAGAGGATAGTGTAGATCTCGGGGGTCCCCGTAACATTTAAAACAAAAAAAACG
>M99999:999:000000000-AFWM1:1:1109:11516:20564 2:N:0:8
GATGTTGGCTTGCTCGCATTCGACGATATAGCTGAGAAAACCCCGACTAAGATACAGGCGAGCTTCTGTCTCTTATACACATCTGACGCTGCCGACGAAGAGGATAGTGTAGATCTCGGTGGTCGCCGTATCGTTAAAAAAAAAAAAATAT
>M99999:999:000000000-AFWM1:1:1113:3363:13765 2:N:0:8
GATGTTGGCTTGCTCGCATTCGACGATATAGCTGAGAAAACCCCGACTAAGATACAGGCGAGCTTCTGTCTCTTATACACATCTGACGCTGCCGACGAAGAGGACAGTGTAGATCTCGGTGGTCGCCGTATCATTAACAGAACACAAAACT
>M99999:999:000000000-AFWM1:1:1108:20724:13100 2:N:0:8
GATGTTGGCTTGCTCGCATTCGACGATATAGCTGAGAAAACCCCGACTAAGATACAGGCGAGCTTCTGTCTCTTATACACATCTGACGCTGCCGACGAAGAGGATAGTGTAGATCTCGGTGGTCGCCGTATTCTTAAAAAAAAACAAAGAT
>M99999:999:000000000-AFWM1:1:1106:8254:3986 2:N:0:8
GATGTTGGCTTGCCCGCTGTCGAGATTTAGCTGAGAAAACCCCGACTAAGATACAGGCGAGCTTCTGTCTCTTATACACCTCTGACGCTGCCGACGCAGAGGATAGTGGAGATCCTGGGAGGCGCCGTATTATTTAAAAAAAAACAACTCG
>M99999:999:000000000-AFWM1:1:1103:26987:19242 2:N:0:8
GATGTTGGCTTGCCCGCTGTCGAGATTATAGCTGAGAAAACCCCGACTAAGATACAGGCGAGCTTCTGTCTCTTATACACATCTGACGCTGCCGACGAAGAGGATAGTGTAGATCTCGGTGGTCGCCGTATCATTAAAAAAAAAAGATGAT
>M99999:999:000000000-AFWM1:1:1113:23354:18499 2:N:0:8
GATGTTGGCTTGCCCGTGTCGAGATTATAGCTGAGAAAACCCCGACTAAGATACAGGCGAGCTTCTGTCTCTTATACACATCTGACGCTGCCAACGAAGAGGATAGTGTAGATCTCGGTGGTTGCCGTAGCCTTAAAAAAATAAATATGAT
>M99999:999:000000000-AFWM1:1:1112:21535:6338 2:N:0:8
GATGTTGGCTTGCCCGCTGTCGAGATTATAGCTGAGAAAACCCCGACTAAGATACAGGCGAGCTTCTGTCTCTTATACACATCTGACGCTGCCGACGAAGAGGATAGTGTAGATCTCGTTGGTCGCCGTACCATTAAACAAAAAAGAAAGG
>M99999:999:000000000-AFWM1:1:2112:9715:18810 2:N:0:8
GATGTTGGCTTGCCCGCTGTCGAGAATATAGCTGAGAAAACCCCGACTAAGATACAGGCGAGCTTGTGTCTCTTAAACCCATCTGACGCTGACGACGAAGAGGATAGGGCAGCACTCGATGGATGCCGCGTCATGACAAAGAAGAAAAGAG
>M99999:999:000000000-AFWM1:1:1108:18455:26842 2:N:0:8
GATGTTGGCTTGCCCGCTGTCGAGATTATAGCTGAGAAAACCCCGACTAAGATACAGGCGAGCTTCTGTCTCTTATACACATCTGACGCTGCCGACGAAGAGGATAGTGTAGATCTCTGTGGTCGCCGTATCGTTAAAAAAAAAGTAATAA
>M99999:999:000000000-AFWM1:1:1107:11307:4231 2:N:0:8
GATGTTGGCTTGCCCGCTGTCGAGATTATAGCTGAGAAAACCCCGACTAAGATACAGGCGAGCTTCTGTCTCTTATACACATCTGACGCTGCCGACGAAGAGGATAGTGTAGATTTCGGTGGTCGCCGTATCATTAAAAACGAACACAGAT
>M99999:999:000000000-AFWM1:1:2108:22367:17673 2:N:0:8
GATGTTGGCTTGCCCGCTGTCGAGATTATAGCTGAGAAAACCCCGACTAAGATACAGGCGAGCTTCTGTCTCTTATACCCATCTGCCCCTGCCGCCGAAGGGGATAGTGTATATCTCGGTGGCCGCCGTTTCATTACAAAAAAAACAAGTA
>M99999:999:000000000-AFWM1:1:1101:9884:16583 2:N:0:8
GATGTTGGCTTCCCGCTGTCGAGATTATAGCTGAGAAAACCCCGACTAAGATACCGGCGAGCTTCTGTCTCTTATACACATCTGACGCTGCCGACGAAGAGGATAGTGTAGATCTCGGTTGTCTCCGTATCACTATAAAAAAAAACAAACT
>M99999:999:000000000-AFWM1:1:2107:6466:19427 2:N:0:8
GATGTTGGCTTGCCCGCTGTCGAGATTATAGCTGAGAAAACCCCGACTAAGCTACAGGCGAGCTTCTGTCTCTTATACACATCTGACGCTGCCGACGAAGAGGATAGAGTAGTACTCGGTGGTCGTCGGAACATTAAAGAAAAAAATAAAG
>M99999:999:000000000-AFWM1:1:1111:13524:7404 2:N:0:8
GATGTTGGATTGCTCGCATTCGAATTTATAGCTGAGAAAACCCCGACTAAGATACAGGCGAGCTTCTGTCTCTTATACACATCTGACGCTGCCGACGAAGAGGATAGTGTAGATCTCGGTGGTCGCCGTATCATTAAAAAAAAAGAACATT
>M99999:999:000000000-AFWM1:1:1107:16476:27297 2:N:0:8
GATGTTGGCTTGCTCGCATTCGAATTTATAGCTGAGAAAACCCCGACTAAGATACAGGCGAGCTTCTGTCTCTTATACACATCTGACGCTGCCGACGAAGAGGATAGTGTAGATCTCGGTGGTCGCCGTATCATTAAAAAAAAAAAAGATA
>M99999:999:000000000-AFWM1:1:2107:25214:14492 2:N:0:8
GATGTTGGCTTGCTCGCATTCGAATTTATAGCTGAGAAAACCCCGACTAAGATACAGGCGAGCTTCTGTCTCTTATACACATCTGACGCTGCCGACGAAGAGGATAGTGTAGATCTCGGTGGTCGGCGTATCCTTTAAAAAAAAAAACTAG
>M99999:999:000000000-AFWM1:1:1101:28451:12786 2:N:0:8
GATGTTGGCTTGCTCGCATTCGAATTTATAGCTGAGAAAACCCCGACTAAGATACAGGCGAGCTTCTGTCTCTTATACACATCTGACGCTGCCGACGAAGAGGATATGGTAGATCTCGGGGGTCCCCGGTCCATTACAAAAAAAACAACTG
>M99999:999:000000000-AFWM1:1:1110:17889:25587 2:N:0:8
GATGTTGGCTTGCTCGCATTCGAATTTATAGCTGAGAAAACCCCGACTAAGATACAGGCGAGCTTCTGTCTCTTATACACATCTGACGCTGCCGACGAAGAGGATAGTGTAGATCTCGGTGGTCGCCGTATCATTAAAAAAAAAAAAAAAC
>M99999:999:000000000-AFWM1:1:2102:18468:7353 2:N:0:8
GATGTTGGCTTGCTCGCATTCGAATTTATAGCTGAGAAAACCCCGACTAAGATACAGGCGAGCTTCTGTCTCTTATACACATCTGACGCTGCCGACGAAGAGGATAGTGTAGATCTCGGTGGTCGCCGTCTCCTTTAAAAAAAAACACTAT
>M99999:999:000000000-AFWM1:1:2102:19091:24700 2:N:0:8
GATGTTGGCTTGCTCGCATTCGAATTTATAGCTGAGAAAACCCCGACTAAGATACAGGCGAGCTTCTGTCTCTTATACACATCTGACGCTGCCGACGAAGAGGATAGTGTAGATCTCGGTGGTCCCCGTATTCTTCAAAAAAAAAATAATA
>M99999:999:000000000-AFWM1:1:2104:9000:19639 2:N:0:8
TCTTTTGGCTTGCTCGCATTCGAATTTATAGCTGAGAAAACCCCGACTAAGATACAGGCGAGCTTCTGTCTCTTATACACATCCGCCGCTGCCGACGAAGAGGATAGTGTAGATCTCGATGCACTACGTCTTGTTCAACACAAAAAGATAG
>M99999:999:000000000-AFWM1:1:2101:11911:15084 2:N:0:8
GATGTTGGCTTGCTCGCATTCGAATTTATAGCTGAGAAAACCCCGACTAAGATACAGGCGAGCTTCTGTCTCTTATACACATCTGACGCTGCCGACGAAGAGGATAGTGTAGATCTCGGTGGTCGCCGTTTCATTCAAAACAAAAAAACCC
>M99999:999:000000000-AFWM1:1:1107:8774:12636 2:N:0:8
GATGTTGGCTTGCTCGCATTCGAATTTATAGCTGAGAAAACCCCGACTAAGATACAGGCGAGCTTCTGTCTCTTATACACATCTGACGCTGCCGACGAAGAGGATAGTGTAGATCTCGGGGGTCGCCGTATTCTTACAAAAAACAAAAACG
>M99999:999:000000000-AFWM1:1:1111:11450:24529 2:N:0:8
GATGTTGGCTTGCTCGCATTCGAATTTATAGCTGAGAAAACCCCGACTAAGATACAGGCGAGCTTCTGTCTCTTATACACATCTGACGCTGCCGACGAAGAGGATAGTGTAGATCTCGGTGGTCGCCGTATCATTAAAAAAAAAAAACCAC
>M99999:999:000000000-AFWM1:1:2112:4234:18208 2:N:0:8
GATGTTGGCTTGCTCGCATTCGAATTTATAGCTGAGAAAACCCCGACTAAGATACAGGCGAGCTTCTGTCTCTTATACACATCTGACGCTGCCGACTAAGAGGATCGTGTCGATCTTGGTGGCAGGCACTTCGTTCAAAACAATGATAAGT
>M99999:999:000000000-AFWM1:1:1101:25314:7074 2:N:0:8
GATGTTGGCTTGCTCGCATTCGAATTTATAGCTGAGAAAACCCCGACTAAGATACAGGCGAGCTTCTGTCTCTTATACACATCTGACGCTGCCGACGAAGAGGATAGTGTAGATCTCGGTAGTCGCCGTATCATTAAAAAAAAAAAAGAGT
>M99999:999:000000000-AFWM1:1:2108:11568:24739 2:N:0:8
GATGTTGGCTTGCTCGCTGTCGAATTTATAGCTGAGAAAACCCGACTAAGATACAGGCGAGCTTTGAGACCTGTGTCGACCTGGCCTGAATCTTATACACATCTGACGCTGCCGACGAAGAGGATAGTGTAGATCTCGGTGGTCGCCGTAT
>M99999:999:000000000-AFWM1:1:2107:16515:17793 2:N:0:8
GATGTTGGCTTGCTCGCTGTCGAATTTATAGCTGAGAAAACCCCGACTAAGATACAGGCGAGCTTCTGTCTCTTATACACATCTGACGCTGCCGACGAAGAGGATAGTGTAGATCTCGGTGGTCGCCGTATCATTCAAAAAAAAACGAAAT
>M99999:999:000000000-AFWM1:1:2105:21873:21158 2:N:0:8
GCTGTTGGCTTGCTCGCTGTCGAATTTATAGCTGAGAAAACCCCGACTACGATACAGGCGAGCTTCTGTCTCTTATACACATCTGACGCTGCCGACGAAGAGGATAGTTTAGATCACGTTGCTCCCCGTATCCTTAACTACACACACACTA
>M99999:999:000000000-AFWM1:1:1102:3966:18924 2:N:0:8
GATGTTTGTCGAATTTATAGCTGAGAAAACCCCGACTAAGATACAGGCGAGCTTCTGTCTCTTATACACATCTGACGCTGCCGACGAAGAGAATAGTGTAGATCTCGGTGGTCGCCGTATCATTCAAAAAAAAAATGAGCATGGTCGAAGT
>M99999:999:000000000-AFWM1:1:1108:10633:20428 2:N:0:8
GATGTTGGCTTGCTCGCTGTCGAATTTATAGCTGAGAAAACCCCGACTAAGATACAGGCGAGCTTCTGTCTCTTATACACATCTGACGCTGCCGACGAAGAGGATAGTGTAGATCTCGGTGGTCGCCGTATCATTAACAAAAAAAAAACAA
>M99999:999:000000000-AFWM1:1:2102:15585:13387 2:N:0:8
GATGTTGGCTTGCTCGCTGTCGAATTTATAGCTGAGAAAACCCCGACTAAGATACAGGCGAGCTTCTGTCTCTTATACACATCTGACGCTGCCGACGAAGAGGATAGTGTAGATCTCGGTGGTCGCCGTATCATTAAAAACACAAACACTA
>M99999:999:000000000-AFWM1:1:2109:19950:27230 2:N:0:8
GATGTTGGCTTGCTCGCTGTCGAATTTATAGCTGAGAAAACCCCGACTAAGATACAGGCGAGCTTCTGTCTCTTATACACATCTGACGCTGCCGACGAAGAGGATAGTGTAGCTCTCGGTGGTCGCCGTCTTATTCACACAAAATCAGAGG
>M99999:999:000000000-AFWM1:1:1114:19694:23621 2:N:0:8
GATGTTGGCTTGCTCGCTGTCGAATTTATAGCTGAGAAAACCCCGACTAAGATACAGGCGAGCTTCTGTCTCTTATACACATCTGACGCTGCCGACGAAGAGGATAGTGTAGATCTCGGTGGTCGCCGTATCATTAAAAAAAAACATATGG
>M99999:999:000000000-AFWM1:1:2104:17006:18197 2:N:0:8
GATGTTGGCTTGCTCGCTGTCGAATTTATAGCTGAGAAAACCCCGACTAAGATACAGGCGAGCTTCTGTCTCTTATACACATCTGACGCTGCCGACGAAGCGGATAGTGTAGATCTCGGTGGTCGCCGTCTCATTAAAAAAACAAAAAACG
>M99999:999:000000000-AFWM1:1:2113:6584:14491 2:N:0:8
GATGTTGGCTTCCCCGCATTCGACGATATGCTTGAGATAACCCCGACTAAGATACAGGCGAGCTTCTGTCTCTTATACACATCTGACGCTGCCGACGAAGAGGATAGTGTAGATCTCGGTGGTCGCCGGATCATTAAAAACACACACACTT
>M99999:999:000000000-AFWM1:1:2103:17617:16344 2:N:0:8
GATGTTGGCTTCCCCGCATTCGACGATATGCTTGAGATAACCCCGACTAAGATACAGGCGAGCTTCTGTCTCTTATACACATCTGACGCTGCCGACGAAGAGGATAGTGTAGATCTCGTTGGTCGCCGTATCATTAAAAAAAAAAAAAGAT
>M99999:999:000000000-AFWM1:1:1103:10218:18912 2:N:0:8
GATGTTGGCTTCCCCGCATTCGACGATATGCTTGAGATAACCCCGACTAAGATACAGGCGAGCTTCTGTCTCTTATACACATCTGACGCTGCCGACGAAGAGGATAGTGTAGATCTCGGTGGTCGCCGTATCATTGAACAAACATCGATAG
>M99999:999:000000000-AFWM1:1:2105:23509:8281 2:N:0:8
GATGTTGGCTTCCCCGCATTCGACGATATGCTTGAGATAACCCCGACTAAGATACAGGCGAGCTTCTGTCTCTTATACACATCTGACGCTGCCGACGAAGAGGATAGTGTAGATCTCGGTGGTCGCCGTCTCCTTAAACAAAAAACATCCT
>M99999:999:000000000-AFWM1:1:2103:17967:13740 2:N:0:8
GATGTTGGCTTCCCCGCATTCGACGATATGCTTGAGATAACCCCGACTAAGATACAGGCGAGCTTCTGTCTCTTATACACATCTGACGCTGCCGACGAAGAGGATAGTGTAGATCTCGGTGGTCGCCGTAACATTAAACAAAAAGAAAGAA
>M99999:999:000000000-AFWM1:1:2106:5545:12238 2:N:0:8
GATGTTGGCTTCCCCGCATTCGACGATATGCTTGAGATAACCCCGACTAAGATACAGGCGAGCTTCTGTCTCTTATACACATCTGACGCTGCCGACGAAGAGGATAGTGTAGAACTCATACGTACCCGTATCCTTAAAACAAACAAAACTG
>M99999:999:000000000-AFWM1:1:2104:15180:2401 2:N:0:8
GATGTTGGCTTCCCCGCATTCGACGATATGCTTGAGATAACCCCGACTAAGATACAGGCGAGCTTCTGTCTCTTATACACATCTGACGCTGCCGACGAAGAGGATAGTGTAGATTCAGGCGGTCGCCGTATCCCTCAAAAAAAAAAAAAAT
>M99999:999:000000000-AFWM1:1:1108:18431:3499 2:N:0:8
GATGTTGGCTTCCCCGCATTCGACGATATGCTTGAGATAACCCCGACTAAGATACAGGCGAGCTTCTGTCTCTTATACACATCTGACGCTGCCGACGAAGAGGATAGTGTAGATCTCGGTGGTCGCCGTATCATTACCAAAAACAATAAGA
>M99999:999:000000000-AFWM1:1:2105:23526:8270 2:N:0:8
GCTGTTGTCTTCCCCGCATTCGACGATATGCTTGAGATAACCCCGACTAAGGTACAGGCGAGCTTCTGTCTCTTCTACACCTCTGACGCTGACGACGAAGAGGATAGTGGAAATCTCACTGGATAGCGTCTTCTCTAAATAGAAGATATGT
>M99999:999:000000000-AFWM1:1:2112:3750:18260 2:N:0:8
GATGTTGGCTTGCCCGCATTCGACGATATGCTTGAGATAACCCCGACTAAGATACAGGCGAGCTTCTGTCTCTTATACACATCTGCCGCTGCCGACGAAGAGGATAGTGTAGATCTCGGCTGTAGCCGTATCCATACAAACAACAAAACTG
>M99999:999:000000000-AFWM1:1:1110:17555:16864 2:N:0:8
GATGTTGGCTTGCCCGCATTCGACGATATGCTTGAGATAACCCCGACTAAGATACAGGCGAGCTTCTGTCTCTTATACACATCTGACGCTGCCGACGAAGAGGATAGTGTAGATCTCGGTGGTCGCCGTATCATTAAACAACAAGAAGAGG
>M99999:999:000000000-AFWM1:1:2114:12754:4597 2:N:0:8
GATGTTGGCTTGCCCGCATTCGACGATAGCTTGAGATAACCCCGACTAAGATCAGGCGAGCTTCTGTCTCTTATACACATCTGACGCTGCCGACGAAGAGGATAGTGTAGATCTCGGCGGTCGCCCGCTCATTACAAACAAAACATGAATT
>M99999:999:000000000-AFWM1:1:1113:26878:16782 2:N:0:8
GATGTTGGCTTGCCCGCATTCGACGATATGCTTGAGATAACCCCGACTAAGATACAGGCGCGCTTCTGTCTCTTATACACATCTGACGCTGCCGACGAAGAGGATAGTGTAGATCTCGGTGGTCGCCGTATCATTAACAAAACAAAAACTA
>M99999:999:000000000-AFWM1:1:1102:18012:7639 2:N:0:8
GATGTTGGCTTGCCCGCATTCGACGATATGCTTGAGATAACCCCGACTAAGATACAGGCGAGCTTCTGTCTCTTATACACATCTGACGCTGCCGACGAAGAGGATAGTGTAGATCTCGGTGGTCGCCGTGTCATTTAAAAAAAAAGACGTT
>M99999:999:000000000-AFWM1:1:1102:18839:13137 2:N:0:8
GATGTTGGCTTGCCCGCATTCGACGATATGCTTGAGATAACCCCGACTAAGATACAGGCGAGCTTCTGTCTCTTATACACATCTGACGCTGCCGACGAAGAGGATAGTGTAGATCTCGGTGGTCGCCGTCTCATTAAACAAAAAAAAATAA
>M99999:999:000000000-AFWM1:1:2106:17016:5907 2:N:0:8
GATGTTGGCTTGCCCGCATTCGACGATATGCTTGAGATAACCCCGACTAAGATACAGGCGAGCTTCTGTCTCTTATACACATCTGACGCTGCCGACGAAGAGGATAGTGTAGATCTCGGTGCTCCCCGTATCCTTACACACCAAAAAAACG
>M99999:999:000000000-AFWM1:1:2109:21468:5794 2:N:0:8
GATGTTGGCTTGCCCGCATTCGACGATATGCTTGAGATAACCCCGACTAAGATACAGGCGAGCTTCTGTCTCTTATACACATCTGACGCTGCCGACGAAGAGGATAGTGGAGAACTCGGGGGACCCGGTAACATTTAAAAAAAAAAAATAA
>M99999:999:000000000-AFWM1:1:1113:7799:25491 2:N:0:8
GATGTTGGCTTGCCCGCATTCGACGATATGCTTGAGATAACCCCGACTAGATACAGGCGAGCTTCTGTCTCTTATACCCATCTGACGCTGCCGACGAAAAGGGTAGTGTAGATCTCGGTGGTCGCCGTACTCCTAAAAAAAAAAAACAGAG
>M99999:999:000000000-AFWM1:1:2108:27522:14405 2:N:0:8
GATGTTGACTTGCTCGCATTCGACGATATGCTTGAGATCACCCCGACTAAGATACAGGCGCGCTTCTGTCTCTTATACACATCTGACGCTGCCGCCGAAGAGGATAGTGTAGATCTCGGTTGTCGCCGTATCATTAAAAAAAAAACACTCA
>M99999:999:000000000-AFWM1:1:1110:20558:6336 2:N:0:8
GATGTTGGCTTGCTCGCATTCGACGATATGCTTGAGCTAACCCCGACTAAGATACAGGCGAGCTTCTGTCTCTTATACACATCTGACGCTGCCGACGAAGAGGATAGTGTAGATCTCGGGGGTCGCCGATTCATTAAAAAAAAACAAGTCA
>M99999:999:000000000-AFWM1:1:1107:3356:17512 2:N:0:8
GATGTTGGCTTGCTCGCATTCGACGATATGCTTGAGATAACCCCGACTAAGATACAGGCGAGCTTCTGTCTCTTATACACATCTGACGCTGCCGACGAAGAGGATAGTGAAGATCTCGGTGGTAGAAGTACCATTGAATAAAACAAGAGGG
>M99999:999:000000000-AFWM1:1:2109:27475:15825 2:N:0:8
GATGTTGGCTTGCTCGCATTCGACGATATGCTTGAGATAACCCCGACTAAGATACAGGCGAGCTTCTGTCTCTTATACACATCTGACGCTGCCGACGAAGGAGGATAGTGAAGATCTCGGTGGTCCCCTTGTCATTAAAACAACACAACGT
>M99999:999:000000000-AFWM1:1:2103:17080:11750 2:N:0:8
GATGTTGGCTTGCTCGCATTCGACGATATGCTTGAGATAACCCCGACTAAGATACAGGCGAGCTTCTGTCTCTTATACACATCTGACGCTGCCGACGAAGAGGATAGTGTAGATCTCGGTGGTCGTCGGCTACTTACAAAAATCAAGACAG
>M99999:999:000000000-AFWM1:1:2105:17740:14519 2:N:0:8
GATGTTGGCTTGCTCGCATTCGACGATATGCTTGAGATAACACCGACTAAGATACAGGCGAGCTTCTGTCTCTTATACACATCTGACGCTGCCGACGAAGAGGATTGTGTAGATCTCGGTGGTCGCCGTAACATTAAAAAAAAAACCACCG
>M99999:999:000000000-AFWM1:1:1106:18706:16395 2:N:0:8
GATGTTGGCTTGCTCGCATTCGACGATATGCTTGAGATAACCCCGACTAAGATACAGGCGAGCTTCTGTCTCTTATACACATCTGACGCTGCCGACGAAGAGGATAGTGTCGATCTCGTAGGTCGCCGTATCATTCACAAAAAACACTTGG
>M99999:999:000000000-AFWM1:1:1104:13588:27226 2:N:0:8
GATGTTGGCTTGCTCGCATTCGACGATATGCTTGAGATAACCCCGACTAAGATACAGGCGAGCTTCTGTCTCTTATACACATCTGACGCTGCCGACGAAGAGGATAGTGTAGATATCGGTGGTCGCCGTATCATTAAAAAACAAACAACGG
>M99999:999:000000000-AFWM1:1:1110:24503:21417 2:N:0:8
GATGTTGGCTTGCTCGCATTCGACGATATGCTTGAGATAACCCCGACTAAGTTACAGGCGAGCTTCTGTCTCTTTTACCCATCTGCCGCTGCCGACGAAGAGGATAGTGTAGATCTCGGTGGACTCCGTATCATTAAAACAACACCACTTC
>M99999:999:000000000-AFWM1:1:2102:15886:8239 2:N:0:8
GATGTTGGCTTGCTCGCATTCGACGATATGCTTGAGATAACCCCGACTAAGATACAGGCGAGCTTCTGTCTCTTATACACATCTGACGCTGCCGACGAAGAGGATAGTGTAGATCTCGGTGGTCGCCGTATTATTAAAAAACACAAAAGAC
>M99999:999:000000000-AFWM1:1:1114:4900:18271 2:N:0:8
GATGTTGGCTTCCCCTCTGTCGACGATATGCTTGAGATAACCCCGGCTAAGTTACAGGCGAGCTTCTGTCTCTTATACACATCTGACGCTGCCGACGAAGAGGATAGTGTAGATCTCGGTGGTCGCCGTATCATTAAAAAAACAAACATAG
>M99999:999:000000000-AFWM1:1:1111:19169:19828 2:N:0:8
GATGTTGGCTTCCCCGCTGTCGACGATATGCTTGAGATAACCCCGACTAAGATACAGGCGAGCTTCTGTCTCTTATACACATCTGACGCTGCCGACGAAGAGGATAGTGTAGATCTCGGTGGTCGCCGTCTCATTAAAAAAAACAGACGCA
>M99999:999:000000000-AFWM1:1:2102:19793:25268 2:N:0:8
GATGTTGGCTTCCCCGCTGTCGACGATATGCTTGAGATAACCCCGACTAAGATACAGGCGAGCTTCTGTCTCTTATACACATCTGACGCTGCCGACGAAGAGGATAGTGTAGTTCTCGGTGGACGCCGTATCATTAAAAAAAAACTAACAC
>M99999:999:000000000-AFWM1:1:1106:9480:24712 2:N:0:8
GATGTTGGCTTCCCCGCTGTCGACGATATGCTTGAGATAACCCCGACTAAGATACAGGCGAGCTTCTGTCTCTTATACACATCTGACGCTGCCGACGAAGAGGATCGTGTAGATCTCGGTGGTAGCCGTATCAGTAAAAACAAAAACGAGG
>M99999:999:000000000-AFWM1:1:2110:12811:19978 2:N:0:8
GATGTTGGCTTCCCCGCTGTCGACGATATGCTTGAGATAACCCCGACTAAGATACAGGCGAGCTTCTGTCTCTTATACACATCTGACGCTGCCGACGAAGAGGATAGTGTAGATCTCGGTGGTAGCCGTATCCTTCACACAAAAAACATAT
>M99999:999:000000000-AFWM1:1:1102:14177:15246 2:N:0:8
GATGTTGGCTTCCCCCGCTGTCGACGATATGCTTGAGATAACCCCGACTAAGATACAGGCGAGCTTCTGTCTCTTATACACATCTGACGCTGCCGACGAAGAGGATAGTGTAGCTCTCGGTGGTCGCCGTATCATTATTGAATACCAACTT
>M99999:999:000000000-AFWM1:1:2113:16557:12329 2:N:0:8
GATGTTGGCTTCCCCGCTGTCGCCGTTATGCTGGTGATAACCCCGACTAAGATACAGGCGAGCTTCTGTCTCTTATACACATCTGACGCTGCCGACGAACAGGACAGTGTAGCTCTCGGTGGTCGACGACTCCTTTAAAAAAAAAAACGAT
>M99999:999:000000000-AFWM1:1:2114:13448:14108 2:N:0:8
GATGTTGGCTTCCCCGCTGTCGACGATATGCTTGAGATAACCCCGACTAAGATACAGGCGAGCTTCTGTCTCTTATACACATCTGACGCTGCCGACGAAGAGGACAGTGTAGATCTCGGTGGTCGCCGTATCATTACAAAAAACAATAACA
>M99999:999:000000000-AFWM1:1:1102:18823:20469 2:N:0:8
GATGTTGGCTTCCCCGCTGTCGACGATATGCTTGAGATAACCCCGACTAAGATACAGGCGAGCTTCTGTCTCTTATACACATCTGACGCTGCCGACGAAGAGGATAGTGAAAATCTCGGTGGTCGCCGTATCATTAAAAAAAAAGAAATGA
>M99999:999:000000000-AFWM1:1:1105:14403:20252 2:N:0:8
GATGTTGGCTTCCCCGCTGTCGACGATATGCACCCCGACTAAGATACAGGCGAGCTTCTGTCTCTTATACACATCTGACGCTGCCGACGAAGAGGATAGTGTAGATCTCGGTGGTCGCCGTATCATTTAAAAAACAACTGCAGGGTGACAG
>M99999:999:000000000-AFWM1:1:1104:12646:23811 2:N:0:8
GATGTTGGCTTGCCCGCTGTCGACGATATGCTTGAGATAACCCCGACTAAGATACAGGCGAGCTTCTGTCTCTTATACACATCTGACGCTGCCGACGAAGAGGATAGTGTAGATCTCGGGTGTCCTCATAACGTTAAAGCACACGAAAGTG
>M99999:999:000000000-AFWM1:1:1102:20414:4807 2:N:0:8
GATGTTGGCTTGCCCGCTGTCGACGATATGCTTGAGATAACCCCGACTAAGATACAGGCGAGCTTCTTTCTCTTATACACATCTGACTCTGCCGACGAAGAGGATAGTGTAAACCTCGGCAGTCGCCGTAACATTAAAAAAACAAAAAATA
>M99999:999:000000000-AFWM1:1:1103:8535:15925 2:N:0:8
GATGTTGGCTTGCCCGCTGTCGACGATATGCTTGAGATAACCCCGACTAAGATACAGGCAGCTTCTGTCTCTTATACACATCTGACGCTGCCGACGAAGAGGATAGTGTAGATCTCGGTGGTCGCCGTATCATTAAAAAAAAAAGACAGCG
>M99999:999:000000000-AFWM1:1:1107:11741:19775 2:N:0:8
GATGTTGGCTTCCCGCTGTCGACGATATGCTTGAGATAACCCCGACTAAGATACAGGCGAGCTTCTGTCTCTTATACACATCTGACGCTGCCGACGAAGAGGATAGTGTAGATCTCGGTGTTCGCCGCATCATTAAAAAAAATACCATAAA
>M99999:999:000000000-AFWM1:1:1112:11645:6107 2:N:0:8
GATGTTGGCTTGCCCGCTGTCGACGATATGCTTGAGATAACCCGACTAAGATACAGGCGAGCTTCTGTCTCTTATACACATCTGACGCTGCCGACGAAGAGGATAGTGGAGATCTCGGTGGTCGACGTATCCTTAAAAAAAAACAAAAGAT
>M99999:999:000000000-AFWM1:1:1114:25582:25256 2:N:0:8
GCTGTTGGCTTGCCCGCTGTCGGCGATATGCTTGAGATAACCCCGACTAAGATACAGGCGAGCTTCTGTCTCTTATACACATCTGACGCTGCCGACGAAGAGGATAGTGTAGATATCTGTGGTCCCCTGCTAATTACCACAAACACAGACA
>M99999:999:000000000-AFWM1:1:2105:25640:15325 2:N:0:8
GATGTTGGCTTGCCCGCTGTCGACGATATGCTTGAGATAACCCCGACTAAGATACAGGCGAGCTTCTGTCTCTTATACACATCTGACGCTGCCGACGAAGAGGATAGTGTAGATCTCGGTGGCTGCCACATCATCAACAAAAAACAATGGG
>M99999:999:000000000-AFWM1:1:1105:11415:21942 2:N:0:8
GATGTTGGCTTGCCCGCTGTCGACGATATGCTTGAGATAACCCCGGCTAAGATACAGGCGAGCTTCTGTCTCTTATACACATCTGACGCTGCCGAACGAAGAGGATAGTGTAGATCTCGGTGGTCGCCGGATCCTTAAAAAAAACAATCGG
>M99999:999:000000000-AFWM1:1:2101:15570:3771 2:N:0:8
GATGTTGGCTTGCCCGCTGTCGACGATATGCTTGAGATAACCCCGACTAAGATACAGGCGAGCTTCTGTCTCTTATACACATCTGACGCTGCGACGAAGAGGATAGTGTAGATCTCGGTGGTCGACGTATCATTTTAAAACAGAAACAAAT
>M99999:999:000000000-AFWM1:1:1105:4505:10567 2:N:0:8
GATGTTGGCTTGCCCGCTGTCGACGATATGCTTGAGATAACCCCGACTAAGATACAGGCGAGCTTCTGTCTCTTATACACATCTGACGCTGCCGACGAAGAGGATAGTGTAGATCTCGGGGGTCGCCGTATCATTAAAAAAAAAGATAGAA
>M99999:999:000000000-AFWM1:1:2103:19881:9818 2:N:0:8
GATGTTGGCTTGCTCGCTGTCGACGATATGCTTGAGATAACCCCGACTAAGATACCGGCGCGCTTCTGTCTCTTATACACATCTGACGCTGCCGACGAAGAGGATAGTGTAGATCTCGGTGGTCGCCGTTCCATTAACAAAACACAAGCAG
>M99999:999:000000000-AFWM1:1:2102:4789:17758 2:N:0:8
GATGTTGGCTTGCTCGCTGTCGACGATATGCTTGAGATAACCCCGACTAAGATACAGGCGAGCTTCTGTCTCTTATACACATCTGCCGCTGCCGACGAAGAGGATAGGGAGAGTCTCGGTGGTCGCCGATTCTTTAAAAACAAAACAGGTA
>M99999:999:000000000-AFWM1:1:2106:6804:21721 2:N:0:8
GATGTTGGCTTGCTCGCTGTCGACGATATGCTTGAGATAACCCCGACTAAGATACAGGCGAGCTTCTGTCTCTTATACACATCTGACGCTGCCGCCGAAGAGGATAGTGTAAATCTCGGTGGTCGGCGTCTCCTTAAAAAAACAAAACACA
>M99999:999:000000000-AFWM1:1:1107:9220:10038 2:N:0:8
GATGTTGGCTTGCTCGCTGTCGACGATATGCTTGAGATAACCCCGACTAAGATACAGCGAGCTTCTGTCTCTTATACACATCTGACGCTGCCGACGAAGAGGATAGTGTAGATCTCGGTGATCGCCGTATCATTAAATAAAAACACAGACG
>M99999:999:000000000-AFWM1:1:1107:17371:18152 2:N:0:8
GATGTTGGCTTGCTCGCTGTCGACGATATGCTTGAGATAACCCCGACTAAGATACAGGCGAGCTTCTGTCTCTTATACACATCTGACGCTGCCGACGAAGAGGATAGTGTAGCTCTCGGTGGTCGCCGTATCATTAAAAAAAAAAATAGAA
>M99999:999:000000000-AFWM1:1:2109:23117:9419 2:N:0:8
GATGTTGGCTTGCTCGCTGTCGACGATATGCTTGAGATAACCCCGACTAAGATACAGGCGAGCTTCTGTCTCTTATACACATCTGACGCTGCCGACGAAGAGGATAGTGTCGATCTCGGTTGTGGCCGCATGCTTCAAACAGAAAAAAAGG
>M99999:999:000000000-AFWM1:1:2104:6199:18012 2:N:0:8
GATGTTGGCTTGCTCGCTGTCGACGATATGCTTGAGATAACCCCGACTAAGATACAGGCGAGCTTCTGTCTCTTATACACATCTGACGCTGCCGACGAAGAGGATAGTGTAGGTCTCGGTGGACGCCCGCTCATTAAACAAAAAAATATTG
>M99999:999:000000000-AFWM1:1:2105:17325:1662 2:N:0:8
GATGTAGGCTTGCTCGCTGTCGACGATATGCTTGAGATAACCCCGACTAAGATACCGGCGAGCGTCTGTCTATGATACACATCTGACGCTGCCGAAGTAAGGGATCGAATACAACTCTACGGAACAAGTAATATTGAACAAAGTACAATAT
>M99999:999:000000000-AFWM1:1:2102:22405:22757 2:N:0:8
GATGTTGGCTTGCTCGCTGTCGACGATATGCTTGAGATAACCCCGACTAAGATACAGGCGAGCTTCTGTCTCTTATACACATCTGACGCTGCCGACGAAGAGGATAGTGTAGACATCGGTGGTCGCCGTATCAATAACAAAAAACACTGAG
>M99999:999:000000000-AFWM1:1:2104:28857:13734 2:N:0:8
GATGTTGGCTTGCTCGCTGTCGACGATATGCTTGAGATAACCCCGACTAAGATACAGGCGAGCTTCTGTCTCTTATACCCATCTGACGCTGCCGCCGAAGAGGATAGTGTAGATCTCGGGGTGCGTCGTATTGTTACACAACAAACAAATG
>M99999:999:000000000-AFWM1:1:1102:7636:14435 2:N:0:8
GATGTTGGCTTGCTCGCATTCGAGATTATGCTTGAGATAACCCCGACTAAGATACAGGCGAGCTTCTGTCTCTTATACACATCTGACGCTGCCGACGAAGAGGATAGTGTAGATCTCGGTGGCCGCCGTCTCATTAAAAAAAATGAACTTA
>M99999:999:000000000-AFWM1:1:2102:7067:24474 2:N:0:8
GATGTTGGCTTGCTCGCATTCGAGATTATGCTTGAGATAACCCCGACTAAGATACAGGCGAGCTTCTGTCTCTTATACACATCTGACGCTGCCGACGAAGAGGATAGTGTAGATTTCGGGTGTCGGCGGCTCATTCAAACAAAAACACGAA
>M99999:999:000000000-AFWM1:1:1113:21677:27887 2:N:0:8
GATGTTGGCTTGCTCGCATTCGAGATTATGCTTGAGATAACCCCGACTAAGATACAGGCGCGCTTCTGTCTCTTATACACATCTGACGCTGCCGACGAAGAGGATAGTGTAGATCTCGGTGGTCGCCGTATCATTAACTAAAACACCAACG
>M99999:999:000000000-AFWM1:1:1114:4830:18926 2:N:0:8
GATGTGGCTTGCTCGCATTCGAGATTATGCTTGAGATAACCCCGACTAAGATACAGGCGAGCTTCTGTCTCTTATACACATCTGACGCTGCCGACGAAGAGGATAGTGTAGATCTCGGTGGCCGCCGCATCATTAAAAAAAAAACCACACA
>M99999:999:000000000-AFWM1:1:1110:23771:20726 2:N:0:8
GATGTTGGCTTGCTCGCATTCGAGATTATGCTTGAGATAACCCCGACTACGATACAGGCGAGCTTCTGTCTCTTATACACATCTGACGCTGCCGACGAAGAGGATAGTGTAGATCTCGGTGGTCGCCCTATCATTAAAAACAAAAATAACT
>M99999:999:000000000-AFWM1:1:1111:12465:21550 2:N:0:8
GATGTTGGCTTGCTCGCATTCGAGATTATGCTTGAGATAACCCCGACTAAGATACAGGCGAGCTTCTGTCTCTTATACACATCTGACGCTGCCGACGAAGAGGATAGTGTAGATCTCGGTGGTCGCCGTATCATTAAAAAAAAAAAATGCG
>M99999:999:000000000-AFWM1:1:2114:6962:4862 2:N:0:8
GATGTTGGCTTGCTCGCATTCGAGATTATGCTTGAGATAACCCCGACTAAGATACAGGCGAGCTTCTGTCTCTTATACACATCTGACGCTGCCGACGAAGAGGATAGTGTAGATCTCTGTTGTCGCCGCATCATTACACGACAACACACGT
>M99999:999:000000000-AFWM1:1:2102:26776:15193 2:N:0:8
GATGTTGGCTTGCTCGCATTCGAGATTATGCTTGAGATAACCCCGACTAAGATACAGGCGAGCTTCTGTCTCTTATACACATCTGACGCTGCCGACGAAGAGGATAGTGCACACCTCGGGAGACTACCGCTCATTAACACAAAAAAGTAGA
>M99999:999:000000000-AFWM1:1:2104:7365:16730 2:N:0:8
GATGTTGGCTTGCTCGCATTCGAGATTATGCTTGAGATAACCCCGACTAAGATACAGGCGAGCTTCTGTCTCTTATACACATCTGACGCTGCCGACGAAGAGGATAGTGTAGATCTCGGTGGTCTGCGTATCATTAAAAAAAAAAAAAGGA
>M99999:999:000000000-AFWM1:1:1109:11312:4478 2:N:0:8
GATGTTGGCTTGCTCGCATTCGAGATTATGCTTGAGATAACCCCGACTAAGATACAGGCGAGCTTCTGTCTCTTATACACATCTGACGCTGCCGACGAAGAGGATAGTGTAGATCTCGGTAGTCGTCGTATCATTTAAAAAAAACACACGC
>M99999:999:000000000-AFWM1:1:1103:11966:23717 2:N:0:8
GATGTTGGCTTGCTCGCATTCGAGATTATGCTTGAGATAACCCCGACTAAGATACAGGCGAGCTTCTGTCTCTTATACACATCTGACGCTGCCGACGAAGAGGATAGTGTAGATCTCGGTGGTCGCCGTATCATTAAAAAAAAAAAAAGAA
>M99999:999:000000000-AFWM1:1:2103:22570:9076 2:N:0:8
GATGTTGGCTTGCTCGCACCCGAATTTATGCTTGAGATAACCCCGACTAAGATACAGGCGAGCTTCTGTCTCTTATACACATCTGACGCTGCCGACGAAGAGGATAGTGTAGATCTCGGTTGTCGCCGTTTCATTAAAAAAAAAAAAAGAA
>M99999:999:000000000-AFWM1:1:2111:14041:1941 2:N:0:8
GATGTTGGCTTGCTCGCACCCGAATTTATGCTTGAGATAACCCCGACTAAGATACAGGCGAGCTTCTGTCTCTTATACACATCTGCCGCTCCCGACGACGAGGATAGTGACAGTCTGGTTGGCCTCCGTTCCATTAAACAAAACAACATGT
>M99999:999:000000000-AFWM1:1:2109:22071:8706 2:N:0:8
GATGTTGGCTTGCTCGCACCCGAATTTATGCTTGAGATAACCCCGACTAAGATACAGGCGAGCTTCTGTCTCTTATACACATCTGACGCTGCCGACGAAGAGGATAGTGTAGATCTCGGTGTCCGACGTATTGTTTCACAAAAAAAACTTA
>M99999:999:000000000-AFWM1:1:1112:20812:18902 2:N:0:8
GATGTTGGCTTGCTCGCACCCGAATTTATGCTTGAGATAACCCCGACTAAGATACAGGCGAGCTTCTGTCTCTTATACACATCTGACGCTGCCGACGAAGAGGATAGTGTAGATCTCGGTGGGCGCCGTATCATTAAAAAAAAAAAACAGA
>M99999:999:000000000-AFWM1:1:2111:10876:13612 2:N:0:8
GATGTTGGCTTGCTCGCACCCGAATTTATGCTTGAGATAACCCCGACTAAGATACAGGCGAGCTTCTGTCTCTTATACACATCTGACGCTGCCGACGAAGAGGATAGTGTAGATCTCGGTGGTCGTCGTATCATTAAAAAAAAAAATCAAT
>M99999:999:000000000-AFWM1:1:1107:26270:11762 2:N:0:8
GATGTTGGCTTGCTCGCACCCGAATTTATGCTTGAGATAACCCCGACTAAGAAACAGGCGAGCTTCTGTCTCTTATACACATCTGACGCTGCCGACGAAGCGGATAGTGTAGATCTCTGTGGGCGCCGTATCATTAAAAAACAAAAAGTAG
>M99999:999:000000000-AFWM1:1:1112:13232:3309 2:N:0:8
GATGTTGGCTTGCCTCGCACCCGAATTTATGCTTGAGATAACCCCGACTAAGATACAGGCGAGCTTCTGTCTCTTATACACATCTGACGCTGCCGACGAAGAGGATAGTGTAGTTCTCGGTGGTCTCCGTATCATTAAAAAACAAATATGT
>M99999:999:000000000-AFWM1:1:2102:24197:17032 2:N:0:8
GATGTTGGCTTGCTCGCACCCGAATTTATGCTTGAGATAACCACGACTAAGATACAGGCGAGCTTCTGTCTCTTATACACATCTGACGCTGCCGACGAAGAGGATAGTGTAGATCTCGGTGGTCGCCCGATCATCAAAAACAAAACAACAA
>M99999:999:000000000-AFWM1:1:2102:13230:20388 2:N:0:8
GATGTTGGCTTGCTCGCACCCGAATTTATGCTTGAGATAACCCCGACTAAGATACAGGCGAGCTTCTGTCTCTTATACACATCTGACGCTGCGACGAAGAGGATAGTGTAGATCTCGGTGGTGGCCGTATCATTAAACAAAAAAGTATGTA
>M99999:999:000000000-AFWM1:1:1108:29551:13624 2:N:0:8
GATGTTGGCTTCCCCGCATTCGAATTTATGCTTGAGATAACCCCGACTAAGTTACAGGCTAGCTTCTGTCTCTTATACACATCTGACGCTGCCGACGAAGAGGATAGTGTAGATCTCTGTGGGCGCCGGATCATTAACAAAAAGAATAGAT
>M99999:999:000000000-AFWM1:1:2104:14359:16301 2:N:0:8
GATGTTGGCTTCCCCGCATTCGAATTTATGCTTGAGATAACCCCGACTAAGATACCGGCGAGCTTCTGTCTCTTATACACATCTGACGCTGCCGACGAAGAGGATAGTGTAGATCTCGGGTGTCGACGTATCATTAAAAAAAAAACAACAT
>M99999:999:000000000-AFWM1:1:2113:15069:4133 2:N:0:8
GATGTTGGCTTCCCCGCATTCGAATTTATGCTTGAGATAACCCCGACTAAGATACAGGCGAGCTTCTGTCTCTTATACACATCTGACGCTGCCGACGAAGAGGATAGTGTAGATCTCGTTGGGCGCAGTATTCTTAAAACAAAAAATCATG
>M99999:999:000000000-AFWM1:1:2108:15490:12906 2:N:0:8
GATGTTGGCTTCCCCGCATTCGAATTTATGCTTGAGATAACCCCGACTAAGATACAGGCGAGCTTCTGTCTCTTATACACATCTGACGCTGCCGACGAAGAGGATAGTGTAGATCTCGGTGGTCGCCGTATAATTAAAAAAAAAACAGCAC
>M99999:999:000000000-AFWM1:1:1109:14583:24209 2:N:0:8
GATGTTGGCTTCCCCGCATTCGAATTTATGCTTGAGATAACCCCGACTAAGATACAGGCGAGCTTCTGTCTCTTATACACATCTGACGCTGCCGACGAAGAGGATAGTGTAGTTCTCGGTGGTCGCCGTATCATTAAACAAAAACATAGGG
>M99999:999:000000000-AFWM1:1:1110:26453:21816 2:N:0:8
GATGTTGGCTTCCCCGCATTCGAATTTATGCTTGAGATAACCCCGACTAAGATACAGGCGAGCTTCTGTCTCTTATACACATCTGACGCTGCCGACGAAGAGGATAGTGTAGATCTCGGTGGTCGCCGTATCATTAAAAAACATAAGAGAG
>M99999:999:000000000-AFWM1:1:2103:27932:17913 2:N:0:8
GATGTTGGCTTCCCCGCATTCGAATTTATGCTTGAGATAACCCCGACTAAGATACAGGCGAGCTTCTGTCTCTTATACACATCTGACGCTGCCGACGAAGCGGATAGTGTAGATCTCGGTGGTCGCCGTAGCATTACAACAGAAAAGATCG
>M99999:999:000000000-AFWM1:1:1113:10095:13463 2:N:0:8
GATGTTGGCTTCCCCGCATTCGAATTTATGCTTGAGATAACCCCGACTAAGATACAGGCGAGCTTCTGTCTCTTATACACATCTGACGCTGCCGACGAAGAGGATAGTGTAGCTCTCGGTGGTCGCCGTATCATTAAATAAAAAAAACATG
>M99999:999:000000000-AFWM1:1:1108:8263:13664 2:N:0:8
GATGTTGGCTTCCCCGCATTCGAATTTATGCTTGAGATAACCCCGACTAAGATACAGGCGAGCTTCTGTCTCTTATACACATCTGACGCTGCCGACGAAGAGGATAGTGTAGATCTCGGTGGTCGCCGTATCATTAAAAAAAAAACAAGGG
>M99999:999:000000000-AFWM1:1:1108:14686:27084 2:N:0:8
GATGTTGGCTTCCCCGCATTCGATTTTATGCTTGAGATAACCCCGACTAAGATACAGGCGAGCTTCTGTCTCTTATACACATCTGACGCTGCCGACGAAGAGGATAGTGGAGATCTCGGTGGTCGCCGTTCCATTCACAAAAAAAAATGGA
>M99999:999:000000000-AFWM1:1:1113:7423:16154 2:N:0:8
GATGTTGGCTTCCCGCATTCGAATTTATGCTTGAGATAACCCCGACTAAGATACAGGCGAGCTTCTGTCTCTTATACACATTGACGCTGCCGACGAAGAGGATAGTGTAGATCTCGGTGGTCGCCGTATCATTAAAAAAAAAATTGATGTA
>M99999:999:000000000-AFWM1:1:2113:8328:17721 2:N:0:8
GATGTTGGCTTGCCCGCATTCGAATTTATGCTTGAGATAACCCCGACTAAGATACAGGCGAGCTTCTGTCTCTTATACACATCTGACGCTGCCGACGAAGAGGATAGGGTAGATCTCGGTTGTTGCCGTATTCTTAAAAAAAACAAGAGAG
>M99999:999:000000000-AFWM1:1:1112:9605:18917 2:N:0:8
GATGTTGGCTTGCCCGCATTCGAATTTATGCTTGAGATAACCCCGACTAAGATACAGGCGAGCTTCTGTCTCTTATACACATCTGACGCTGCCGACGAAGAGGATAGTGTTGCTCTTGGTGGTCGCCTTACCCTTCACAAACAAAATAGTG
>M99999:999:000000000-AFWM1:1:1107:7672:9516 2:N:0:8
GATGTTGGCTTGCCCGCATTCGAATTTATGCTTGAGATAACCCCGACTAAGATACAGGCGAGCTTCTGTCTCTTATACACATCTGACGCTGCCGACGAAGAGGATAGTGTAGATCTCGGTGGTCGCCCTTTCATTAAAAAAAAAACTAAGA
>M99999:999:000000000-AFWM1:1:1101:19316:11343 2:N:0:8
GATGTTGGCTTGCCCGCATTCGAATTTATGCTTGAGATAACCCCGACTAAGATACAGGCGAGCTTCTGTCTCTTATACACATCTGACGCTGCCGACGAAGAGGATAGTGTAGATCTCGGTGGTCTCCGTATCCTTTAAAAAAAAACAGGAG
>M99999:999:000000000-AFWM1:1:1101:15246:25410 2:N:0:8
GATGTTGGCTTGCCCGCATTCGAATTTATGCTTGAGATAACCCCGACTAAGATACAGGCGAGCTTCTGTCTCTTATACACATCTGACGCTGCCGACGAAGAGGATAGTGTAGATCTCGGTTGTCGCCGTATCTTTAAAAAAAAACAAATGC
>M99999:999:000000000-AFWM1:1:2112:27886:14995 2:N:0:8
GATGTTGGCTTGCCCGCATTCGAATTTATGCTTGAGATAACCCCGACTAAGATACAGGCGAGCTTCTGTCTCTTATACACATCTGACGCTGCCGACGCAGAGGATAGTGTAGATCTAGGTGTTCCCAGTAACATTTACAAAAAAGAAAGAG
>M99999:999:000000000-AFWM1:1:2107:7260:25084 2:N:0:8
GATGTTGGCTTGCCCGCATTCGAATTTATGCCTGAGATAACCCCGACTAAGATACAGGCGAGCTTCTGTCTCTTATACACATCTGACGCTGCCGACGAAGAGGATAGTGTAGATCTCGGTGGCCGCCGCATCCTTAACAAACAAAAAGCGA
>M99999:999:000000000-AFWM1:1:2108:19302:6988 2:N:0:8
GATGTTGGCTTGCTCGCATTCGAATTTATGCTTGAGATAACCCCGACTAAGATACAGGCGAGCTTCTGTCTCTTATACACATCTGACGCTGCCGACGAAGAGGATAGTGTAGATCTCGGTGGTCGCCGTACCATTAAAAAAAAAAATAGAA
>M99999:999:000000000-AFWM1:1:2106:17020:13472 2:N:0:8
GATGTTGGCTTGCTCGCATTCGAATTTATGCTTGAGATAACCCCGACTAAGATACAGGCGAGCTTCTGTCTCTTATACACATCTGACGCTGCCGACGAAGAGGATAGTGTAGATCTCGGGGGTCGCCGTATCCTTCAAAAAAAAAAAGTGC
>M99999:999:000000000-AFWM1:1:1106:5582:7697 2:N:0:8
GATGTTGGCTTGCACGGATTCGACTTTATGCTTGAGTTAACCCCGACGAAGATAGAGGCGATCTGTGACTAGTAACACTCTGATGCTGACGAAGAAGAAGACGATATTGAGGACGGTGTGACTTTACGCTAAATAACATAGACAAATCTTG
>M99999:999:000000000-AFWM1:1:2113:12229:4199 2:N:0:8
GATGTTGGCTTGCTCGCATTCGAATTTATGCTTGAGATAACCCCGACTAAGATACAGGCGAGCTTCTGTCTCTTATACACATCTGACGCTGCCGACGAAGAGGATAGTGTAGATCTCTGTGGTTGCCGTATCATTAAACAAAAACAAACGG
>M99999:999:000000000-AFWM1:1:1104:18822:4125 2:N:0:8
GATGTTGGCTTCCTCGCATTCGAATTTATACTTAAGATAACCCCGACTAAGATACAGGCGAGCTTCTGTCTCTTATACACATCTGACGCTGCCGACGAAGAGGATAGTGTAGATCTCGGTGCTCGACGTCTCATTAAAACAAAAAACAAAG
>M99999:999:000000000-AFWM1:1:2104:13236:28765 2:N:0:8
GATGTTGGCTTGCTCGCATTCGAATTTATGCTTGAGATAACCCCGACTAAGATACAGGCGAGCTTCTGTCTCTTATACACATCTGACGCTGCCGACGAAGAGGATAGTGTAGATCTCGTTGGTCGCAGTATCCTTAAAAACAAAATAAGCT
>M99999:999:000000000-AFWM1:1:1113:13227:2190 2:N:0:8
GATGTTGGCTTGCTCGCATTCGAATTTATGCTTGAGATAACCCCGACTAAGATACAGGCGAGCTTCTGTCTCTTATACACATCTGACGCTGCCGACGAAGAGGATAGTGTAGATCTGGGTGGTCGCCGTACCTTTACAAACAACGATGTGG
>M99999:999:000000000-AFWM1:1:1106:24903:13382 2:N:0:8
GATGTTTGCTTGCTCGCATTCGAATTTATGCTTGAGATAACCCCGACTAAGATACAGGCGCGCTTCTGTCTCTTATACACATCTGACGCTGCCGACGAAGAGGATAGTGTAGATCTCGGTGGTCGCCGAATCATTACAAAAAAACAACTAA
>M99999:999:000000000-AFWM1:1:2111:18182:20772 2:N:0:8
GATGTTGGCTTGCTCGCATTCGAATTTATGCTTGAGATAACCCCGACTAAGATACAGGCGAGCTTCTGTCTCTTATACACATCTGACGCTGCCGACGAAGAGGATAGTGTAGATCTCGGTGGTCGCCGCATCCTTAAAAAAAAAAAAGAGT
>M99999:999:000000000-AFWM1:1:2106:12154:27991 2:N:0:8
GATGTTGGCTTGCTCGCATTCGAATTTATGCTTGAGATAACCCCGACTAAGATACAGGCGAGCTTCTTTCTCTTATACACATCTGACGCGGCCGACGAAGAGGATATTGAACACCTAGGGGTCCGCCGATCCTATAAACAACAAAAATCAT
>M99999:999:000000000-AFWM1:1:1104:11853:20895 2:N:0:8
GATGTTGGCTTGCCCGCTGTCGAATTTATGCTTGAGATAACCCCGACTAAGATACAGGCGAGCTTCTGTCTCTTATACACATCTGACGCTGCCGACGAAGAGGATAGTGTAGATCTCTGTGGTCGCCGTCTCATTAACAAAGAAGACGCGG
>M99999:999:000000000-AFWM1:1:1109:26662:14393 2:N:0:8
GATGTTGGCTTGCCCGCTGTCGAATTTATGCTTGAGATAACCCCGACTAAGATACAGGCGAGCTTCTGTCTCTTATACACATCTGACGCTGCCGACGAAGAGGATAGTGTAGATCTCGGGGGTCGACGTATCATTAAAAAAAAAAAGAGGA
>M99999:999:000000000-AFWM1:1:2112:26144:20113 2:N:0:8
GATGTTGGCTTTCCCGCTGTCGAATTTATGCTTGAGATAACCCCGACTAAGATACAGGCGGCTTCTGTCTCTTATACACATCTGACGCTGCCGACGAAGAGGATAGTGTAGATCTCGGTGGTCGCCGTATCATTAAAAAACAAAGACACGA
>M99999:999:000000000-AFWM1:1:1110:8621:15433 2:N:0:8
GATGTTGGCTTGCCCGCTGTCGAATTTATGCTTGAGATAACCCCGACTAAGATACAGGCGAGCTTCTGTCTCTTATACACATCTGACGCTGCCGACGAAGAGGATAGTGTAGCTCTCGGTGGTCCTCGTATCCTTAAAAAAAACAAAACAT
>M99999:999:000000000-AFWM1:1:2101:3499:10328 2:N:0:8
GATGTTGGCTTGCCCGCTGTCGAATTTATTCTTGGATCACCCCGACTAAGATACAGGCGAGCTTCTTTCTCTTATACACCTCCTACGCTTCCGACCACGAGGATAGTTTTCAACTTCGTTCTTGCCGCCTCATTTTTACAAACAGCAATCC
>M99999:999:000000000-AFWM1:1:1110:3002:15288 2:N:0:8
GATGTTGGCTTGCCCGCTGTCGAATTTATGCTTGAGATAACCCCGACTAAGATACAGGCGAGCTTCTGTCTCTTATACACATCTGACGCTGCCGACGAAGAGGATAGTGTAGATCTCGGTGGTCGTCGTATTATTAAAAAAACACCAACAC
>M99999:999:000000000-AFWM1:1:2113:7665:9984 2:N:0:8
GATGTTGGCTTGCCCGCTGTCGAATTTATGCTTGAGATAACCCCGACTAAGATACAGGCGAGCTTCTGTCTCTTATACACATCTGACGCTGCCGACGAAGAGGATAGTGTAGATATCGGTGGGCTCCGTATCATTGAAAAAAATAACAGAT
>M99999:999:000000000-AFWM1:1:1102:9489:5771 2:N:0:8
GATGTTGGCTTGCCCGCTGTCGAATTTATGCTTGAGATAAACCCCGACTAAGATACAGGCGAGCTTCTGTCTCTTATACACATCTGACGCTGCCGACGAAGAGGATAGTGTAGATCTCGGCGGTTGCCGCATCATTAACACACAACAGATT
>M99999:999:000000000-AFWM1:1:1111:3098:10327 2:N:0:8
GATGTTGGCTTGCCCGCTGTCGAATTTATGCTTGAGATAACCCCGACTAAGATACAGGCGAGCTTCTGTCTCTTATACACATCTGACGCTGCCGACGAAGAGGATAGTGTAAATCTCGGTGGTCGCCGTATCATTAAAACAAACCATAACT
>M99999:999:000000000-AFWM1:1:2103:7661:6492 2:N:0:8
GATGTTGGCTTGCCCGCTGTCGAATTTCTGCTTGAGATAACCCCGACTAAGATACAGGCGAGCTTCTGTCTCTTATACACATCTGACGCTGCCGACGAAGAGGATAGTGGAGGTCTAGGTGGTCGCCGTATCATTACAACAAAAAAAATCG
>M99999:999:000000000-AFWM1:1:2107:27431:16015 2:N:0:8
GATGTTGGCTTGCCCGCTGTCGAATTTATGCTTGAGATAACCCCGACTAAGATACAGGCGAGCTTCTGTCTCTTATACACATCTGACGCTGCCGACGAAGAGGATAGTGTAGCTCTCGGTGTGCGCCGTACCCTTAAAAAAAAAAAACAGG
>M99999:999:000000000-AFWM1:1:2103:8136:8018 2:N:0:8
GATGTTGGCTTGCTCGCTGTCGAATTTATGCTTGAGATAACCCCGACTGAGATACAGGCGAGCTTCTGTCTCTTATACACATCTGACGCTGCCGACGAAGAGGCTAGTGTAGCTCTCTGTGGTAGCAGTAACCTTAACAAAATAAACACGA
>M99999:999:000000000-AFWM1:1:1102:19320:11349 2:N:0:8
GATGTTGGCTTGCTCGCTGTCGAATTTATGCTTGAGATAACCCCGACTAAGATACAGGCGAGCTTCTGTCTCTTATACACATCTGACGCTGCCGACGAAGAGGATAGTGTAGATCTCGGTGGTCGGCGTATCATTAAAAAAAAAAAGTGTT
>M99999:999:000000000-AFWM1:1:2113:25516:7602 2:N:0:8
GATGTTGGCCTGCTCGCTGTCGAATTTATACTTGAGATAACCCCGACTAAGATACAGGCGAGCTTCTGTCTCTTATACACATCTGACGCTGCCGACGAAGAGGATAGTGTAGCTCTCGGAGGTCGCCGTCTCATTAAAAAAATAAAAAAGT
>M99999:999:000000000-AFWM1:1:2108:17269:23346 2:N:0:8
GATGTTGGCTTGCTCGCTGTCGAATTTATGCTTGAGATAACCCCGACTAAGATACAGGCGAGCTTCTGTCTCTTATACACATCTGACGCTGCCGACGAAGAGGATAGTGTAGATCTCGGTGGCCCCCGTCTCATTGAAAAAAAAACAAGAG
>M99999:999:000000000-AFWM1:1:2111:10506:6523 2:N:0:8
GATGTTGGCTTGCTCGCTGTCGAATTTATGCTTGAGATAACCCCGACTAAGATACAGGCGAGCTTCTGTCTCTTATACACATCTGACGCTGCCGACGAAGAGGATAGTGTAGATCTCGGTGGTCGCCGTATCATTAAAAAAAAAACAAGAG
>M99999:999:000000000-AFWM1:1:1103:28233:19075 2:N:0:8
GATGTTGGCTTGCTCGCTGTCGAATTTATGCTTGAGATAACCCCGACTAAGATACAGGCGCGCTTCTGTCTCTTATACACATCTGACGCTGCCGACGAAGAGGATAGTGTAGATCTAGGTGGTCTCCGTATCATTAAAACAAAATATCATG
>M99999:999:000000000-AFWM1:1:2105:15668:7478 2:N:0:8
GATGTTGGCTTGCTCGCTGTCGAATTTATGCTTGAGATAACCCCGACTAAGATACAGGCGAGCTTCTGTCTCTTATACACATCTGACGCTGCCGACGAAGAGGATAGTGTAGATCTCGGTGGTCGCCGTATCATTAAAAAACAAAAAACAT
>M99999:999:000000000-AFWM1:1:1113:13015:13782 2:N:0:8
GATGTTGGCTTGCTCGCTGTCGAATTTATGCTTGAGATAACCCCGACTAAGATACAGGCGAGCTTCTGTCTCTTATACACATCTGACGCTGCCGACGAAGAGGATAGTGTAGATCTCGGGTGTCGCCGGTTCATTAACAAAAAAAATAGAG
>M99999:999:000000000-AFWM1:1:1112:20536:27983 2:N:0:8
GATGTTGGCTTGCTCGCTGTCGAATTTATGCTTGAGATACCACCTACTAAGATACAGGCGGGCTTCTTTCTCTTTTACCCATCTGACGCTGCCGACGAAGGGGCTATTTAAATTCCATGTGCGCACAGAACCTTTAAACAACCAAATATAG
>M99999:999:000000000-AFWM1:1:1110:24279:9935 2:N:0:8
GATGTTGGCTTCCCCGCACCCGATGTGTTTGCAAAGATTGCCCCGACTAAGATACAGGCGAGCTTCTGTCTCTTATACACATCTGACGCTGCCGACGAAGAGGATAGTGTAGATCTCGGTCGTCGCCGTACCATTACAAAAAAAAACACAC
>M99999:999:000000000-AFWM1:1:2101:10606:15619 2:N:0:8
GATGTTGGCTTCCCCGCACCCGATGTGTTTGCAAAGATATCCTCGACTAAGATACCGGCGAGCTTCTGTCTCTTATACACATCTGACGCTGCCGACGAAGAGGATAGTGTAGCTATCGGAGGTCACGGTACCATTTAAAAAAAAAGATGAG
>M99999:999:000000000-AFWM1:1:2108:4120:10874 2:N:0:8
GATGTTGGCTTCCCCGCACCCGACGATATGTATGAGATAACCCCGACTAAGATACAGGCGCGCTTCTGTCTCTTATACACATCTGACGCTGCCGACGAAGAGGATAGTGTAGATATCGGAGGTCGCCGGATCATTCAAAAAAAAAAAAGAT
>M99999:999:000000000-AFWM1:1:1106:20016:23150 2:N:0:8
GATGTTGGCTTCCCCGCACCCGACGATATGTATGAGATAACCCGACTAAGATACAGGCGAGCTTCTGTCTCTTATACACATCTGACGCTGCCGACGAAGAGGATAGTGGAGATCTCGGTGGTCGCCGTATCATTAAAAAAAAAACGTAGAA
>M99999:999:000000000-AFWM1:1:1113:16070:26042 2:N:0:8
GATGTTGGCTTCCCCGCACCCGACGATATGTATGAGATAACCCCGACTAAGATACAGGCGAGCTTCTGTCTCTTATACACATCTGACGCTGCCGACGAAGAGGATAGTGGAGATCTCGGTGGTCGCCGTATCTTTAAAAAAAACAAACAAT
>M99999:999:000000000-AFWM1:1:2104:21541:18830 2:N:0:8
GATGTTGGCTTCCCCGCACCCGACGATATGTATGAGATAACCCCGACTAAGATACAGGCGAGCTTCTGTCTCTTATACACATCTGACGCTGCCGACGAAGAGGATAGTGTAGATCTCGGTGTGCTCCGTATTCATAAAAAAACAGATCCTA
>M99999:999:000000000-AFWM1:1:2113:18147:10437 2:N:0:8
GATGTTGGCTTCCCCGCACCCGACGATATGTATGAGATAACCCCGACTAAGATACCGGCGAGCTTCTGTCTCTTATACACATCTGCCGCTGCCGACGAAGAGGATAGTGTATCTCTCGTAGATCGGCGTATCATTAAAAAACAACACATAG
>M99999:999:000000000-AFWM1:1:1112:23883:14537 2:N:0:8
GATGTTGGCTTCCCCGCACCCGACGATATGTATGAGATAACCCCGACTAAGATACAGGCGAGCTTCTGTCTCTTATACACATCTGACGCTGCCGACGAAGAGGATAGTGTAGATCTCGGTGGTCGCCGTATCATTAAACAAAAAAATGACA
>M99999:999:000000000-AFWM1:1:1113:11650:16775 2:N:0:8
GATGTTGGCTTGCTCGCATTCGACGATATATATGAGATAACGCCGACTAAGATACAGGCGAGCTTCTGTCTCTTATACACATCTGACGCTGCCGACGAAGAGGATAGTGTAGATCTCGGTGGTCGCCGTATCATTAAAAACAAAACACATA
>M99999:999:000000000-AFWM1:1:1114:9462:17877 2:N:0:8
GATGTTGGCTTGCTCGCATTCGACGATATGTATGAGATAACCCCGACTAAGATACAGGCGAGCTTCTGTCTCTTATACACATCTGACGCTGCCGACGAAGAGGATAGTGTAGATCTCGGTGGTCGCCGTATCGTTCACAAAAACTACTGTG
>M99999:999:000000000-AFWM1:1:2102:17064:7336 2:N:0:8
GATGTTGGCTTGCTCGCATTCGACATAGTATGAGATAACCCCGACTAAGATACAGGCGAGCTTCTGTCTCTTATACACATCTGACGCTGCCGACGAAGAGGATAGTGTAGCTCTAGGTGGTCGCCGTATCCTTAAAAAAAAAAATACAAAT
>M99999:999:000000000-AFWM1:1:1107:27760:8293 2:N:0:8
GATGTTGGCTTGCTCGCATTCGACGATATGTATGAGATAACCCCGACTAAGATACAGGCGAGCTTCTGTCTCTTATACACATCTGACGCTGCCGACGAAGAGGATAGTGTAGATCTAGGTGGTTGCCGTATTCTTGAACACGAAAATAGTG
>M99999:999:000000000-AFWM1:1:1112:14323:11996 2:N:0:8
GATGTTGGCTTGCTCGCATTCGACGATATGTATGAGATAACCCCGACTAAGATACAGGCGAGCTTCTGTCTCTTATACACATCTGACGCTGCCGACGAAGAGGATAGTGTAGATCTCGGTGGTCGCCGTATCATTTAAAAAAAAAGGAGAG
>M99999:999:000000000-AFWM1:1:2113:11511:2040 2:N:0:8
GATGTTGGCTTGCTCGCATTCGACGATATGTATGAGATAACCCCGACTAAGATACAGGCAAGCTTCTGTCTCTTATACACATCTGACGCTGCCGACGAAGAGGATAGTGTAGATCTCGTTGTGCGCCTTATCCTTAAAAATAAAACAACGA
>M99999:999:000000000-AFWM1:1:1108:10429:22089 2:N:0:8
GATGTTGGCTTGCTCGCATTCGACGATATGTATGAGATAACCCCGACTAAGATACAGGCGAGCTTCTGTCTCTTATACACATCTGACGCTGCCGACGAAGAGGATAGTGTAGATCTCGGTGGGCGCCGTATCATTAAAAAAAAAAACAGAG
>M99999:999:000000000-AFWM1:1:2105:5729:11455 2:N:0:8
GATGTTGGCTTGCTCGCATTCGACGATATGTATGAGATAACCCCGACTAAGATACAGGCGAGCTTCTGTCTCTTATACACATCTGACGCTGCCGACGAAGAGGATAGTGTAGATTTCGGTGGTCACCGTAACATTTAAAAAAACACAAGAT
>M99999:999:000000000-AFWM1:1:1108:10032:17096 2:N:0:8
GATGTTGGCTTGCTCGCATTCGACGATATATATGAGATAACCCCGACTAAGATACAGGCGAGCTTCTGTCTCTTATACACATCTACCCCGCCGACCGAAGACGCTGTTGAAGTCTTGGTGGCCGCCGCTTTATTTAAAAAAAAACACATTC
>M99999:999:000000000-AFWM1:1:2105:5346:17497 2:N:0:8
GATGTTGGCTTGCTCGCATTCGACGATATGTATGAGATAACCCCGACTAAGATACAGGCGAGCTTCTGTCTCTTATACACATCTGACGCTGCCGACGAAGAGGATAGTGTAGATCTCGGGGGTCGCCGTATCATTAAAAAAACAAATAGGT
>M99999:999:000000000-AFWM1:1:1105:17758:7444 2:N:0:8
GATGTTGGCTTGCTCGCATTCGACGATATGTATGAGATAACCCCGACTAAGATACAGGCGAGCTTCTGTCTCTTATACACATCTGACGCTGCCGACGAAGAGGATAGTGGAGATCTCGGTGGTCGCCGTATCATTCAAAAAACAAAAATTT
>M99999:999:000000000-AFWM1:1:1112:18951:12403 2:N:0:8
GATGTTGGCTTGCTCGCATTCGACGATATGTATGAGATAACCCCGACTAAGATACAGGCGAGCTTCTGTCTCTTATACACATCTGACGCTGCCGACGAAGAGGATAGTGTAGATCTCGGTGGGCGCCGTATCCTTTAAAACAACAATAAGA
>M99999:999:000000000-AFWM1:1:1112:16862:17565 2:N:0:8
GATGTTGGCTTGCTCGCATTCGACGATATGTATGAGATAACCCCGACTAAGATACAGGCGAGCTTCTGTCTCTTATACACATCTGACGCTGCCGACGAAGAGGATAGTGTAGATCTCGGTGGTTCCCGATCCATTAAAAAAAAAAAAAGAG
>M99999:999:000000000-AFWM1:1:1104:20387:19324 2:N:0:8
GATGTTGGCTTCCCCGCTGTCGACGATATGTATGAGATAACCCCGACTAAGATACAGGCGAGCTTCTGTCTCTTATACACATCTGACGCTGCCGACGAAGAGGATAGTGGAGGTCTCGGTGGTCGCCGTATCATTGACAACAGAAAAGAAG
>M99999:999:000000000-AFWM1:1:2102:11184:14726 2:N:0:8
GATGTTGGCTTCCCCGCTGTCGACGATATGTATGAGATAACCCGACTAAGATACAGGCGAGCTTCTGTCTCTTATACACATCTGACGCTGCCGACGAAGAGGATAGTGTAGATCTCGGTGGTCGCCGTATCATTAAAAAAAACAAAACACG
>M99999:999:000000000-AFWM1:1:2107:5098:20996 2:N:0:8
GATGTTGGCTTCCCCGCTGTCGACTATATGTATGATATAACCCCGACTATGATACAGGCGAGCTTCTGTCTCTTATACACATCTGACGCTGCCGACGAAGAGGATAGTGTTGATCTCGGTGGTCGCCGTAACCTTAACAAAACATAAATCT
>M99999:999:000000000-AFWM1:1:1107:8908:27142 2:N:0:8
GATGTTGGCTTCCCCGCTGTCGACGATATGCATGAGATAACCCCGACTAAGATACAGGCGAGCTTCTGTCTCTTATACACATCTGACGCTGCCGACGAAGAGGATAGTGTAGATTTGGGTGGTCGTCGTAACATTACAAAAAAAGCTCATG
>M99999:999:000000000-AFWM1:1:1105:19095:9355 2:N:0:8
GATGTTGGCTTCCCCGCTGTCGACGATATGTATGAGATAACCCCGACTAAGATACAGGCGAGCTTCTGTCTCTTATACACATCTGACGCTGCCGACGAAGAGGATAGTGTCGATCTCGGTGGTCGCCGTCTCATTAAAAAACAAGAAACGG
>M99999:999:000000000-AFWM1:1:1106:21279:9485 2:N:0:8
GATGTTGGCTTCCCCGCTGTCGACGATATGTATGAGATAACCCCGACTAAGATACAGGCGAGCTTCTGTCTCTTATACACATCTGACGCTGCCGACGAAGAGGATAGTGTAGCTCTCGGTGGTCGCCGTATCATTACAAAAAAAAAAAGAT
>M99999:999:000000000-AFWM1:1:1106:19728:19295 2:N:0:8
GATGTTGGCTTCCCCGCTGTCGACGATATGTATGAGATAACCCCGACTAAGATACAGGCGAGCTTCTGTCTCTTATACACATCTGACGCTGCCGACGAAGAGGATAGTGTAGATCTCGGTGGTCGCCGTATCATTACAAAAAAACAAGAAA
>M99999:999:000000000-AFWM1:1:2110:14836:27691 2:N:0:8
GATGTTGGCTTCCCCGCTGCCGACGATATGTATGAGATAACCCCGACTAAGATACAGGCGAGCTTCTGTCTCTTATACACATCTGACGCTGCCGACGAAGAGGATAGTGTAGATCTCGGTGTTCGGCACATCATTAAAAAAAAAAAGACCA
>M99999:999:000000000-AFWM1:1:2111:7907:8444 2:N:0:8
GATGTTGGCTTCCCCGCTGTCGACGATATGTATGAGATAACCCCGACTAAGATACAGGCGAGCTTCTGTCTCTTATACACATCTGACGCTGCCGACGAAGAGGATAGTGTAGAGCTCGGGGGTCGCCGGTTCCTTAAAAACACGAACACAG
>M99999:999:000000000-AFWM1:1:2106:18031:10272 2:N:0:8
GATGTTGGCTTGCCCGCTGTCGACGATATGTATGAGATAACCCCGACTAAGATACAGGCGAGCTTCTGTCTCTTATACACATCTGACGCTGCCGACGAAGAGGATAGTGTAGATCTCGGTGGTCGCCGTATCTTTTACAAAAAAAATACGG
>M99999:999:000000000-AFWM1:1:1110:13046:4487 2:N:0:8
GATGTTGGCTTGCCCGCTGTCGAGGATATGTATGAGATAACCCCGACTAAGATACAGGCGAGCTTCTGTCTCTTATACACATCTGACGCTGCCGACGAACAGCACAGTGTAGAACTCGGTGGTCGCCGTATCATTTAAAAAAAAAATATCA
>M99999:999:000000000-AFWM1:1:2114:22495:14241 2:N:0:8
GATGTTGGCTTGCCCGCTGTCGACGATATGTATGAGATAACCCCGACTAAGATACAGGCGAGCTTCTGTCTCTTATACACATCTGACGCTGCCGACGAAGAGGATAGTGTAGATCTCGGCTGTTGTCTCATACTTTAAAACAAACAAATAT
>M99999:999:000000000-AFWM1:1:2106:17915:5428 2:N:0:8
GATGTTGGCTTGCCCGCAGTCGACGATATGTATGAGATAACCCCGACTACGATACAGGCGAGCTTCTGTCTCTTATACACCTCTGACGCTGCCGACGAAGAGGATAGTGAAGATCTCTGGGGACGTCATATTATTCAAAAAAAAACTAGTA
>M99999:999:000000000-AFWM1:1:2108:19585:24806 2:N:0:8
GCTGTTGGCTTGCCCGCTGTCGACGATCTGTATGAGATAACCCCGACTAAGATACAGGCGAGCTTCTGTCTCTTATACACATCTGACGCTGCCGACGAAGAGGATAGGGACGATACCTGTGGTCGCGGTACCTATAAAAAAAAAAACACTT
>M99999:999:000000000-AFWM1:1:1108:15263:27406 2:N:0:8
GATGTTGGCTTGCCCGCTGTCGACGATATGTATGAGATAACCCCGACTAAGATACAGGCGAGCTTCTGTCTCTTATACACATCTGACGCTGCCGACGAAGAGGATAGTGTAGATCTCGGTGGTCGCCGTATCATTAAAAAAACACACACTG
>M99999:999:000000000-AFWM1:1:1110:9374:14082 2:N:0:8
GATGTTGGCTTGCCCGCTGTCGACGATATGTATGAGATAACCCCGACTAAGATACAGGCGAGCTTCTGTCTCTTATACACATCTGACGCTGCCGACGAAGAGGATAGTGTAGATCTCTGTGGTCGCCGTATCTTTAAAAAACAAAAAGGAA
>M99999:999:000000000-AFWM1:1:2107:12350:27681 2:N:0:8
GATGTTGGCTTGCCCGCTGTCGACGATATGTATGAGATAACCCCGACTAAGATACAGGCGAGCTTCTGTCTCTTATACACATCTGACGCTGCCGACGAAGAGGATAGTGCAGCTCTCGGTGGACGCCGGTTCCTTCACACAAAAAAGTGAC
>M99999:999:000000000-AFWM1:1:1103:28811:16426 2:N:0:8
GATGTTGGCTTGCCCGCGGTCGACGATATGTATGAGATAACCCCGACTAAGATACAGGCGAGCTTCTGTCTCTTATACACATCTGACGCTGCCGACGAAGAGGATAGTGTAGATCTCGGTGGTCACCGTATCATTAAAAAAACAACTGAGG
>M99999:999:000000000-AFWM1:1:1111:24451:8602 2:N:0:8
GATGTTGGCTTGCCCGCTGTCGACGATATGTATGAGATAACCCCGACTAAGATACAGGCGAGCTTCTGTCTCTTATACACATCTGACGCTGCCGACGAAGAGGATAGTGAAGATCTCGGTTGTCCCCGTCTCATTTAAAAAAAAGATAGAT
>M99999:999:000000000-AFWM1:1:2110:16475:3322 2:N:0:8
GATGTTGGCTTGCTCGCTGCCCCCGTGATATATGAGATAACCCCGACTAAGATACAGGCGAGCTTCTGTCTCTTATACACATCTGACGCTGCCGACGAAGAGCACAGTGTAGATCTCGGTGTGCGCCGTATCATTAAAAAAAAACAAAACG
>M99999:999:000000000-AFWM1:1:2109:6409:9038 2:N:0:8
GATGTTGGCTTGCTCGCTGTCGACGATATGTATGAGATAACCCCGACTAAGATACAGGCGAGCTTCTGTCTCTTATACACATCTTACGCTGCCGACGAAGAGGATAGTGCAGATCTCGGTGGTCGCCGGAGCATTCAAAAAAACACAAAGA
>M99999:999:000000000-AFWM1:1:2105:10238:20593 2:N:0:8
GATGTTGGCTTGTCGCTGTCGACGATATGTATGAGATAACCCCGACTAAGATACAGGCGAGCTTCTGTCTCTTATACACATCTGACGCTGCCGACGAAGAGGATAGTGTAGATCTCGGTGGTCGGCGTCTACTTTAAAAAAAAAAAAGAGA
>M99999:999:000000000-AFWM1:1:1106:14771:25559 2:N:0:8
GATGTTGGCTTGCTCGCTGTCGACGATATGTATGAGATAACCCCGACTAAGATACAGGCGAGCTTCTGTCTCTTATACACATCTGACGCTGCCGACGAAGAGGATAGTGTAGATCTCGGTGGTCGCCGTATCATTAAAAAAAAAAGACACG
>M99999:999:000000000-AFWM1:1:1103:22182:19269 2:N:0:8
GATGTTGGCTTGCTCGCTGTCGACGATATGTATGAGATAACCCCGACTAAGATACAGGCGAGCTTCTGTCTCTTATACACATCTGACGCTGCCGACGAAGAGGATAGTGTAGATCTCGGTGGTCGACGTATCATTAAAAAAAAAAATAAGC
>M99999:999:000000000-AFWM1:1:2110:11997:10207 2:N:0:8
GATGTTGGCTTGCTCGCTGTCGACGATATGTATGAGATAACCCCGACTAAGATACAGGCGAGCTTCTGTCTCTTATACACATCTGACGCTGCCGACGAAGAGGATAGTGTAGATCTCGGTGGTCGCCTCCTTAATAAAAAAAAAAACAGAT
>M99999:999:000000000-AFWM1:1:2111:9050:17955 2:N:0:8
GATGTTGGCTTGCTCGCTGCCGACGATATGTATGAGATAACCCCGACTAAGATACAGGCGAGCTTCTGTCTCTTATACACATCTGACGCTGCCGACGAAGAGGATAGTGTAGTGCTCGGTGGTCGGCGGATCCTTAAAAAAAAAAAAGACC
>M99999:999:000000000-AFWM1:1:2114:9927:17131 2:N:0:8
GATGTTGGCTTGCTCGCTGTCGACGATATGTATGAGATAACCCCGACTAAGATACAGGCGAGCTTCTGTCTCTTATACACCTCTGACGCTGCCGACGAAGAGGCTAGTGTAGATCTCGGTGGTCGCCGTTTCATTAAAAAAAAAACACGGA
>M99999:999:000000000-AFWM1:1:2101:11978:7206 2:N:0:8
GATGTTGGCTTGCTCGCTGTCGACGATATGTATGAGATAACCCCGACTAAGATACAGGCGAGCTTCTGTCTCTTATACACATCTGACGCTGCCGACGAAGAGGATAGTGGAGATCTCGGTGGTGGCCGCATCTTTATAAAAAAAAAACATA
>M99999:999:000000000-AFWM1:1:1105:15371:7416 2:N:0:8
GATGTTGGCTTGCTCGCTGTCGACGATATGTATGAGATAACCCCGACTAAGATACAGGCGAGCTTCTGTCTCTTATACACATCTGACGCTGCCGACGAAGAGGATAGTGTAGATCTCGGTGGTCGCCGTGACATTTAAAACAAAAAGGATG
>M99999:999:000000000-AFWM1:1:2110:11112:8902 2:N:0:8
GATGTTGGCTTGCTCGCTGTCGACGATATGTATGAGATAACCCCGACTAAGATACAGGCGAGCTTCTGTCTCTTATACACATCTGACGCTGCCGACGAAGAGGATAGTGTAGATTTCGGTGGGCGCCGTATCATTAAAAAAAAAACACAAG
>M99999:999:000000000-AFWM1:1:1101:12535:24864 2:N:0:8
GATGTTGGCTTGCCCGCTGTCGAGATTATGTATGAGATAACCCCGACTAGATACAGGCGAGCTTCTGTCTCTTATACACATCTGACGCTGCCGACGAAGCGGATAGTGTAGATCTCGGAGGTCGCCGTACTATTAAAAAAAAAAAACAATG
>M99999:999:000000000-AFWM1:1:1107:8045:18804 2:N:0:8
GATGTTGGCTTGCCCGCTGTCGAGATTATGTATGAGATAACCCCGACTAAGATACAGGCGAGCTTCTGTCTCTTATACACATCTGACGCTGCCGACGAAGAGGATAGTGTAGATCTCGGTGGTCGCCGTATCATTAAACAAAAAAAGAAGG
>M99999:999:000000000-AFWM1:1:1102:10787:25805 2:N:0:8
GATGTTGGCTTGCCCGCTGTCGAGATTATGTATGAGATAACCCCGACTAAGATACAGGCGAGCTTCTGTCTCTTATACACATCTGACGCTGCCGACGAAGAGGATAGTGTAGATCTCGGTGGTCTCCCTATTATTAAAAAAAAAAATTATA
>M99999:999:000000000-AFWM1:1:2101:21884:14485 2:N:0:8
GATGTTGGCTTGCCCGCTGTCGAGATTATGTATGAGATAACCCCGACTAAGATACAGGCGAGCTTCTGTCTCTTATACACATCTGACGCTGCCGACGAAGAGGATAGTGTAGATCTCGGTGGTCGCCGTATCATTAAAAAAAAAAAAGACA
>M99999:999:000000000-AFWM1:1:2105:26150:12950 2:N:0:8
GATGTTGGCTCCCGCTGTCGAGATTATGTATGAGATAACCCCGACTAAGATACAGGCGAGCTTCTGTCTCTTATACACATCTGACGCTGCCGACGAAGAGGATAGTTTAGCTCTCGGTGGGCACGGCATCATTTCAAAAAAAAAGAGAGAA
>M99999:999:000000000-AFWM1:1:2105:23876:6456 2:N:0:8
GATGTTGGCTTGCCCGATGTCGAGATTATGTATGAGATAACCCCGATTAAGATACAGGCGAACTTCTGTCTCTTATACACATCTGACGCTGCCGACGAAGAGGATAGTGTAGCTCTCGGTGGTTGCAGTACCATTAAACAAGAACGAATGG
>M99999:999:000000000-AFWM1:1:1104:15376:2095 2:N:0:8
GATGTTGGCTTGCCCGCTGTCGAGATTATGTATGAGATAACCCCGACTAAGATACAGGCGAGCTTCTGTCTCTTATACACATCTGACGCTGCCGACGAAGAGGATAGTGTAGATCTCGGTGGGCGCCGTATCATTAAAACAAAAAAGATCG
>M99999:999:000000000-AFWM1:1:1103:7205:13737 2:N:0:8
GATGTTGGCTTGCCCGCTGTCGAGATTATGTATGAGATAACCCCGACTAAGATACAGGCGAGCTTCTGTCTCTTATACACATCTGACGCTGCCGACGAAGAGGATAGTGGAGATCTCGGTGGTCGCCGTATCATTTAAAACAACACAGCAG
>M99999:999:000000000-AFWM1:1:1102:20962:21122 2:N:0:8
GATGTTGGCTTGCCCGCTGTCGAGATTATGTATGAGATAACCCCGACTAAGATACCGGCGAGCTTCTGTCTCTTATACACATCTGACGCTGCCGACGAAGAGGATAGTGTAGATCTCGGTGGTCGCCGTATCATTAAAAAAAAAAAATGAA
>M99999:999:000000000-AFWM1:1:1106:23691:20380 2:N:0:8
GATGTTGGCTTCCCCGCACCCGAATTTATGTATGAGATAACCCCGACTAAGATACAGGCGAGCTTCTGTCTCTTATACACATCTGACGCTGCCGACGAAGAGGATCGTGTAGATCTCGGTGGTCGCCGTTTCCTTAAAAAAAAAAATAGTA
>M99999:999:000000000-AFWM1:1:2113:23881:11807 2:N:0:8
GATGTTGGCTTCCCCGCACCCCCGTTTATCCATGAGATAACCTCGACTAAGATACAGGCGAGCTTCTGTCTCTTATACACATCTGACGCTGCCGACGAAGAGGATAGTGTAGCTCTCGGGTGTCTACGTATCTTTGAAAAAAAAAACAACA
>M99999:999:000000000-AFWM1:1:2110:27630:15095 2:N:0:8
GATGTTGGCTTCCCCGCCCCCGAATGTATGTATGAGATAACCCCGACTAAAATCCAGGCGACCTTCTTTCTCTTTTACCCATCGGACGCTGCCGCCGAAGAGGAACGTGTAGTTCTCGTTTGTCGTCTTGTCCTTACAAAAACAAACATGT
>M99999:999:000000000-AFWM1:1:2110:2237:12568 2:N:0:8
GATGTTGGCTTCCCCGCACCCGATGTTATATATGACCGAACCCCGACTAAGATACAGGCGAGCTTCTGTCTCTTATACACATCTGACGCTGCCGACGAAGAGGATAGTTGATATCTCAGTGGTCGCCGTATACTTAAAAAAAAACAATAAA
>M99999:999:000000000-AFWM1:1:2109:9602:6221 2:N:0:8
GATGTTGGCTTCCCCGCACCCGAATTTATGTATGAGATAACCCCGACTAAGATACAGGCGAGCTTCTGTCTCTTATACACATCTGACGCTGCCGACGAAGAGGATAGTGTAGATCTCGGTAGTAGCAGCATTATTAAAAACAAAAAACATG
>M99999:999:000000000-AFWM1:1:2104:18367:16519 2:N:0:8
GATGTTGGCTTCCCCGCACCCGAATTTATGTATGAGATAACCCCGACTAAGATACCGGCGAGCTTCTGTCTCTTATACACATCTGACGCTGCCGACGAAGAGGATAGTGTAGATCTCGGTGGTCGCCGTATTATTAAAAAAAAAAAACAGA
>M99999:999:000000000-AFWM1:1:2114:25522:20888 2:N:0:8
GATGTTGGCTTCCCCGCACCTGAGTTGTTATAAAAGATATCCTCGACTAAGATACAGGCGCGCTTCTGTCTCTTATACACATCTGACGCTGCCGACGAAGAGGATAGTTGAGTTCTCTGTGTTCGACGTTTCATTCACACACAACACACAT
>M99999:999:000000000-AFWM1:1:2107:12936:5422 2:N:0:8
GATGTTGGCTTCCCCGCACCCGAATTTATGTATGAGATAACCCCGACTAAGATACAGCGAGCTTCTGTCTCTTATACACATCTGACGCTGCCGACGAAGAGGATAGTGTAGATCTCGGTGGACGCCGTACCATGAAAAAAACAAGAAATAT
>M99999:999:000000000-AFWM1:1:1111:17125:19512 2:N:0:8
GATGTTGGCTTCCCCGCACCCGAATTTATGTATGAGATAACCCCGACTAAGATACAGGCGAGCTTCTGTCTCTTATACACATCTGACGCTGCCGACGAAGAGGATAGTGTAGATCTCGGTGGTCGCCGTAACATTAAAAAAAAAAAAAAAG
>M99999:999:000000000-AFWM1:1:2109:8223:22857 2:N:0:8
GATGTTGGCTTCCCCGCATTCGAATTTATGTATGAGATAACCCCGACTAAGATACAGGCGAGCTTCTGTCTCTTATACACATCTGACGCTGCCGACGAAGAGGATAGTGTAGATCTCGGTGGTCGCCGCATCATTAATAAAAAAAAACCAA
>M99999:999:000000000-AFWM1:1:1101:5035:20363 2:N:0:8
GATGTTGGCTTCCCCGCATTCGAATTTATGTATGAGATAACCCCGACTAAGATACAGGCGAGCTTCTGTCTCTTAACACATCTGACGCTGCCGACGAAGAGGATAGTGTAGATCTCGGTGGTCCTCGTATCATTTAAACACAAAACATAGC
>M99999:999:000000000-AFWM1:1:1104:10343:9113 2:N:0:8
GATGTTGGCTTCCCCGCATTCGAATTTATGTATGAGATAACCCCGACTAAGATACAGGCGAGCTTCTGTCTCTTATACACATCTGACGCTGCCGACGAAGAGGATAGTGTAGATCTCGGTGGTCGCCGTATTGTTAAAAAAAAGGAAAATG
>M99999:999:000000000-AFWM1:1:1104:21660:5792 2:N:0:8
GATGTTGGCTTCCCCGCATTCGAATTTATGTATGAGATAACCCCGACTAAGATACAGGCGAGCTTCTGTCTCTTATACACATCTGACGCTGCCGACGAAGAGGATAGTGTAGATCTTGGTGGTCGCCGTCTTATTCAAAAAAAAACAACGA
>M99999:999:000000000-AFWM1:1:2106:15102:17778 2:N:0:8
GATGTTGGCTTCCCCGCATTCGAATTTATGTATGAGATAACCCCGACTAAGATACAGGCGAGCTTCTGTCTCTTATACACATCTGACGCTGCCGACGAAGAGGATAGTGTAGATCTCTGTGGTCGCCGTATCATTAAACAAAAAAAAAGTG
>M99999:999:000000000-AFWM1:1:2110:9615:24980 2:N:0:8
GATGTTGGCTTCCCCGCATTCGAATTTATGTATGAGATAACCCCGACTAAGATACAGGCGAGCTTCTGTCTCTTATACACATCTGACGCTGCCGACGAAGAGGATAGTGTATATCTCGGTGGTCGCCGGATCACTCAAAAAAAAAACAATA
>M99999:999:000000000-AFWM1:1:1109:7412:13945 2:N:0:8
GATGTTGGCTTCCCCGCATTCGAATTTATGTATGAGATAACCCCGACTAAGATACAGGCGAGCTTCTGTCTCTTATACACATCTGACGCTGCCGACGAAGAGGATAGTGTAGATCTCGGTGGTCGCCGTATCATTAACAAAAAAAAATAGG
>M99999:999:000000000-AFWM1:1:1106:23328:15614 2:N:0:8
GATGTTGGCTTCCCCGCATTCGAATTTATGTATGAGATAACCCCGACTAAGATACAGGCGAGCTTCTGTCTCTTATACACATCTGACGCTGCCGACGAAGAGGATAGTGTAGATCTCTGTGGTCGCCGTATCCTTAAAAAAAAAAAGTCAT
>M99999:999:000000000-AFWM1:1:1104:3391:14020 2:N:0:8
GATGTTGGCTTCCCCGCATTCGAATTTATGTATGAGATAACCCCGACTAAGATACAGGCGAGCTTCTGTCTCTTATACACATCTGACGCTGCCGACCAAGAGGATAGGTTAGATCTCGGAGGTCCGCGTATCTTTACAAAACAAGCCGTTG
>M99999:999:000000000-AFWM1:1:1114:7614:18355 2:N:0:8
GATGTTGGCTTGCTCGCATTCGAATTTATGTATGAGATAACCCCGACTACGATACAGGCGAGCTTCTGTCTCTTATACACATCTGACGCTGCCGACGAAGAGGATAGTGAAGATCTCGGTGGTCGCCGAATCAATTAAAAAACAAGAAACG
>M99999:999:000000000-AFWM1:1:2102:14871:21714 2:N:0:8
GATGTTGGCTTGCTCGCATTCGAATTTATGTATGAGATAACCCCGACTAAGATACAGGCGAGCTTCTGTCTCTTATACACATCTGACGCTGCCGACGAAGAGGATAGTGTAGATCTCGGAGTGCGCCGTATCATTAAAAAAAACAGACGGA
>M99999:999:000000000-AFWM1:1:2114:18839:18298 2:N:0:8
GATGTTGGCTTGCTCGCATTCGAATTTATGTATAAGATAACCCCGACTAAGATACAGGCGAGCTTCTGTCTCTTATACACATCTGACGCTGCCGACGAAGAGGATAGTGTAGATCTCGGTGGTCGGCGTATCATTACAAAAAAAAACGATT
>M99999:999:000000000-AFWM1:1:1101:22356:20261 2:N:0:8
GATGTTGGCTTGCTCGCATTCGAATTTATGTATGAGATAACCCCGACTAAGATACAGGCGAGCTTCTGTCTCTTATACGCATCTGACGCTGCCGACGAAGAGGATAGTGTAGATCTCGGTGGTCGCCGTATCATTAAAAAAAAACATAGTA
>M99999:999:000000000-AFWM1:1:1110:25201:10438 2:N:0:8
GATGTTGGCTTGCTCGCATTCGAATTTATGTAGAGCTAACCCCGACTAAGATACAGGCGAGCTTCTGTCTCTTATACACATCTGACGCTGCCGACGAAGAGGATAGTGTAGATCTCGGTGGTCGCCGTATCATTAACAAAGAAATGTGATA
>M99999:999:000000000-AFWM1:1:1112:11781:4544 2:N:0:8
GATGTTGGCTTGCTCGCATTCGAATTTATGTATGAGATAACCCCGACTAAGATACAGGCGAGCTTCTGTCTCTTATACACATCTGACGCTGCCGACGAAGAGGATAGTGTCGATCTCGGTGGTCGCCGTCCCATTAAACAAAACAACAAGG
>M99999:999:000000000-AFWM1:1:2103:28592:19254 2:N:0:8
GATGTTGGCTTGCTCGCATTCGAATTTATGTATGAGATAACCCCGACTAAGATACAGGCGAGCTTCTGTCTCTTATACACATCTGACGCTGCCGACGACGAGGATAGTGTATGTCTCTGTGGTTCGTGATGCCTTAAAAACACACAAAGGT
>M99999:999:000000000-AFWM1:1:1102:27123:15588 2:N:0:8
GCTGTTGGCTTGCTCGCATTCGAATTTATGTATGAGATAACCCCGACTAAGATACAGGCGAGCTTCTGTCTCTTATACACATCTGACGCTGCCGACGAAGAGGATAGTGTAGTTCTCGCCTGTCACCCAATCTTTGAAGCAGAAAGACAAC
>M99999:999:000000000-AFWM1:1:2101:12820:25822 2:N:0:8
GATGTTGGCTTGCTCGCATTCGAATTTATGTATGAGATAACCCCGACTAAGATACAGGCGAGCTTCTGTCTCTTATACACATCTGACGCTGCCGACGAAGAGGATAGTGTAGATCTAGGTGGTCGCCGTTTCATTAAAAAAAAAATGACCA
>M99999:999:000000000-AFWM1:1:2108:25009:4984 2:N:0:8
GATGTTGGCTTGGTCGCATTCGAATTTATGTATGAGATTACCCCGACTAAGCTACAGGCGAGCTTCTGTCTCTTATACACATCTGACGCTGCCGACGAAGAGGATAGTGTAACTCTCGGTGGTCGCCGTATCTTTCAAAAAACAAAAACAA
>M99999:999:000000000-AFWM1:1:1105:13425:18007 2:N:0:8
GATGTTGGCTTGCTCGCATTCGAATTTATGTATGAGATAACCCCGACTAAGATACAGGCGAGCTTCTGTCTCTTATACACATCTGCCGCTGCCGACGAAGAGGATAGTGTAGATCTCGGTGGTACCAGTATCATTAAAAAAAAGAGTAATG
>M99999:999:000000000-AFWM1:1:1102:20110:12183 2:N:0:8
GATGTTGGCTTGCTCGCATTCGAATTTATGTATGAGATAACCCCGACTAAGATACAGGCGAGCTTCTGTCTCTTATACACATCTGACGCTGCCGACGAAGAGGATAGTGTAGATCTCGGTGGTCGCCGTATCATTCAAAAACAAAAAGTCG
>M99999:999:000000000-AFWM1:1:2114:27232:9276 2:N:0:8
GCTGTTGGCTTGCCCGCTGTCGAATTTATGTATGAGATAACCCCGACTAAGATACAGGCGAGCTTCTGTCTCTTATACACATCTGACGCTGCCGACGAAGAGGATAGTGTAGATCTCGGTGGTCACACTATCCTTCAAAAACAAAAAATGT
>M99999:999:000000000-AFWM1:1:2109:15610:14568 2:N:0:8
GATGTTGGCTTGCCCGCTGTCGAATTTATGTATGAGATAACCCCGACTAAGATACAGGCGAGCTTCTGTCTCTTATACACATCTGACGCTGCCGACGAAGAGGATAGTGTAGTTCTCGGTGGTCCCCGCATTATTAAACAAACAAGAATTA
>M99999:999:000000000-AFWM1:1:1109:13889:13542 2:N:0:8
GATGTTGGCTTGCCCGCTGTCGAATTTATGTATGAGATAACCCCGACTAAGATACAGGCGAGCTTCTGTCTCTTATACACATCTGACGCTGCCGACGAAGAGGATAGTGTAGATCTCGGTGGTCGCCGTATCTTTAAAAAAAAAAAAATAG
>M99999:999:000000000-AFWM1:1:2107:14829:13180 2:N:0:8
GATGTTGGCTTGCCCGCTGTCGAATTTATGTATGAGATAACCCCGACTAAGATACAGGCGAGCTTCTGTCTCTTATACACATCTGACGCTGCCGACGAAGAGGATAGTGTAGATCTCGGTGGCCTCCGTCTCATTTAAAAACAAAAAATAT
>M99999:999:000000000-AFWM1:1:1112:10338:25892 2:N:0:8
GATGTTGGCTTGCCCGCTGTCGAATTTATGTATGAGATAACCCCGACTAAGATACAGGCGAGCTTCTGTCTCTTATACACATCTGACGCTGCCGACGAAGAGGATAGTGTAGATCTCGGTGGTCGCCGTGTCCTTAAAGAAACAACAACGT
>M99999:999:000000000-AFWM1:1:2112:18169:9929 2:N:0:8
GATGTTGGCTTGCCCGCTGTCGAATTTATGTATGAGATAACCCCGACTAAGATACAGGCGAGCTTCTGTCTCTTATACACATCTGCCGCTGCCGACGAAGAGGATAGTGTAGATCTCCGTGGTCGCCGTAACATTACAAACAAAAACATAG
>M99999:999:000000000-AFWM1:1:1104:18589:18828 2:N:0:8
GATGTTGGCTTGCCCGCTGTCGAATTTATGTATGAGATAACCCCGACTAAGATACAGGCGAGCTTCTGTCTCTTATACACATCTGACGCTGCCGACGAAGAGGATAGTGTAGATCTCGGTGGTCGCCGTATCATTAAAAAAAAAAACACAT
>M99999:999:000000000-AFWM1:1:2109:8601:6792 2:N:0:8
GATGTTGGCTTGCCCGCTGTCGAATTTATGTATGAGATAACCCCGCCTAAGATACAGGCGAGCTTCTGTCTCTTATACCCATCTGCCGCTGCCGACGAAGAGGATAGTGGATATTTAGGTGATCGCCGTATCTTTCAAACAAACAGAAGAG
>M99999:999:000000000-AFWM1:1:2111:19092:19920 2:N:0:8
GCTGTTGGCTTGCTCGCTGTCGAATTTATGTATGAGATAACCCCGACTAAGATACAGGCGAGCTTCTGTCTCTTATACACATCTGACGCTGCCGACGAAGAGGATAGCGTACATCTCAGAGTCGGCCGTATCATTAAGAAATAAAACAGTG
>M99999:999:000000000-AFWM1:1:1112:18609:10805 2:N:0:8
GATGTTGGCTTGCTCGCTGTCGAATTTATGTATGAGATAACCCCGACTAAGATACAGGCGAGCTTCTGTCTCTTATACACATCTGACGCTGCCGACGAAGAGGATAGTGTAGATCTCGGTGGGCGCCGTATCATTTAAAAAAAAAAGAAGT
>M99999:999:000000000-AFWM1:1:1112:11731:14011 2:N:0:8
GATGTTGGCTTGCTCGCTGTCGAATTTATGTATGAGATAACCCCGACTAAGATACAGGCGAGCTTCTGTCTCTTATACACATCTGACGCTGCCGACGAAGAGGATAGTGTAGATCTCGGTGGTCGCCGTATCATTAAAAATAACATAATAG
>M99999:999:000000000-AFWM1:1:2114:12251:17657 2:N:0:8
GATGTTGGCTTGCTCGCTGTCGAATTTATGTATGAGATAACCCCGACTAAGATACAGGCGAGCTTCTGTCTCTTATACACATCTGACGCTGCCGACGAAGAGGATAGTGTAGATCTCGATGGATGGCGTATCATTCAAAAAAAAAACAATG
>M99999:999:000000000-AFWM1:1:2103:7711:26046 2:N:0:8
GATGTTGGCTTTCTCGCTCTCGAATTTATGATTAGTTAACCCCTACTTAGATACCGGCTAGCTTCTTTCTTTTTTTCCCATTCGACGCCTCCGACGCAAAGGGTTATTTATATCTCAGGGTGTGCGTGCTCCTTTACACAACACCACAAGC
>M99999:999:000000000-AFWM1:1:1109:24046:6505 2:N:0:8
GATGTTGGCTTGCTCGCTGTCGAATTTATGTATGAGATAACCCCGACTAAGATACAGGCGAGCTTCTGTCTCTTATACACATCTGACGCTGCCGACGAAGAGGATAGTGTAGATCTCGGTGGTCGGCGCATCGTTAAACAAAAAAAGCTAT
>M99999:999:000000000-AFWM1:1:2108:15141:16328 2:N:0:8
GATGTTGGCTTGCTCGCTGTCGAATTTATGTATGAGATAACCCCGACTAGATACAGGCGAGCTTCTGTCTCTTATACACATCTGACGCTGCCGACGAAGAGGATAGTGGAGATCTCGGGGGTCGCCGTATCATTACCAAAAGAAAATATAG
>M99999:999:000000000-AFWM1:1:2101:19333:14163 2:N:0:8
GATGTTGGCTTGCTCGCTGTCGAATTTATGTATGAGATAACCCCGACTAAGATACAGGCGAGCTTCTGTCTCTTATACACATCTGACGCTGCCGACGAAGAGGATAGTGTAGATCTCGGTGGTCGCCGTATCATTAAAAAAAAAAAGACGA
>M99999:999:000000000-AFWM1:1:1105:16931:11102 2:N:0:8
GATGTTGGCTTGCTCGCTGTCGAATTTATGTATGAGATAACCCCGACTAAGATACAGGCGAGCTTCTGTCTCTTATACACATCTGACGCTGCCGACGAAGAGGATAGTGTAGATCTCGGTTGTCGCCGTATCATTAAAAAAAAAAAGAGTA
>M99999:999:000000000-AFWM1:1:2112:20145:8034 2:N:0:8
GATGTTGGCTTGCTCGCTGTCGAATTTATGTATGAGATAACCCCGACTAAGATACAGGCGAGCTTCTGTCTCTTATACACATCTGACGCTGCCGACGAAGAGGATAGTGTCACTCTTGGTGGTCGCCCGCTCATTAGACAAAAATATAAGG
>M99999:999:000000000-AFWM1:1:2111:11375:3590 2:N:0:8
GATGTTGGCTTGCTCGCTGCCGAATTTATGTATGAGATAACCCCGACTAAGATACAGGCGAGCTTCTGTCTCTTATACACATCTGACGCTGCCGACGAAGAGGATAGTGTAGATCTCGGTGGTCGCCGGATCATTAAAAAAAAAAGGAGCA
>M99999:999:000000000-AFWM1:1:2104:12724:10629 2:N:0:8
GATGTTGGCTTGCTCGCATTCGAGATTATAGCTGAGATAACCCCGACTAAGATACAGGCGAGCTTCTGTCTCTTATACACATCTGACGCTGCCGACGAAGAGGATAGTGAAGATCTCGGTGGGCGGCGATTCCATTAAAAAAACATATGTG
>M99999:999:000000000-AFWM1:1:1108:9127:8506 2:N:0:8
GATGTTGGCTTGCTCGCATTCGAGATTATAGCTGAGATAACCCCGACTAAGATACAGGCGAGCTTCTGTCTCTTATACACATCTGCCGCTGCCGACGAAGAGGATAGTGTAGCTCTCGGTGGTCGCCGTTCATTTACACAAAAAAAAGAAC
>M99999:999:000000000-AFWM1:1:2101:16425:28005 2:N:0:8
GATGTTGGCTTGCTCGCATTCGAGATTATAGCTGAGATAACCCCGACTAAGATACAGGCGAGCTTCTGTCTCTTATACACATCTGACGCTGCCGACGAAGAGGATAGTGAGGAACTCGGTGGTCGCCGTGTCATTTAAAACAAAAAAAATA
>M99999:999:000000000-AFWM1:1:1110:16044:21395 2:N:0:8
GATGTTGGCTTGCTCGCATTCGAGATTATAGCTGAGATAACCCCGACTAAGATACAGGCGAGCTTCTGTCTCTTATACACATCTGACGCTGCCGACGAAGAGGATAGTGTAGATCTCGGTGGTCGCCGTATCATTAAAAAAAAAAAAAACC
>M99999:999:000000000-AFWM1:1:1112:10608:5740 2:N:0:8
GATGTTGGCTTGCTCGCATTCGAGATTATAGCTGAGATAACCCGACTAAGATACAGGCGAGCTTCTGTCTCTTATACACATCTGACGCTGCCGACGAAGAGGATAGTGTAGATCTCGGTGGTGGCCGCATCATTCAAAAAAAAAATAACGG
>M99999:999:000000000-AFWM1:1:1101:27752:11954 2:N:0:8
GATGTTGGCTTGCTCGCATTCGAGATTATAGCTGAGATAACCCCGACTAAGATACAGGCGAGCTTCTGTCTCTTATACACATCTGACGCTGCCGACAAGAGGATAGTGTAGATCTCGGTGGTATACGTCACATTTAAACAAAAATAAAATG
>M99999:999:000000000-AFWM1:1:1113:19119:7717 2:N:0:8
GATGTTGGCTTGCTCGCATTCGAGATTATAGCTATGATTGCCCCGACTAAGATACAGGCGAGCTTCTGTCTCTTATACACATCTGACGCTGCCGACGAACAGGACAGTGTAGATCTCGGTGGTCGCCGTATCATTTAAAAAAACAACGAAA
>M99999:999:000000000-AFWM1:1:1108:11712:20054 2:N:0:8
GATGTTGGCTTGCTCGCATTCGAGATTATAGCTGAGATAACTCCGACTAAGATACAGGCGCGCTTCTGTCTCTTATACACATCTGACGCTGCCGACGAAGAGGATAGTGTAGATCTCGGTGGTCGGCGTTGCATTAACAAAAAAACACTAT
>M99999:999:000000000-AFWM1:1:1111:17249:20733 2:N:0:8
GATGTTGGCTTGCTCGCATTCGAGATTATAGCTGAGATAACCCCGACTAAGATACACGAGCTTCTGTCTCTTATACACATCTGACGCTGCCGACGAAGAGGATAGTGTAGTTCTCGGTGGTCGCAGTACCCTTAACAAAAAAACTGACGAA
>M99999:999:000000000-AFWM1:1:1112:20364:3148 2:N:0:8
GATGTTGGCTTCCCCGCACCCGAATTTATAGCTGAGATAACCCCGACTAAGATACAGGCGAGCTTCTGTCTCTTATACACATCTGACGCTGCCGACGAAGAGGATAGTGTAGATCTAGGTTGTCGCCGTCTTATTCACAACCATACATGCG
>M99999:999:000000000-AFWM1:1:1103:20369:20627 2:N:0:8
GATGTTGGCTTCCCCGCACCCGAATTTATAGCTGAGATAACCCCGACTAAGATACAGGCGAGCTTCTGTCTCTTATACACATCTGACGCTGCCGACGAAGAGGATAGTGTAGATCTCGGTGGTCGCCGTATCATTAAAAAAAAAAATATAG
>M99999:999:000000000-AFWM1:1:1102:10349:25229 2:N:0:8
GATGTTGGCTTCCCCGCACCCGAATTTATAGCTGATATAACCCCGACTAAGATACAGGCGAGCTTCTGTCTCTTATACACATCTGACGCTGCCGACGAAGAGGATAGTGGAGATCTCGTGGGTCGCCGTATCATTTAAAACAAAAATACAG
>M99999:999:000000000-AFWM1:1:2106:20028:28598 2:N:0:8
GCTGTTGGCTTCCCCGCACCCGAATTTATAGCTGAGATAACCCCGACTAAGATACAGGCGAGCTTCTGTCTCTTATACACATCTGACGCTGCCGCCGAAGAGGATAGTGGAGATCTCGGATGGCGCCGTCCCATTATCAAAAAAAGACAAG
>M99999:999:000000000-AFWM1:1:2111:17161:16935 2:N:0:8
GATGTTGGTTCCCCGCCCCACCTGTGTTTGCTGAGATTGACTCGACTAAGATACCGGCCAGCCTCCGTCCCTTTTTCCCATCCTACCCTTCCGACCAAGAGGGTAGTTGAGATCTCGGTGGGCGCCCGATTCTTTAACAAAAAAACAGCGA
>M99999:999:000000000-AFWM1:1:2106:16204:24247 2:N:0:8
GATGTTGGCTTCCCCGCACCCGAATTTATAGCTGAGATAACCCCGACTAAGATACAGGCGAGCTTCTGTCTCTTATACACATCTGACGCTGCCGACGAAGAGGATAGTGTAGATCTCGGTGCACGACGTACCCACAACACAAACAATGTCT
>M99999:999:000000000-AFWM1:1:1109:5023:7690 2:N:0:8
GATGTTGGCTTCCCCGCACCCGAATTTATAGCTGAGATAACCCCGACTAAGATACAGGCGAGCTTCTGTCTCTTATACACATCTGACGCTGCCGACGAAGAGGATAGTGTAGATCTCGGTGGTCGCTGTATCATTAAAAAACAAAATTGCG
>M99999:999:000000000-AFWM1:1:2114:16129:9487 2:N:0:8
GATGTTGGCTTGCTCGCATTCGAATTTATAGCTGAGATAACCCCGACTAAGATACAGGCGAGCTTCTGTCTCTTATACACATCTGACGCTGCCGACGAAGAGGATAGTGTAGATCTCGGAGGTCGCCGTCTCATTAACAAAAAAAAATGAG
>M99999:999:000000000-AFWM1:1:2104:8444:11256 2:N:0:8
GATGTTGGCTTGCTCGCATTCGAATTTATAGCTGAGATAACCCCGACTAAGATACAGGCGAGCTTCTGTCTCTTATACACATCTGACGCTGCCGACGAAGAGGATAGTGTAGATCTCGGTGGGTGCCGTATCATTTAAAAAAACAAGGCAG
>M99999:999:000000000-AFWM1:1:2111:2350:18612 2:N:0:8
GATGTTGGCTTGCTCGCATTCGAATTTATAGCTGAGATAACCCCGACTAAGATACAGGCGAGCTTCTGTCTCTTATACACATCTGACGCTGCCGACGAAGAGGATAGTGAAGCTCTCGGGGGTCGCCTAATCATAAAAAAAAAACACTACT
>M99999:999:000000000-AFWM1:1:2108:4061:17635 2:N:0:8
GATGTTGGCTTGCTCGCATTCGAATTTATAGCTGAGATAACCCCGACTAAGATACAGGCGAGCTTCTGTCTCTTATACACATCTGACGCTGCCGACGAAGAGGATAGTGTAGATCTCGGTCGTCGCCGCATCACTCAACAAAAAAACAGCT
>M99999:999:000000000-AFWM1:1:2102:24005:9199 2:N:0:8
GATGTTGGCTTGCTCGCATTCGAATTTATAGCTGAGTAACCCCGACTAAGATACAGGCGAGCTTCTGTCTCTTATACACATCTGACGCTGCCGACGAAGAGGGTAGTGTAGATCTAGGTGTACGCCGCAACATTACAAAACAAACTAATTT
>M99999:999:000000000-AFWM1:1:2105:11955:12617 2:N:0:8
GATGTTGGCTTGCTCGCATTCGAATTTATAGCTGAGATAACCCCGACTAAGATACAGGCGAGCTTCTGTCTCTTATACACATCTGACGCTGCCGACGAAGAGGATAGTGGAGATCTCGGTGGTTGCCGTATTATTAACAACAAACAAAATG
>M99999:999:000000000-AFWM1:1:2114:9179:21971 2:N:0:8
GATGTTGGCTTGCTCGCATTCGAATTTATAGCTGAGATAACCCCGACTAAGATACAGGCGAGCTTCTGTCTCTTATACACATCTGACGCTGCCGACGAAGAGGATAGTGTAGATCTCGGTGGTCTCCCTACACTTCACAAAAAAAAAAATG
>M99999:999:000000000-AFWM1:1:2114:10076:5803 2:N:0:8
GATGTTGGCTTGCTCGCATTCGAATTTATAGCTGAGATAACCCCGACTAAGATACAGGCGAGCTTCTGTCTCTTATACACATCTGACGCTGCCGACGAAGAGGATAGTGGAGATCTCGGTGGTCGCCGCATCCTTAAACAAAAAAACAGTG
>M99999:999:000000000-AFWM1:1:1114:11660:20392 2:N:0:8
GATGTTGGCTTGCTCGCATTCGAATTTATAGCTGAGATAACCCCGACTAAGATACAGGCGAGCTTCTGTCTCTTCTACACATCTGACGCTGCCGACGAAGAGGATAGTGGAGATCTCGGTGGTTGCCGTTTTCTCTACAAAAAAAATAGAC
>M99999:999:000000000-AFWM1:1:2103:13246:18758 2:N:0:8
GATGTTGGCTTGCTCGCATTCGAATTTATAGCTGAGATAACCCCGACTAAGATACAGGCGAGCTTCTGTCTCTTATACACATCTGACGCTGCCGACGAAGAGGATAGTGGAGATCTCGGTGGTCGCCGTCTCATTAAAACAAAAAAAATCT
>M99999:999:000000000-AFWM1:1:2106:5028:9060 2:N:0:8
GATGTTGGCTTCCTCGCATTCGAATTTATAGCTGAGATAACCCCGACTAAGATACAGGCGATCTTATTTCTCTTATACACAGCTGACGCTGCCAACGAAGAGGATAGTGCATATCTCGGAGATCGACGTCTCATTGAAACAAAACAAACGA
>M99999:999:000000000-AFWM1:1:2112:4282:15602 2:N:0:8
GATGTTGGCTTGCTCGCATTCGAATTTATAGCTGAGATAACCCCGAATAAGATACAGGCGAGCTTCTGTCTTTATACACATCTGACGCTGCCGACGAAGAGGATCGTGTAGATCTCGGTGGTCGCCGTATCATTAACAACAACAAGATAGG
>M99999:999:000000000-AFWM1:1:2109:22220:8358 2:N:0:8
GATGTTGGCTTCCCCGCTGAATTTATAGCTGAGATAACCCCGACTAAGATACAGGCGAGCTTCTGTCTCTTATACACATCTGACGCTGCCGACGAAGAGGATAGTGGAGATCTCGGTGGTCGCCGTATCATTAAAAAAAAAAAATAAGGAG
>M99999:999:000000000-AFWM1:1:1104:9380:16093 2:N:0:8
GATGTTGGCTTCCCCGCTGTCGAATTTATAGCTGAGATAACCCCGACTAAGATACAGGCGAGCTTCTGTCTCTTCTACACATCTGACGCTGCCGACGAAGAGGATAGTGTAGATCTCGGGTGTCCTCGGATCATTTCACACGAAGGAGCTA
>M99999:999:000000000-AFWM1:1:2114:26463:19663 2:N:0:8
GATGTTGGCTTCCCCGCTGTCGAATATATAGCTGAGATCACCCCGACTAAGATAAAGGCGCGCTTCTGTCTCTTATACACATCTGACGCTGCCGACGAAGTGGGCAGTGTAGCTCTCTGTGGACGCCGTATCATTTAAAAAAAAACGATCA
>M99999:999:000000000-AFWM1:1:2102:16695:20111 2:N:0:8
GATGTTGGCTTCCCCGCTGTCGAATTTATAGCTGAGATAACCCCGACTAAGATACAGGCGCGCTTCTGTCTCTTATACACATCTGACGCTGCCGACGAAGAGGCTAGTGTAGATCTTGGCGGGTCCCGTCTCCTTTAAGAAAAACAAGTCC
>M99999:999:000000000-AFWM1:1:2104:15204:8560 2:N:0:8
GATGTTGGCTTCCCCGCTGTCGAATTTATAGCTGAGATAACCCCGACTAAGATACAGGCGAGCTTCTGTCTCTTATACACATCTGACGCTGCCGACGAAGAGGATAGTGTAGATCTCGGTGGTCGCCGTATTATTTACAAAAAACACGTAG
>M99999:999:000000000-AFWM1:1:1109:19979:8378 2:N:0:8
GATGTTGGCTTCCCCGCTGTCGAATTTATAGCTGAGATACCCCGACTAAGATACAGGCGAGCTTCTGTCTCTTATACACATCTGACGCTGCCGACGAAGAGGATAGTGTAGATCTCGGTGGTCGCCGCATCATTAACAAAAAACAAGTAGA
>M99999:999:000000000-AFWM1:1:2102:16704:20095 2:N:0:8
GATGTTGGCTTCCCCGCTGTCGAATTTATAGCTGAGATAACCCCGACTAAGATACAGGCGAGCTTCTGTCTCTTATACACATCTGACGCTGCCGACGAAGAGGATAGTGTAGATCTCGGCGGTCGCCGTATCAATATAAAACAAAAAAGGG
>M99999:999:000000000-AFWM1:1:1106:21207:10961 2:N:0:8
GATGTTGGCTTCCCCGCTGTCGAATTTATAGCTGAGATAACCCCGACTAAGATACAGGCGAGCTTCTGTCTCTTATACACATCTGACGCTGCCGACGAAGAGGATAGTGTAGATCTCGGTGGTCGCCGTATTATTAAAAAACAAAGACGAA
>M99999:999:000000000-AFWM1:1:2101:25153:14027 2:N:0:8
GATGTTGGCTTCCCCGCTGTCGAATTTATAGCTGAGATAACCCCGACTAAGATACAGGCGAGCTTCTGTCTCTTATACACATCTGACGCTGCCGACGAAGAGGATAGTGTAGATCTCGGTGGACGCCGTAACCTTAAAAAAAAAAAAACGA
>M99999:999:000000000-AFWM1:1:2106:9280:13542 2:N:0:8
GATGTTGGCTTGCTCGCTGTCGAATTTATAGCTGAGATAACCCCGACTAAGATAAGGCGAGCTTCTGTCTCTTATACACATCTGACGCTGCCGACGAAGAGGATAGTGTAGATCTCGGTGGTCGACGTATCATTTAAAAAAACAAACGACA
>M99999:999:000000000-AFWM1:1:1109:24846:20058 2:N:0:8
GATGTTGGCTTGCTCGCTGTCAATTTATAGCTGAGATAACCCCGACTAAGATACAGGCGAGCTTCTGTCTCTTATACACATCTGACGCTGCCGACGAAGAGGATAGTGTAGATCTCGGTGGTCGCCGTATCATTAAAAAAAAAAAAACATA
>M99999:999:000000000-AFWM1:1:1113:9152:12650 2:N:0:8
GATGTTGGCTTGCTCGCTGTCGAATTTATAGCTGAGATAACCCCGACTAAGATACAGGCGCGCTTCTGTCTCTTATACACATCTGACGCTGCCGACGCAGAGGATAGTTTATATCTCTGTGGTCTCCATGTCACAAACACAAAACAAAGCT
>M99999:999:000000000-AFWM1:1:1104:11802:14200 2:N:0:8
GATGTTGGCTTTCTCGCTGTCGAATTTATAGCTGAGACCCCGACTAAGATACTGGCGAGCTTCCGGCTCTTATACCCCTTTGGCGCTTGCGACCGAGGGGATAGGGGAAGTTTCGGTTGGCCCCGGATCATTCAAAAAAAAAGATAACGTA
>M99999:999:000000000-AFWM1:1:1102:18195:3960 2:N:0:8
GATGTTGGCTTGCTCGCTCTCGAATTTATAGCTGAGATAACCCCGACTAAGATACAGGCGGCCTCTTGCTCCTTATACACATCTGCCCCTGCCGCCGAAGAGGATAGGGTAGTACTCGGTGGCCGCATATTATTTAACAAAAAAATAACAT
>M99999:999:000000000-AFWM1:1:2106:25650:5736 2:N:0:8
GATGTTGGCTTGCTCGCTGTCGAATTTATAGCTGAGATAACCCCGACTAAGATACAGGCGAGCTTCTGTCTCTTATACACATCTGACGCTGCCGACGAAGAGGATAGTGTAGATCTCGGTGGTAGCCGTCTTCTTAAAAAAAAAAACAGTG
>M99999:999:000000000-AFWM1:1:2107:3987:16180 2:N:0:8
GATGTTGGCTTGCTCGCTGTTGAATTTATAGCTGAGATAACCCCGACTAAGATACAGGCGAGCTTCTGTCTCTTATACACATCTGACGCTGCCGACGAAGAGGATAGTGTAGATCTCGGTGGGCGACGTATACTTACAAACAAAAAAAAGG
>M99999:999:000000000-AFWM1:1:2107:5881:16164 2:N:0:8
GATGTTGGCTTGCTCGCTGTCGAATTTATAGCTGAGATAACCCCGACTAAGATACAGGCGAGCTTCTGTCTCTTATACACATCTGACGCTGCCGACGAAGAGGATAGTGGAGATATCGAGGGTCGCCGTACAATTAAATACACCAACAGCG
>M99999:999:000000000-AFWM1:1:1107:10848:3683 2:N:0:8
GATGTTGGCTTGCTCGCTGTCGAATTTATAGCTGAGATAACCCCGACTAAGATACAGGCGAGCTTCTGTCTCTTATACACATCTGACGCTGCCGACGAAGAGGATAGTGTAGATCTCGGTGGTCGCCGTATCATTAAAAAACACACCCAAA
>M99999:999:000000000-AFWM1:1:2112:15583:28365 2:N:0:8
GCTGTTGGCTTGCCCGCATTCGACGATATGCTTGATGCAACGATGACTAAGATACAGGCGAGCTTCTGTCTCTTATACACATCTGACGCTGCCGACGAAGAGGATAGTGTAGATCTCGGTGGTCGTAGCATTATTAACAAAAAAACAAGAA
>M99999:999:000000000-AFWM1:1:2107:8502:12480 2:N:0:8
GATGTTGGCTTGCCCGCATTCGACGATATGCTTGATGCAACGATGACTAAGATACAGGCGAGCTTCTGTCTCTTATACACATCTGACGCTGCCGACGAAGAGGATAGTGTAGATCTCGGTGGTCGCCGTATTCTTAAAAACACAACAAGAG
>M99999:999:000000000-AFWM1:1:1113:5264:7713 2:N:0:8
GCTGTTGGCTTGCCCGCATTCGACGATATGCTTGATGCAACGATGACTAAGATACAGGCGAGCTTCTGTCTCTTATACACATCTGACGCTGCAGACGAAGAGGATAGTTTAGATCTCCGTGTTCGTCGCATCCTTAAAAACAAGAAAATAT
>M99999:999:000000000-AFWM1:1:2114:21577:13090 2:N:0:8
GATGTTGGCTTGCCCGCATTCGACGATATGCTTGATGCAACGATGACTAAGATACAGGCGAGCTTCTGTCTCTTATACACATCTGACGCTGCCGACGCAGAGGATAGTGTAGATCTCGGCGGCCGCTGTTCCGTTAACAAAAACAATGACG
>M99999:999:000000000-AFWM1:1:2101:13973:13559 2:N:0:8
GATGTTGGCTTGCCCGCATTCGACGATATGCTTGATGCAACGATGACTAAGATACAGGCGAGCTTCTGTCTCTTATACACATCTGACGCTGCCGACGAAGAGGATAGTGTAGATCTCGGTGGTCCCCGTATCATTTAAAAAAAAAAACAGG
>M99999:999:000000000-AFWM1:1:1113:8696:6520 2:N:0:8
GATGTTGGCTTGCCCGCATTCGACGATATGCTTGATGCAACGATGACTAAGATACAGGCGAGCTTCTGTCTCTTATCCACATCTGACGCTGCCGACGACGAGGATAGTGCAGAACTCGGTGGTCCGCGTTTCCTTCACCAACAAACATGAT
>M99999:999:000000000-AFWM1:1:1112:7674:14584 2:N:0:8
GATGTTGGCTTGCCCGCATTCGACGATATGCTTGATGCAACGATGACTAAGATACAGGCGAGCTTCTGTCTCTTATACACATCTGACGCTGCCGACGAAGAGGATAGTGTAGATCTCGGTGGTCGCCGTATCATTAAAAAAAAAACAAAGA
>M99999:999:000000000-AFWM1:1:2108:10695:13903 2:N:0:8
GCTGTTGGCTTGCCCGCATTCGACGATATGCTTGATGCAACGATGACTAAGATACAGGCGAGCTTCTGTCTCTTATACACATCTGACGCTGCCGACGAAGAGGATAGTGTAGATCTAGGTGGTCGACGTATCCGTTAAAAAAAAGGACAGG
>M99999:999:000000000-AFWM1:1:2101:19325:11404 2:N:0:8
GATGTTGGCTTGCCCGCATTCGACGATATGCTTGATGCAACGATGACTAAGATACCGGCGAGCTTCTGTCTCTTATACACATCTGACGCTGCCGACGAAGAGGATAGTGTAGATCTCGGTGGTCGCAGTATCATTAAAAAAAAAAAAAATA
>M99999:999:000000000-AFWM1:1:1105:18732:3486 2:N:0:8
GATGTTGGCTTGCCCGCATTCGACGATATGCTTGATGCAACGATGACTAAGATACAGGCGAGCTTCTGTCTCTTATACACATCTGACGCTGCCGACGAAGAGGATAGTGTAGATCTCGGTGGTCGCCGTTTCATTACAAAAAAACAACAAA
>M99999:999:000000000-AFWM1:1:2108:24040:18067 2:N:0:8
GATGTTGGCTTGCTCGCATTCGACGATATGCTTGATGCAACGATGACTAAGATACAGGCGAGCTTCTGTCTCTTATACACATCTGACGCTGCAGACGAAGAGGATAGTGTAGATCTCGGTGGTCGCCGTATCATTAAAAAAAAAAAAAGGA
>M99999:999:000000000-AFWM1:1:2101:14067:15530 2:N:0:8
GATGTTGGCTTGCTCGCATTCGACGATATGCTTGATGCAACGATGACTAAGATACAGGCGAGCTTCTGTCTCTTATACACATCTGACGCTGCCGACGAAGAGGATAGTGTAGATCTCGGTGGTCGTCGTATACTTTATAAAAAAAAACATG
>M99999:999:000000000-AFWM1:1:2110:13416:4723 2:N:0:8
GATGTTGGCTTGCTCGCATTCGACGATATGCTTGATGCAACGATGACTAAGATACAGGCGAGTTTCTGTCTCTTATACACATCTGACACTTCCGACGACGCGGATAGTGGAGTACTAGGTGTCCACCGATTCATTCACAAACAAGAGACGA
>M99999:999:000000000-AFWM1:1:1108:9946:21986 2:N:0:8
GATGTGGCTTGCTCGCATTCGACGATATGCTTGATGCAACGATGACTAAGATACAGGCGAGCTTCTGTCTCTTATACACATCTGACGCTGCCGACGAAGAGGATAGTGTAGATCTCGATGGTCGCCGTATCATTAAAAAAAAAAATACTAT
>M99999:999:000000000-AFWM1:1:1105:21979:13415 2:N:0:8
GATGTTGGCTTGCTCGCATTCGACGATATGCTTGATGCAACGATGACTAAGATACAGGCGAGCTTCTGTCTCTTATACACATCTGACGCTGCCGACGAAGAGGATAGTGTAGATCTCGGTGGTCGCCGTATCCTTAAAAAAAAAAAAAATG
>M99999:999:000000000-AFWM1:1:1105:8534:20347 2:N:0:8
GATGTTGGCTTGCTCGCATTCGACGATATGCTTGATGCAACGATGACTAAGATACAGGCGAGCTTCTGTCTCTTATACACATCTGACGCTGCCGACGAAGAGGATAGTGTAGATCTCGGTGGTCGCCGTATCCTTAAAAAACAAAAAAGTC
>M99999:999:000000000-AFWM1:1:1112:27350:22464 2:N:0:8
GATGTTGGCTTGCTCGCATTCGAGATATGCTTGATGCAACGATGACTAAGATACAGGCGAGCTTCTGTCTCTTATACAAATCTGACGCTGCCGACGAAGAGGGTAGTGTAGATGTCGGAGGTCTCCGTATCCTTAAAACAAGACAATATGG
>M99999:999:000000000-AFWM1:1:1114:16408:5874 2:N:0:8
GATGTTGGCTTGCTCGCATTCGACGATATGCTTGATGCAACGATGACTAAGATACAGGCGAGCTTCTGTCTCTTATACACATCTGACGCTGCCGACGAAGAGGATAGTGTAGTACTCGGTGGTGGCCGTATAATTAAAAAAAAGAAACATG
>M99999:999:000000000-AFWM1:1:2101:22982:13188 2:N:0:8
GATGTTGGCTTGCTCGCATTCGACGATATGCTTGATGCAACGATGACTAAGATACAGGCGAGCTTCTGTCTCTTATACACATCTGACGCTGCCGACGAAGAGGATAGTGTAGATCTCGGTTGTCGCCGTATCCTTACACAAAAAAAGAACA
>M99999:999:000000000-AFWM1:1:1106:20601:15380 2:N:0:8
GATGTTGGCTTGCTCGCATTCGACGATATGCTTGATGCAACGATGACTAAGCTACAGGCGCGCTTCTGTCTCTTATACACATCTGACGCTGCCGACGAAGAGGATAGTGTAGATCTCGGTGGTCGCCGTATCCTTAAAACAAAAAGTATAT
>M99999:999:000000000-AFWM1:1:2110:16209:9897 2:N:0:8
GATGTTGGCTTCCCCGCTGTCGACGATATGCTTGATGCAACGATGACTAAGATACAGGCGAGCTTCTGTCTCTTATACACATCTGACGCTGCCGACGAAGAGGATAGTGTAGATCTCGGTGGTCGCCGTATCATTACAACAAAAACAGCGT
>M99999:999:000000000-AFWM1:1:1109:23409:21120 2:N:0:8
GATGTTGGCTTCCCCGCTGTCGACGATATGCTTGATGCAACGATGACTAAGATACAGGCGAGCTTCTGTCTCTTATACACATCTGACGATGCCGACGAAGAGGATAGTGTAGATCATGGTAGTTCGCCGAACATGGAACAAAAAACAGGTT
>M99999:999:000000000-AFWM1:1:1101:19126:20626 2:N:0:8
GATGTTGGCTTCCCCGCTGTCGACGATATGCTTGATGCAACGATGACTAAGATACAGGCGAGCTTCTGTCTCTTATACACATCTGACGCTGCCGACGAAGAGGATAGTGTAGATCTTGGTTGTCGCCGTACCATTTACAAAAAAAAAGTAA
>M99999:999:000000000-AFWM1:1:2102:4207:13653 2:N:0:8
GATGTTGGCTTCCCCGCTGTCGACGATATGCTTGATGCAACGATGACTAAGATACAGGCGAGCTTCTGTCTCTTATACACATCTGACGCTGCCGACGAAGAGGATAGTGGAGATCTCGGTGGTCGACCTATCTTTTAACAAAAAAATGCGT
>M99999:999:000000000-AFWM1:1:2106:13985:6097 2:N:0:8
GATGTTGGCTTCCCCGCTGTCGACGATATGCTTGATGCAACGATGACTAAGATACAGGCGAGCTTCTGTCTCTTATACACATCTGACGCTGCCGACGAAGAGGATAGTGTAGATCTCGGTGGTCGCCCTATCCTTTAAAAAAAAAAAAACG
>M99999:999:000000000-AFWM1:1:2114:18272:27334 2:N:0:8
GATGTTGGCTTCCCCGCTGTCGACGATATGCTTGATGCAACGATGACTAAGATACAGGCGAGCTTCTGTCTCTTATACACATCTGACGCTGCCGACGAAGAGGATAGTGGAGATCTCGGTGGTCCACGTATCATTAAAAAAAAAAAGATAT
>M99999:999:000000000-AFWM1:1:1110:19472:18538 2:N:0:8
GATGTTGGCTTCCCCGCTGTCGACGATATGCTTGATGCAACGATGACTAAGATACAGGCGAGCTTCTGTCTCTTATACACATCTGACGCTGCCGACGAAGAGGATAGTGTAGATCTCGGTGGTCGCCGTATCATTAAAAAACAAAAAAGGG
>M99999:999:000000000-AFWM1:1:1111:5398:16020 2:N:0:8
GATGTTGGCTTCCCCGCTGTCGACGATATGCTTGATGCAACGATGACTAAGATACAGGCGAGCTTCTGTCTCTTATACACATCTGACGCTGCCGACGAAGAGGATAGTGTAGATCTCGGTGGTCGTCGTATCCTTAAAAAAAAACAAGTGT
>M99999:999:000000000-AFWM1:1:2109:7392:22061 2:N:0:8
GATGTTGGATTCCCCGCTGTCGACGATATGCTTGATGCAACGAAGACTAAGATACAGGCGAGCTTCTGTCTCTTATACACATCTGACGCTGCCGACGAAGAGGATAGTGTAGATCTCGTAGGTCGTCGTATACTTACAAAACACAGTCGTG
>M99999:999:000000000-AFWM1:1:1102:28137:17615 2:N:0:8
GATGTTGGCTTCCCCGCTGTCGACGATATGCTTGATGAACGATGACTAAGATACAGGCGAGCTTCTGTCTCTTATACACATCTGACGCTGCCGACGAAGAGGATAGTGTAGATCTCGGTGGTCGCCGAATCATTAAAAAAACAAAATACTG
>M99999:999:000000000-AFWM1:1:2113:26149:19118 2:N:0:8
GATGTTGGCTTCCCCGCTGTCGACGATATGCTTGATGCAACGATGACTAAGATACAGGCGAGCTTCTGTCTCTTATACACATCTGACGCTGCCGACGAAGAGGATAGTGTAGATCTCGGTGGTCGCCGTATTCTTCAAAATACACATCGAA
>M99999:999:000000000-AFWM1:1:1111:20998:18938 2:N:0:8
GATGTTGGCTTGCTCGCTGTCGACGATATGCTTGATGCAACGATGACTAAGATACAGGCGAGCTTCTGTCTCTTATACACATCTGACGCTGCCGACGAAGAGGATAGTGTAGATCTCGGTGGTCGCCGTATCATTAAAAAAAAAAAACTCA
>M99999:999:000000000-AFWM1:1:1113:19730:18861 2:N:0:8
GATGTTGGCTTGCTCGCTGTCGACGATAGCTTGATGCAACGATGACTAAGATACAGGCGAGCTTCTGTCTCTTATACACATCTGACGCTGCCGACGAAGAGGATAGTGTAGATCTCGGTGGTCGCCGTATCATTAAAAAAAAAACTAACTT
>M99999:999:000000000-AFWM1:1:2114:14022:22229 2:N:0:8
GATGTTGGCTTGCTCGCTGTCGACGATATGCTTGATGCAACGATGACTAAGATACAGGCGAGCTTCTGTCTCTTATACACATCTGACGCTGCCGACGAAGAGGATAGTGTAGATCTCGGTGGTCGCCGAATCCTTAAAAAAAAAAAAAAGT
>M99999:999:000000000-AFWM1:1:1110:25087:10418 2:N:0:8
GATGTTGGCTTGCTCGCTGTCGACGATATGCTTGATGCAACGATGACTAAGATACAGGCGAGCTTCTGTCTCTTATACACATCTGACGCTGCCGACGAAGAGGATAGTGTAGATCTCGGTGGTCGCCGTATCATTAAAACAAAACATAGTC
>M99999:999:000000000-AFWM1:1:2113:28990:15284 2:N:0:8
GATGTTGGCTTGCTCGCTGTCGACGATATGCTTGATGCCACGATGACTAAGATACAGGCGCGCTTCTGTCTCTTATACACATCTGACGCTGCCGACGAAGAGGATAGTGCAGATCTCGTGGGCCGCCCTATCATTAAAACAAAAAAGTAAG
>M99999:999:000000000-AFWM1:1:1113:18702:23992 2:N:0:8
GATGTTGGCTTGCTCGCTGTCGACGATATGCTTGATGCAACGATGACTAAGATACAGGCGAGCTTCTGTCTCTTATACACATCTGACGCTGCCGACGAAGAGGATAGTGTAGATCTCGGTGGTCGCCGTATCATTAAAACAAAACACGGAA
>M99999:999:000000000-AFWM1:1:2107:24825:19136 2:N:0:8
GATGTTGGCTTGCTCGCTGTCGACGATATGCTTGATGCAACGATGACTAAGATACAGGCGAGCTTCTGTCTCTTATACACCTCTGACGCTGCCGACGAAGAGGATAGTGTAGATCTCGGTGTTGGCCGTATTGTTAAAAAACAGACACAAG
>M99999:999:000000000-AFWM1:1:2109:10219:15991 2:N:0:8
GATGTTGGCTTGCTCGCTGTCGACGATATGCTTGATGCAACGATGACTAAGATACAGGCGCGCTTCTGTCTCTTATACCCATCTGACGCTGCCGACGAAGAGGATAGTGTAGATCTCCGTGCTCCTCGTATCCTTACAGAAAAAAATATAA
>M99999:999:000000000-AFWM1:1:1103:8106:3894 2:N:0:8
GATGTTGGCTTGCTCGCTGTCGACGATATGCTTGATGCAACGATGACTAAGATACAGGCGAGCTTCTGTCTCTTATACACATCTGACGCTGCCGACGAAGAGGATAGTGTAGATCTCGGTGGTCGCCGTATCGTTAACAACAAAAGAGTAT
>M99999:999:000000000-AFWM1:1:2107:19517:4131 2:N:0:8
GAGGTTGGCTTGCTCGCTGTCGACGATATGCTTGATGCAACGATGACTGAGATACAGGCGTGCTTCGGTCTCTTATACAAATCTACCGCAGACTACAGAGAGGATAATGCAAAGTGTGACGTTTGAGGACAACTTCACCTAATCAGAGTAA
>M99999:999:000000000-AFWM1:1:1102:11655:12060 2:N:0:8
GATGTTGGCTTGCTCGCATTCGAGATTATGCTTGATGCAACGATGACTAAGATACAGGCGAGCTTCTGTCTCTTATACACATCTGACGCTGCCGACGAAGAGGATAGTGTAGATCTCGGTGGTCGCCGTATCATTAAACAAAACAAAGCAT
>M99999:999:000000000-AFWM1:1:2101:9579:12499 2:N:0:8
GATGTTGGCTTGCTCGCATTCGAGATTATGCTTGATGCAACGATGACTAAGATACAGGCGAGCTTCTGTCTCTTATACACATCTGACGCTGCCGACGAAGAGGATAGTGTAGTTCTCGGTTGTCGCCGTATCATTAAACAAAAAACCAAGC
>M99999:999:000000000-AFWM1:1:1106:18484:2788 2:N:0:8
GATGTTGGCTTGCTCGCATTCGAGACTATGCTTGATGCAACGATGACTAAGTTACAGGCGAGCTTCTGTCTCTTATACACATCTGACGCTGCCGACGAAGAGGATAGTGTAGCTTTCGGTGGTCGCCGTATCATTAAAAAACAAGAAAGCG
>M99999:999:000000000-AFWM1:1:2101:11942:11590 2:N:0:8
GATGTTGGCTTGCTCGCATTCGAGATTATGCTTGATGCAACGATGACTAAGATACAGGCGAGCTTCTGTCTCTTATACACATCTGACGCTGCCGACGAAGAGGATAGTGTGGATCTCGGTGGTGGCTGATCCATTAACAGAAAATAGTGAA
>M99999:999:000000000-AFWM1:1:2110:4145:10503 2:N:0:8
GATGTTGGCTTGCTCGCATTCGAGATTATGCTTGATGCAACGATGACTAAGATACAGGCGAGCTTCTGTCTCTTATACACATCTGACGCTGCCGACGAAGAGGATAGTGTAGATCTCGGTGGGCGACGTATCCTTAAATAAAAAAACATCG
>M99999:999:000000000-AFWM1:1:1104:5058:7167 2:N:0:8
GATGTTGGCTTGCTCGCATTCGAGATTATGCTTGATGCAACGATGACTAAGATACAGGCGAGCTTCTGTCTCTTATACACCTCTGACGCTGCCGACGAAGAGGATAGTGAAGACTCAGGTGGTCGGCGTATCGTTTACTAAAAAATAATAG
>M99999:999:000000000-AFWM1:1:2108:3279:17690 2:N:0:8
GATGTTGGCTTGCTCGCATTCGAGATTATGCTTGATGCAACGATGACTAAGATACAGGCGAGCTTCTGTCTCTTATACACATCTGACGCTGCCGACGAAGAGGATAGTGTAGATCTCGGTGGTCGCCGGATCATTGAGAAACAAAATAATG
>M99999:999:000000000-AFWM1:1:2105:13123:6194 2:N:0:8
GATGTTGGCTTGCTCGCATTCGAGATTATGCTTGATGCAACGATGACTAAGATACAGGCGAGCTTCTGTCTCTTATACACATCTGACGCTGCCGCCCAAGCGGATAGTGTAGTACTCACTGGTATCCGACTCATTCAAAAAAAAATACGCG
>M99999:999:000000000-AFWM1:1:1108:15636:4542 2:N:0:8
GATGTTGGCTTGCTCGCATTCGAGATTATGCTTGATGCAACGATGACTAAGATACAGGCGAGCTTCTGTCTCTTATACACATCTGACGCTGCCGCCGAAGAGGATAGTGTAGATCTCGGTGGTCGCCGTATTCTTAAAAAAAAAAACACAA
>M99999:999:000000000-AFWM1:1:2104:15111:15059 2:N:0:8
TATGTTGGCTTGCTCGCATTCGAGATTATGCTTGATGCAACGATGACTAAGATACAGGCGAGCTTCTGTCTCTTATACACATCTGACACTGCCTACCAAGAGGCTACTGGAGCTCTCTATCCTTCACGTCTTCCTATCACAACAAAACATA
>M99999:999:000000000-AFWM1:1:1102:22327:3850 2:N:0:8
GATGTTGGTCCCCGCTGTCGAGATTATGCTTGATGCAACGATGACTAAGATACAGGCGAGCTTCTGTCTCTTATACACATCTGACGCTGCCGACGAAGAGGATAGTGTAGATCTCGGTGGGTCCCGTGTCCCTTAAAAAAAAAAACAAGTG
>M99999:999:000000000-AFWM1:1:2107:12373:24077 2:N:0:8
GATGTTGGCTTCCCCGCTGTCGAGATTATGCTTGATGCAACGATGACTAAGATACAGGCGAGCTTCTGTCTCTTATACACATCTGACGCTGCCGACGAAGAGGATAGTGTAGATCTCGGTGGTCGCCGTCTCCTTACATAAAAAAATAATA
>M99999:999:000000000-AFWM1:1:2112:7311:13343 2:N:0:8
GATGTTGGCTTCCCCGCTGTCGAGATTATGCTTGATGCAACGATGACTAAGATACAGGCGAGCTTCTGTCTCTTATACACAACTGACGCTGCCGACGAAGAGGATAGTGTAGTCCTCAGGGGTCGCCGCATCATTAAAAACAAAAAGAATT
>M99999:999:000000000-AFWM1:1:2103:18614:14934 2:N:0:8
GATGTTGGCTTCCCCGCTGTCGAGATTATGCTTGATGCAACGATGACTAAGATACAGGCGAGCTTCTGTCTCTTATACACATCTGACGCTGCCGACGAAGAGGATAGTGTAGATCTCGCTGGTCCCCGTATCATTACAAAAAAAGAAAGAC
>M99999:999:000000000-AFWM1:1:2105:17268:12031 2:N:0:8
GATGTTGGCTTCCCCGCTGTCGAGATTATGCTTGATGCAACGATGACTAAGATACAGGCGAGCTTCTGTCTCTTATACACATCTGACGCTGCCGACGAAGAGGATAGTGTAGATATCGGTGGACTCCGTGTCATTAACAGACAAGACAGAG
>M99999:999:000000000-AFWM1:1:2107:21694:18648 2:N:0:8
GATGTTGGCTTCCCCGCTGTCGAGATTATGCTTGATGCAACGATGACTAAGATACAGGCGAGCTTCTGTCTCTTATACACATCTGACGCTGCCGACGAAGAGGATATTGGAGATCTAGGTGGTTGCCGATTCATTAAGAAAAAAAATAGTG
>M99999:999:000000000-AFWM1:1:2112:15811:2803 2:N:0:8
GATGTTGGCTTCCCCGCTGTCGAGATTATGCTTGATGCAACGATGACTAAGATACAGGCGGGCTTCCGTCTCTTCTATACATATACCGTTGCCTATGAAGAGGATGTTGTCAACCTCAGTGACAGGCTGATCATGCATAATCAAAATGCGG
>M99999:999:000000000-AFWM1:1:1103:16450:22386 2:N:0:8
GATGTTGGCTTCCCCGCTGTCGAGATTATGCTTGATGCAACGATGACTAAGATACAGGCGCGCTTCTGTCTATTATACACATCTGACGCTGCCGAAGAAGAGGATAGTGTAGATTTCGGTGGTCCCAGTATCTTTGACAAAACCAATCATG
>M99999:999:000000000-AFWM1:1:2103:5086:20002 2:N:0:8
GATGTTGGCTTCCCCGCTGTCGAGATTATGCTTGATGCAACGATGACTAAGATACAGGCGAGCTTCTGTCTCTTATACACATCTGACGCTGCCGACGAAGAGGATAGTGTAACTCTCGGATGACTCCGCAACACTAAAAAAAAAAAGAGTG
>M99999:999:000000000-AFWM1:1:2112:7316:13323 2:N:0:8
GATGTTGGCTTCCCCGCTGTCGAGATTATGCTTGATGCAACGATGACTAAGATACAGGCGAGCTTCTGTCTCTTATACACATCTGACGCTGCCGACGAAGAGGATAGTGTAGATCTCGGTGGACGCCGGATCATTATAAAAAAAAAGAAGG
>M99999:999:000000000-AFWM1:1:1109:25168:12010 2:N:0:8
GATGTTGGCTTGCTCGCACCCGAATTTATGCTTGATGCAACGATGACTAAGATACAGGCGAGCTTCTGTCTCTTATAACATCTGACGCTGCCGACGAAGAGGATAGTTTAGATCTCGGTGGTCGCCGTATCCTTAAAAAAAAAATAGTAAA
>M99999:999:000000000-AFWM1:1:2111:22376:20968 2:N:0:8
GATGTTGGCTTGCTCGCACCCGAATTTATGCTTGATGCAACGATGACTAAGATACAGGCGAGCTTCTGTCTCTTATACACATCTGACGCTGCCGACGAAGAGGATAGTGGCGATCTCGGTGGTCGCGGTTCCCTTAAACAACAAAACACAG
>M99999:999:000000000-AFWM1:1:1113:22499:13060 2:N:0:8
GATGTTGGCTTGCTCGCACCCGAATTTATGCTTGATGCAACGATGACTAAGATACAGGCGAGCTTCTGTCTCTTATACACATCTGACGCTGCCGACGAAGAGGATAGTGTAGATCTCGGTGGTCGCCGTATCATTAAACAAAAACAGCGAT
>M99999:999:000000000-AFWM1:1:2112:13321:8920 2:N:0:8
GATGTTGGCTTGCTCGCACCCGAATTTATGCTTGATGCAACGATGACTAAGATACAGGCGAGCTTCTGTCTCTTATACACATCTGACGCTGCCGACGAAGAGGATAGTGTAGCTCTCGGTTGTCGCCGTATCATTAAAAAAAAACAGAGGG
>M99999:999:000000000-AFWM1:1:1113:22057:6279 2:N:0:8
GATGTTGGCTTGCTCGCACCCGAATTTATGCTTGATGCAACGATGACTAAGATACAGGCGAGCTTCTGTCTCTTATACACATCTGACGCTGCCGACGAAGAGGATAGTGTAGATCTCTGTGGTCCCCGTATCCTTCAAAACAAAACTATCG
>M99999:999:000000000-AFWM1:1:1109:22825:17889 2:N:0:8
GATGTTGGCTTGCTCGCACCCGAATTTATGCTTGATGCAACGATGACTAAGATACAGGCGAGCTTCTGTCTCTTATACACATCTGACGCTGCCGACGAAGAGGATAGTGTAGATCTCGGTGGTCGCCGTATCCTTAAAAAAAAAACAACAG
>M99999:999:000000000-AFWM1:1:2105:19249:15831 2:N:0:8
GATGTTGGCTTGCTCGCACCCGAATTTATGCTTGATGCAACGATGACTAAGATACAGGCGAGCTTCTGTCTCTTATACACATCTGACGCTGCCGACGAAGAGGATAGTGAAGATTTCGGTGGGCACCATACTATTAAAAAAAAAAACAAGG
>M99999:999:000000000-AFWM1:1:2111:19097:27489 2:N:0:8
GATGTTGGCTTGCTCGCACCCGACTTTCTGCTTGATGCAACGATGACTAAGATACAGGCGAGCTTATGTCTCCTTTCAACCTCTGAAGCTGCCGGAGTAGCGGCAATTGTAGTTCTAGTTGGTACCGCACGCTCTAAACACAACGAACATA
>M99999:999:000000000-AFWM1:1:2114:6683:4874 2:N:0:8
GATGTTGGCTTTCTCGCACCCGAGTTTATGCTTGATGCAACGATGACTAAGATACAGGCGAGCTTCTGTCTCTTATACACATCTGACGCTGCCGACGAAGAGGATAGTGTAGATCTCGGTGGTCGCCGTATCATTTTAAAAAAACATAAGG
>M99999:999:000000000-AFWM1:1:1111:15694:11299 2:N:0:8
GATGTTGGCTTGCCCGCATTCGAATTTATGCTTGATGCAACGATGACTAAGATACAGGCGAGCTTCTGTCTCTTATACACATCTGACGCTGCCGACGAAGAGGATAGTGTAGATCTCGGTGGTCGCCGTATCATTAAAAAAAAGAAAGATT
>M99999:999:000000000-AFWM1:1:2107:6391:21193 2:N:0:8
GATGTTGGCTTGCCCGCATTCGAATTTATGCTTGATGCAACGATGACTAAGATACATGCGAGCTTCTGTCTCTTTTAGACATCTGAAGATTCCGACGAAGAGGATAATGTAGTTCTGTGCTGTCAACGAATAGTTTCAATAACGAACAGTG
>M99999:999:000000000-AFWM1:1:2112:22099:18859 2:N:0:8
GATGTTGGCTTGCCCGCATTCGAATTTATGCTTGATGCAACGATGACTAAGATACAGGCGAGCTTCTGTCTCTTATACACATCTGACGCTGCCGACGAAGAGGATAGGTTAGTTCTCGATGGTCGCCGTATAATCAAAAAAAAAAATAACG
>M99999:999:000000000-AFWM1:1:2111:18149:12250 2:N:0:8
GATGTTGGCTTGCCCGCATTCGAATTTATGCTTGATGCAACGATGACTAAGATACAGGCGAGCTTCTGTCTCTTATACACATCTGACGCTGCCGACGAAGAGGATAGTGTAGATCTCGGTGTTCGCCGTATCATTAAAAAAAAAAAAAGTG
>M99999:999:000000000-AFWM1:1:2107:8807:17786 2:N:0:8
GATGTTGGCTTGCCCGCATTCGAATTTATGCTTGATGCAACGATGACTAAGATACAGGCGAGCTTCTGTCTCTTATACACATCTGACGCTGCCGACGAAGAGGATAGTGTAGATCTCGGTGGTCCACGTATCATTAAACAAAACAGAAACG
>M99999:999:000000000-AFWM1:1:2106:10193:3670 2:N:0:8
GATGTTGGCTTGCCCGCATTCGAATTTATGCTTGATGCAACGATGACTAAGATACAGGCGCGCTTCTGTCTCTTATACACATCTGACGCTGCCGACGAAGAGGATAGTGTCGATCTCGGTGGTCGGCGTAACAATTAACAAAAACACCAAA
>M99999:999:000000000-AFWM1:1:2107:10713:16159 2:N:0:8
GATGTTGGCTTGCCCGCATTCGAATTTATGCTTGATGCAACGATGACTAAGATACAGGCGAGCTTCTGTCTCTTATACACATCTGACGCTGCCGACGAAGAGGATAGTGTAGATCTCGGTGGTCGCCGCATCATTAAAAAAAAACAAGAAG
>M99999:999:000000000-AFWM1:1:2102:24443:23238 2:N:0:8
GATGTTGGCTTGCCCGCATTCGAATTTATGCTTGATGCAACGATGACTAAGATACAGGCGAGCTTCTGTCTCTTATACACATCTGACGCTGCCGACGAAGAGGATAGTGTAGATCTCGGTGGTCGCCGTATCCTTGACGAAAAACAAGGCC
>M99999:999:000000000-AFWM1:1:1103:7898:26455 2:N:0:8
GCTGTTGGCTTGCCCGCATTCGAATTTATGCTTGATGCACCGATGACTAAGATCCAGGCGAGCTTCTGTCTCTTATACACATCTGACGCTGCCGACGAAGAGGATATTTTAGCTCTCTGTTGACGCCGCATCATTAAAAAACAAACCACCC
>M99999:999:000000000-AFWM1:1:1109:12784:23078 2:N:0:8
GATGTTGGCTTGCTCGCATTCGAATTTATGCTTGATGCAACGATGACTAAGATACAGGCGAGCTTCTGTCTCTTATACACATCTGACGCTGCCGACGAAGAGGATAGTGTAGATCTCGGTGGTCGCCGTATCATTAAAAAAAAAAAGAGCA
>M99999:999:000000000-AFWM1:1:1108:24925:5443 2:N:0:8
GATGTTGGCTTGCTCGCATTCGAATTTATGCTTGATGCAACGATGACTAAGATACAGGCGAGCTTCTGTCTCTTATACACATCTGACGCTGCCGACGAAGAGGATAGTGTAGATCTCGGTGGTCGCCGTATCCTTACAAAAAAAAATATAG
>M99999:999:000000000-AFWM1:1:1114:26225:16636 2:N:0:8
GATGTTGGCTTGCTCGCATTCGAATTTATGCTTGATGCAACGATGACTAAGATACAGGCGAGCTTCTGTCTCTTATACACATCTGACGCTGCCGACGAAGAGGATAGTGTAGATCTAGGTGGTCGCCGTATCCTTAAAAAAAATAATAACG
>M99999:999:000000000-AFWM1:1:1108:21389:3002 2:N:0:8
GATGTTGGCTTGCTCGCATTCGAATTTATGCTTGATGCAACGATGACTAAGATACAGGCGAGCTTCTGTCTCTTATACACATCTGACGCTGCCGACGAAGAGGATAGTGTAGCTCTCGGTGGTCGCCGTATCGTTAACAAAAAAACAAACG
>M99999:999:000000000-AFWM1:1:1112:15450:12907 2:N:0:8
GATGTTTGCTTGCTCGCATTCGAATTTATGCTTGATGCAACGATGACTAAGATACAGGCGAGCTTCTGTCTCTTATACACATCTGACGCTGCCGACGAAGAGGATAGTGTAGATCTCGGTGGTCTCCGACTCTTTAAAAAAAAAAAATTAG
>M99999:999:000000000-AFWM1:1:2111:10718:23866 2:N:0:8
GATGTTGGCTTGCTCGCATTCGAATTTATGCTTGATGCAACGATGACTAAGATACAGGCGAGCTTCTGTCTCTTATACACATCTGACGCTGCCGACGAAGAGGATAGTGTAGACCTCGGGAGTCTCAGTATCGTTAACAAAGAAAAAATGA
>M99999:999:000000000-AFWM1:1:1113:18151:10002 2:N:0:8
GATGTTGGCTTGCTCGCATTCGAATTTATGCTTGATGCAACGATGACTAAGATACAGGCGAGCTTCTGTCTCTTATACACATCTGACGCTGCCGACGAAGAGGATAGTGTAGATCTCGTGGGTCGCCGTATCATTAACAAAAAAAAAAATA
>M99999:999:000000000-AFWM1:1:1111:10342:15458 2:N:0:8
GATGTTGGCTTGCTCGCATTCGAATTTATGCTTGATGCAACGATGACTAAGATACAGGCGAGCTTCTGTCTCTTATACACATCTGACGCTGCCGACGAAGAGGATAGTGTAGATCTCGGTGGTCGCCGTGTCCTTAAAAAAAAATATTTGT
>M99999:999:000000000-AFWM1:1:2112:16327:14144 2:N:0:8
GATGTTGGCTTGCTCGCATTCGAATTTATGCTTGATGCACGATGACTAAGATACAGGCGAGCTTCTGTCTCTTATACACATCTGACGCTGCCGACGAAGAGGATAGTGGAGATCTCGGTGGTCGCCGTATTATTAAAAAAAACAAATATCA
>M99999:999:000000000-AFWM1:1:1101:12374:27050 2:N:0:8
GATGTTGGCTTGCTCGCATTCGAATTTATGCTTGATGCAACGATGACTAAGATACAGGCGAGCTTCTGTCTCTTATACCATCTGACGCTGCCGACGAAGAGGATAGTGTAGATCTCGGTGGTTGCGGGACCATTAAAAAAAAAAAAAGAAG
>M99999:999:000000000-AFWM1:1:1110:23108:18944 2:N:0:8
GATGTTGGCTTGCTCGCTGTCGAATTTATGCTTGATGCAACGATGACTAAGATACAGGCGAGCTTTGGACCTGTGTCGACCTGGCCTGAGTTGGCTTGCCCGCACCCGACGATATGCATAACCCTGACCGCGATCTCGGCGAGCTTCTGTC
>M99999:999:000000000-AFWM1:1:1113:6961:13039 2:N:0:8
GATGTTAGCTTGCTCGCTGTCGAATTTATGCTTGATGCAACGATGGCTAAGATACAGTCGAGCTTCTGTCTCTTATACACATCTGACGCTGCCGACGAAGAGGATAGTGTAGATCTCTGTGGTTGCCGTATCATTCAAAAAAAACATAAGG
>M99999:999:000000000-AFWM1:1:2109:20669:21911 2:N:0:8
GATGTTGGCTTGCTCGCTGTCGAATTTATGCTTGATGCAACGATGACTAAGATACAGGCGAGCTTCTGTCTCTTATACACATCTGACGCTGCCGACGAAGAGGATAGTGTAGATCTCGGTGGACGCCGTATCATTAAAAACAAAAATGATA
>M99999:999:000000000-AFWM1:1:1113:28274:13958 2:N:0:8
GATGTTGGCTTGCTCGCTGTCGAATTTATGCTTGATGCAACGATGACTAAGATACAGGCGAGCTTCTGTCTCTTATACACATCTGACGCTGCCGACGAAGAGGATAGTGTAGATCTCGGTGGTCGCCGTATCATTAAAAAAAAAAAATGTT
>M99999:999:000000000-AFWM1:1:1106:5396:10637 2:N:0:8
GATGTTGGCTTGCTCGCTGTCGAATTTATGCTTGATGCAACGATGACTAAGATACAGGCGAGCTTCTTTCTCTTATACACATCTGACGCTGCCGACGAAGAGGATAGTGAAGTTCTCGGTGGTCGCTGTATCATTCAACAAAAAAAAACTG
>M99999:999:000000000-AFWM1:1:2108:22261:4485 2:N:0:8
GATGTTGGCTTGCTCGCTGTCGAATTTATGCTTGATGCAACGATGACTAAGATACAGGCGAGCTTCTGTCTCTTATACACATCTGACGCTGCCGACGAAGAGGATAATGGAGATCTCGGATGCCGCCCTATCATTAAAAAAAACAAAAACT
>M99999:999:000000000-AFWM1:1:1109:13631:18153 2:N:0:8
GATGTTGGCTTGCTCGCTGTCGAATTTATGCTTGATGCAACGATGACTAAGATACAGGCGAGCTTCTGTCTCTTATACACATCTGACGCTGCCGACGAAGAGGATAGTGTAGGTCTAGGTGGTCCCCGTATCAATAAAAAAGAAAAGCGAA
>M99999:999:000000000-AFWM1:1:2114:22277:14854 2:N:0:8
GATGTTGGCTTGCTCGCTGTCGAATTTATGCTTGATGCAACGATGACTAAGATACAGGCGAGCTTCTGTCTCTTATACACATCTGACGCTGCCGACGAAGAGGATAGTGTAGATCTCGGTGTTCGCCGTATCCTGTCAAAAAAAAGAAATA
>M99999:999:000000000-AFWM1:1:2101:15735:5706 2:N:0:8
GATGTTGGCTTGCTCGCTGTCGAATTTATGCTTGATGCAACGATGACTAAGATACAGGCGAGCTTCTGTCTCTTATACACATCTGACGCTGCCGACGAAGAGGATAGTGTAGATCTCGGGGGTCGCCGAGTCATTGAAAAAAAAACTAGGA
>M99999:999:000000000-AFWM1:1:1104:20710:22745 2:N:0:8
GATGTTGGCTTCCCCGCACCCGACGATATGTATGATGCAACGATGACTAAGATACAGGCGAGCTTCTGTCTCTTATACACATCTGACGCTGCCGACGAAGAGGACAGTGTAGATCTCGGTGGTCGCCGTATCATTAAAAAAAAAAAAAGAG
>M99999:999:000000000-AFWM1:1:1113:19761:28519 2:N:0:8
GATGTTGGCTTCCCCGCACCCGACGTTATGCATGATGCAACGATGACTAAGATACAGGCGAGCTTCTGTCTCTTATACACATCTGACGCTGCCGACGAAGAGGATAGTGTAGATCTCGGTGGTCGCCGTATCATTAAAAAAACACAGAGCT
>M99999:999:000000000-AFWM1:1:1114:17796:14643 2:N:0:8
GATGTTGGCTTCCCCGCACCCGACGATATGTATGATGCAACGATGACTAAGATACAGGCGAGCTTCTGTCTCTTATACACATCTGACGCTGCCGACGAAGAGGATAGTGTAGATCTCGGTGGTCGCCGTATCATTAATAAAAAAACTAACG
>M99999:999:000000000-AFWM1:1:2104:7571:14990 2:N:0:8
GATGTTGGCTTCCCCGCACCGACGATATGTATGATGCAACGATGACTAAGATACACGCGAGCTTCTGTCTCTTATACACATCTGACGCTGCCGACGAAGAGGATTGTGTAGATATCGGTGGTCGCCGCAGCCTTTAAAAAAAACAAATGGC
>M99999:999:000000000-AFWM1:1:2106:8432:23805 2:N:0:8
GATGTTGGCTTCACCGCAACCGACGATATGTATGATGCAACGATGACTAAGATACAGGCGAGCTTCTGTCTCTTATACACATCTGACGCTGCCGACGAAGAGGATAGTGACGCTCTCTGGTGGTGCCGTCTCAATACACAAAAAAAAGATA
>M99999:999:000000000-AFWM1:1:1103:23706:21081 2:N:0:8
AAGCTCGCCTGTATCTTAGTCATCGTTGCATCATACATATCGTCGGGTGCGGGGAAGCCAACATCCTGTCTCTTATACACATCTGACGCTGCCGACGAACAGGATAGTGTAGATCTCTAGGGTCGCCGTATCCTTAAAAAAAAAAACAAGG
>M99999:999:000000000-AFWM1:1:2103:24477:18448 2:N:0:8
GATGTTGGCTTCCCCGCACCCGACGATATGTATGATGCAACGATGACTAAGATACAGGCGAGCTTCTGTCTCTTATACACATCTGACGCTGCCGACGAAGAGGATAGTGTAGATCTCGGTGGTCGGCGTCACCTTAAAAAAAAAAACAAGA
>M99999:999:000000000-AFWM1:1:1113:10308:7641 2:N:0:8
GATGTTGGCTTCCCCGCACCCGACGATATGTATGATGCAACGATGACTAAGATACAGGCGAGCTTCTGTCTCTTATACACATCTGACGCTGCCGACGAACAGCACAGTGTAACTGTCGAGGTACACCGTCTGCTTCAAAAAACACACACTG
>M99999:999:000000000-AFWM1:1:2111:4949:16490 2:N:0:8
GATGTTGGCTTCCCCCACCCGACGATATGTATGATGCAACGATGACTAAGATACAGGCGAGCTTCTGTCTCTTATACACATCTGACGCTGCCGACGAAGAGGATAGTGTAGATCTCGGTGGTCGCCGTATCCTTAAAAAAAACAAACATAT
>M99999:999:000000000-AFWM1:1:1102:24677:18120 2:N:0:8
GATGTTGGCTTCCCCGCATTCGACGATATGTATGATGCAACGATGACTAAGATACAGGCGAGCTTCTGTCTCTTATACACATCTGACGCTGCCGACGAAGAGGATAGTGTAGATCTCGGTGGTCGCCGTATCATTAAAAAAAAACACATAA
>M99999:999:000000000-AFWM1:1:1113:21179:22334 2:N:0:8
GATTTTGGCTTCCCCGCATTCGACGATATGTATGATGCAACGATGACGAAGATACAGGCGTGCCTCTGTTTTATTAACACATCTTGCTCTTCAGACGAAGAGGATAGTGTATATCTGTATGCTCACCTGATCCTTACACATAGAAGATGGG
>M99999:999:000000000-AFWM1:1:1103:17385:17545 2:N:0:8
GATGTTGGCTTCCCCGCATTCGACGATATGTATGATGCAACGATGACTAAGATACAGGCGAGCTTCTGTCTCTTATACACATCTGACGCTGCCGACGAAGAGGATAGTGTAGATCTCGGTGGTCGCCGTATCATTAAAACAAAAAAAATTG
>M99999:999:000000000-AFWM1:1:2102:16102:6423 2:N:0:8
GATGTTGGCTTCCCCGCATTCGACGATATGTATGATGCAACGATGACAAGATACAGGCGAGCTTCTGTCTCTTATACACCTCTGACGCTGCCGACGAAGAGGGTAGTGGAGATCTCGGTAGTCGCCGACACATTCAAAAACAAAAACGGAA
>M99999:999:000000000-AFWM1:1:2110:5775:14605 2:N:0:8
GATGTTGGCTTCCCCGCATTCGACGATATGTATGATGCAACGATGACTAAGATACAGGCGAGCTTCTGTCTCTTATACACATCTGACGCTGCCGACGAAGAGGATAGTGTAGATCTAGGTTGTCGCCGTATCATTAAAAAAAAAAACTAGT
>M99999:999:000000000-AFWM1:1:1104:16749:27896 2:N:0:8
GATGTTGGCTTCCCCGCATTCGACGATATGTATGATGCAACGATGACTAAGATACAGGCGAGCTTCTGTCTCTTATACACATCTGACGCTGCCGACGAAGAGGATAGTGTAGATCTCGGTGGTCGCCGTATCATTCAAAAAAAAAAGAACA
>M99999:999:000000000-AFWM1:1:2112:11898:20271 2:N:0:8
GATGTTGGCTTCCCCGCATTCGACGATATGTATGATGCAACGATGACTAAGATACAGGCGAGCTTCTGTCTCTTATACACATCTGACGCTGCCGACGAAGAGGATAGTGTAGATCTCGGTGGTCGCCGTATCATTAACAAAAAAAACAAAT
>M99999:999:000000000-AFWM1:1:1106:20032:18836 2:N:0:8
GATGTTGGCTTCCCCGCATTCGACGATATGTATGATGCAACGATGACTAAGATACAGGCGAGCTTCTGTCTCTTATACACATCTGACGCTGCCGACGAAGAGGATAGTGTAGATCTCGGTGGTCGCCGTATCATTAAAAAAACAAATGCAG
>M99999:999:000000000-AFWM1:1:2110:24443:19516 2:N:0:8
GATGTTGGCTTCCCCGCATTCGACGATATGTATGATGCAACGATGACTAAGATACAGGCGAGCTTCTGTCTCTTATACACATCTGACGCTGCCGACGAAGAGGATAGTGTAGATCTCGGGGGTCGCCGTATCATTAAAAAACAAAAATCCA
>M99999:999:000000000-AFWM1:1:1108:7061:11824 2:N:0:8
GATGTTGGCTTCCCCGCATTCGACGATATGTATGATGCAACGATGACTAAGATACAGGCGAGCTTCTGTCTCTTATACACATCTGACGCTGCCGACGAAGAGGATAGTGTAGATCTCGGTGGTCGCCGTATCATTAAAAAAAAAAAAAATG
>M99999:999:000000000-AFWM1:1:2110:16532:17942 2:N:0:8
GATGTTGGCTTGCCCGCATTCCACGATATGTATGATGCAACGATGACTAAGATACAGGCGAGCTTCTGTCTCTTATACACATCTGACGCTGCCGACGAAGAGGATAGTGTAGATCTCGGTGGGCGCCGTTTCATTAAAAAAAAAAAAGATA
>M99999:999:000000000-AFWM1:1:2105:21600:20987 2:N:0:8
GATGTTGGCTTGCCCGCATTCGACGATATGTATGATGCAACGATGACTAAGATACAGGCGAGCTTCTGTCTCTTATACACATCTGACGCTGCCGACGAAGAGGATAGTGTAGATCTCGGTGGTCGCCGTATCCTTTACCAAAAATACCCAA
>M99999:999:000000000-AFWM1:1:2109:27385:13489 2:N:0:8
GATGTTGGCTTGCCCGCATTCGACGATATGTATGAGGCAACGATGACTAAGATACAGGCGAGCTTCTGTCTCTTATACACATCTGACGCTGCCGACGAAGAGGATAGTGTAGATCTCGGTGGCCGCCGTATCCTTAAATAAAAAAAGACGA
>M99999:999:000000000-AFWM1:1:2102:22650:7422 2:N:0:8
GATGTTGGCTTGCCCGCATTCGACGATATGTATGATGCAACGATGACTAAGATACAGGCGAGCTTCTGTCTCTTATACACATCTGACGCTGCCGACGAAGAGGATAGTGGAGATCTCGGTGGGTCGCCGAACTATTAAAAAAAGAATAGCT
>M99999:999:000000000-AFWM1:1:1111:22750:18594 2:N:0:8
GATGTTGGCTTGCCCGCATTCGACGATATGTATGATGCAACGATGACTAAGATACAGGCGAGCTTCTGTCTCTTATACACATCTGACGCTGCCGACGAAGAGGATAGTGTAGATCTCGGTGGTCGCCGTATCATTAAAAAAAACAATACCG
>M99999:999:000000000-AFWM1:1:1102:21762:18761 2:N:0:8
GATGTTGGCTTGCCCGCATTCGACGATATGTATGATGCAACGATGACTAAGATACAGGCGAGCTTCTGTCTCTTATACACATCTGACGCTGCCGACGAAGAGGATAGTGTAGATCTCGGTTGGCGCCGCATCATTTAAAAAAAAATAATCG
>M99999:999:000000000-AFWM1:1:2111:3005:20386 2:N:0:8
GATGTTGGCTTGCCCGCATCCCCCGATATGTAGAATGCAACGATGACTAAGATACAGGCGAGCTTCTGTCTCTTATACACATCTGACGCTGCCGACGAAGAGGATAGTGTAGATCTCGTATGTCGCCATATCATTCAAAAAAAAAAAACGA
>M99999:999:000000000-AFWM1:1:2108:25816:11456 2:N:0:8
GATGTTGGCTTGCCCGCATTCGACGATATGTATGATGCAACGATGACTAAGATACAGGCGAGCTTCTGTCTCTTATACCCATCTGCCGCTGCCGACGAAGAGGATCGTGACGATCTCTGGGGTTCCCCAATCATTCAAAACAAAACTCGCT
>M99999:999:000000000-AFWM1:1:2106:11992:27973 2:N:0:8
GATGTTGGCTTGCCCGCATTCGACGATATGTATGATGCAACGATGACTAAGATACAGGCGAGCTTCTGTCTCTTATACACATCTGACGCTGCCGACGAAGAGGATAGTGTCGATCTCGGTGGTCGCCGTATCATTAAAAAACAACTACTAT
>M99999:999:000000000-AFWM1:1:2110:28668:17705 2:N:0:8
GATGTTGGCTTGCCCGCATTCGACGATATGTATGATGCAACGATGACTAAGATACAGGCGAGCTTCTGTCTCTTATACACATCTGACGCTGCCGACGAAGAGGATAGTGTATATCTCGGTGGGCGACTGATCATTGAAACAACAACACTGT
>M99999:999:000000000-AFWM1:1:1111:4438:21769 2:N:0:8
GATGTTGGCTTGCCCGCATTCGACGATATGTATGATGCAACGATGACTAAGATACAGGCGAGCTTCTGTCTCTTATACACATCTGACGCTGCCGACGAAGAGGATAGTGTAGATCTCGCGTGTCGCCGTATCCTTCAAAAAAAGCAAATAG
>M99999:999:000000000-AFWM1:1:1109:25630:25103 2:N:0:8
GATGTTGGCTTGCTCGCATTCGACGATATGTATGATGCAACGATGACTAAGATACAGGCGAGCTTCTGTCTCTTATACACATCTGACGCTGCCGACGAAGAGGATAGTGAAGATCTCGGTGGTCGGCCGTCTCTTAAAAAAAAATACGAGT
>M99999:999:000000000-AFWM1:1:2102:10277:5182 2:N:0:8
GATGTTGGCTTGCTCGCATTCGACGATATGTATGATGCAACGATGACTAAGATACAGGCGAGCTTCTGTCTCTTATACACATCTGACGCTGCCGACGAAGAGGATAGTGTAGATCTCGGGTGTCGGCGTATCATTAAAAACAAGTACAACG
>M99999:999:000000000-AFWM1:1:2103:24226:8380 2:N:0:8
GCTGTTGGCTTGCTCGCATTCGACGATATGTATGATGCAACGATGACTAAGATCCAGGCGAGCTACTGTCTCTTATACACATCTGACGCTGCCGACGAAGAGGATATTGGACACCTCGTTGGCAGCTGCAGCATTACATAAACATACCATA
>M99999:999:000000000-AFWM1:1:1111:15958:16340 2:N:0:8
GATGTTGGCTTGCTCGCATTCGACGATATGTATGATGCAACGATGACTAAGATACAGGCGAGCTTCTGTCTCTTATACACATCTGACGCTGCCGACGAAGAGGATAGTGTAGATCTCGGTGGTCGCCGTATCATTAACAAAAAAAACAACG
>M99999:999:000000000-AFWM1:1:2114:11118:10090 2:N:0:8
GATGTTGCTTGCTCGATTCGACGATATGTATGATGCACCGATGACTATGATACAGGCGAGCTTCTGTCTCTTATACACATCTGACGCTGCCGACGAAGAGGATAGTGTATATCTCGTTGGTCGCTGTCTCTTTTACAACAAAACAAACTAG
>M99999:999:000000000-AFWM1:1:1113:9351:9956 2:N:0:8
GCTGTTGGCTTGCTCGCATTCGACGATATGTATGATGCAACGATGACTAAGATACAGGCGAGCTTCTGTCTCTTATACACATCTGACGCTGCCGACGAAGAGGATAGTGTCGATCTCGGCGGACGCGGTACTCTTTAAAACAACATCAGTC
>M99999:999:000000000-AFWM1:1:1101:26530:23355 2:N:0:8
GATGTTGGCTTGCTCGCATTCGACGATATGTATGATGCAACGATGACTAAGATACAGGCGAGCTTCTGTCTCTTATACACATCTGACGCTGCCGACGAAGAGGATAGTGGAGATCTCGGTGGTTGCGGAATCATTGAAGACAAAAAAAGAG
>M99999:999:000000000-AFWM1:1:2106:19600:20087 2:N:0:8
GATGTTGGCTTGCTCGCATTCGACGATATGTATGATGCAACGATGACTAAGATACAGGCGAGCTTCTGTCTCTTATACACATCTGACGCTGCCGACGAAGAGGATAGTGTAGATCTCGGTGGTCGCCGTATCCTTTAAAAAAAAAAAAATG
>M99999:999:000000000-AFWM1:1:1102:27727:22024 2:N:0:8
GATGTTGGCTTGCTCGCATTCGACGTTATGTATGATGCAACGATGACTAAGATACGGGCGCGCTTCTGTCTCTTATACACATCTGACGCTGCCGACGAAGAGGATAGTGGAGATCTCGGTGGTCGCCGTCTCCTTAAAAAAAACAAAAGCA
>M99999:999:000000000-AFWM1:1:1110:21590:5849 2:N:0:8
GATGTTGGCTTGCTCGCATTCGACGATATGTATGATGCAACGATGACTAAGATACAGGCGAGCTTCTGTCTCTTATACACATCTGACGCTGCCGACGAAGAGGATAGTGTAGATCTCGGTGGTCGCCGTATCATTAACAAAAAAAGCAGGA
>M99999:999:000000000-AFWM1:1:1103:9328:18640 2:N:0:8
GATGTTGGCTTGCTCGCATTCGACGATATGTATGATGCAACGATGACTAAGATACAGGCGAGCTTCTGTCTCTTATACTCATCTGACGCTGCCGACGAAGAGGATAGTGTAGATCTCGGTGGTCGCCGGATTATTAAAAAAAACAATGAGG
>M99999:999:000000000-AFWM1:1:2105:18922:8394 2:N:0:8
GATGTTGGCTTGCTCGCATTCGACGATAGTATGATGCAACGATGACTAAGATACAGGCGAGCTTCTGTCTCTTATACACATCTGACGCTGCCGACGAAGCGGATAGTGTATACCTCGGGGGTCGCTGTATCATTAACACAACAAACTAAGA
>M99999:999:000000000-AFWM1:1:2104:15992:22861 2:N:0:8
GATGTTGGCTTGCTCGCATTCGACGATATGTATGATGCAACGATGACTAAGATACAGGCGAGCTTCTGTCTCTTATACACATCTGACGCTGCCGACGAAGAGGATAGTGTAGATCTCGGTGGTCGCCGTATCATTAAAGAAACAAGAGCAG
>M99999:999:000000000-AFWM1:1:2101:4972:15256 2:N:0:8
GATGTTGGCTTCCCCGCTGTCGACGATATGTATGATGCAACGATGACTAAGATACAGGCGAGCTTCTGTCTCTTATACACATCTGACGCTGCCGACGAAGAGGATAGTGTAGATCTCGGGGGTTGCCCACTCATTTACAACAAAAAACGAA
>M99999:999:000000000-AFWM1:1:1109:9404:12989 2:N:0:8
GATGTTGGCTTCCCCGCTGTCGACGATATGTATGATGCAACGATGACAAGATACAGGCGAGCTTCTGTCTCTTATACACATCTGACGCTGCCGACGAAGAGGATAGTGTAGATCTCGGTGGTCGCCGTATCATTAAAATAAAAAAAAATTA
>M99999:999:000000000-AFWM1:1:1106:8609:5465 2:N:0:8
GATGTTGGCTTCCCCGCTGTCGACGATATGTATGATGCAACGATGACTAAGATACAGGCGAGCTTCTGTCTCTTATACACCTCTGACGCTGCCGACAAGAGGATAGTGTAGATCTCGGTGGTCGCCGTACCCTTAAAACAACGAAGAGCGA
>M99999:999:000000000-AFWM1:1:2113:21939:9791 2:N:0:8
GATGTTGGCTTCCCCGCTGTCGACGATATGTATGATGCAACGATGACTAAGATACAGGCGAGCTTCTGTCTCTTATACACATCTGACGCTGCCGACGAAGAGGATAGTGGAGATCTCGGGGGTCACCCGATCTTTTAAAAAAAAAAAATAC
>M99999:999:000000000-AFWM1:1:1105:21490:27262 2:N:0:8
GATGTTGGCTTCCCCGCTGTCGACGATATGTATGATGCAACGATGACTAAGATACAGGCGAGCTTCTGTCTCTTATACACATCTGACGCTGCCGACGAAGAGGATAGTGTAGATCTCGGTGGTCGCCGTATCATTAAAAAAAACATAAATG
>M99999:999:000000000-AFWM1:1:2101:21449:14284 2:N:0:8
GATGTTGGCTTCCCCGCTGTCGACGATATGTATGATGCAACGATGACTAAGATACAGGCGAGCTTCTGTCTCTTATACACATCTGACGCTGCCGACGAAGAGGATAGTGTAGATCTAGGTGGTCGCCGTATCATTATAAAAAAATCGAGTA
>M99999:999:000000000-AFWM1:1:2101:8197:25193 2:N:0:8
GATGTTGGCTTCCCCGCTGTCGACGATATGTATGATGCAACGATGACTAAGATACAGGCGAGCTTCTGTCTCTTATACACATCTGACGCTGCCGACGAAGAGGATAGTGTAGATCTCTGTGGTCGGCGTAACATTTAAAAAAAAGTAATAG
>M99999:999:000000000-AFWM1:1:2114:19140:16941 2:N:0:8
GATGTTGGCTTCCCCGCTGTCGACGATATGTATGATGCAACGATGACTAAGATACAGGCGAGCTTCTGTCTCTTATACACATCTGACGCTGCCGACGAAGAGGATAGTGTAGATCTCGGTGGTCCCCGCATCCTATAAAAAAAAAAATCGA
>M99999:999:000000000-AFWM1:1:1110:12971:6800 2:N:0:8
GATGTTGGCTTCCCCGCTGTCGACGATATGTATGATGCAACGATGACTAAGATACAGGCGAGCTTCTGTCTCTTGTACACATCTGACGCTGCCGACGAAGAGGATAGTGTAGACTTCGGTGGTCGGCTGTTTTCTAAGAAAAAAATACTGG
>M99999:999:000000000-AFWM1:1:1108:1894:14726 2:N:0:8
GATGTTGGCTTCCCCGCTGTCGGCGATATGTATGATGAACGATGACTAAGATACAGGCGAGCTTCTGTCTCTTATACACATCTGACGCTGCCGACGAAGAGGATAGTGGAGATCTCGGTGGTCGCCGTATCATTAAAACAAAACATCCGCG
>M99999:999:000000000-AFWM1:1:2108:4401:15936 2:N:0:8
GATGTTGGCTTCCCCGCTGTCGACGATATGTATGATGCAACGATGACTAAGATACAGGCGAGCTTCTGTCTCTTATACACATCTGACGCTGCCGACGAAGAGGATAGTGTAGATCTCGGTGGTCGCCGTATCCTTTAAAAAACAAAAAATG
>M99999:999:000000000-AFWM1:1:2102:7761:6660 2:N:0:8
GATGTTGGCTTGCCGCACCCGAGATTATGTATGATGCAACGATGACTAAGATACAGGCGAGCTTCTGTCTCTTATACACATCTGACGCTGCCGACGAAGAGGATAGTGTAGATCTCGGGTGTCGCCGTATCATTTATAAACAAAAAGAAGG
>M99999:999:000000000-AFWM1:1:2104:19339:24834 2:N:0:8
GATGTTGGCTTGCTCGCACCCGAGATTATGTATGATGCAACGATGACTAAGATACAGGCGAGCTTCTGTCTCTTATACACATCTGACGCTGCCGCGAAGAGGATACTGTAGAACTCGGTTGCCGCCGCTACTTTTACAAAAATCAACAAGG
>M99999:999:000000000-AFWM1:1:1113:5437:22511 2:N:0:8
GATGTTGGCTTGCTCGCACCCGAGATTATGTATGATGCAACGATGACTAAGATACAAGCGCGCTTCTGTCTCTTATACACATCTGACGCTGCCGACGAAGAGGATAGTGTAGATCTCGGTGGTCGCCGTATCATTAAAAAAAAAAGAAATG
>M99999:999:000000000-AFWM1:1:2104:16288:17857 2:N:0:8
GATGTTGGCTTGCTCGCACCCGAGATTATGTATGATGCAACGATGACTAAGATACAGGCGAGCTTCTGTCTCTTATACACATCTGACGCTGCCGACGAAGAGGATAGTGTAGGTCTCGGTGGTCCGCGTACCATTCACACAAAAAATAATG
>M99999:999:000000000-AFWM1:1:1105:7990:13533 2:N:0:8
GATGTTGGCTTGCTCGCACCCGAGATTATGTATGATGCAACGATGACTAAGATACAGGGAGCTTCTGTCTCTTATACACATCTGACGCTGCCGACGAAGAGGGTAGTGTAGATCTCGGTGGTCGCCGTATCATTTCAACAAAAAAAGGCGG
>M99999:999:000000000-AFWM1:1:1111:15286:12111 2:N:0:8
GATGTTGGCTTGCTCGCACCCGAGGTTATGTATGATGCAACGATGACTAAGATACCGGCGAGCTTCTGTCTCTTATACACATCTGACGCTGCCGACGAAGAGGATAGTGTAGATCTCGGTGGTCGCCGTTTCATTAAAAAAAAAAAGATCA
>M99999:999:000000000-AFWM1:1:2106:25077:23837 2:N:0:8
GATGTTGGCTTGCTCGCACCCGAGATTATGTATGATGCAACGATGACTAAGATACAAGCGAGCTTCTGTCTCTTATACACATCTGACGCTGCCGACGAAGAGGATAGTGTCGATCTCGGTGGTCGACGCATCCTTAAAAAAACAAACAAGA
>M99999:999:000000000-AFWM1:1:2112:8554:8276 2:N:0:8
GATGTTGGCTTGCTCGCACCCGAGATTATGTATGATGCAACGATGACTAAGATACAGGCGAGCTTCTGTCTCTTATACACATCTGACGCTGCCGACGAAGAGGATAGTTGAGATCTCGGTGGTTGCCGTATCATTAAAAACAAAAAAATGG
>M99999:999:000000000-AFWM1:1:1112:20661:22667 2:N:0:8
GATGTTGGCTTGCTCGCACCCGAGATTATGTATGATGCAACGATGCTAAGATACAGGCGAGCTTCTGTCTCTTATACACATCTGACGCTGCCGACGAAGAGGATAGTGTAGATCTCGGTGGTCCCCGTATCATTAAAAAAAACAAACAAGT
>M99999:999:000000000-AFWM1:1:2111:1909:17417 2:N:0:8
GATGTTGGCTTGCTCTCACCCGAGATTATGTATGATGCAACGATGACTAAGATACACGCGAGCTTCTGTCTCTTATCCACATCTGACGCTGCCGACGAAGAGGATCGTGTAGATCTCGGTGGGCGTCCTATCATGAACAAAAAAAAAGGCT
>M99999:999:000000000-AFWM1:1:1113:20437:14121 2:N:0:8
GATGTTGGCTTCCCCGCATTCGAGATTATGTATGATGCAACGATGACTAAGATACAGGCGAGCTTCTGTCTCTTATACACATCTGACGCTGCCGACGAAGAGGATAGTGTAGATCTCGGTGGTCGCCGTATCATTAAAAAAAAAAAACGCG
>M99999:999:000000000-AFWM1:1:2107:12984:19970 2:N:0:8
GATGTTGGCTTCCCCGCATTCGAGATTATGTATGATGCAACGATGACTAAGATACAGGCGAGCTTCTGTCTCTTATACACATCTGACGCTGCCGACGAAGAGGATAGTGTAGATCTCGGTGGTCGCCGACTCCTTAAAGAAAAAAACAGAA
>M99999:999:000000000-AFWM1:1:1105:28048:18191 2:N:0:8
GATGTTGGCTTCCCCGCATTCGAGATTATGTATGATGCAACGATGACTAAGATACAGGCGAGCTTCTGTCTCTTATACACATCTGACGCTGCCGACGAAGAGGATAGTGTAGATCTCGGAGGTCGCCGTATCATTAATAAAAAAAATGTCG
>M99999:999:000000000-AFWM1:1:1102:14557:20719 2:N:0:8
GATGTTGGCTTCCCCGCATTCGAGATTATGTATGATGCAACGATGACTAAGATACAGGCGAGCTTCTGTCTCTTATACACATCTGACGCTGCCGACGAAGAGGATAGTGTAGATCTCGGTGGTCGCCGTATCATTAAAAAAAAAAATATAG
>M99999:999:000000000-AFWM1:1:1110:11232:10752 2:N:0:8
GATGTTGGCTTCCCCGCATTCGAGATTATGTATGATGCAACGATGACTAAGATACAGGCGATCTTCTGTCTCTTATACACATCTGACGCTGCCGACGAAGAGGATAGTGTAGATCTCGGTGGTCGCCGTATCATTAAAAAACAAATAAATG
>M99999:999:000000000-AFWM1:1:2106:15467:8352 2:N:0:8
GATGTTGGCTTCCCCGCATTCGAGATTATGTATGATGCAACGATGACTAAGATACAGGCGAGCTTCTGTCTCTTATACACATCTGACGCTGCCGACGAAGAGGATAGTGTAGATCTCGGTGGTCGCCGTATCCTTAAAAAAAAAAAACAGG
>M99999:999:000000000-AFWM1:1:2111:13826:24684 2:N:0:8
GATGTTGGCTTCCCCGCATCGAGATTATGTATGATGCAACGATGACTAAGATACAGGCGAGCTTCTGTCTCTTATACACATCTGACGCTGCCGACGAAGAGGATAGTGTAGATCTCGGTGGTCGCCGTACCATTAAAAAATAAATAAGTGG
>M99999:999:000000000-AFWM1:1:1112:10424:11312 2:N:0:8
GATGTTGGCTTCCCCGCATTCGAGATTATGTATGATGCAACGATGACTAAGATACAGGCGAGCTTCTGTCTCTTATACACATCTGACGCTGCCGACGAAGAGGATAGTGTAGATCTCGGTGGTCGCCGTCTCATTCAAAAAAAAACAACGT
>M99999:999:000000000-AFWM1:1:2105:21518:16889 2:N:0:8
GATGTTGGCTTCCCCGCATTCGAGATTATGTATGATGCAACGATGACTAAGATACAGGCGAGCTTCTGTCTCTTATACACATCTGACGCTGCCGACGAAGAGGATAGTGTAGATCTCGCTGGTCGCCGTAACATTAAAAAAAACACACGCG
>M99999:999:000000000-AFWM1:1:2107:23736:24940 2:N:0:8
GATGGTGGCTTGCCCGCATTCGAGATTCTGTATCATGCAACGATGCCTAAGATACAGGCAAGCTTCTGTCTCTTATACACATCTGACGCTGCCGACGAAGAGGATAGTGGACATCTCTGTGGCCGCCTGCACATTTGAAAAAAAATGACTA
>M99999:999:000000000-AFWM1:1:1105:17764:25978 2:N:0:8
GATGTTGGCTTCCCGCATTCGAGATTATGTATGATGCAACGATGACTAAGATACAGGCGAGCTTCTGTCTCTTATACACATCTGACGCTGCCGACGAAGAGGATAGTGTAGATCTCGGTGGTCGCCGTATCATTAACAAAAAAAAACAGTG
>M99999:999:000000000-AFWM1:1:2104:25581:8653 2:N:0:8
GATGTTGCTTGCCCGCATTCGAGATTATGTATGATGCAACGATGACTAAGATACAGGCGAGCTTCTGTCTCTTATACACATCTGACGCTGCCGACGAAGAGGATAGTGTAGATCTCGGTGGTCGCCGTATCGTTAAAAAAAAAAAATAAAA
>M99999:999:000000000-AFWM1:1:1101:25833:22249 2:N:0:8
GATGTTGGCTTGCCCGCATTCGAGATTATGTATGATGCTACGATGACTAAGATACAGGCGAGCTTCTGTCTCTTATACACATCTGACGCTGCCGACGAAGAGGATAGTGTAGATCTCGGGTGTCGCCGTTTCTTTTAAAAAAAACACACGT
>M99999:999:000000000-AFWM1:1:1110:13832:4570 2:N:0:8
GATGTTGGCTTGCCCGCATTCGAGATTATGTATGATGCAACGATGACTCAGATACAGGCGAGCTTCTGTCTCTTATACACATCTGACGCTGCCGACGAAGAGGATAGTGACGATCTCGGTGGTCGCCGTCTCATTATAAAACACACACTAA
>M99999:999:000000000-AFWM1:1:2103:17463:2791 2:N:0:8
GCTGTTGGCTTGCCCGCATTCGAGATTATGTATGATGCAACGATGACTAAGATACAGGCGAGCTTCTGTCTCTTATACACATCTGACGCTGCCGACGAAGAGGATAGTGTAGATCTAGGTAGTCGCCCACTCATTAAACGACAAATAATCG
>M99999:999:000000000-AFWM1:1:1105:28112:13641 2:N:0:8
GATGTTGGCTTGCCCGCATTCGAGATTATGTATGATGCAACGATGACTAAGATACAGGCGAGCTTCTGTCTCTTATACACATCTGACGCTGCCGACGAAGAGGATAGTGTAGGTCTCGGCGGTCGCCGTATCCTTAACCAAAAGATATGAT
>M99999:999:000000000-AFWM1:1:1109:17928:2694 2:N:0:8
GATGTTGGCTTGCCCGCATTCGAGATTATGTATGATGCAACGATGACTAAGATACAGGCGAGCTTCTGTCTCTTATACACATCTGACGCTGCCGACGAAGAGGATAGTGTAGATCTCGGTGGTCGCCGTATCATTAACAAAAAACACAGAA
>M99999:999:000000000-AFWM1:1:1108:12510:27486 2:N:0:8
GATGTTGGCTTGCCCGCATTCGAGATTATGTATGATGCAACGATGATAAGATACAGGCGAGCTTCTGTCTCTTATACACATCTGACGCTGCCGACGAAGAGGATAGTGTAGATCTCGGTTGTCGCCGTATCCTTAAAAAAAAAAATAGTGG
>M99999:999:000000000-AFWM1:1:2108:2878:18987 2:N:0:8
GATGTTGGCTTCCCCGCTGTCGAGATTATGTATGATGCAACGATGACTAAGATACAGGCGAGCTTCTGTCTCTTATACACATCTGACGCTGCCGACGAAGAGGATAGTGTAGCTCTCGGCGGTCGCCGTCACATTAAACAAAAAAAAAGTG
>M99999:999:000000000-AFWM1:1:2113:14765:10863 2:N:0:8
GATGTTGGCTTCCCCGCTGTCGAGATTATGTATGATGCAACGATGACTAAGATACAGGCGAGCTTCTGTCTCTTATACACATCTGACGCTGCCGACGAAGAGGATAGTGGAGATCTCGGTGTTGGCCGTATCATTAAAACAAAAAAACAGG
>M99999:999:000000000-AFWM1:1:2110:24848:9466 2:N:0:8
GATGTTGGCTTCCCCGCTGTCGAATTATGTATGATGCAACGATGACTAAGATACAGGCGAGCTTCTGTCTCTTATACACATCTGACGCTGCCGACGAAGAGGGTAGTGGAGATCTCGGTGGTTGCCCTATCATTGAACAAAAACAATCATG
>M99999:999:000000000-AFWM1:1:2109:13650:10981 2:N:0:8
GATGTTGGCTTCCCCGCTGTCGAGATTATGTATGATGCAACGATGACTAAGATACAGGCGAGCTTCTGTCTCTTATACACATCTGACGCTGCCGACGAAGAGGATAGTGTAGATCTCGGTGTACGCCGTATCGATAACAAAAAAAAAAAGG
>M99999:999:000000000-AFWM1:1:1110:18569:17903 2:N:0:8
GATGTTTGCTTCCCCGCTGTCGAGATTATGTATGATGCAACGATGACTAAGATACAGGCGCGCTTCTGTCTCTTATACACATCTGACGCTGCCGACGAAGAGGATAGTGTAGATCTCGGTGGTCGCCGTCTCATTAAAAAAAAACATAGAT
>M99999:999:000000000-AFWM1:1:1106:17494:24236 2:N:0:8
GATGTTGGCTTCCCCGCTGTCGAGATTATGTATGATGCAACGATGACTAAGATACAGGCGAGCTTCTGTCTCTTATACACATCTGACGCTGCCGACGAAGAGGATAGTGTAGATCTCGGTGGTCGCCGTATCATTAAAAAAAAAAAACGGG
>M99999:999:000000000-AFWM1:1:1111:11767:3700 2:N:0:8
GATGTTGGCTTCCCCGCTGTCGAGATTATGTATGATGCAACGATGACTAAGATACAGGCGAGCTTCTGTCTCTTATACACATCTGACGCTGCCGACGAAGAGGATAGTGGAGAACTCTGTGGTAGACGTACCATTGAAAAAAACAATAGCT
>M99999:999:000000000-AFWM1:1:1111:9572:12692 2:N:0:8
GATGTTGGCTTCCCCGCTGTCGAGATTATGTATGATGCAACGATGACTAAGATACAGGCGAGCTTCTGTCTCTTATACACATCTGACGCTGCCGACGAAGAGGATAGTGTAGATCTCGGTGGTCGCCGTATCATTAACAAAAACAACACGG
>M99999:999:000000000-AFWM1:1:1109:7832:16100 2:N:0:8
GATGTTGGCTTCCCCGCTGTCGAGATTATGTATGATGCAACGATGACTAAGATACAGGCGAGCTTCTGTCTCTTATACACATCTGACGCTGCCGACGAAGAGGATAGTGTAGATCTCTGTGGTCGCCGTATTCTTAAAAAAAAACATACTG
>M99999:999:000000000-AFWM1:1:2106:16095:11233 2:N:0:8
GATGTGGCTTCCCCGCTGTCGAGATTATGTATGATGCAACGATGACTAAGATACAGGCGAGCTTCTGTCTCTTATACACATCTGACGCTGCCGACGAAGAGGATAGTGTAGATCTCGGTGGGCGCCGTATCATTAAAAAAAAAAAACGGTG
>M99999:999:000000000-AFWM1:1:2114:8791:16214 2:N:0:8
GATGTTGGCTTCCCCGCTGTCGAGATTATGTATGATGCAACGATGACTAAGATACAGGCGAGCTTCTGTCTCTTATACACATCTGACGCTGCCGACGAAGAGGATAGTGTAGATTTCTGTGGTCGCGCAATTCTTAAAAAAAAAAGTAACA
>M99999:999:000000000-AFWM1:1:1101:5169:10182 2:N:0:8
GATGTTGGCTTGCTCGCTGTCGAGATTATGTATGATGCAACGATGACTAAGATACAGGCGAGCTTCTGTCTCTTATACACATCTGACGCTGCCGACGAAGAGGATAGTGTAGATCTCGGTTGTCGGCGTTTCATTAAAAAAAAAAACAATG
>M99999:999:000000000-AFWM1:1:2112:7149:15185 2:N:0:8
GATGTTGGCTTGCTCGCTGTCGAGATTATGTATGATGCAACGATGACTAAGATACAGGCGAGCTTCTGTCTCTTATACACATCTGACGCTGCCGAAGAAGAGGATAGTGGAGCTCTCAGTGGGTGTCGTAACCTTTAAAGAAAAAGAGGAT
>M99999:999:000000000-AFWM1:1:1114:16037:19002 2:N:0:8
GATGTTGGCTTGCTCGCTGTCGAGATTATGTATGATGCAACGATGACTAAGATACAGGCGAGCTTCTGTCTCTTATACACATCTGACGCTGCCGACGAAGAGGATAGTGTAGATCTCGGGGGGCGCCGTATCATTAAAAAAAAAAAAAGCG
>M99999:999:000000000-AFWM1:1:1107:7050:17904 2:N:0:8
GATGTTGGCTTGCTCGCTGTCGAGATTATGTATGATGCAACGATGACTAAGATACAGGCGAGCTTCTGTCTCTTATACACATCTGACGCTGCCGACGAAGAGGATAGTGTAGATCTCGGTGGTCGCCGTATCATTAACAAAAAAAGCAGTG
>M99999:999:000000000-AFWM1:1:2112:16920:23994 2:N:0:8
GATGTTGGCTTGCTCGCTGTCGAGATTATGTATGATGCAACGATGACTAAGATACAGGCGAGCTTCTGTCTCTTATAAACATCTGACGCTGCCGACGAAGAGGATAGTGTAGAACTCAGGGGACGCCGGACTCTTAAAAAACAAAGAAAAT
>M99999:999:000000000-AFWM1:1:2113:18737:23836 2:N:0:8
GATGTTGGCTTGCTCGCTGTCGAGATTATGTATGATGCAACGATGACTAAGATACAGGCGACCTCCTTCTCTTTATACACATCTGCCCCTCCCGACGAAGAGGATAGTGAAACTTCAGTGGTTCGCCGGACCATTAAAAATACAAATATAG
>M99999:999:000000000-AFWM1:1:2114:10967:15796 2:N:0:8
GATGTTGGCTTGCTCGCTGTCGAGATTATGTATAATGCAACGAAGACTAAGATACACGCGAGCCTCTGTCTCTTACACACCTCTGACTCTGACCAAACAGGAGATTGTGTAGATTTGTGATCACCTCGTTAATCTTAATACAAGAAAAATG
>M99999:999:000000000-AFWM1:1:1111:20607:11748 2:N:0:8
GATGTTGGCTTGCTCGCTGTCGAGATTATGTATGATGCAACGATGACTAAGATACAGGCGAGCTTCTGTCTCTTATACACATCTGACGCTGCCGACGAAGAGGATAGTGTAGATCTCGGTGGTCGCCGTATTATTAAAAAAAAAAATAGTA
>M99999:999:000000000-AFWM1:1:2109:17577:24564 2:N:0:8
GATGTTGGCTTGCTCGCTGTCGAGATTATGTATGATGCAACGATGACTAAGTTACACGCGAGCTTCTGTCTCTTATACACATCTGACGCTGCCGACGAAGAGGATAGTGTAGATCTCGGTGGTCGCCGCATCATTAAAAACAAGATCACTA
>M99999:999:000000000-AFWM1:1:2112:22701:11603 2:N:0:8
GATGTTGGCTTGCTCGCTGTCGAGATTATGTATGATGCAACGATGACTAAGATACAGGCGAGCTTCTGTCTCTTATACACATCTGACGCTGCCGAAGAAGAGGATAGTTGAGATCTCAGTGGGCTCCGTATTCTTTCACAAAAACAATAGT
>M99999:999:000000000-AFWM1:1:1113:20560:12814 2:N:0:8
GATGTTGGCTTCCCCGCATTCGAATTTATGTATGATGCAACGATGACTAAGATACAGGCGAGCTTCTGTCTCTTATACACATCTGACGCTGCCGACGAAGAGGATAGTGTAGATCTCGGTGCTCGCCTTATCATTAACACAAAAGACACTG
>M99999:999:000000000-AFWM1:1:1110:11869:4813 2:N:0:8
GATGTTGGCTTCCCCGCATTCGAATTTATGTATGATGCAACGATGACTAAGATACAGGCGAGCTTCTGTCTCTTATACACATCTGACGCTGCCGACGAAGAGGATAGTGTAGATCTCGGTTGTCGTCGTACCATTAATAAAAAACATCGTG
>M99999:999:000000000-AFWM1:1:2111:18422:8278 2:N:0:8
GATGTTGGCTTCCCCGCATTCGAATTTATGTATGATGCAACGATGACTAAGATACAGGCGAGCTTCTGTCTCTTATACACATCTGACGCTGCCGACGAAGAGGATAGTGTAGATCTCGGTGGTCGCCGTGTCATTAAAAAACAAAAAGATA
>M99999:999:000000000-AFWM1:1:2104:16505:3887 2:N:0:8
GATGTTGGCTTCCCCGCATTCGAATTTATGTATGATGCAACGATGACTAAGATACAGGCGAGCTTCTGTCTCTTATACCCATCTGACGCTGCCGACGCAGAGGATAGTGGAGGTCTACTCTGGCTGCCTATTACTAACAAACACACATTGG
>M99999:999:000000000-AFWM1:1:2103:8397:26740 2:N:0:8
GATGTTGGCTTCCCCGCATTCGAATTTATGTATGATGCAACGATGACTAAGATACAGGCGAGCTTCTGTCTCTTATACACATCTGACGCTGCCGACGAAGAGGCTAGTGTCGACCTCGGCGGTGGCCTGTTCATTAAAACCAACAAATGAA
>M99999:999:000000000-AFWM1:1:2109:29074:12761 2:N:0:8
GATGTTGGCTTCCCCGCATTCGAATTTATGTATGATGCAACGATGACTAAGATACAGGCGAGCTTCTGTCTCTTATACACATCTGACGCTGCCGACGAAGAGGATAGTGGAGATCTCGGTGGACGCCGTATCATTTAACCAACAACACGCG
>M99999:999:000000000-AFWM1:1:1102:24647:11942 2:N:0:8
GATGTTGGCTTCCCCGCATTCGAATTTATGTATGATGCAACGATGACTAAGATACAGGCGAGCTTCTGTCTCTTATACACATCTGACGCTGCCGACGAAGAGGATAGTGTAGATCTCGGTGGCCGCCGCATCATTAAAAAAAAAAATCTAG
>M99999:999:000000000-AFWM1:1:2111:27119:12144 2:N:0:8
GATGTTGGCTTCCCCGCATTCGAATTTATGTATGATGCAACGATGACTAAGATACAGGCGAGCTTCTGTCTCTTATACACATCTGACGCTGCCGACGAGCGACACGGTGAAGATCTCCAGGGTCGCCGTATCACTAAAAAAAAAAACACGA
>M99999:999:000000000-AFWM1:1:2103:24470:17486 2:N:0:8
GATGTTGGCTTCCCCGCATTCGAATTTATGTATGATGCAACGATGACTAAGATACAGGCGAGCTTCTGTCTCTTATACACATCTGACGCTGCCGACGAAGAGGATAGTGTAGATCTCGGCGGTCGCCGTATCATTAAAACACAAACAATCG
>M99999:999:000000000-AFWM1:1:1110:7926:5176 2:N:0:8
GATGTTGGCTTCCCCGCATTCGAATTTATGTATGATGCAACGATGACTAAGATACAGGCGAGCTTCTGTCTCTTATACACATCTGACGCTGCCGACGAAGAGGATAGTGTAGATCTCGGTGGTCGCCGTATCATTAAAAACAAAAAACATA
>M99999:999:000000000-AFWM1:1:1106:19840:14767 2:N:0:8
GATGTTGGCTTGCCCGCATTCGAATTTATGTATGATGCAACGATGACTAAGATACAGGCGAGCTTCTGTATCTTATACACATCTGACGCTGCCGACGAAGAGGATAGTGTAGATCTCGGTGGTCGCCGTATCCTTAACAAAAACAATAGTA
>M99999:999:000000000-AFWM1:1:2111:6262:14461 2:N:0:8
GATGTTGGCTTGCCCGCATTCGAATTTATGTATGATGCAACGATGACTAAGATACAGGCGAGCTTCTGTCTCTTATACACATCTGACGCTGCCGACGAAGAGGATAGTGTAGATCACGGGGGTCGCCTTTTCATTTAAAAAAAAAACAAAT
>M99999:999:000000000-AFWM1:1:1103:9947:15813 2:N:0:8
GATGTTGGCTTGCCCGCATTCGAATTTATGTATGATGCAACGATGACTAAGATACAGGCGAGCTTCTGTCTCTTATACACATCTGACGCTGCCGACGAAGAGGATAGTGTAGATCTGGGTGTACGCCTGTTCATTTAAAAAAAAACACACG
>M99999:999:000000000-AFWM1:1:1113:10431:13298 2:N:0:8
GATGTTGGCTTGCCCGCATTCGAATTTATGTATGATGCAACGATGACTAAGATACAGGCGAGCTTCTGTCTCTTATACACATCTGACGCTGCCGACGAAGAGGATAGTGGAGATCTCGGTGGTCGCCGTATCCTTCACAAAAATACTGGTG
>M99999:999:000000000-AFWM1:1:2110:10540:16851 2:N:0:8
GATGTTGGCTTGCCCGCATTCGAATTTATGTATGATGCAACGATGACTAAGATACCGGCGAGCTTCTGTCTCTTATACACATCTGACGCTGCCGACGAAGAGGATAGCGTAGATCTCGGTGTTCGCCGTATCATTAAAAACAAACAATTAG
>M99999:999:000000000-AFWM1:1:2104:23081:20718 2:N:0:8
GATGTTTGCTTGCCCGCATTCGAATTTATGCATGATGCAACGATGACTAAGATACAGGCGAGCTTCTGTCTCTTATACCCATCTGACGCTGCCGACGAAGAGGATAGTGTAGTCCTCTCAGGCTCCCGGACATTTAAAAAACAAAAAAGAA
>M99999:999:000000000-AFWM1:1:1103:10227:21437 2:N:0:8
GATGTTGGCTTGCCCGCATTCGAATTTATGTATGATGCAACGATGACTAAGATACAGGCGAGCTTCTGTCTCTTATACACATCTGACGCTGCCGACGAAGAGGATAGTGTAGATCTCGGTGGGTGCCGTATCATTAAAAAAAAAACACGTT
>M99999:999:000000000-AFWM1:1:2112:21415:13405 2:N:0:8
GATGTTGGCTTGCCCGCATTCGAATTTATGTATGATGCAACGATGACTAAGATACAGGCGAGCTTCTGTCTCTTATACACATCTGACGCTGCCGACGAAGAGGACAGTGTAGATCTCGGTGGACGACGTATCATTCAAAAAAAAAGGAGAG
>M99999:999:000000000-AFWM1:1:2107:16930:17629 2:N:0:8
GATGTTGGCTTGCCCGCATTCGAATTTATGTATGATGCAACGATGACTAAGATACAGGCGCGCTTCTGTCTCTTATAAACATCTGACGCTGCCGACGAAGAGGATAGTGTAGATCTCGGTGGTCGCCGTATCATTAACAAAAAAAACAGGT
>M99999:999:000000000-AFWM1:1:2111:20929:6968 2:N:0:8
GATGTTGGCTTGCCCGCATTCGAATTTATGTATGATGCAACGATGACTAAGATACAGGCGAGCTTCTGTCTCTTATACACATCTGACGCTGCCGACGAAGAGGATAGTGTATATCTCGGTGGTCGTCGTATCATTTAACAAAAAAAACGAG
>M99999:999:000000000-AFWM1:1:1102:5468:8418 2:N:0:8
GATGTTGGCTTGCCCGCATTCGAATTTATGTATGATGCAACGATGACTAAGATACAGGCGAGCTTCTGTCTCTTATACACATCTGACGCTGCCGACGCAGAGGATAGTGTAGATCTCGGTGGGCGCCGTGTCATTTACAAAAAAAAAATTG
>M99999:999:000000000-AFWM1:1:2113:25433:11543 2:N:0:8
GATGTTGGCTTGCTCGCATTCGAATTTATGTATGATGTAACGATGACTAAGATACAGGCGAGCTTCTGTCTCTTATACACATCTGACGCTGCCGACGAAGAGGATAGTGTAGATCTCGGTGGTCCCCGTCTTCTTACAAAAAACAGAATAG
>M99999:999:000000000-AFWM1:1:1105:11493:24629 2:N:0:8
GATGTTGGCTTGCTCGCATTCGAATTTATGTATGATGCAACGATGACTAAGATACAGGCGAGCTTCTGTCTCTTATACACATCTGACGCTGCCGACGAAGAGGATAGTGTAGATCTCGATGGTTGCCGACTCATTAAAAAATAAAACACTG
>M99999:999:000000000-AFWM1:1:2106:19518:17924 2:N:0:8
GATGTTGGCTTGCTCGCATTCGAATTTATGTATGATGCAACGATGACTAAGATACAGGCGAGCTTCTTTCTCTTATACACATCTGACGCTGCCGACGAAGAGGATAGTGTACATCTCGGTGGGCGCCCTCTCATTAAAAAAAAACACACTG
>M99999:999:000000000-AFWM1:1:1106:14547:7580 2:N:0:8
GATGTTGGCTTGCTCGCATTCGAATTTATGTATGATGCAACGATGACTAAGATACAGGCGAGCTTCTGTCTCTTATACACATCTGACGCTGCCGACGAAGAGGATAGTGTAGATCTCGGTGGTCGCACTATCATTCAAAACAACAACACGG
>M99999:999:000000000-AFWM1:1:1114:7556:13878 2:N:0:8
GATGTTGGCTTGCTCGCATTCGAATTTATGTATGATGCAACGATGACTAAGATACCGGCGAGCTTCTGTCTCTTTTACACATCTGACGCTGCCGACGAAGAGGATAGTGTAGTTCTCAGTGGTCGCCGTATCATTAACAAAAAAGAGTGTT
>M99999:999:000000000-AFWM1:1:2106:15697:11720 2:N:0:8
GATGTTGGCTTGCTCGCATTCGAATTTATGTATGATGCAACGATGACTAAGATACAGGCGAGCTTCTGTCTCTTATACACATCTGACGCTGCCGACGAAGAGGATAGTGTAGATCTACGTGGTCGCCGTATCCTTAAAAAAAAAAACACTG
>M99999:999:000000000-AFWM1:1:1108:14559:26478 2:N:0:8
GATGTTGGCTTGCTCGCATTCGAATTTATGTATGATGCAACGATGACTACGATACAGGCGAGCTTCTGTCTCTTATACACATCTGACGCTGCCGACGAAGAGGATAGTGTAGATCTCGGTGGTCGCCGTATCATTCCAAAAAAACAATATT
>M99999:999:000000000-AFWM1:1:2114:17869:8496 2:N:0:8
GATGTTGGCTTGCTCTCATTCGAATTTATGTATGATGCAACGATGACTAAGATACAGGCGAGCTTCTGTCTCTTATACACATCTGACGCTGCCGACGAAGAGGATAGTGACGATCTCGGTGGTCTCCGTATTGTTCAATCAACAAAGACGG
>M99999:999:000000000-AFWM1:1:2110:27660:19722 2:N:0:8
GATGTTGGCTTGCTCGCATTCGAATTTATGTATGATGCAACGATGACTAAGATACAGGCGAGCTTCTGTCTCTTATACACATCTGACGCTGCCGACGAAGAGGATAGTGTAGATCTCGGTGGTCCCCGCATCACTACAAAACAAAACAGCT
>M99999:999:000000000-AFWM1:1:1101:22168:13558 2:N:0:8
GATGTTGGCTTGCTCGCATTCGAATTTATGTATGATGCAACGATGACTAAGATACAGGCGAGCTTCTGTCTCTTATACACATCTGACGCTGCCGACGAAGAGGATAGTGTAGATCTCGGTGGTCGCCGTATCATTAAAAAAACAAAAGAAG
>M99999:999:000000000-AFWM1:1:1107:20047:18824 2:N:0:8
TCTGTTGGCTTGCTCGCATTCGAATTTCTTTATGAGGCAACGATGACTAAGATACAGGCGAGCTTCTGTCTCTTATACAAATCAGACGCTGCCATCGCAGCGGATACTGTAGATCTCTTGCAGATCAGTATCATCAACAAAACGTATGCAT
>M99999:999:000000000-AFWM1:1:2107:3059:11107 2:N:0:8
GATGTTGGCTTGCTCGCATTCGAATTTATGTATGATGCAACGATGACTAAGATACAGGCGAGCTTCTGTCTCTTATACACATCTGACGCTGCCGACGAAGAGGATAGTGTAGCTCTCGGTGGTCGCCGTATCATTTAAAAAAAACAAGAGG
>M99999:999:000000000-AFWM1:1:2101:14659:17001 2:N:0:8
GATGTTGGCTTCCCCGCTGTCGATTTTATGTAGCTTGCAACGATGACTAAGATACAGGCGAGCTTCTGTCTCTTATACACATCTGACGCTGCCGACGAAGAGGATAGTGTAGATCTCGGTGGTCGCCGTATCATTTAAAAAAAAAAACGGA
>M99999:999:000000000-AFWM1:1:1106:6159:9469 2:N:0:8
GCTGTTGGCTTCCCCGCTGTCGAATTTATGTATGATGCACCGATGACTAAGATCCAGGCGAGCTTCTGTCTCTTATACACATCTGACGCTGCCGACGAAGAGGATAGTGTCGATCTCGGTTGTCGACGTCACATTACATACAAAAACAGCG
>M99999:999:000000000-AFWM1:1:2110:23904:26308 2:N:0:8
GATGTTGGCTTCCCCGCTGTCGAATTTATGTATGATGCAACGATGACTAAGATACAGGCGAGCTTCTGTCTCTTATACACATCTGACGCTGCCGACGAAGAGGATAGCTTAGATCCCGGTTGTCGCCCCATCATTAACAACAAATAGGATG
>M99999:999:000000000-AFWM1:1:2105:16922:25040 2:N:0:8
GATGTTGGCTTCCCCGCTGTCGAATTTATGTATGATGCAACGATGACTAAGATACAGGCGAGCTTCTGTCTCTTATACACATCTGACGCTGCCGACGACGCGGATAGTGCAGATCTCTGTAGTCCGCGCTTCCTTAAACCAAATAACAATA
>M99999:999:000000000-AFWM1:1:2105:16941:25037 2:N:0:8
GATGTTGGCTTCCCCGCTGTCGAATTTATGTATGATGCAACGATGACTAAGATACAGGCGAGCTTCTGTCTCTTATACACATCTGACGCTGCCGACGAAGAGGATAGTGTAGATCTCGGTGGTCGCCCTATCATTAAAAAAAAAAATACTA
>M99999:999:000000000-AFWM1:1:1103:23724:14094 2:N:0:8
GATGTTGGCTTCCCCGCTGTCGAATTTATGTATGATGCAACGATGACTAAGATACAGGCGAGCTTCTGTCTCTTATACACATCTGACGCTGCCGACGAAGAGGATAGTGTAGATCTCGGTGGTCGCAGACTCCTTACAAAACGAGACGGAG
>M99999:999:000000000-AFWM1:1:1113:17788:24110 2:N:0:8
GATGTTGGCTTCCCCGCTGTCGAGATTTATGTATGATGCAACGATGACTAAGATACAGGCGAGCTTCTGTCTCTTATACACATCTGACGCTGCCGACGAAGAGGATAGTGTAGTCCTCGGTGGCTGCCTTTACATTAAAAAAAAAATACAT
>M99999:999:000000000-AFWM1:1:2112:7226:18081 2:N:0:8
GATGTTGGCTTCCCCGCTGTCGAATTTATGTATGATGCAACGATGACTAAGATACAGGCGAGCTTCTGTCTCTTATACACATCTGACGCTGCCGACGAAGAGGATAGTGTAGATCTATGTGGTCGCAGATGCCTTCGAACAAAGAACAAGT
>M99999:999:000000000-AFWM1:1:2103:27733:15715 2:N:0:8
GATGTTGGCTTCCCCGCTGTCGAATTTATGTATGATGCAACGATGACTAAGATACAGGCGAGCTTCTGTCTCTTATACACATCTGACGCTGCCGACGAAGAGGATAGTGTAGATCTCGGTGGTCGCCGTATCCTCACATAATAACAAACAG
>M99999:999:000000000-AFWM1:1:2103:12773:3658 2:N:0:8
GATGTTGGCTTCCCCGCTGTCGAATTTATGTATGATGCAACGATGACTAAGATACAGGCGAGCTTCTGTCTCTTATACACATCTGACGCTGCCGACGAAGAGGATAGTGTAGATCTCGGTGGTCTCCGTATCTTTAAAAAACAACGAAGTG
>M99999:999:000000000-AFWM1:1:1102:18116:29055 2:N:0:8
GATGTTGGCTTCCCCGCTGTCGAATTTATGTATGTTGCAACGATGACTAAGATACAGGCGCGCTTCTGTCTCTTATACACATCTGACGCTGCCGACGAAGAGGATAGTGTAGATCTCGGTGGTCGCCGTATCATTAAAAAACAAAGCAAAA
>M99999:999:000000000-AFWM1:1:2107:14093:8177 2:N:0:8
GATGTTGGCTTGCCCGCTGTCGAATTTATGTATGATGCAACGATGATAAGATACAGGCGAGCTTCTGTCTCTTATACACATCTGACGCTGCCGCCGAAGAGGATCGTGTACTTCTCGTAGTTCCCCGGATTAACTACACAAAACAGACATA
>M99999:999:000000000-AFWM1:1:2114:12043:20502 2:N:0:8
GATGTTGGCTTGCCCGCTGTCGAATTTATGTATGATGCAACGATGACTAAGATACAGGCGAGCTTCTGTCTCTTATACACATCTGACGCTGCCGACGAAGAGGATAGTGGAGCTCTCGTTGGTCGCCTGTTCCTTTACAAAAAAAAAAATG
>M99999:999:000000000-AFWM1:1:2106:21142:10436 2:N:0:8
GATGTTGGCTTGCCCGCTGTCGAATTTATGTATGATGCAACGATGACAAGATACAGGCGAGCTTCTGTCTCTTATACACATCTGACGCTGCCGACGAAGAGGATAGTGTAGATCTCGGTGGTCGCCGTATCATTAAAACAAACACAGTGAA
>M99999:999:000000000-AFWM1:1:1109:28859:10755 2:N:0:8
GATGTTGGCTTGCCCGCTGTCGAATTTATGTATGATGTAACGATGACTAAGATACAGGCGAGCTTCTGTCTCTTATACACATCTGACTCTGCCGACGAAGAGGATAGTGTAGATCTCGGTGGTCGCCGTATTCTTAAAAAAAAAAAGTACA
>M99999:999:000000000-AFWM1:1:1103:3862:18611 2:N:0:8
GATGTTGGCTTGCCCGCTGTCGAATTTATGTATGATGCAACGATGACTAAGATACAGGCGAGCTTCTGTCTCTTATACACATCTGACGCTGCCGACGAAGAGGATAGTGTAGATCTCGGTGTGCGCCGTATTATTAAACAAAAAAATCCAC
>M99999:999:000000000-AFWM1:1:2111:27055:13364 2:N:0:8
GATGTTGGCTTGCCCGCTGTCGAATTTATGTATGATGCAACGATGACTAAGATACAGGCGAGCTTCTGTCTCTTATACACATCTGACGCTGCCGACGAACAGGATAGTGTAGATATCGGTGGTCGCCGCATCATTAAAAAAAAACACACGG
>M99999:999:000000000-AFWM1:1:2114:3563:18992 2:N:0:8
GATGTTGGCTTGCCCGCTGTCGAATTTATGTATGATGCAACGATGACTAAGATACAGGCGAGCTTTCTGTCTCTTATACCCATCTGACGCTGCCGACGAATCGGATAGTGAAGCTCTCTGGTGTCGCCGTTTCATTCAAAAAAAAGCAACT
>M99999:999:000000000-AFWM1:1:1101:25536:20712 2:N:0:8
GCTGTTGGCTTGCCCGCTGTCGAATTTATGTATGATGCAACGATGACTAAGATACAGGCGAGCTTCTGTCTCTTATACACATCTGACGCTGCCGACGAAGAGGATAAGTGAGTTCTATTGGGTCCGTAGAGCATCATAACAAAAAAACGGG
>M99999:999:000000000-AFWM1:1:2104:19712:20440 2:N:0:8
GATGTTGGCTTGCCCGCTGTCGAATTTATGTATGATGCAACGATGACTAAGATACAGGCGAGCTTCTGTCTCTTATACACATCTGACGCTGCCGACGAAGAGGATAGTGTAGACCTCGGTTGTCGCCGTATCATTAAAAAAAAAAAATACG
>M99999:999:000000000-AFWM1:1:2107:23924:10888 2:N:0:8
GATGTTGGCTTGCTCGCTGTCGAATTTATGTATGATGCAACGATGACTAAGATGCAGGCGAGCTTCTGTCTCTTATACACATCTGACGCTGCCGACGAAGAGGATTGTGTAGATCTCGGTGTTCCCCGTATCATTAAAAAAAAAAAAATGG
>M99999:999:000000000-AFWM1:1:2112:14709:17745 2:N:0:8
GATGTTGGCTTGCTCGCTGTCGAATTTATGTATGATGCAACGATGACTAAGATACAGGCGAGCTTCTGTCTCTTATACCCATCTGACGCTGCCGACGAAGAGGATAGTGTAGATCTCGGTGGTCGCCCAGTTCTTTAACACAAAAATAGGC
>M99999:999:000000000-AFWM1:1:1109:18519:21688 2:N:0:8
GATGTTGGCTTGCTCGCTGTCGAATTTATGTATGATGCAACGATGACTAAGATACAGGCGAGCTTCTGTCTCTTATACACATCTGACGCTGCCGACGAAGAGGATAGTGTAGATCTCGGTGGTCGCCGTATCATTAAACAAAAAAAACTAT
>M99999:999:000000000-AFWM1:1:2102:23341:8104 2:N:0:8
GATGTTGGCTTGCTCGCTGTCGAATTTATGTATGATGCAACGATGACTAAGCTACCGGCGAGCTTCTGTCTCTTATACCCATCTGACCCTGCCGACGAAGAGGATAGTGGAGATCTAGGAGGTCTCCGGATCCTTAAAAAAACAAAAATAT
>M99999:999:000000000-AFWM1:1:2104:18527:21583 2:N:0:8
GCTGTTGGCTTGCTCGCTGTGAATTTATGTATGATGCAACGATGACTAAGATACAGGCGAGCTTCTGTCTCTTATACACATCTGACGCTGCCGACGAAGAGGATAGTGTAGATCTCGGTGGACGCCGTATCATTAAAAAAAAAAATAAATG
>M99999:999:000000000-AFWM1:1:1105:8181:11016 2:N:0:8
GATGTTGGCTTGCTCGCTGTCGAATTTATGTATGATGCAACGATGACTAAGATACAGGCGAGCTTCTGTCTCTTATACACATCTTACGCTGCCGACGAAGAGGATAGTGTCGATCTCGTGTGTTGACGTATCTATAACAAACAACTATGAA
>M99999:999:000000000-AFWM1:1:1101:23778:7212 2:N:0:8
GATGTTGGCTTGCTCGCTGTCGAATTTATGTATGATGCAACGATGACTAAGCTACAGGCGAGCTTCTGTCTCTTATACACATCTGACGCTGCCGACGAAGAGGATAGGGTAGAATTCTGTGGGTCACGTACAAACAACCAAAAAAGACAGT
>M99999:999:000000000-AFWM1:1:2102:9016:8923 2:N:0:8
GATGTTGGCTTGCTCGCTGTCGAATTTATGTATGATGCAACGATGACTAAGATACAGGCGAGCTTCTGTCTCTTATACACATCTGACGCTGCCGACGAAGAGGATAGTGTAGTTCTACGTGGTCTGCGTATCATCTAACAACAACAAGTGC
>M99999:999:000000000-AFWM1:1:2110:19803:5640 2:N:0:8
GATGTTGGCTTGCTCGCTGCCGAATTTATGTATGATGCAACGATGACTAAGATACAGGCGAGCTTCTGTCTCTTATACACATCTGACGCTGCCGACGAAGCGGACAGTGTAGATCTCGGTGGGCGACGTAAAATTAAAAAAAAAACAAAAA
>M99999:999:000000000-AFWM1:1:1113:19344:2759 2:N:0:8
GATGTTGGCTTGCTCGCTGTCGAATTTATGTATGATGCAACGATGACTAAGATACAGGCGAGCTTCTGTCTCTTATACACATCTGACGCTGCCGACGAAGAGGATAGTGTAGATCTCGGTGGTCCCCGTATCATTAAAACAACAAAGTGTA
>M99999:999:000000000-AFWM1:1:2109:13180:20357 2:N:0:8
GATGTTGGCTTGCTCGCTGTCGAATTTATGTATGATGCAACGATGACTAAGATACAGGCGAGCTTCTGTCTCTTATACCCATCTGACGCTCCACACGAAACGGATAGTAAAGATACGGGGGCTCCCCTTATATTCAAAAAAAAAAACAATA
>M99999:999:000000000-AFWM1:1:1107:27659:22270 2:N:0:8
GATGTTGGCTTGCTCGCTGTCGAATTTATGTATGATGCAACGATGACTAAGATACAGGCGAGCTTCTGTCTCTTATACACATCTGACGCTGCCGACGAAGAGGATAGTGTAGCTCTCGGTGGTCGCCGTATCATTAAAAAAAACAAAAGTG
>M99999:999:000000000-AFWM1:1:1108:19359:23820 2:N:0:8
GATGTTGGCTTCCCCGCATTCGACGATATAGCTGATGCACGATGACTAAGATACAGGCGAGCTTCTGTCTCTTATACACATCTGACGCTGCCGACGAAGAGGATAGTGTAGATCTCGGTGGTCGCCGGATCATTAAAAAAAAAAATATAGG
>M99999:999:000000000-AFWM1:1:2105:5715:13629 2:N:0:8
GCTGTTGGCTTCCCCGCATTCGACGATATAGCTGATGCAACGATGACTAAGATACAGGCGAGCTTCTGTCTCTTATACACATCTGACGCTGCCGACGAAGAGGATAGTGTAGATATCGGTGGAAGACGCATCATTATATAAACGGAGAGAG
>M99999:999:000000000-AFWM1:1:2111:15586:13766 2:N:0:8
GATGTTGGCTTCCCCGCATTCGACGATATAGCTGATGCAACGATGACTAAGATACAGGCGAGCTTCTGTATATTATACACCACTGACGCTGCCGACGAAGCGGATAGTGTAGTTCTATGTGGTCGTCGAGTCGTTAGTAACAAACAATAGT
>M99999:999:000000000-AFWM1:1:1103:16134:5941 2:N:0:8
GATGTTGGCTTCCCCGCATTCGACGATATAGCTGATGCAACGATGACTAAGATACAGGCGAGCTTCTGTCTCTTATACACATCTGACGCTGCCGACGAAGAGGATAGTGTAGGTCTCGGTCGTCGCCGGATCATTAAGAAAAAAGACAGTG
>M99999:999:000000000-AFWM1:1:2103:15228:18192 2:N:0:8
GATGTTGGCTTCCCCGCATTCGACGATATAGCTGATGCAACGATGACTAAGATACAGGCGAGCTTCTGTCTCTTATACACATCTGACGCTGCCGACGAAGAGGATAGTGTAGATCTAGTATGTCTGCGTAACCTTTACAAAAAAACAGAAT
>M99999:999:000000000-AFWM1:1:2114:11177:10848 2:N:0:8
GATGTTGGCTTCCCCGCATTCGACGATATAGCTGATGCAACGATGACTAAGATACAGGCGAGCTTCTGTCTCTTATACACATCTGACGCTGCCGACGAAGAGGATAGTGTAGATCTCGGTGGTCGCCGTCTCATTCAAAAACAAGGAAGTG
>M99999:999:000000000-AFWM1:1:1103:10152:22105 2:N:0:8
GATGTTGGCTTCCCCGCATTCGACGATATAGCTGATGCAACGATGACTAAGATACAGGCGAGCTTCTGTCTCTTATACACATCTGACGCTGCCGACGAAGAGGATAGTGTAGATCTCGGTGGTCGCCGTATCATTAAAAAAAAAAATAAGG
>M99999:999:000000000-AFWM1:1:1108:12160:24394 2:N:0:8
GATGTTGGCTTCCCCGCATTCGACGATATAGCTGATGCAACGATGACTAAGATACAGGCGAGCTTCTGTCTCTTATACACATCTGACGCTGCCGACGAAGAGGATAGTGGAGATCTCGGTGGTCGCCGTATCATTAAAAAAAAAAAAGTAA
>M99999:999:000000000-AFWM1:1:1110:9536:25456 2:N:0:8
GATGTTGGCTTCCCCGCATTCGACGATATAGCTGATGCAACGATGACTAAGATACAGGCGAGCTTCTGTCTCTTATACCCATCTGACGCTGCCGACGAAGAGGATAGTGGAGATTCTGGTGGTCGCCGTACCATTAAAAAAAAACAAAGCT
>M99999:999:000000000-AFWM1:1:1113:14855:15456 2:N:0:8
GATGTTGGCTTCCCCGCATTCGACGATATAGCTGATGCAACGATGACTAAGATACAGGCGCGCTTCTGTCTCTTATACACATCTGACGCTGCCGACGAAGAGGATAGTGGAGACCTCGGTGGTCGCCGTTTCTTTAACAAAAAAAATACAT
>M99999:999:000000000-AFWM1:1:1102:11179:19822 2:N:0:8
GATGTTGGCTTCCCCGCATTCGACGATATAGCTGATGCAACGATGACTAAGATACAGGCGAGCTTCTGTCTCTTATACACATCTGACGCTGCCGACGAAGAGGATAGTGTAGATCTCGGTGGTCGCCGTATCATTCAAAAAAAAATACGAC
>M99999:999:000000000-AFWM1:1:2112:17577:2952 2:N:0:8
GATGTTGGCTTGCCCGCATTCGACGATATCGCTGATGCAACGATGACTACGATACAGGCGAGCTTCTGTCTCTTATACACATCTGACGCTGCCGACGAAGAGGATAGTGTAGATTTCGTGGGTGGACGTCTCATTAAACAAAACAACAGCG
>M99999:999:000000000-AFWM1:1:2108:9947:4400 2:N:0:8
GATGTTGGCTTGCCCGCATTCGAAGATATAGCTGATGCAACGATGACTAAGATACAGGCGCGCTTCTGTCTCTTATACACATCTGACGCTGCCGACGAAACGGATAGTGTAGATTTCGTTAGTCGCGCGTTCATTTAACACAAAACATTTG
>M99999:999:000000000-AFWM1:1:1104:20143:4355 2:N:0:8
GATGTTGGCTTGCCCGCATTCGACGATATAGCTGATGCAACGATGACTAAGATACAGGCGAGCTTCTGTCTCTTATACACATCTGACGCTGCCGACGAAGAGGATAGTGTAGATCTCGGTGGTCCCCGTATCATTAACAAAAAAACATGTA
>M99999:999:000000000-AFWM1:1:1102:4418:14751 2:N:0:8
GATGTTGGCTTGCCCGCATTCGACGATATAGCTGATGCAACGATGACTAAGATACAGGCGAGCTTCTGTCTCTTATACACATCTGACGCTGCCGACGAAGAGGATAGTGGAGATCTCGGGTGTCGCCTGATCCTTAAAAAACAAACAAATT
>M99999:999:000000000-AFWM1:1:1114:22243:19718 2:N:0:8
GATGTTGGCTTGCCCGCATTCGACGATATAGCTGATGCAACGATGACTAAGATACAGGCGAGCTTCTGTCTCTTATACACATCTGACGCTGCCGACGAAGAGGATAGTGTAGATCTCGGTGGTCGCCGTGTCATTAAAACAACAAACATTG
>M99999:999:000000000-AFWM1:1:2105:20462:20230 2:N:0:8
GATGTGGCTTGCCCGCATTCGACGATATAGCTGATGCAACGATGACTAAGATACAGGCGAGCTTCTGTCTCTTATACACATCTGACGCTGCCGACGAAGAGGATAGTGTAGATCTCGGTGGTCGTCGTATCATTCAAAAAAAAACAATGAG
>M99999:999:000000000-AFWM1:1:2102:7050:20722 2:N:0:8
GATGTTGGCTTGCCCGCATTCGAGATATAACTGATGCAACGATGAATAAGATACAGGCGAGCTTCTGTCTCTTATACACATCTGACGCTGCCGACGCAGAGGATAGTGTAGATCTCTGTGGTCGCCGTAGCCTTAAAAAAAAAAACAAAAA
>M99999:999:000000000-AFWM1:1:2103:19041:8564 2:N:0:8
GATGTTGGCTTGCCCGCATTCGACGATATAGCTGATGCAACGATGACTAAGATACAGGCGAGCTTCTGTCTCTTATACACATCTGAAGCTTCCGACGAAGAGGATAGTGGAGATCTCGTGGGACCACACATCATTTCAAGAAAATATAGTG
>M99999:999:000000000-AFWM1:1:2104:5564:14646 2:N:0:8
GATGTTGGCTTGCCCGCATTCGACGATATAGCTGATGCAACGATTACTAAAGATACAGGCCAGCTTCTGTCTCTTATAAACACCTGCCGCTGCCAACGAGGAGGAAATTGTAGATCTCGGGGGTCGCCGAACACTTTAAAAAAAAGAAGAA
>M99999:999:000000000-AFWM1:1:2106:10054:16275 2:N:0:8
GATGTTGGCTTGCCCGCATTCGACGATATAGCTGATGCAACGATGACTAAGCTACAGGCGAGCTTCTGTCTCTTATACACATCTGACTCTGCCGACGAAGAGGGTAGTGTAGTATATCGGAGCTGGCCGATCCTTTACAAAAAAAATCGGT
>M99999:999:000000000-AFWM1:1:2110:28292:14268 2:N:0:8
GATGTTGGCTTGCTCGCATTCGACGATATAGCTGTGCAACGATGACTAAGATACAGGCGAGCTTCTGTCTCTTATACACATCTGACGCTGCCGACGAAGAGGATAGTGTAGATTTCGGTGTGCGCCCTCATACTAAAAAAGAAAGAAGATA
>M99999:999:000000000-AFWM1:1:2108:25579:17002 2:N:0:8
GATGTTGGCTTGCTCGCATTCGACGATATAGCTGATGCAACGATGACTAAGATACAGGCGAGCTTCTGTCTCTTATACACATCTGACGCTGCCGACGAAGAGGATAGTGTAGATCTCGGTGGTCGCCGGATCATTAAAAAAAAAAAGAGAG
>M99999:999:000000000-AFWM1:1:1110:3871:11752 2:N:0:8
GATGTTGGCTTGCTCGCATTCGACGATATAGATGATGCAACGATGACTAAGATACAGGCGAGCTTCTGTCTCTTATACACATCTGACGCTGCCGACGAAGAGGATAGTGTAGATCTCGGGGGTCGCCGTATCATTTAAAAAAAAAATAGTG
>M99999:999:000000000-AFWM1:1:1101:8553:3908 2:N:0:8
GATGTTGGCTTGCTCGCATTCGACGATATAGCTGATGCAACGATGACTAAGATACAGGCGAGCTTCTGTCTCTTATACACATCTGACGCTGCCGACGAAGAGGATAGTGTAGATCTCGGTGGTCGTCGTTACATTACAAAAAACAAAACTT
>M99999:999:000000000-AFWM1:1:1112:20564:18795 2:N:0:8
GATGTTGGCTTGCTCGCATTCGACGATATAGCTGATGCAACGATGACTAAGATACAGGCGAGCTTCTGTCTCTTATACACATCTGACGCTGCCGACGAAGAGGATAGTGTAGATCTCGGTGGTCGGCGTAGCATTAAAACAAAACATGATA
>M99999:999:000000000-AFWM1:1:1114:23374:8957 2:N:0:8
GATGTTGGCTTGCTCGCATTCGACGATATAGCTGATGCAACGATGACTAAGATACAGGCGAGCTTCTGTCTCTTATACACATCTGACGCTGCCGACGAAGAGGATAGTGTAGATCTCGGTGGTCGCCCGTCTATTAAAGAACAAGCACAAG
>M99999:999:000000000-AFWM1:1:2112:15206:26527 2:N:0:8
GATGTTGGCTTGCTCGCATTCGACGATATAGCTGATGCAACGATGACTAAGATACAGGCGAGCTTCTGTCTCTTATACACATCTGACGCTGCCGACGAAGAGGATAGTGTAGCTCTAGGAGGTGGCGGTACCATTAAAAAAAAAAAAAGAG
>M99999:999:000000000-AFWM1:1:2108:22168:19209 2:N:0:8
GATGTTGGCTTGCTCGCATTCGACGATATAGCTGATGCAACGATGACTAAGATACAGGCGAGCTTCTGTCTCTTATCCACATCTGACGCTGCCGACGAAGAGGATAGTGTAGTTCTCGGTGTTCCCGGATTCGTTAAAGAAAAAAAGACAT
>M99999:999:000000000-AFWM1:1:2112:4079:19952 2:N:0:8
GATGTTGGCTTGCTCGCATTCGACGATATAGCTGATGCAACGATGACTAAGATACAGGCGAGCTTCTGTCTCTTATACACATCTGACGCTGCCGACGAAGAGGATAGTGTAGCTCTCGGTGTGCGCCGTAACATTAAAAAAACAAAACACA
>M99999:999:000000000-AFWM1:1:2104:24208:16615 2:N:0:8
GATGTTGGCTTGCTCGCATTCGACGATATAGCTGATGCAACGATGACTAAGATACAGGCGAGCTTCTGTCTCTTATACACATCTGACGCTGCCGACGAAGAGGATAGTGTAGATCTCGGTGGTCGCCTATCCATTAAAAAAAAAAAGCGAA
>M99999:999:000000000-AFWM1:1:1109:6418:6471 2:N:0:8
GATGTTGGCTTGCTCGCATTCGACGATATAGCTGATGCAACGATGACTAAGATACAGGCGAGCTTCTGTCTCTTATACACATCTGACGCTGCCGACGAAGAGGATAGTGTACATATCGGTGGTAGCCGTATCATTAAACAAAACAATTATG
>M99999:999:000000000-AFWM1:1:1114:14376:23222 2:N:0:8
GATGTTGGCTTGCTCGCATTCGACGATATAGCTGATGCAACGATGACTAAGATACAGGCGAGCTTCTGTCTCTTATACACATCTGACGCTGCCGACGAAGAGGATAGTGTAGATCTCGGTGGTCGCCGTATCATTAACAAAAAAACTATAT
>M99999:999:000000000-AFWM1:1:1105:2473:12189 2:N:0:8
GATGTTGGCTTCCCCGCTGTCGACGATATAGCTGATGCAACGATGACTAAGATACAGGCGAGCTTCTGTCTCTTATACACATCTGACGCTGCCGACGAAGAGGATAGTGCAGATCTCTGCGGTCGCAGTATCATTGAAAAAAAAGAAGTAG
>M99999:999:000000000-AFWM1:1:1107:17542:27197 2:N:0:8
GATGTTGGCTTCCCCGCTGTCGACGATATAGCTGATGCAACGATGACTAAGATACAGGCGAGCTTCTGTATCTTATACACATCTGACGCTGCCGACGAAGAGGATAGTGTAGATCACACAGTCCCTGCGAGCGTTAACAAACAAATAAAGG
>M99999:999:000000000-AFWM1:1:1111:26013:21762 2:N:0:8
GATGTTGGCTTCCCCGCTGTCGACGATATAGCTGATGCAACGATGACTAAGATACAGGCGAGCTTCTGTCTCTTATACACATCTGCCGCTGCCGACGAAGAGGCTATTGTGAATCTCGGTGGCCGCCTTATCTTTAACAAAAAAAACAACT
>M99999:999:000000000-AFWM1:1:2102:16238:23126 2:N:0:8
GATGTTGGCTTCCCCGCTGTCGACGATATAGCTGATGCAACGATGACTAAGCTACAGGCGAGCTTCTGTCTCTTATACACATCTGACGCTGCCGACGAAGAGGATAGTGCAGATCTCGGTGGTCCCCGTACCCTTCACACAGACACAACTA
>M99999:999:000000000-AFWM1:1:1103:7909:23718 2:N:0:8
GATGTTGGCTTCCCCGCTGTCGACGATATAGCTGATGCAACGATGACTAAGATACAGGCGAGCTTCTGTCTCTTATACACATCTGACGCTGCCGACGAAGAGGATAGTGTAGATCTCGGTGGTCTCCGTATCATTAAAAAAAAATATAAGG
>M99999:999:000000000-AFWM1:1:2113:9467:17445 2:N:0:8
GATGTTGGCTTCCCCGCTGTCGACGATATAGCTGATGCAACGATGACTAAGATACAGGCGAGCTTCTGTCTCTTATACACATCTGACGCTGCCGACGAAGAGGATAGTGGAGATCTCGGTGGTCGCCGCATCATTAAAAACAAAAACATGA
>M99999:999:000000000-AFWM1:1:2101:8147:10502 2:N:0:8
TCTGTTGGCTTCCCCGCTGTCGACGATATAGCTGATGCAACGATGACTAAGATACAGGCGAGCTACTGTCTCTTATACACATCTGACGCTGCCGACGAAGAGGATAGTGTCGTCCTAGGTGTTAGCCGTACCATCTCAACATAAAATCGAT
>M99999:999:000000000-AFWM1:1:2111:9992:4712 2:N:0:8
GATGTTGGCTTCCCCGCTGTCGACGATATAGCTGATGCAACGATGACTAAGATACAGGCGAGCTTCTGTCTCTTATACACATCTGACGCTGCCGACGAAGAGGATAGTGTAGATCTCGGTGGTCGCCGTCTCATTAAAAAAAAAACACAGG
>M99999:999:000000000-AFWM1:1:1109:6003:18661 2:N:0:8
GATGTTGGCTTCCCCGCTGTCGACGATATAGCTGATGCAACGATGACTAAGATACAGGCGAGCTTCTGTCTCTTATACACATCTGACGCTGCCGACGAAGAGGATAGTGTAGATCTCGGTGGTCGCCGAGTCATTTAAAAAAAGAAAAATT
>M99999:999:000000000-AFWM1:1:2112:4985:10869 2:N:0:8
GATGTTGGCTTCCCCGCTGTCGACGATATAGCTGATGCAACGATGACTAAGATACAGGCGAGCTTCGGTCTCTTATACACATCTGACGCTGCCGACGAAGAGGATATTGTAGATCTCGGAGGTAGGCGTAACCATAACAAAAAAACAAATG
>M99999:999:000000000-AFWM1:1:2108:3850:12913 2:N:0:8
GATGTTGGCTTGCTCGCTGTCGACGATATAGCTGATGCAACGATGACTAAGATACAGGCGAGCTTCTGTCTCTTATACACATCTGACGCTGCCGACGAAGAGGATAGTGTAGATCTCGGTGGTCGACGTATCATTTATAAAAAACAAGTAG
>M99999:999:000000000-AFWM1:1:1112:1882:13487 2:N:0:8
GATGTTGGCTTGCTCGCTGTCGACGATATAGCTGATTCAACGATGACTAAGATACAGGCGCGCTTCTGTCTCTTATACACATCTGACGCTGCCGACGAAGAGGATAGTGTAGATCTCGGTGGTCGCCGTATCATTATAAAAAAAAACGACT
>M99999:999:000000000-AFWM1:1:2105:9811:19449 2:N:0:8
GATGTTGGCTTGCTCGCTGTCGACGATATAGCTGATGCAACGATGACTAAGATACAGGCGAGCTTCTGTCTCTTATACACATCTGACGCTGCCGACGAAGAGGATAGTGGACATCTCGGTGGTCGCCGTATCATTAAAAAACAAAAAACAT
>M99999:999:000000000-AFWM1:1:1104:4944:23659 2:N:0:8
GATGTTGGCTTGCTCGCTGTCGACGATATAGCTGATGCAACGATGACTAAGATACAGGCGAGCTTCTGTCTCTTATACACATCTGACGCTGCCGACGAAGAGGATAGTTTAGGTCACCGGTGGCCCGCTATCACTTCAAACACAAAAGGAG
>M99999:999:000000000-AFWM1:1:1108:16407:8597 2:N:0:8
GATGTTGGCTTGCTCGCTGTCGACGATATAGCTGATGCAACGATGACTAAGATACAGGCGAGCTTCTGTCTCTTATACACATCTGACGCTGCCGACGAAGAGGATAGTGTAGATCTCGGTGGTAGCCGTCTTATTAAAAAAAAACGAAATT
>M99999:999:000000000-AFWM1:1:1101:13112:21534 2:N:0:8
GATGTTGGCTTGCTCGCTGTCGACGATATAGCTGATGCAACGATGACTAAGATACAGGCGAGCTTCTGTCTCTTATACACATCTGACGCTGCCGACGAAGAGGATAGTGTAGATCTCGGTGGTCGCCGTCTCATTAAAAAAAAAAAAATCT
>M99999:999:000000000-AFWM1:1:1106:12029:11624 2:N:0:8
GATGTTGGCTTGCTCGCTGTCGACGATATAGCTGATGCAACGATGACTAAGATACAGGCGAGCTTCTGTCTCTTATACACATCTGACGCTGCCGACGAAGAGGATAGTGGAGATCTCGGTGGTCGCCGTATCATTAAAAAAAAAACTAAAG
>M99999:999:000000000-AFWM1:1:2113:14082:16776 2:N:0:8
GATGTTGGCTTGCTCGCTGTCGACGATATAGCTGATGCAACGATGACTAAGATACAGGCGAGCTTCTGTCTCTTATACACATCTGACGCTGCCGACGAAGAGGATAGTGTAGAACTCGGTGGTCGGCGTATCATTTAAAACAAAAACAATA
>M99999:999:000000000-AFWM1:1:2108:2590:15392 2:N:0:8
GATGTTGGCTTGCTCGCTGTCGACGATATAGCTGATGCAACGATGACTAAGATACAGGCGAGCTTCTGTCTCTTATACACATCTGACGCTGCCGACGAAGAGGATAGTGGAGATCTCGGTGGTCCCCGCATCTTTTACAAAAAACACAAAA
>M99999:999:000000000-AFWM1:1:1105:13187:4426 2:N:0:8
GATGTTGGCTTGCTCGCTGTCGACGATATAGCTGATGCAACGATGACTAAGATACAGGCGAGCTTCTGTCTCTTATACACATCTGACGCTGCCGACGAAGAGGATAGTGTAGATCTCGGTCGTCTGCGGATCATTACAATAAAAATATAGA
>M99999:999:000000000-AFWM1:1:1113:9523:14952 2:N:0:8
GATGTGGCTTGCTCCTGTCGACGATATAGCTGATGCAACGATGACTAAGATACAGGCGAGCTTCTGTCTCTTATACACATCTGACGCTGCCGACGAAGAGGATAGTGTAGATCTCGGTGGTCGCCGTATCATTAAAAAAAAAAAGCAGGCA
>M99999:999:000000000-AFWM1:1:1109:22635:25651 2:N:0:8
GATGTTGGCTTGCTCGCACCCGAGATTATAGCTGATGCAACGATGACTAAGATACAGGCGAGCTTCTGTCTCTTATACACATCTGACGCTGCCGACGAAGAGGATAGTGTAGATCTCGGTGGTCGCCGTATCATTAAACAAACCACAATGT
>M99999:999:000000000-AFWM1:1:1111:20797:14930 2:N:0:8
GATGTTGGCTTGCTCGCACCCGAGATTATAGCTGATGCAACGATGACTAAGATACAGGCGAGCTTCTGTCTCTTATACACATCTGACGCTGCCGACGAAGAGGATAGTGTAGATCTCGGTGGTCGGCGGTTTATTCAAAAAAACAACAGGA
>M99999:999:000000000-AFWM1:1:1104:19046:4831 2:N:0:8
GATGTTGGCTTGCTCGCACCCGAGATTATAGCTGATGCAACGATGACTAAGATACAGGCGAGCTTCTGTCTCTTATACACATCTGACGCTGCCGACGAAGAGGATAGTGTAGCTCTCCGTGGTCTCCTAATCATTCCAAGAAAAGTAAGTA
>M99999:999:000000000-AFWM1:1:1114:18806:18134 2:N:0:8
GATGTTGGCTTGCTCGCACCCGAGATTATAGCTGATGCAACGATGACTAAGATACAGGCGAGCTTCTGTCTCTTATACACATCTGACGCTGCCGACGAAGAGGATAGTGGAGATCTCGGTTGTCGCCGTATCTTTAAAAAAACAAACAACG
>M99999:999:000000000-AFWM1:1:1103:9790:7500 2:N:0:8
GATGTTGGCTTGCTCGCACCCGAGATTATAGCTGATGCAACGATGACTAAGATACAGGCGAGCTTCTGTCTCTTATACACATCTGACGCTGCCGACGAAGAGGATAGTGTAGATCTCGGTGGACGTCGGACCATTAACAAAAAAAAACTAG
>M99999:999:000000000-AFWM1:1:1113:12342:20193 2:N:0:8
GATGTTGGCTTGCTCGCACCCGAGATGTTAGCAGATGCAACGATGACTAGGTAACAGGCAGGCTCCTGTCTCTTATACACATCTGACGCTCCCGACGAAGGGGTAAGTGAAATCTTGGGGGGATCCGTTATCTTTAACAAAAAGCATACTG
>M99999:999:000000000-AFWM1:1:1112:22400:9263 2:N:0:8
GATGTTGGCTTGCTCGCACCCGAGATTATAGCTGATGCAACGATGACTAAGATACAGGCGAGCTTCTGTCTCTTATACACATCTGACGCTGCCGACGAAGAGGATAGTGTAGATCTCTGGGGTCGCCGTTTCATTAAAACAAAAAACACGG
>M99999:999:000000000-AFWM1:1:2113:12187:19854 2:N:0:8
GATGTTGGCTTGCTCGCACCCGAGATTATAGCTGATGCAACGATGACTAAGATACAGGCGAGCTTCTGTCTCTTATACACATCTGACGCTGCCGACGAAGAGGATAGTGTAGATCTTGATGGTCCGCGAATCATTCAAAAAAAAGAAGGAT
>M99999:999:000000000-AFWM1:1:1114:20779:21264 2:N:0:8
GATGTTGGCTTGCTCGCACCCGAGATTATAGCTGATGCACGATGACTAAGATACAGGCGAGCTTCTGTCTCTTATACACATCTGACGCTGCCGACGAAGAGGATAGTGTAGATCTCGGTGGTCGCCGTATCATTAAAAAACAAAATAACTT
>M99999:999:000000000-AFWM1:1:1112:5053:21432 2:N:0:8
GATGTTGGCTTGCTCGCATCGAGATTATAGCTGATGCAACGATGACTAAGATACAGGCGAGCTTCTGTCTCTTATACACATCTGACCCTGCCGACGAAAAGGGTAGTGTACATCTCGGTGGTCGCCGTATCCTTAAACACCAATACAGACT
>M99999:999:000000000-AFWM1:1:1102:26601:13408 2:N:0:8
GATGTTGGCTTGCTCGCATTCGAGATTATAGCTGATGCAACGATGACTAAGATACAGGCGAGCTTCTGTCTCTTATACACATCTGACGCTGCCGACGAAGAGGATAGTGTAGATCTCGGTGGTCGCCGTATCATTTAAAAACAAAAAAGTA
>M99999:999:000000000-AFWM1:1:1113:10486:6615 2:N:0:8
GATGTTGGCTTGCTCGCATTCGAGATTATAGCTGATGCAACGATGACTAAGATACAGGCGAGCTTCTGTCTCTTATACACATCTGACGCTGCCGACGAAGAGGATAGTGTAGATCTCGGTGGTCTCCGTATCATTAAAAAAAAGAACTAGA
>M99999:999:000000000-AFWM1:1:1101:24527:23673 2:N:0:8
GATGTTGGCTTGCTCGCATTCGAGATTATATCTGATGCAACGATGACTAAGATACAGGCGAGCTTCTGTCTCTTATACACATCTGACGCTGCCGACGAAGAGGATAGTGTAGATCTCGGTGGTCGGCGTATCATTAAAAAAAAAACAGAAG
>M99999:999:000000000-AFWM1:1:1104:22692:9915 2:N:0:8
GATGTTGGCTTGCTCGCATTCGAGATTATAGCTGATGCAACGATGACTAAGATACAGGCGAGCTTCTGTCTCTTATACACATCTGACGCTGCCGACGAAGAGGATAGTGTAGATCTCGGTGGTCGACGTATCATTAAAAAAAAAAAGACAG
>M99999:999:000000000-AFWM1:1:1104:5740:20673 2:N:0:8
GATGTTGGCTTGCTCGCATTCGAGATTATAGCTGATGCAACGATGACTAAGATACAGGCGAGCTTCTGTCTCTTATACACATCTGACGCTGCCGACGAAGAGGATAGTGTAGATCTCGGTGGTCGGCGTATCATTAAAAAAAACAACAGGG
>M99999:999:000000000-AFWM1:1:2112:10272:15169 2:N:0:8
GATGTTGGCTTGCTCGCATTCGAGATTAAAGCTGATGCAACGATGACTAAGATACAGGCGAGCTTCTGTCTCTTATACACATCTGACGCTGCCGACGAAGAGGATAGTGTAGATCTAGGTTGTCGTCGTATCATTAAAAAAAAAAAAACGG
>M99999:999:000000000-AFWM1:1:1105:25436:17017 2:N:0:8
GCTGTTGGCTTGCTCGCATTCGAGATTATAGCTGATGCAACGATGACTAGATACAGGCGAGCTTCTGTCTCTTATACACATCTGACGCTGCCGACGAAGAGGATAGTGTAGATCTCTGTAGTCGCCGTATCGTTCACTCACAGGAGACAAT
>M99999:999:000000000-AFWM1:1:1103:21499:28071 2:N:0:8
GATGTTGCTTCCTCGCATTCGAGATTATAGCTGATGCAAAGATGACTAAGATACAGGCGACCCTCTGTCTCTTATACACCTCTGACGCTGCCGACGGAGAGGGTAATGTAGATTTTCGTGGGCCGCGGCACCTTAATAAACACACACAATT
>M99999:999:000000000-AFWM1:1:1106:22891:8520 2:N:0:8
GATGTTGGCTTGCTCGCATTCGAGATTATAGCTGATGCAACGATGACTAAGATACAGGCGAGCTTCTGTCTCTTATACACATCTGACGCTGCCGACGAAGAGGATAGTGTAGATCTCGGTGGTCGCAGTGTCACTAAAACAAAAAGAAGAT
>M99999:999:000000000-AFWM1:1:1109:23299:7528 2:N:0:8
GATGTTGGCTTGCTCGCATTCGAGATTATAGCTGATGCAACGATGACTAAGATACAGGCGAGCTTCTGTCTCTTATACACATCTGACGCTGCCGACGAAGAGGATAGTGTAGATCTCGGTGGTCGCCGTATCATTTAACAAAAACAAAATA
>M99999:999:000000000-AFWM1:1:1108:12290:11815 2:N:0:8
GATGTTGGCTTGCTCGCTGTCGAGATTATAGCTGATGCAACGATGACTAAGATACAGGCGAGCTTCTGTCTCTTATACACATCTGACGCTGCCGACGAAGAGGATAGTGTAGATCTCGTTGGTCGCCGGATCATTCAAAAAAAACATAGTG
>M99999:999:000000000-AFWM1:1:1107:17227:7240 2:N:0:8
GATGTTGGCTTGCTCGCTGTCGAGATTATAGCTGATGCAACGATGACTAAGATACCGGCGAGCTTCTGTCTCTTATACACATCTGACGCTGCCGACGAAGAGGATAGTGTAGATCTCGGTGGTCGCCGTATCATTAAAACAAAAAAAGACA
>M99999:999:000000000-AFWM1:1:2113:3216:16828 2:N:0:8
GATGTTGGCTTGCTCGCTGTCGAGATTATAGCTGATGCAACGATGACTAAGATACAGGCGAGCTTCTGTCTCTTATACACCTCTGACGCTGCCGACGCAGAGGATAGTTTCGATCTCGGTGTGTGCCGCAATATGAAAGCAAAGAACGAAG
>M99999:999:000000000-AFWM1:1:2101:10899:3689 2:N:0:8
GATGTTGGCTTGCTCGCTGTCGAGATTATAGCTGAGCAACGATGACTAAGATACAGGCGAGCTTCTGTCTCTTATACACATCTGACGCTGCCGACGAAGAGGATAGTGATGAACTCGTGGGTCCACGTACAATTTAAAAAAAAAAGAGGAT
>M99999:999:000000000-AFWM1:1:1110:23905:13816 2:N:0:8
GATGTTGGCTTGCTCGCTGTCGAGATTATAGCTGATGCAACGATGACTAAATACAGGCGAGCTTCTGTCTCTTATACACATCTGACGCTGCCGACGAAGAGGATTGTGTAGATCTCGGTGGTCGCCGTATCATCAAAAAACAGTACACTGT
>M99999:999:000000000-AFWM1:1:1109:17602:3204 2:N:0:8
GATGTTGGCTTGCTCGCTGTCGAGATTATAGCTGATGCAACGATGACTAAGATACAGGCGAGCTTCTGTCTCTTATACACATCTGACGCTGCCGACGAAGAGGATAGTGTAGATCTCGGTGGTCGTCTTCTTCTTAAAAAAAAAAAAACGG
>M99999:999:000000000-AFWM1:1:1109:26273:21724 2:N:0:8
GATGTTGGCTTGCTCGCTGTCGAGATTATAGCTGATGCAACGATGACTAAGATACAGGCGAGCTTCTGTCTCTTATACACATCTGACGCTGCCGACGAAGAGGATAGTGGAGATCTCGATGCTCGCCACAGTATTCACAAAACATAATAGA
>M99999:999:000000000-AFWM1:1:2104:17094:6118 2:N:0:8
GATGTTGGCTTGCTCGCTGTCGAGATTATAGCTGTTGCAACGATGACTAAGATACAGGCGAGCTTCTGTCTCTTATACACATCTGACGCTGCCGACGAAGAGGATAGTGTAGATCTCGGTGGTCGCCGTCTCATTTAAAAAAAAAAAAGAG
>M99999:999:000000000-AFWM1:1:2103:22701:26561 2:N:0:8
GATGTTGGCTTGCTCGCTGTCGAGATTATAGCTGATGCACCGATGACTAAGATACAGGCGAGCTTCTGTCTCTTATACACATCTGACGCTGCCGACGAAGAGGACAGTGAAGCTCTAGGTGGACGACGAATCATTTACAAAGACAACCTTG
>M99999:999:000000000-AFWM1:1:2105:15040:19081 2:N:0:8
GATGTTGGCTTCCCCGCACCCGAGTTGATTGCAAATGCTGCGACGACTAAGATACCGGCGAGCTTCTGTCTCTTATACACATCTGACGCTGCCGACGAAGAGGATCGTGTAGATCTCGGTGGTCGCCGTATCATTCAAAAAACAAAAACGA
>M99999:999:000000000-AFWM1:1:1106:4364:12889 2:N:0:8
GATGTTGGCTTCCCCGCACCCGAATTTATAGCTGATGCAACGATGACTAAGATACAGGCGAGCTTCTGTCTCTTATACACATCTGACGCTGCCGACGAAGAGGATAGTGTAGATCTCTGCGGTCCGCGTATCATTAAAAAAAACAAGAATA
>M99999:999:000000000-AFWM1:1:2113:16682:15090 2:N:0:8
GATGTTGGCTTCCCCGCACCCGAATTTATAGCTGATGCAACGATGACTAAGATACAGGCGAGCTTCTGTCTCTTATACACATCTGACGCTGCCGACGAAGAGGATAGTGGAGATCTCGGTGGTCGCCGTATCATTAAAAAAAAAGAAAGCG
>M99999:999:000000000-AFWM1:1:2113:29538:15795 2:N:0:8
GATGTTGGCTTCCCCGCACCCGAATTTATAGCTGATGCAACGATGACTAAGATACAGGCGAGCTTCTGTCTCTTATACACATCTGACGCTGCCGACGAAGAGGATAGTGTAGATCTCGGTGGTCGCCCTATCACTTAAAAAAAAAATCACA
>M99999:999:000000000-AFWM1:1:1103:12009:14841 2:N:0:8
GATGTTGGCTTCCCCGCACCCGAATTTATAGCTGATGCAACGATGCTAAGATACAGGCGAGCTTCTGTCTCTTATACACATCTGACGCTGCCGACGAAGAGGATAGTGTAGATCTAGGTGGTCGCCGTATCATTACAAAAAAAAGTAGTGT
>M99999:999:000000000-AFWM1:1:1101:17635:6105 2:N:0:8
GATGTTGGCTTCCCCGCACCCGAATTTATAGCTGATGCAACGATGACTAAGATACAGGCGAGCTTCTGTCTCTTATACACATCTGACGCTGCCGACGAAGAGGATAGTGTAGATCTCGGTGGTCGCCGTATCATTAAAAAAAAAAATAAAG
>M99999:999:000000000-AFWM1:1:1107:13264:2622 2:N:0:8
GATGTTGGCTTCCCCGCACCCGAATTTATAGTTGATGCAACGATGACTAAGATACAGGCGCGCTTCTGTCTCTTATACACATCTGACGCTGCCGACGAAGAGGATAGTGTAAATCCGGGGTGTCGCGGCATCGTTAAAAACAAACGCATAG
>M99999:999:000000000-AFWM1:1:1101:26118:10049 2:N:0:8
GATGTTGGCTTCCCCGCACCCGAATTTATAGCTGATGCAACGATGACTAAGATACAGGCGAGCTTCTGTCTCTTATACACATCTGACGCTGCCGACGAAGAGGATAGTGTAGATCTCGGCGGTCTCCGTATCAGTAAAAAAAAAAACACCG
>M99999:999:000000000-AFWM1:1:1113:8297:24352 2:N:0:8
GATGTTGGCTTCCCCGCACCACCGTTGATTGCAAATGCAACGACGACTAAGATACAGGCGAGCTTCTGTCTCTTATACACATCTGACGCTGCCGACGAAGAGGATAGTGTATATCTCGTGGGTCGCCGTCACATTAACACAAAAAACACAT
>M99999:999:000000000-AFWM1:1:1107:16588:10999 2:N:0:8
GATGTTGGCTTGCTCGCACCCGAATTTATAGCTGATGCAACGATGACTAAGATACAGGCGAGCTTCTGTCTCTTATACACATCTGACGCTGCCGACGAAGAGGATAGTGTAGATCTCGGTGGTCCGCGTATTCTTAAAAAAAAAAACATTG
>M99999:999:000000000-AFWM1:1:1101:19993:27395 2:N:0:8
GATGTTGGCTTGCTCGTTCCTGAATTTATAGCTGATGCAACGATGACTAAGATACAGGGGAGCTTCTGTCTCTTATACACATCTGACGCTGCCGACGAAGTGGATAGTGTAGATCTCGGTGGTCGTCGCATCATTAACACAAAAACAAGAG
>M99999:999:000000000-AFWM1:1:2112:27968:20087 2:N:0:8
GATGTTGGCTTGCGCGCACCCGAATTTATAGCTGATGCAACGATGACTAAGATACAGGCGAGCTTCTGTCTCTTATACACATCTGACGCTGCCGACGAAGAGGATAGTGTAGACCTCTGCGGCCCACGTCTCATTTAAAAAAAAGACTATA
>M99999:999:000000000-AFWM1:1:2104:20329:18822 2:N:0:8
GATGTTGGCTTGCTCGCACCCGAATTTATAGCTGATGCAACGATGACTAAATACAGGCGAGCTTCTGTCTCTTATACACATCTGACGCTGCCGACGAAGAGGATAGTGTAGATCTCGGTGGTCGCCGTATCCATACAAAAAATAAAGATCG
>M99999:999:000000000-AFWM1:1:1113:23330:12175 2:N:0:8
GATGTTGGCCTGCTCGCTCCAGAATTTATAGCTGATGCAACGATGACTAAGATACAGGCGCGCTTCTGTCTCTTATACACATCTGACGCTGCCGACGAAGAGGATAGTGTAGATCTCGGTGGTCGTCGTATCATTTAAAAAAATAAAATCA
>M99999:999:000000000-AFWM1:1:1110:24037:16488 2:N:0:8
GATGTTGGCTTGCTCGCACCCGAATTTATAGCTGATGCAACGATGACTAAGATACAGGCGAGCTTCTGTCTCTTATACACATCTGACGCTGCCGACGAAGAGGATAGTGTAGATCTCGGTGGTCGCCGTATCATTAAAAAAAAACATAGTT
>M99999:999:000000000-AFWM1:1:2107:22272:4770 2:N:0:8
GATGTTGGCTTGCTCGCACCCGAATTTATAGCTGATGCAACGATGACTAAGATACAGGCGAGCTTCTGTCTCTTATACACATCTGACGCTGCCGACGAAGAGGATAGTGTAGATCTCGGTGGTCGTCGTATCATTAACAAAAAAAAAAGAA
>M99999:999:000000000-AFWM1:1:2106:28408:16809 2:N:0:8
GATGTTGGCTTGCTCGCACCCGAATTTATAGCTGATGCAACGATGACTAAGATACAGGCGAGCTTCTGTCTCTTATACACATCTGACGCTGCCGACGAAGAGGATAGTGTAGATCTCGGTGGCCGCCGTATCATTTAAAAAAAAAAAGAGT
>M99999:999:000000000-AFWM1:1:2106:14129:8295 2:N:0:8
GATGTTGGCTTGCTCGCACCCGACTTTATAGCTGATGCAACGATGACTAAGATACAGGCGAGCTTCTGTCTCTTATACACATCTGACGCTGCCGACGAAGAGGATAGTGTAGACCTCGGAGGTCGCACAATCATTAAAAAAAAAATACAAA
>M99999:999:000000000-AFWM1:1:1111:25970:11531 2:N:0:8
GATGTTGGCTTGCTCGCACCCGAATTTATAGCTGATGCAACGATGACTAACAGGCCAGCTTCTGTCTCTTATACACATCTGACGCTGCCGACGAAGAGGCTAGTGTAGATCTCGGTGGTCGCCGTATCATTTAAAAAAAAGATAATGAATG
>M99999:999:000000000-AFWM1:1:2109:8737:7910 2:N:0:8
GATGTTGGCTTCCCCGCATTCGAATTTATAGCTGATGCAACGATGACTAAGATACAGGCGAGCTTCTGTCTCTTATACACATCTGACGCTGCCGACGAAGAGGATAGTGTAGATCTCTGTGGTCGCCGACTCATTCAAAAACAAAAATTTT
>M99999:999:000000000-AFWM1:1:2112:7589:23928 2:N:0:8
GATGTTGGCTTCCCCGCATTCGAATTTATAGCTGATGCAACGATGACTAAGATACAGGCGAGCTTCTGTCTCTTATACACATCTGACGCTGCCGACGAAGAGGAAAGTGTACGTCTGGGGTGACGCTGTACCGTTAAAAAAAAAAACACAG
>M99999:999:000000000-AFWM1:1:1111:4175:19708 2:N:0:8
GATGTTGGCTTCCCCGCATTCGAATTTATAGCTGATGCAACGATGACTAAGATACAGGCGAGCTTCTGTCTCTTATACACATCTGACGCTGCCGACGAAGAGGATAGTGTAGATCTCGGTGGTCGCCGCATCCTTAAAAAAAAACGTAATT
>M99999:999:000000000-AFWM1:1:1113:12081:22051 2:N:0:8
TATGTTGGCTTCCCCGCATTCGAATTTATAGCTGATGCAACGATGACTAAGATACAGGCGAGCTTCTGTCTCTTATACACATCTGACGCTGCCGAAGAAGAGGATAGTGTAGATCTAATATGTCGCCGTGTCTTTAAAGAAAACAAACACG
>M99999:999:000000000-AFWM1:1:2113:26352:16407 2:N:0:8
GATGTTGGCTTCCCCGCATTCGAATTTATAGCTGATGCAACGATGACTAAGATACAGGCGAGCTTCTGTCTCTTATACACATCTGACGCTGCCGACGAAGAGGATAGTGTAGATCTCGGTGGTCCGCGTATTCATAAAAAAAAAAAAAACA
>M99999:999:000000000-AFWM1:1:1104:12509:16469 2:N:0:8
GATGTTGGCTTCCCCGCATTCGAATTTATAGCTGATGCAACGATGACTAAGATACAGGCGAGCTTCTGTCTCTTATACACATCTGACGCTGCCGACGAAGAGGATAGTGTAGATCTCGGTGGTCGCCGTATCCTTGAAAAAAAAAAACAAA
>M99999:999:000000000-AFWM1:1:1109:14597:5599 2:N:0:8
GATGTTGGCTTCCCCGCATTCGAATTTATAGCTGATGCAACGATGACTAAGATACAGGCGAGCTTCTGTCTCTTATACACATCTGACGCTGCCGACGAAGAGGATAGTGTAGATCTCGGTGGTCGCCGTATCATTAAAAAAAAAAACATGG
>M99999:999:000000000-AFWM1:1:1112:16523:28387 2:N:0:8
GATGTTGGCTTCCCCGCATTCGAGTTTATAGCTGATGCAACGATGACTAAGATACAGGCGCGCTTCTGTCTCTTATACACATCTGACGCTGCCGACGAAGAGGATAGTGTAGATCTCGGTGGTCGCCGTATCATTAAAAAAAAAACAAAAC
>M99999:999:000000000-AFWM1:1:1110:15406:28612 2:N:0:8
GATGTTGGCTTCCCCGCATTCGAATTTATAGCTGATGCAACGATGACTAAGATACAGGCGATCTTCTGTCTCTTATACACATCTGACGCTGCCGACGAAGAGGATAGTGTAGCTCTCTGTCGTCGCCGCATCATCAAACACCAACACAACT
>M99999:999:000000000-AFWM1:1:1113:19743:13299 2:N:0:8
GATGTTGGCTTCCCCGCATTCGAATTTATAGCTGATGCAACGATGACTAAGATACAGGCGAGCTTCTGTCTCTTATACACATCTGACGCTGCCGACGAAGAGGATAGTGTAGATCTCGGTGGCCGCCGCGTCTTTAAAAAAAACATAAAAG
>M99999:999:000000000-AFWM1:1:2101:11621:20385 2:N:0:8
GATGTTGGCTTCCCCGCATTCGAATTTATAGCTGATGCAACGATGACTAAGATACAGGCGAGCTTCTGTCTCTTATACACATCTGACGCTGCCGACGAAGAGGATAGTGTAGATCTCGGAGGACGCCCTACCATTTACAAAAAAACGAAGA
>M99999:999:000000000-AFWM1:1:2107:15521:28159 2:N:0:8
GATGTTGGCTGCCCGCATTCGAATTTATAGCTGATGCAACGATGACTAAGATACAGGCGAGCTTCTGTCTCTTATACACATCTGACGCTGCCGACGAAGAGGATAGTGTAGTTCTCGGTGGTAGTCCTCTCCTTAATAAACCAGAAAAGAG
>M99999:999:000000000-AFWM1:1:1112:12334:4231 2:N:0:8
GCTGTTGGCTTGCCCGCTTCGAATTTATAGCTGATGCAACGATGACTAAGATACAGGCGAGCTTCTGTCTCTTATACACATCTGACGCTGCGGACGCCGAGGATAGTGTAGATCTCGGTGCTCGTCGTATCATTAACGATGATACTAACGT
>M99999:999:000000000-AFWM1:1:2106:19304:14272 2:N:0:8
GATGTTGGCTTGCCCGCATTCGAATTTATAGCTGATGCAACGATGACTACGATACAGGCGAGCTTCTGTCTCTTATACACATCTGACGCTGCCGACGAAGAGGATAGTGTAGATCTCGGTGGTCGCCGTATCATTAAAAAAAATAAAGGTG
>M99999:999:000000000-AFWM1:1:1112:23205:13134 2:N:0:8
GATGTTGGCTTGCCCGCATTCGAATTTATAGCTGATGCAACGATGACTAAGATACCGGCGAGCTTCTGTCTCTTATACACATCTGACGCTGCCGACGAAGAACTCTGTGTAGATCTCGGTGGTCGCCGTATCATTTAAAAAAAAAAATCAT
>M99999:999:000000000-AFWM1:1:2103:17680:15463 2:N:0:8
GATGTTGGCTTGCCCGCATTCGAATTTTAGCTGATGCAACGATGACTAAGATACAGGCGAGCTTCTGTCTCTTATACGCATCTGACGCTGCCGACGAAGAGGATAGTGTAGCTCTTGGTGGACGCCGTGTCTTTTAAAAAAACACAACAGG
>M99999:999:000000000-AFWM1:1:1114:8857:23521 2:N:0:8
GATGTTGGCTTGCCCGCATTCGAATTTATAGCTGATGCAACGATGACTAAGATACAGGCGAGCTTCTGTCTCTTATACACATCTGACGCTGCCGACGAAGAGGATAGTGTAGATCTCGGTGGTCGCCGTCTCCTTTAAAAAAAAAACCAGG
>M99999:999:000000000-AFWM1:1:1104:5329:20648 2:N:0:8
GATGTTGGCTTGCCCGCATTCGAATTTATAGCTGATGCAACGATGACTAAGATACAGGCGAGCTTCTGTCTCTTATACACATCTGACGCTGCCGACGAAGAGGATAGTGTAGATCTCGGTGGTCGCCGTATCATTAAAAAAACACAGTAGT
>M99999:999:000000000-AFWM1:1:1103:18796:16283 2:N:0:8
GATGTTGGCTTGCCCGCATTCGAATTTATAGCTGATGCAACGATGACTAAGATACAGGCGAGCTTCTGTCTCTTATACACATCTGACGCTGCCGACGAAGAGGATAGTGTAGATCTAGGTGGTCGCCGTATCCTTAAAAAAAAAAAAAGCA
>M99999:999:000000000-AFWM1:1:1102:4679:18477 2:N:0:8
GATGTTGGCTTGCCCGCATTCGAATTTATAGCTGATGCAACGATGACTAAGATACAGGCGAGCTTCTGTCTCTTATACACATCTGACGCTGCCGACGAAGAGGATAGTGTAGATCTCGGTGGTCGCCGTATCCTTTAAAAAAAAAAAATCG
>M99999:999:000000000-AFWM1:1:1111:28357:16732 2:N:0:8
GATGTTGGCTTGCCCGCATTCGAATTTATAGCTGATGCAACGATGACTAAGATACAGGCGAGCTTCTGTCTCTTATACACATCTGACGCTGCCGACGAAGAGGATAGTGTAGATCTCTGTGGTTCCCGTATCATTAAAAATAAAAACACAG
>M99999:999:000000000-AFWM1:1:2105:10761:9194 2:N:0:8
GCTGTTGTTTCCCCGCTGTCGAATTTATAGCTTATGCAACGATGACTAAGATACAGGCGAGCTTCTGTCTCTTATACACATCTGACGCTGCCGACGAAGAGGATCGTGTAGATCTCGATGTTCGTCACATTATTCAGCACAACGACTCACT
>M99999:999:000000000-AFWM1:1:1107:19390:13450 2:N:0:8
GATGTTGGCTTCCCCGCTGTCGAATTTATAGCTGATGCAACGATGACTAAGATACAGGCGAGCTTCTTTCCCTTATCCCCATCTGACCCTCCCGACGAAGGGGATATTGTAGTTTTCGGGGGCGCCCGTTTTCTTACAAAAAAAGAATAAC
>M99999:999:000000000-AFWM1:1:2104:24728:25308 2:N:0:8
GATGTTGGCTTCCCCGCTGTCGAATTTATAGCTGATGCAACGATGACTAAGATACAGGCGAGCTTCTGTCTCTTATACACATCTGCCGCTGCCGACGACGAGGATAGTGTAGCTCTAGGTGGACGCCGTCACATCAAAACACAAAGGATGA
>M99999:999:000000000-AFWM1:1:2106:12373:13118 2:N:0:8
GATGTTGGCTTCCCCGCTGTCGAATTTATAGCTGATGCAACGATGACTAAGATACAGGCGAGCTTCTGTCTCTTATACACATCTGACGCTGCCGACGAAGAGGATAGTGTAGATCTCGGTGGTCGCCGTATCATTAACAAAAAAAACAAGG
>M99999:999:000000000-AFWM1:1:2103:14064:26541 2:N:0:8
GATGTTGGCTTCCCCGCTGTCGAATTTATAGCTGATGCAACGATGACTAAGATACAGGCGAGCTTCTGTCTCTTATACACATCTGACGCTGCCGACGAAGAGGAAGAGGTAGATCGAGGGAGTCGCAGATGTATAAACAAACAAGACACTG
>M99999:999:000000000-AFWM1:1:1102:5322:16442 2:N:0:8
GATGTTGGCTTCCCCGCTGTCGAATTTATAGCTGATGCAACGATGACTAAGATACAGGCGAGCTTCTGTCTCTTATACACATCTGACGCTGCCGACGAAGAGGATAGTGTAGCTCTCGGTGGTCGCCGTATCATTAAAAAAAACAATAGAG
>M99999:999:000000000-AFWM1:1:2113:27822:18218 2:N:0:8
GATGTTGGCTTCCCCGCTGTCGAATTTATAGCTGATGCAACGATGACTAAGATACAGGCGAGCTTCTGTCTCTTAGACACATCTGACGCTCCCGACGAACAGGATATGTAAACGCCTGGTCGTAGCCGACTCAGAAATAAACAAATATATA
>M99999:999:000000000-AFWM1:1:1102:6922:23033 2:N:0:8
GATGTTGGCTTCCCCGCTGTCGAATTTATAGCTGATGCAACGATGACTAAGATACAGGCGAGCTTCTGTCTCTTATACACATCTGACGCTGCCGACGAAGAGGATAGTGTAGATCTCGGTGGTCGCCGTATCATTAACAAAAAAAACATGT
>M99999:999:000000000-AFWM1:1:2114:20448:8425 2:N:0:8
GATGTTGGCTTCCCCGCTGTCGAATTTATAGCTGATGCAACGATGACTAAGATACAGGGAGCTTCTGTCTCTTATACACATCTGACGCTGCCGACGAAGAGGATAGTGTAACACTCGGTGGGCCGCGGATTATTTACAAAAAAAAACAGTG
>M99999:999:000000000-AFWM1:1:2114:5629:23969 2:N:0:8
GATGTTGGCTTCCCCGCTGTCGAATTTATAGCTGATGCAACGATGACTAAGATACAGGCGAGCTTCTGTCTCTTATACACATCTGACGCTGCCGACGAAGAGGATAGTGTAGATCTCGGTGGTCGCCGTCTCACTTACAAAAAAAATACGA
>M99999:999:000000000-AFWM1:1:1102:19794:26232 2:N:0:8
GATGTTGGCTTGCTCGCTGTCGAATTTATAGCTGATGCAACGATGACTAAGATACAGGCGAGCTTCTGTCTCTTATACACATCTGACGCTGCCGACGAAGAGGATAGTGGAGATCTCGGTGGTCCCCGTAATATTAAAAAAAAGAACGACG
>M99999:999:000000000-AFWM1:1:1112:24855:6979 2:N:0:8
GATGTTGGCTTATCGCTGTCGAATTTATAGCTGATGCAACGATGACTAAGATACAGGCGAGCTTCTGTCTCTTATACACATCTGACGCTGCCGACGAAGAGGATAGTGTAGATCTCGGTAGTCGCCGTATCCTTAACGAAAAACAAAGAGT
>M99999:999:000000000-AFWM1:1:1113:16280:28637 2:N:0:8
GATGTTGGCTTGCTCGCTGTCGAATTTATAGCTGATGCAACGATGACTAAGATACAGGCGAGCTTCTGTCTCTTATACACATCTGACGCTGCCGACGAAGAGGATAGTGGAGATCTCGGTGGTCGCCGTATCATTAAAAAATAAAATGGAA
>M99999:999:000000000-AFWM1:1:1108:9418:24537 2:N:0:8
GATGTTGGCTCGCTCGCTGTCGAATTTATAGCTGATGCAACGATGACTAAGTTACAGGCGAGCTTCTGTCTCTTATACACATCTGCCGCTGCCGACGAAGAGGATAGTGAAGATCTCGGTGGTCCCCGTCTCTTTAACACCAAACACAGAT
>M99999:999:000000000-AFWM1:1:1112:28885:11386 2:N:0:8
GATGTTGGCTTGCTCGCTGTCGAATTTATAGCTGATGCAACGATGACTAAGATACAGGCGAGCTTCTGTCTCTTATACACATCTGACGCTGCCGAGGAAGAGGAAATGGTAGTCTTCGGGGGTCGCGGTCCTATTAAAAAAAAAACAAGTG
>M99999:999:000000000-AFWM1:1:2110:14195:21304 2:N:0:8
GATGTTGGCTTGCTCGCTGTCGAATTTATAGCTGATGCAACGATGACTAAGATACAGGCGAGCTTCTGTCTCTTATACACATCTGACGCTGCCGACGAAGAGGATAGTGTAGATCTCGGTGGACGTCGTATCATTAACAAAAACAAATAAG
>M99999:999:000000000-AFWM1:1:1113:11671:1956 2:N:0:8
GATGTTGGCTTGCTCGCTGTCGAATTTATAGCTGATGCAACGATGACTAAGATACAGGCGAGCTTCTGTCTCTTATACACATCTGACGCTGCCGACGAAGAGGATAGTGTAGATCTCTGTGGTCGCTGTACCTTTAACAACCACATAAGAG
>M99999:999:000000000-AFWM1:1:1101:17897:12384 2:N:0:8
GATCTTGGCTTGCTCGCTGTCGAATTTATAGCTGATGCAACGATGACTAAGATACAGGCGAGCTTCTGTCTCTTCTCCACATCTGACGCTTCCGAAGAAGAGGATCGTATTATACTAATTTGACGTCGTAGCATCACATCAAACTAACATG
>M99999:999:000000000-AFWM1:1:2113:8720:20798 2:N:0:8
GATGTTGGCTTGCTCGCTGTCGAATTTATAGCTGATGCAACGATGACTAAGATACAGGCGAGCTTCTGTCTCTTATACACATCTGACGCTGCCGACGAAGAGGATAGTGTAGATCTCTGTGGTCTCCCTGTCATTAACAAAAAAAACATCT
>M99999:999:000000000-AFWM1:1:2114:19707:5981 2:N:0:8
GATGTTGGCTTGCTCGCTGTCGAATTTATAGCTGATGCAACGATGACTAAGATACAGGCGAGCTTCTGTCTCTTATACACATCTGACGCTGCCGACGAAGAGGATAGTGTAGATCTCGGTGGTCGACGTATCATTAAAAACAAAAACATCT
>M99999:999:000000000-AFWM1:1:1102:21205:5196 2:N:0:8
GATGTTGGCTTGCTCGCTGTCGAATTTATAGCTGAGGCAACGATGACTGAGATACCGGCGAGCTTCTGTCTCTTATACACATCTGACGCTGCCGACGAAGAGGATAGTGTAGATCTCAGTGGCCGCAGGATCATTGAATACAATAATAGCC
>M99999:999:000000000-AFWM1:1:1105:17798:17063 2:N:0:8
GATGTTGGCTTGCTCGCTGTCGAATTTATAGCTGATGCAACGATGACTAAGATACAGGCGAGCTTCTGTCTCTTATACACATCTGACGCTGCCGACGAAGAGGATAGTGTAGATCTCGGTGGTCGCCGTATCATTAAAAAAAAAAAAATAA
>M99999:999:000000000-AFWM1:1:2110:22807:23806 2:N:0:8
GATGTTGGCTTGCTCGCACCCGACGATATGCTTGAGAAAACGATGACTAAGATACAGGCGAGCTTCTGTCTCTTATACACATCTGACGCTGCCGACGAAGAGGATAGTGGAGATCTCGGTGGTCTCCCTATCCATAAAAAAAAAAGAGTCA
>M99999:999:000000000-AFWM1:1:2112:26330:20069 2:N:0:8
GATGTTGGCTTGCTCGCACCCGACGATATGCTTGAGAAAACGATGACTAAGATACAGGCGAGCTTCTGTCTCTTATACACATCTGACGCTGCCGACGAAGAGGATAGTGTACATCTCGGTGGTCGCCGTATCCTTCAAAAAAAAAAAACCT
>M99999:999:000000000-AFWM1:1:2114:26030:21028 2:N:0:8
GATGTTGGCTTGCTCGCACCCGACTATATGCTTGAGCAACCGATGCCTAAGATACAGGCGCGCTTCTGTCTCTTATACCCATCTGCCGCTGCCGACGAAGAGGCTATTGTAGATCTCGGCGTGCCCCTGATCATTAAAACAAACAAAAGAC
>M99999:999:000000000-AFWM1:1:2108:14051:21703 2:N:0:8
GATGTTGGCTTGCTCGCACCCGACGATATGCTTGAGAAAACGATGACTAAGATACAGGCGAGCTTCTGTCTCTTATACACATCTGACGCTGCCGACGAAGAGGATAGTGTACATCTCGGTGGTCGCCGTATCACTAAAAAAAAAAAACAGA
>M99999:999:000000000-AFWM1:1:1108:9513:15260 2:N:0:8
GATGTTGGCTTGCTCGCACCCGACGATATGCTTGAGAAAACGATGACTAAGATACAGGGAGCTTCTGTCTCTTATACACATCTGACGCTGCCGACGAAGAGGATAGTGTAGATCTCGGTGGTCGCCGTATCATTCAAAAAAAACACTGTAA
>M99999:999:000000000-AFWM1:1:1101:13248:28114 2:N:0:8
GATGTTGGCTTGCTCGCACCCGACGATATGCTTGAGAAAACGATGACTAAGAACAGGCGAGCTTCTGTCTCTTATACACATCTGACGCTGCCGACGAAGAGGATAGTGTAGATCTCGGTGGTCGCCGGTTCTTTAAAAAAAAAATGTAAAG
>M99999:999:000000000-AFWM1:1:2107:13297:14674 2:N:0:8
GATGTTGGCTTGCTCGCACCCGACGATATGCTTGAGAAAACGATGACTAAGATACAGGCGAGCTTCTGTCTCTTATACACATCTGACGCTGCCGACGAAGAGGATAGTGTAGATCTCGGTGGTCGGCGTCTCATTAACAAAAACACAAATA
>M99999:999:000000000-AFWM1:1:2102:4871:10705 2:N:0:8
GATGTTGGCTTGCTCGCACCCGACGATATGCTTGAGAAAACGATGACTAAGATACAGGCGAGCTTCTGTCTCTTATACACATCTGACGCTGCCGACGAAGAGGATAGTGTAGATCTCGGTGGGCGCCCGATCATTAACAAAAAAAAGACCC
>M99999:999:000000000-AFWM1:1:1114:11546:8804 2:N:0:8
GATGTTGGCTTGCTCGCACCCGACGATATGCTTGAGAAAACGATGACTAAGATACAGGCGAGCTTCTGTCTCTTATACACATCTGACGCTGCCGACGAAGAGGATAGTGTAGATCTCGGTGGTCGCCGTATCATTAAAAAACACAAAGATA
>M99999:999:000000000-AFWM1:1:1108:20856:9031 2:N:0:8
GATGTTGGCTTGCTCGCACCCGACGATATGCTTGAGAAAACGATGACTAAGATACAGGCGAGCTTCTGTCTCTTATACACATCTGACGCTGCCGACGAAGAGGATAGTGTAGATCTCGGTGGTCGCCGTCTCATTAAAAAAAAAAAAAGCA
>M99999:999:000000000-AFWM1:1:1103:21407:15841 2:N:0:8
GATGTTGGCTTCCCCGCATTCGACGATATGCTTGAGAAAACGATGACTAAGATACAGGCGAGCTTCTGTCTCTTATACACATCTGACGCTGCCGACGAAGAGGATAGTGTAGATCTCGGTGGTCGCCGTATCATTGAAACAAAAAAGAGGG
>M99999:999:000000000-AFWM1:1:1104:20734:27968 2:N:0:8
GATGTTGGCTTCCCCGCATTCGACGATAGCTTGAGAAAACGATGACTAAGATACAGGCGAGCTTCTGTCTCTTATACACATCTGACGCTGCCGACGAAGAGGATAGTGTAGATCTCGCTGCTCGCTGCATCATTAACTCAACCACAGAGAT
>M99999:999:000000000-AFWM1:1:2111:25801:12524 2:N:0:8
GATGTTGGCTTCCCCGCATTCGACGATATGCTTGAGAAAACGATGACTAAGATACAGGCGAGCTTCTGTCTCTTATACACATCTGACGCTGCCGACGAAGAGGATAGTGGAGATCTCGGTGGTCGCCGTAACATTAAAAAAAAAAAAACAG
>M99999:999:000000000-AFWM1:1:2114:17929:5533 2:N:0:8
GATGTTGGCTTCCCCGCATTCCACGAGATGCTTGAGAAAACGATGACTAAGATACAGGCGAGCTTCTGTCTCTTATACACATCTGACGCTGCCGACGAAGAGGATAGTGTAGATCTAGGTGGTCGCCGGATCAATAAAAAAAAAAAGAGAG
>M99999:999:000000000-AFWM1:1:2110:21918:21245 2:N:0:8
GATGTTGGCTTCCCCGCATTCGACGATATGCTTGAGAAAACGATGACTAAGATACAGGCGAGCTTCTGTCTCTTATACACATCTGACGCTGCCGACGAAGAGGATAGTGTAGCTCTCGGAGGTCGCCGGCTCATTAAAAAAAAACAAACAC
>M99999:999:000000000-AFWM1:1:2112:26845:8686 2:N:0:8
GATGTTGGCTTCCCCGCATTCGACGATATGCTTGAGAAAACGATGACTAAGATACAGGCGAGCTTCTGTCTCTTATACACATCTGACGCTGCCGACGAAAGAGGATAGTGAAGATCTCGGTGGCCGCCGGTTCATTAAAAAAAAAACAAGA
>M99999:999:000000000-AFWM1:1:2103:6829:24396 2:N:0:8
GATGTTGGCTTCCCCGCATTCGACGATATGCTTGAGAAAACGATGACTAAGATACAGGCGAGCTTCTGTCTCTTATACACATCTGACGCTGCCGACGAAGAGGATAGTGTAGATCTCGGTGGTCGCCGTTTCATTCACAAAACACACAACG
>M99999:999:000000000-AFWM1:1:1104:10616:26573 2:N:0:8
GATGTTGGCTTCCCCGCATTCGACGATATGCTTGAGAAAACGATGACTAAGATACAGGCGAGCTTCTGTCTCTTATACACATCTGACGCTGCCGACGAAGAGGATAGTGTAGATCTAGGTGGTCGCCGTATCATTAAAAAAAAAAATAGTT
>M99999:999:000000000-AFWM1:1:2108:14896:21074 2:N:0:8
GATGTTGGCTTCCCCGCATTCGACGATATGCTTGAGAAAACGATGACTAAGATACAGGCGAGCTTCTGTCTCTTATACACATCTGCCGCTGCCGACGAAGAGGATAGTGTAGATCTCGTTGGTCGCCGCCTCCTTCAAAAAAAAAAATAAT
>M99999:999:000000000-AFWM1:1:1110:5771:20303 2:N:0:8
GATGTTGGCTTCCCCGCATTCGACGATATGCTTGAGAAAACGATGACTAAGATACAGGCGAGCTTCTGTCTCTTATACACATCTGACGCTGCCGACGAAGAGGATAGTGTAGATCTCGGTGGTCGCCGTATCATTAAAAAAAAGAATATAA
>M99999:999:000000000-AFWM1:1:1101:28312:20304 2:N:0:8
GATGTTGGCTTCCCCGCATTCGACGATATGCTTGAGAAAACGATGACTAAGATACAGGCGAGCTTCTGTCTCTTATACACATCTGACGCTGCCGACGAAGAGGATAGTGTAGATCTCGGTGGTCGCCGTATCATTAAAAAAAAAAACCAAA
>M99999:999:000000000-AFWM1:1:1103:4195:15679 2:N:0:8
GATGTTGGCTTCCCCGCTGTCGACGATATGCTTGAGAAAACGATGACTAAGATACAGGCGAGCTTCTGTCTCTTATACGCATCTGACGCTGCCGACGAAGAGGATAGTGTAGCTCTCGGTGGTCGCCGTATCATTAAAAAACAAAATGGTG
>M99999:999:000000000-AFWM1:1:2112:27677:15805 2:N:0:8
GATGTTGGCTTCCCCGCTGTCGACGATATGCTTGAGAAACCGATGACTAAGATACAGGCGAGCTTCTGTCCTTTTTAACATCTGACGCTGCCGACGAAGAGGATAGTGTAGATCTCGGTGGTCGCCGTATCATTAAAAAAAAAACAAATAG
>M99999:999:000000000-AFWM1:1:1106:8999:15780 2:N:0:8
GATGTTGGCTTCCCCGCTGTCGACGATATGCTTGAGAAAACGATGACTAAGATACAGGCGAGCTTCTGTCTCTTATACACATCTGACGCTGCCGACGAAGAGGATAGTGTAGATCTCGGCGGGTGCCGTATCATTAAAACACAGACAAGGG
>M99999:999:000000000-AFWM1:1:1112:24316:13361 2:N:0:8
GATGTTGGCTTCCCCGCTGTCGACGATATGCTTGAGAAAACGATGACTAAGATACAGGCGAGCTTCTGTCTCTTATACACATCTGACGCTGCCGACGAAGAGGATAGTGTAGATCTCGGCTGGCGTCTCGTAGTATAAGAAGCAGAAGGAT
>M99999:999:000000000-AFWM1:1:1102:24759:9927 2:N:0:8
GATGTTGGCTTCCCCGCTGTCGACGATATGCTTGAGAAAACGATGACTAAGATACAGGCGAGCTTCTGTCTCTTATACACATCTGACGCTGCCGACGAAGAGGATAGTGTAGATCTCGGTGGTCGACGTATCATTAACAAAAAAAATAGTG
>M99999:999:000000000-AFWM1:1:2111:11000:24488 2:N:0:8
GATGTTGGCTTCCCCGCTGTCGACGATATGCTTGAGAAAACGATGACTAAGATACAGGCGAGCTTCTGTCTCTTATACACATCTGACGCTGCCGACGAAGAGGACAGTGGAGATCTCGGTGGTCGCCGTATCCTCACAACACAACACAGTC
>M99999:999:000000000-AFWM1:1:1107:21867:19300 2:N:0:8
GCTGTTGGCTTCCCCGCTGTCGACGATATGCTTGAGAAAATGATGACTAAGATACAGGCGAGCTTCTGTCTCTTATACACATCTGACGCTGACGACGAAGAGGATAGTGTAGCTCTCGGTGGTTGCCGTAACATTAACAAAAAAACAGAGG
>M99999:999:000000000-AFWM1:1:1110:17464:4773 2:N:0:8
GATGTTGGCTTCCCCGCTGTCGACGATATGCTTGAGAAAACGATGACTAAGATACAGGCGAGCTTCTGTCTCTTATACACATCTGACGCTGCCGACGAAGAGGATAGTGTAGATCTCGGGGGTCGTCGTTTCATTAAAAAAAACAATCAAG
>M99999:999:000000000-AFWM1:1:2114:6270:10666 2:N:0:8
GATGTTGGCTTCCCCGCTGTCGACGATATGCTTGAGAAAACGATGACTAAGATACAGGCGAGCTTCTGTCTCTTATACACATCTGACGATGCCGACGAAGAGGATAGAGTAGATCTTGTCTGTCTACGTGTCATTAACAAAACAAAAAAAG
>M99999:999:000000000-AFWM1:1:2112:20527:15141 2:N:0:8
GATGTTGGCTTCCCCGCTGTCGACGATATGCTTGAGAAAACGATGACTAAGCTACAGGCGAGCTTCTGTCTCTTATACACATCTGACGCTGCCGACGAAGAGGATAGTGTAGATCTCGGTGGTCGCCGTATTATTAAAACAAAAACCAAAG
>M99999:999:000000000-AFWM1:1:1105:5743:9318 2:N:0:8
GATGTTGGCTTCCCCGCTGTCGACGATATGCTTGAGAAAACGATGACTAAGATACAGGCGAGCTTCTGTCTCTTATACACATCTGACGCTGCCGACGAAGAGGATAGTGTAGATCTTGGTGGTTGCCGTACCTTCAACCACAAAGATAGCG
>M99999:999:000000000-AFWM1:1:2104:23463:8177 2:N:0:8
GATGTTGGCTTGCTCGCTGTCGACGATATGCTTGAGAAAACGATGACTAAGATACAGGCGAGCTTCTGTCTCTTATACACATCTGACGCTGCCGACGAAGAGGATAGTGTAGCACTCGGTCATCGACGTCTCGATCTAAAAAAACAAACTG
>M99999:999:000000000-AFWM1:1:1101:26363:19440 2:N:0:8
GATGTTGGCTTGCTCGCTGTCGACGATATGCTTGAGAAAACGATGACTAAGATACAGGCGAGCTTCTGTCTCTTATACACATCTGACGCTGCCGACGAAGAGGATAGTGTAGATCTCGGTGGTCGCCGTTTCGTTTAAAAAAAAAAAGTTC
>M99999:999:000000000-AFWM1:1:2112:11488:23487 2:N:0:8
GATGTTGGCTTGCTCGCTGTCGACGATATGCTTGAGAAAACGATGACTAAGATACAGGCGAGCTTCTGTCTCTTATACACATCTGACGCTGCCGACGAAGAGGATAGTGTAGATATCTGGTGTCTCCGTCACGTTAAAAAAAAAAAATATT
>M99999:999:000000000-AFWM1:1:1111:27195:18471 2:N:0:8
GATGTTGGCTTGCTCGCTGTCGACGATATGCTTGAGAAAACGATGACTAAGATACAGGCGAGCTTCTGTCTCTTATACACATCTGACGCTGCCGACGAAGAGGATAGTGTAGATCTCGGTGGTCGCCGTATTATTAAAACAGAAAACATAG
>M99999:999:000000000-AFWM1:1:2112:14525:18362 2:N:0:8
GATGTTGGCTTGCTCGCTGTCGACGATATGCTTGAGAAAACGATGACTAAGATACAGGCGAGCTTCTGTCTCTTATACACATCTGACGCTGCCGACGCAGAGGCTAGTGTAGATCTCGGATGACGCCGTAGAATTTCAAAAACAAGGAGTG
>M99999:999:000000000-AFWM1:1:2105:15423:25967 2:N:0:8
GATGTTGGCTTGCTCGCTGTCGACGATATGCTTGAGAAAACGATGACTAAGATACAGGCGAGCTTCTGTCTCTTATACACATCTGACGCTGCCGACGACGGGGATCGTGTACATCTACGATGTCTCCAGTTCATTAAATAACCTACACTCA
>M99999:999:000000000-AFWM1:1:2104:4285:19591 2:N:0:8
GATGTTTGCTTGCTCGCTGTCGACAATATGCTTGAGAAAACGATGACAAAGATACAGGCGCTCATCTGTCTCTTATACACATCTGACTCTGCCTACGAACAGAGCGTGTACTACCTCGTCCAGGCCGGTGAACATACAACAGACAAAAAAT
>M99999:999:000000000-AFWM1:1:2112:5345:21569 2:N:0:8
GATGTTGGCTTGCTCGCTGTCGACGATATGCTTGAGAAAACGATGACTAAGATACAGGCGAGCTTCTGTCTCTTATACACATCTGACGCTGCCGACGAAGAGGATAGTGTAGATCTCGTGTGTTGACGGATCAATAAAAAACAAAAAATGA
>M99999:999:000000000-AFWM1:1:2108:27050:12947 2:N:0:8
GATGTTGGCTTGCTCGCTGTCGACGATATGCTTGAGAAAACGATGACTAAGATACAGGCGAGCTTCTGTCTCTTATACACATCTGACGCTGCCGACGAAGAGGATAGTGTAGATCTCTGTGGTCGCAGTATCACTGACAAAAAAAGTACGT
>M99999:999:000000000-AFWM1:1:1101:15662:19163 2:N:0:8
GATGTTGGCTTGCTCGCTGTCGACGATATGCTTGAGAAAACGATGACTAAGATACAGGCGAGCTTCTGTCTCTTATACACATCTGACGCTGCCGACGAAGAGGATAGTGTAGATCTCGGTGGTCGCCGTATCATTAAACAAAAAAAAAAAA
>M99999:999:000000000-AFWM1:1:1112:23213:25039 2:N:0:8
GATGTTGGCTTGCTCGCATTCGAGATTATGCTTGAGAAAACGATGACTAAGATACAGGCGAGCTTCTGTCTCTTATACACATCTGACGCTGCCGACGAAGAGGATAGTGTAGATCTCGGTGGTCGCCGTGTCCTTAACAACACAACAATCT
>M99999:999:000000000-AFWM1:1:1112:11983:22331 2:N:0:8
GATGTTGGCTTGCTCGCATTCGAGATTATGCTTGAGAAAACGATGACTAAGATACAGGCGAGCTTCTGTCTCTTATACACATCTGACGCTGCCGACGAAGAGGATAGTGTAGATCTCGGTGGTCGCCGGATCATTAAAAAACAACAAGAGG
>M99999:999:000000000-AFWM1:1:1112:17125:19070 2:N:0:8
GATGTTGGCTTGCTCGCATTCGAGATTATGCTTGAGAAAACGATGACTAAGATACAGGCGAGCTTCTGTCTCTTATACACATCTGACGCTGCCGACGAAGAGGATAGTGTAGATCTCGGAGGTCGCCGTCTCATTAAAAAAAACAAGAGAG
>M99999:999:000000000-AFWM1:1:2110:22056:14895 2:N:0:8
GATGTTGGCTTGCTCGCATTCGAGATTATGCTTGAGAAAACGATGACTAAGATACAGGCGAGCTTCTGTCTCTTATACACATCTGACGCTGCCGACGAAGAGGATAGTGTAGATCTCGGTGGTCGCGGTATCATTAAAAAAAAAAAAAGCC
>M99999:999:000000000-AFWM1:1:2114:20702:5658 2:N:0:8
GATGTTGGCTTGCTCGCATTCGAGATTATGCTTGAGAAAACGATGACTAAGATACAGGCGAGCTTCTGTCTCTTATACACATCTGACGCTGCCGACGAAGAGGATAGTGTAGATCACGGTGGTCGCCGTATCCTTTAAAAAAAAAAGACGG
>M99999:999:000000000-AFWM1:1:2103:13039:13059 2:N:0:8
GATGTTGGCTTGCTCGCATTCGAGATTATGCTTGAGAAAACGATGACTAAGATACAGGCGAGCTTCTGTCTCTTATACACATCTGACGCTGCCGACGAAGAGGATAGTGTAGATCTCGGTGGTCGCCGTATCATTAACAAAAAAAAAAATG
>M99999:999:000000000-AFWM1:1:1101:14590:5072 2:N:0:8
GATGTTGGCTTGCTCGCATTCGAGATTATGCTTGAGAAAACGATGACTAAGATACAGGCGAGCTTCTGTCTCTTATACACATCTGACGCTGCCGACGAAGAGGATAGTTTAGATCTCGGTGGTCGCCGTGTCATTAAAAAAAAAAAAAAAA
>M99999:999:000000000-AFWM1:1:2114:20202:11634 2:N:0:8
GATGTTGGCTTGCTCGCATTCGAGATTATGCTTGAGAAAACGATGACTAAGATACAGGCGAGCTTCTGTCTCTTATACACATCTGACGCTGCCGACGAAGAGGATAGTGTAGATCTCCGTGGTCGCCGTATCATTTAAAACAAAAAAACTG
>M99999:999:000000000-AFWM1:1:2105:17415:24651 2:N:0:8
GATGTTGGCTTGCTCGCATTCGAGATTATGCTTGAGAAAACGATGACTAAGATACAGGCGAGCTTCTGTCTCTTATACACATCTGACGCTGCCGACGAAGAGGATAGTGTAGCTCTCGGTGGTCCCCGCATCATTAAAAAAAAAAATACCT
>M99999:999:000000000-AFWM1:1:1111:17337:15827 2:N:0:8
GATGTTGGCTTGCTCGCATTCCAGATTATGCTTGAGAAAACGATGACTAAGATACAGGCCAGCTTTGTTCTCTTATAACCATCTGACGCTGCCGACGAAGAGGATAGTGTTGTTTTCGGTGGCCGTCGTCTCCTTGAAAAAGAAACAAGAT
>M99999:999:000000000-AFWM1:1:1104:18062:6943 2:N:0:8
GATGTTGGCTTGCTCGCATTCGAGATTATGCTTGAGAAAACGATGACTAAGATACAGGCGAGCTTCTGTCTCTTATACACATCTGACGCTGCCGACGAAGAGGATAGTGTAGATCTCGGTGGTCGGCCTATCATTAAAAAAACAAAAGAAT
>M99999:999:000000000-AFWM1:1:2105:7551:16331 2:N:0:8
GATGTTGGCTTGCTCGCTGTCGAGATTATGCTTGAGAAAACGATGACTAAGATACAGGCGAGCTTCTGTCTCTTATACACATCTGACGCTGCCGACGCAGAGGCTCGTGTAGATCTCGGTGGTTGCCTTATTATTTAAAAAAAAAACGTGC
>M99999:999:000000000-AFWM1:1:2114:27190:23064 2:N:0:8
GATGTTGGCTTGCTCGCTGTCGAGATTATGCTTGAGAAAACGATGACTAAGATACAGGCGAGCTTCTGTCTCTTATACACATCTGACGCTGCCGACGAAGAGGATAGTGTAGAGCTCTCGGGTCACAGCATCATTAAACACAAAAAAGAAG
>M99999:999:000000000-AFWM1:1:1107:4174:12304 2:N:0:8
GATGTTGGCTTGCTCGCTGTCGAGATTATGCTTGAGAAAACGATGACTAAGATACAGGCGAGCTTCTGTCTCTTATACACATCTGACGCTGCCGACGAAGAGGATAGTGTAGATCTCGGCAGTCGCCGTATCCTTCACAAAAACAAAAGAG
>M99999:999:000000000-AFWM1:1:1111:9396:22311 2:N:0:8
GATGTTGGCTTGCTCGCTGTCGAGATTATGCTTGAGAAAACGATGACTAAGATACAGGCGAGCTTCTGTCTCTTATACACATCTGACGCTGCCGAAGAAGAGGATAGGGCAGATCTCGGTGGTAGCTGTATCATTCAAAAACAAAAAGTGA
>M99999:999:000000000-AFWM1:1:1113:24521:24739 2:N:0:8
GATGTTGGCTTGCTCGCTGTAGAGATTATGCTTGAGAAAACGATGACTAAGATACAGGCGAGCTTCTGTCTCTTATACACATCTGACGCTGCCGACGAAGCGGATAGTGCAGATCTCCGCTGCTCTCGATCCATATAACAAAACTGTGCTT
>M99999:999:000000000-AFWM1:1:1113:18876:22512 2:N:0:8
GATGTTGGCTTGCTCGCTGTCGAGATTATGCTTGAGAAAACGATGACTAAGATACAGGCGCGCTTCTGTCTCTTATACACATCTGACGCTGCCGACGAAGAGGATAGTGTAGATCTCGGTGGTCGCCGTATCATTAAAAAACAAAAAAGAA
>M99999:999:000000000-AFWM1:1:1113:24500:24727 2:N:0:8
GATGTTGGCTTGCTCGCTCTCGAGATTATGCTTGAGAAAACGATGACTAAGATACAGGCGAGCTTCTGTCTCTTATCCACATCTTACGCTGCCGACGAAGAGGATAGTGTAGATCTCGGTGGCTGTCGCATCATTACAGAAAAGACATAGG
>M99999:999:000000000-AFWM1:1:2113:17634:20583 2:N:0:8
GATGTTGGCTTGCTCGCTGTCGAGATTATGCTTGAGAAAACGATGACTAAGATACAGGCGAGCTTCTGTCTCTTATACACATCTGACGCTGCCGACGAAGAGGATAGTGTAGATCTCGGTGGTCGCCGTATCCTTTAAAAAAAAAACAGCG
>M99999:999:000000000-AFWM1:1:1112:18794:19428 2:N:0:8
GATGTTGGCTTGCTCGCTGTCGAGATTATGCTTGAGAAAACGATGACTAAGATACAGGCGAGCTTCTGTCTCTTATACACATCTGACGCTGCCGACGAAGAGGATAGTGTAGATCTCGGTGGGCGCCGTGTCATTCAAAAAAACAATAGAA
>M99999:999:000000000-AFWM1:1:1107:5702:11266 2:N:0:8
GATGTTGGCTTCCCCGCACCCGAATTTATGCTTGAGAAAACGATGACTAAGATACAGGCGAGCTTCTGTCTCTTATACACATCTGACGCTGCCGACGAAGAGGATAGTGTAGATCTCGGTGGTCGCCGTATCATTAAAAACAAAAACATAT
>M99999:999:000000000-AFWM1:1:2114:17617:28030 2:N:0:8
GATGTTGGCTTCCCCGCACCCGAATTTATGCTTGAGAAAACGATGACTAAGATACAGGCGAGCTTCTGTCTCTTATACACATCTGACGCTGCCGACGAAGAGGATAGTGTCGATCTCGGTGGACGCCGTATCATTACACAAACACAAATAG
>M99999:999:000000000-AFWM1:1:2113:27679:16103 2:N:0:8
GATGTTGGCTTCCCCGCACCCGAATTTATGCTTGAGAAAACGATGACTAAGATACAGGCGAGCTTCTGTCTCTTATACACATCTGACGCTGCCGACGAAGAGGATAGTGTAGATCTCGTGGGTCGCCGTATCATTACACAAAAAAGACATC
>M99999:999:000000000-AFWM1:1:2109:20742:11812 2:N:0:8
GATGTTGGCTTCCCCGCACCCGAATTTATGCTTGAGAAAACGATGACTAAGATACAGGCGAGCTTCTGTCTCTTATACACATCTGACGCTGCCGACGAAGAGGATAGTGTAGATCTCGGTGGTCGCCGTATCCTTAAATAAAAAAAATGAA
>M99999:999:000000000-AFWM1:1:1109:9963:27523 2:N:0:8
GATGTTGCTTCCCCGCACCCGAATTTATGCTTGAGAAAACGATGACTAAGATACAGGCGAGCTTCTGTCTCTTATACACATCTGACGCTGCCGACGAAGAGGATAGTGTAGATCTCGGTGGTCGCCGTATCATTTAAAAAAAAATACAGTG
>M99999:999:000000000-AFWM1:1:2102:5087:24432 2:N:0:8
GATGTTGGCTTCCCCGCACCCGAATTTATGCTTGAGAAAACGATGACTAAGATACAGGCGAGCTTCTGTCTCTTATACACATCTGACGCTGCCGACGAAGAGGATAGTGCAGATCTCGGTGGACGCCGTCTTATTAAAACAAAAAATAGTG
>M99999:999:000000000-AFWM1:1:1110:20684:10237 2:N:0:8
GATGTTGGCTTCCCCGCACCCGAATTTATGCTTGAGAAAACGATGACTAAGATACAGGCGAGCTTCTGTCTCTTATACACATCTGACGCTGCCGACGAAGAGGATAGTGTAGATCTCGGTGGTCGCCGTCTCATTAAAAAAAAAAATCAGA
>M99999:999:000000000-AFWM1:1:1102:13616:2564 2:N:0:8
GATGTTGGCTTCCCCGCACCCGAATTTATGCTTGAGAAAACGATGACTAAGATACAGGCGAGCTTCTGTCTCTTATACACATCTGACGCTGCCGACGAAGAGGATAGTGTCGATCTCGGGTGTCGTCCTATCCTTAATAAAAACACAACTT
>M99999:999:000000000-AFWM1:1:2112:18245:1608 2:N:0:8
GATGTTGGCTCCCCGCACCCGAATTTATGCTTGAGAAAACGATGACTAAGATACAGGCGAGCTTCTGTCTCTTATACACATCTGACGCTGCCGACCAAGAGGGTAGTGGAGCACTCGGTGGTCGCCGTATTCTTCAAAAACAAAAACAATT
>M99999:999:000000000-AFWM1:1:2113:26303:17816 2:N:0:8
GATGTTGGCTTGCTCGCACCCGAATTTATGCTTGAAAACGATGACTAAGATACAGGCGAGCTTCTGTCTCTTATACACATCTGACGCTGCCGACGAAGAGGATAGTGGAGATCTAGGGGGTCGACGGTAGATTAAAAAAAAAAATCAGACT
>M99999:999:000000000-AFWM1:1:1102:25647:15825 2:N:0:8
GATGTTGGCTTGCTCGCACCCGAATTTATGCTTGAGAAAACGATGACTAAGATACAGGCGAGCTTCTGTCTCTTATACACATCTGACGCTGCCGACGAAGAGGATAGTGTAGATCTCGGTGGTCGCCGTATTATTAAAAACAACAATATAG
>M99999:999:000000000-AFWM1:1:2107:12154:26189 2:N:0:8
GATGTTGGCTTGCTCGCCCCCGAATTTATGCTTGAGAAAACGATGACTAAGATACCGGCGAGCTTCTGTCTCTTATACACATCTGACGCTGCCGACGAAGAGGATAGTGTAGATCTCGTCTGCTCGCGTATCCTTACAAAAAAAAAAGAAC
>M99999:999:000000000-AFWM1:1:2111:28858:12040 2:N:0:8
GATGTTGGCTTGCTCGCACCCGAATTTATGCTTGAGAAAACGATGACTAAGATACAGGCGAGCTTCTGTCTCTTATACACATCTGACGCTGCCGACGAAGAGGATAGTGGAGCTCTCGTCGGGCGCCGGATCCTTAAAAAAAACAGGAGCC
>M99999:999:000000000-AFWM1:1:1111:11856:24149 2:N:0:8
GAGGTTGGCTTGCTCGCACCCGAATTTATGCTTGAGAAAACGATGACTAAGATACAGGCGAGCTTCTGTCTCTTATACAAATCTGACGCAACCGACGAAGAGGATAGTGTACATCTAGGAGGTAGCCGTCACATTCAAAAAAAAGAACTAC
>M99999:999:000000000-AFWM1:1:2102:9055:12810 2:N:0:8
GATGTTGGCTTGCTCGCACCCGAATTTATGCTTGAGAAAACGATGACTAAGATACAGGCGAGCTTCTGTCTCTTATACACATCTGACGCTGCCGAAGAAGAGGATAGTGTACATCTAGGTGGTCGCACTAACCTTCTACACAAGTACACAA
>M99999:999:000000000-AFWM1:1:2104:12856:19135 2:N:0:8
GATGTTGGCTTGCCTCGCACCCGAATTTATGCTTGAGAAAACGATGACTAAGATACAGGCGAGCTTCTGTCTCTTATACACATCTGACGCTGCCGACGAAGAGGACAGTGTCGATCTAGTTGGTCGCGGCATCCTTAAAAAAAAAAAAAAA
>M99999:999:000000000-AFWM1:1:1112:24847:20050 2:N:0:8
GCTGTTGGCTTGCTCGCACCCGAATTTATGCTTGAGAAAACGATGACTAAGATACAGCGAGCTTCTGTCTCTTATACACATCTGACGCTGCCGACGAAGAGGATAGTGTAGATCTCTGTGTTCGCCATGCCATTACATAGTACACACGAGA
>M99999:999:000000000-AFWM1:1:1114:13677:21376 2:N:0:8
GATGTTGGCTTGCTCGCACCCGAATTTATGCTTGAGAAAACGATGACTAAGATACAGGCGAGCTTCTGTCTCTTATACACATCTGACGCTGCCGACGAAGAGGATAGTGTAGATCTCGGTGGTCGCCGTATCATTAAAAAACAAACACAAA
>M99999:999:000000000-AFWM1:1:2109:19889:13291 2:N:0:8
GATGTTGGCTTGCTCGCACCCGAATTTATGCTTGAGAAAACGATGACTAAGATACAGGCGAGCTTCTGTCTCTTATACACATCTGACGCTGCCGACGAAGAGGATAGTGTAGATCTCGGTGGTCTCCCAATCATTAAAAAAAAAACAAACA
>M99999:999:000000000-AFWM1:1:1102:8776:11405 2:N:0:8
GATGTTGGCTTGCTCGCACCCGAATTTATGCTTGAGAAAACGATGACTAAGATACAGGCGAGCTTCTGTCTCTTATACACATCTGACGCTGCCGACGAAGAGGATAGTGTAGATCTCGGTGGTCGCCGTATCATTAAAAAAAAAAACAAAG
>M99999:999:000000000-AFWM1:1:2104:26539:19335 2:N:0:8
GATGTTGGCTTCCCCGCATTCGAATTTATGCTTGAGAAAACGATGACTAAGATACAGGCGAGCTTCTGTCTCTTATACACATCTGACGCTGCCGACGAAGAGGATAGTGTAGATCTCGGGTGGCGCCAGATGGTTAAAAAAAAAAAAAAAG
>M99999:999:000000000-AFWM1:1:2114:18807:20414 2:N:0:8
GATGTTGGCTTCCCCGCATTCGAATTTATGCTTGAGAAAACGATGACTAAGATACAGGCGAGCTTCTGTCTCTTATACACATCTGACGCTGCCGACGAAGAGGATAGTGTAGATCTCGGTGGACGCCGTATCCTTAAAAAAAAAAAAAACA
>M99999:999:000000000-AFWM1:1:2112:29656:15886 2:N:0:8
GCTGTTGGCTTCCCCGCATTCGAATTTATGCTTGAGAAAACGATGACTAAGATACAGGCGAGCTTCTGTCTCTTATACACATCTGACGCTGCCGACGAAGAGGATAGTGTAGATCTCGTTGGTCGTCGTCTCTCTAATCACAAAATTAACG
>M99999:999:000000000-AFWM1:1:1110:5670:19128 2:N:0:8
GATGTTGGCTTCCCCGCATTCGAATTTATGCTTGAGAAAACGATGACTAAGATACAGGCGAGCTTCTGTCTCTTATACACATCTGACGCTGCCGACGAAGAGGATAGTGTAGATCTCGGTGGTCGCCGTATCATTAACAAAAAAGAAAATA
>M99999:999:000000000-AFWM1:1:2107:11529:13451 2:N:0:8
GATGTTGGCTTCCCCGCATTCGCGTTTATGCTGGTGAAAACGTTGACTAAGATACAGGCGAGCTTCTGTCTCTTATACACATCTGACGCTGCGGCGATCGAGGCTATGTAGAGTTCTGGCGTCCCCCACTTCTCTAAAAACGAAAAACGAG
>M99999:999:000000000-AFWM1:1:2113:13591:5093 2:N:0:8
GATGTTGGCTTCCCCGCATTCGAATTTATGCTTGAGAAAACGATGACTAAGATACAGGCGAGCTTCTGTCTCTTATACACATCTGACGCTGCCGACGAAGAGGATAGTGTAGATCTCGGTGGTCGCCGTATCATTAACAAAAAAAAAACAA
>M99999:999:000000000-AFWM1:1:2104:20894:9098 2:N:0:8
GATGTTGGCTTCCCCGCATTCGAATTTATGCTTGAGAAAACGATGACTAAGATACAGGCGAGCTTCTGTCTCTTATACACATCTGACGCTGCCGACGAAGAGGATAGTGTAGATCTCGGTGGGCGCCGTATCATTCAAAAAAAAAACTGCG
>M99999:999:000000000-AFWM1:1:2108:11908:16552 2:N:0:8
GATGTTGGCTTCCCCGCATTCGAATTTATGCTTGAGAAAACGATGACTAAGATACAGGCGAGCTTCTGTCTCTTATACACATCTGACGCTGCCGACGAAGAGGATCGTGTCGTTCTCGGTCGTTGCGGTATCATTAAAACAAAAAAAAAAT
>M99999:999:000000000-AFWM1:1:2106:18321:18632 2:N:0:8
GATGTTGGCTTCCCCGCATTCGAATTTATGCTTGAGAAAACGATGACTAAGATACAGGCGAGCTTCTGTCTCTTATACACATCTGACGCTGCCGACGAAGAGGATAGTGTAGATCTCGTTGGTCGCCATGACATTGACAAACAAGAAAGGG
>M99999:999:000000000-AFWM1:1:2102:11312:12031 2:N:0:8
GATGTTGGCTTCCCCGCATTCGCATTTATGCTTGAGAAAACGATGACTAAGATACAGGCGAGCTTCTGTCTCTTATACACATCTGACGCTGCCGACGAAAGAGGATAGTGTAGATCTCGGTGGTCCCCGTTTCATTAAAAAAAAAAAATAA
>M99999:999:000000000-AFWM1:1:2101:16736:4761 2:N:0:8
GATGTTGGCTTGCTCGCATTCGAATTTATGCTTGAGAAAACGATGACTAAGATACAGGCGAGCTTCTGTCTCTTATACACATCTGACGCTGCCGACGAAGAGGATAGTGTAGCTCTCGGTGGTCGCCGTATCCTTAAAAAAACAAAAAAGA
>M99999:999:000000000-AFWM1:1:2113:3895:9151 2:N:0:8
GATGTTGGCTTGCTCGCATTCGAATTTATGCTTGAGAAAACGATGACTAAGATACAGGCGAGCTTCTGTCTCTTATACACATCTGACGCTGCCGACGAAGAGGATAGTGTAGATCTCGGTGGTCGCCGTCTCATTAACAAAGCAAACATCG
>M99999:999:000000000-AFWM1:1:1110:22136:23487 2:N:0:8
GATGTTGGCTTGCTCGCATTCGAATTTATGCTTGAGAAAACGATGACTAAGATACAGGCGAGCTTCTGTCTCTTATACACATCTGACGCTGCCGACGAAGAGGATAGTGTAGATCTCGGTGGTCGCCGTATCATTTAAAAAAACACAAATG
>M99999:999:000000000-AFWM1:1:1110:25819:13362 2:N:0:8
GATGTTGGCTTGCTCGCATTCGAATTTATGCTTGAGAAAACGATGACTAAGATACAGGCGAGCTTCTGTCTATTATACACATCTGACGCTGCCGACGAAGAGGATAGTGTAGTTCTCGGTGGTCGCCGTATCATTAAAAAAAAAACAAGTG
>M99999:999:000000000-AFWM1:1:1107:14101:17166 2:N:0:8
GATGTTGGCTTGCTCGCATTCGAATTTATGCTTGAGAAAACGATGACTAAGATACAGGCGAGCTTCTGTCTCTTATACACATCTGACGCTGCCGACGAAGAGGATAGTGTAGATCTCGGTGGTCGCCGTATCATTAAAAAAAAAAGAAAGG
>M99999:999:000000000-AFWM1:1:1104:16162:4844 2:N:0:8
GATGTTGGCTTGCTCGCATTCGAATTTATGCTTGAGAAAACGATGACTAAGATACAGGCGAGCTTCTGTCTCTTATACACATCTGACGCTGCCGACGAAGAGGATAGTGTAGATCTCGGTGGTCGCCGTATCCTTTAAACATAACATCAGG
>M99999:999:000000000-AFWM1:1:1106:23321:18534 2:N:0:8
GATGTTGGCTTGCTCGCATTCGAATTTATGCTTGAGAAAACGATGACTAAGATACAGGCGAGCTTCTGTCTCTTATACACATCTGACGCTGCCGACGAAGAGGATAGTGTAGATCTCGGTGGTCGCCGTATCATTAAAAAAAAACATATCG
>M99999:999:000000000-AFWM1:1:2106:14241:14244 2:N:0:8
GATGTTGGCTTGCTCGCATTCGAATTTATGCTTGAGAAAACGATGACTAAGATACAGGCGAGCTTCTGTCTCTTATACACATCTGACGCTGCCGACGAAGAGGATAGTGTAGATCTCGGTGGTACCCGTATCCTTAAAAAAAAAAAACACC
>M99999:999:000000000-AFWM1:1:2112:13742:26238 2:N:0:8
GATGTTGGCTTGCTCGCATTCGAATTTATGCTTGAGAAAACGATGACTAAGATACAGGCGAGCTTCTGTCTCTTATACACATCTGACGCTGCCGACGAAGAGGATAGTGGAGTTCTCGGTTGTCGCCCTACCATTATAACAATCCAGAGAC
>M99999:999:000000000-AFWM1:1:1103:12920:19515 2:N:0:8
GATGTTGGCTTGCTCGCATTCGAATTTATGCTTGAGAAAACGATGACTAAGATACAGGCGAGCTTCTGTCTCTTATACACATCTGACGCTGCCGACGAAGAGGATAGTGTAGATCTCGGTGGTCGCCGTATCATTATAAAAAACAAAAGAA
>M99999:999:000000000-AFWM1:1:1105:16106:12967 2:N:0:8
GATGTTGGCTTGCTCGCATTCGAATTTATGCTTGAGAAAACGATGACTAAGATACAGGCGAGCTTCTGTCTCTTATACACATCTGACGCTGCCGACGAAGAGGATAGTGTAGATCTCGGTGGTCGCCGTATCATTAAAAAACAAACCACTC
>M99999:999:000000000-AFWM1:1:2112:6072:17113 2:N:0:8
GATGTTGGCTGCTCGCCTTCGAATTTATGCTTGCGAACACGATGACTAAGATACAGGCGAGCTTCTGTCTCTTATACACATCTGACGCTGCCGACGAAGAGGATAGTGTAGATCTCGTGGGTCGCCGTGTCCTTTATAACAAAACACGCGG
>M99999:999:000000000-AFWM1:1:1109:9534:21704 2:N:0:8
GATGTTGGCTTCCCCGCTGTCGAATTTATGCTTGAGAAAACGATGACTAAGATACAGGCGAGCTTCTGTCTCTTATACACATCTGACGCTGCCGACGAAGAGGATAGTGTAGATCTCGGTGGGCGCCGCATCCTTAAAAAAAAAAACATCT
>M99999:999:000000000-AFWM1:1:1105:2152:17658 2:N:0:8
GATGTTGGCTTCCCCGCTGTCGAATTTATGCTTGAGAAAACGATGACTAAGTTACAGTCTAGCTTCTGTCTCTTATACCCATCTGACGCTGCCGACGAAGAGGATTGTGGAGATCGCTGTGGGCGCCATTTTATTAAATAAAAAACTGTAG
>M99999:999:000000000-AFWM1:1:1113:15393:9401 2:N:0:8
GATGTTGGCTTCCCCGCTGTCGAATTTATGCTTGATAAAACGATGACTAAGATACAGGCGAGCTTCTGTCTCTTATACACATCTGACGCTGCCGACGAAGAGGATAGTGTAGCTCTCGGTGGTCCCGGTATCATTAAAAAAAAAAACACAG
>M99999:999:000000000-AFWM1:1:2102:9074:16857 2:N:0:8
GATGTTGGCTTCCCCGCTGTCGAATTTATGCTTGAGAAAACGATGACTAAGATACAGGCGAGCTTCTGTCTCTTATACACATCTGATGCTGCCGACGAAGAGGATAGTGTAGCTCTCGGTGGTCGCAGTATCATTCAAAAAAAAAAGGCAG
>M99999:999:000000000-AFWM1:1:2104:24433:15531 2:N:0:8
GATGTTGGCTTCCCCGCTGTCGAATTTATGCTTGAGAAAACGATGACTAAGATACAGGCGAGCTTCTGTCTCTTATACACATCTGACGCTGCCGACGAAGAGGATAGTGTAGATCTCGTAGGTCGCCGTATTATTAAACAAAAAAAAACAG
>M99999:999:000000000-AFWM1:1:1103:7823:4562 2:N:0:8
GATGTTGGCTTCCCCGCTGTCGAATTTATGCTTGAGAAAACGATGACTAAGATACAGGCGAGCTTCTGTCTCTTATACACATCTGACGCTGCCGACGAAGAGGATAGTGAAGCTCTCGGTGGTTGCCTTATTGTTACCAACAAAAAGACAG
>M99999:999:000000000-AFWM1:1:1111:26945:9135 2:N:0:8
GATGTTGGCTTCCCCGCTGTCGAATTTATGCTTGAGAAAACGATGACTAAGAACAGGCGAGCTTCTGTCTCTTATACACATCTGACGCTGCCGACGAAGAGGATAGTGTAGATCTCGGTGGTCGCCGTCTCATTAAAAAAAAACAACGAGA
>M99999:999:000000000-AFWM1:1:2106:22807:25569 2:N:0:8
GATGTTGGCTTCCCCGCTGTCGAATTTATGCTTGAGAAAACGATGACTAAGATACAGGCGAGCTTCTGTCTCTTATACACATCTGACGCTGCCGACGAAGAGGATAGTGTAGATCTCGGCGGGACCCGTAACATTAAAACACAAAAACACG
>M99999:999:000000000-AFWM1:1:2114:9644:11826 2:N:0:8
GATGTTGGCTTCCCCGCTGTCGAATTTATGCTTGAGAAAACGATGACTAAGATACAGGCGAGCTTCTGTCTCTTATACACATCTGACGCTGCCGACGAAGAGGATAGTGTAGATCTCGGTGGTCGCCGTATCATTAAAAAAAAAAAAAGTA
>M99999:999:000000000-AFWM1:1:2104:10204:14883 2:N:0:8
GATGTTGGCTTCCCCGCTGTCGAATTTATGCTTGAGAAAACGATGACTAAGATACAGGCGAGCTTCTGTCTCTTATACACATCTGACGCTGCCGACGAAGAGGATAGTGTAGATCTCGGTGGTCGCAGTATCCTTAAAACAAAAAATACAA
>M99999:999:000000000-AFWM1:1:1103:10307:4341 2:N:0:8
GATGTTGGCTTGCCCGCTGTCGAATTTATGCTTGAGAAAACGATGACTAAGATACAGGCGAGCTTCTGTCTCTTATACACATCTGACGCTGCCGACGAAGAGGATAGTGTAGCTCTCGGTGGCCGCCGTATCATTAACAAACACAACACAT
>M99999:999:000000000-AFWM1:1:2110:15681:9633 2:N:0:8
GATGTTGGCTCGCCCGCTGTCGAATTTATGCTTGAGAAAACGATGACTAAGATACAGGCGCGCTTCTGTCTCCTATACACCTCTGACGCTGACGACGAAGAGGATACTGGTCGACTCCACAGTCGTCCACTACTCAAACAACAAACATGCG
>M99999:999:000000000-AFWM1:1:1102:23921:18273 2:N:0:8
GATGTTGGCTTGCCCGCTGTCGAATTTATGCTTGAGAAAACGATGACTAAGATACAGGCGAGCTTCTGTCTCTTATACACATCTGACGCTGCCGACGAAGAGGATAGTGTAGATCTCGTCGGTCGCCGTATCGTTAAAATAAAACAGAACC
>M99999:999:000000000-AFWM1:1:1114:4893:13995 2:N:0:8
GCTGTTGGCTTGCCCTCTGTCGAATTTATGCTTGAGAAAACGATGGCTAAATCCAGGCGAGCTTCTGTCTCTTATACACATCTGACGCTGCCGACGAAGAGGGTAGTGTAGATCTTGGTGGTCGTCGTATCATTAAAGCAAAAAGCAGAGA
>M99999:999:000000000-AFWM1:1:1113:20814:20059 2:N:0:8
GATGTTGGCTTGCCCGCTGTCGAATTTATGCTTGAGAAAACGATGACTAAGATACAGGCGAGCTTCTGTCTCTTATCACATCTGACGCTGCCGACGAAGAGGATAGTGTAGATCTCGTTGGTCGCCGTATCATTAACAACAAAAAGCGATG
>M99999:999:000000000-AFWM1:1:1110:15267:27611 2:N:0:8
GATGTTGGCTTGCCCGCTGTCGAATTTATGCTTGAGAAAACGATGACTAAGATACAGGCGAGCTTCTGTCTCTTATACACATCTGACGCTGCCGACGAAGAGGATAGTGTAGATCTAGGTGGTCGCCGCACCATTAAAAAAACAAAAACTA
>M99999:999:000000000-AFWM1:1:1112:18872:11268 2:N:0:8
GATGTTGGCTTGCCCGCTGTCGAATTTATGCTTGAGAAAACGATGACTAAGATACAGGCGAGCTTCTGTCTCTTATACACATCTGACGCTGCCGACGAAGAGGATAGTGTAGATCTCGGGGGTCGGCGTATCATTAAAAAAAAAAACAGTG
>M99999:999:000000000-AFWM1:1:1111:14265:19161 2:N:0:8
GATGTTGGCTTGCCCGCTGTCGAATTTATGCTTGAGAAAACGATGACTAAGATACAGGCGAGCTTCTGTCTCTATACACATCTGACGCTGCCGACGAAGAGGATAGTGTAGATCTCGGTGGTCGCCGTATCATTAAAAAAAAACATATGGT
>M99999:999:000000000-AFWM1:1:2102:13458:6523 2:N:0:8
GATGTTGGCTTTCCCGCTGTCGAATTTATGCTTGAGAAAACGATGACTAAGATACAGGCGAGCTTCTGTCTCTTATACACATCTGACGCTGCCGACGAAGAGGATAGGGTAGCTCTAGGTGGTCGTCTCACCATTACAACAAAATATAGAT
>M99999:999:000000000-AFWM1:1:2104:17313:11722 2:N:0:8
GATGTTGGCTTGCCCGCTGTCGAATTTATGCTTGAGAAAACGATGACTAAGATACAGGCGAGCTTCTGTCTCTTATACACATCTTACGCCTCCGACGAAGAGGATAGTGTAGTACTCGGTTGACGCCGACTCATATAAAACAAAAAAAGTT
>M99999:999:000000000-AFWM1:1:1107:7578:4881 2:N:0:8
GATGTTGGCTTGCCCGCTGTCGAATTTATGCTTGAGAAAACGATGACTAAGATACAGGCGAGCTTCTGTCTCTTATACACATCTGACGCTGCCGACGAAGAGGATAGTGTAGCTCTCGGCGGTCGCCGTATCATTAAAAACAAGAACAGAT
>M99999:999:000000000-AFWM1:1:2114:19745:9446 2:N:0:8
GATGTTGGCTTGCTCGCTGTCGAATTTATGCTTGAGAAAACGATGACTAAGATACAGGCGAGCTTCTGTCTCTTATACACATCTGACGCTGCCGACGAAGAGGATAGTGTAGATCTCGGTGGACGCCGTATCATTAACAAAAAAAAAAGTG
>M99999:999:000000000-AFWM1:1:1109:28058:11817 2:N:0:8
GATGTTGGCTTGCTCGCTGTCGAATTTATGCTTGAGAAAACGATGACTAAGCTACAGGCGAGCTTCTGTCTCTTATACACATCTGACGCTGCCGACGAAGAGGATAGTGTAGATCTCGGTGGTCGCCGTATCATTAAAAAAAAAACCAACG
>M99999:999:000000000-AFWM1:1:2109:15080:4598 2:N:0:8
GATGTTGGCTTGCTCGCTGTCGAATTTATGCTTGAGAAAACGATGACTAAGATACAGGCGAGCTTCTGTCTCTTATACACATCTGACGCTGCCGACGAAGAGGATAGTGTAGCTATCGGTGGTCCCCGTATTATTATAAACAACTAATGGG
>M99999:999:000000000-AFWM1:1:2112:15539:6456 2:N:0:8
GATGTTGGCTTGCTCGCTGTCGAATTTATGCTTGAGAAAACGATGACTAAGATACAGGCGAGCTTCTGTCTCTTATACACATCTGACGCTGCCGACGAAGAGGATAGTGTAGATCTCGGTGGACGCCGTATTATTAAAAAAACAAATCGGG
>M99999:999:000000000-AFWM1:1:1104:18319:6069 2:N:0:8
GATGTTGGCTTGCTCGCTGTCGAATTTATGCTTGAGAAAACGATGACTAAGATACAGGCGAGCTTCTGTCTCTTATACACATCTGACGCTGCCGACGAAGAGGATAGTGTAGATCTCGGTGGTCGCCGTATCATTAAAACAAAAAATACAT
>M99999:999:000000000-AFWM1:1:1104:17830:9873 2:N:0:8
GATGTTGGCTTGCTCGCTGTCGAATTTATGCTTGAGAAAACGATGACTAAGATACAGGCGAGCTTCTGTCTCTTATACACATCTGACGCTGCCGACGAAGAGGATAGTGTAGATCTCGGTGGTCGCCGGATCATTTAAAAAAAAAGTACAG
>M99999:999:000000000-AFWM1:1:2108:15819:9104 2:N:0:8
GATGTTGGCTTGCTCGCTGTCGAATTTATGCTTGAGAAAACGATGACTAAGATACAGGCGAGCTTCTGTCTCTTATACACATCTGACGCTGCCGACGAAGAGGATAGTGTAGATCTCGGTGGTCGACGTATCCTTAAAAAAAAAAAAGAAT
>M99999:999:000000000-AFWM1:1:2101:11612:4892 2:N:0:8
GATGTTGGCTTGCTCGCTGTCGAATTTATGCTTGAGAAAACGATGACTAAGATACAGGCGAGCTTCTGTCTCTTATACACATCTGACGCTCCCGACGAAGAGGATAGTGTAGATCTCGGTGGTCCTCGTAGCAGTCACAGTATGAAGAAGT
>M99999:999:000000000-AFWM1:1:1103:8556:15705 2:N:0:8
GATGTTGGCTTGCTCGCTGTCGAATTTATGCTTGAGAAAACGATGACTAAGATACAGGCGAGCTTCTGTCTCTTATACACATCTGACGCTGCCGACGAAGCGGATAGTGTAGATCTCTGTGGTCGCCGAATTACTAAAAAAACAAAATGAG
>M99999:999:000000000-AFWM1:1:2101:18534:12493 2:N:0:8
GATGTTGGCTTGCTCGCTGTCGAATTTATGCTTGAGAAAACGATGACTAAGATACAGGCGAGCTTCTGTCTCTTATACACATCTGACGCTGCCGACGAAGAGGATAGTGTAGATCTCGGTGGACGCCGTACAATTACAAAAAAAAAAACAG
>M99999:999:000000000-AFWM1:1:1108:7874:22179 2:N:0:8
GATGTTGGCTTGCTCGCTGTCGAATTTATGCTTGAGAAAACGATGACTAAGATACAGGCGAGCTTCTGTCTCTTATACACATCTGACGCTGCCGACGAAGAGGATAGTGTAGTTCTCGGTGCACGCCGCGTTATTAAAAAAAAAATACTCG
>M99999:999:000000000-AFWM1:1:1107:2695:18182 2:N:0:8
GATGTTGGCTTGCTCGCACCCGACGATATGTATGAGAAAACGATGACTAAGATACAGGCGAGCTTCTGTCTCTTATACACATCTGACGCTGCCGACGAAGAGGATAGTGTAGATCTCGGTGGTCGCCGTATCATTAAAAAAAAAAACGACG
>M99999:999:000000000-AFWM1:1:2108:15422:1873 2:N:0:8
GATGTTGGCTTGCTCGCACCCGACGATATGTATGAGAAAACGATGACTAAGATACAGGCGAGCTTCTGTCTCTTATACACATCTGACGCTGCCGACGAAGAGGATAGTGTAGATCTCGGTGGTCGCGGTCTCCTTAAAAAAAAAACAAATA
>M99999:999:000000000-AFWM1:1:1109:22102:6127 2:N:0:8
GATGTTGGCTTGCTCGCACCCGACGATATGTATGAGAAAACGATGACTAAGATACAGGCGCGCTTCTGTCTCTTATACACATCTGACGCTGCCGACGAAGAGGATAGTGTAGATCTCGGGGGTCGCCGTATCATTAAAAAAAAACAAAATG
>M99999:999:000000000-AFWM1:1:1110:22274:15942 2:N:0:8
GATGTTGGCTTGCTCGCACCCGACGATATGTATGAGAAAACGATGACTAAGATACAGGCGAGCTTCTGTCTCTTATACACATCTGACGCTGCCGACGAAGAGGATAGTGTAGATCTCGGTGGTCGCCGCATCATTAAAAAACAAAAAGTAA
>M99999:999:000000000-AFWM1:1:1111:21700:19984 2:N:0:8
GATGTTGGCTTGCTCGCACCCGACGATATGTATGAGAAAACGATGACTAAGATACAGGCGAGCTTCTGTCTCTTATACACATCTGACGCTGCCGACGAAGAGGATAGTGTAGATCTCGGTGGTCGGCGTATCCTTAACAAAAACACACAGA
>M99999:999:000000000-AFWM1:1:1112:25528:17695 2:N:0:8
GATGTTGGCTTGCTCGCACCCGACGATATGTATGAGAAAACGATGACTAAGATACAGGCGAGCTTCTGTCTCTTATACACATCTGACGCTGCCGACGAAGAGGATAGTGTAGCTCTCGGTGGTCGCCCTATCATTAAAAAAAAAAAGAGGA
>M99999:999:000000000-AFWM1:1:1106:11144:23952 2:N:0:8
GATGTTGGCTTGCTCGCACCCGACGATATGTATGAGAAAACGATGACTAAGATACAGGCGAGCTTCTGTCTCTTATACACATCTGACGCTGCCGACGAAGAGGATAGTGTAGATCTCGGTGGTCGCCGTATCATTAAAAAAAAAAATAACA
>M99999:999:000000000-AFWM1:1:2113:11739:22716 2:N:0:8
GATGTTGGCTTGCTCGCACCCGACGATATGTATGAGAAAACGATGACTAAGATACAGGCGAGCTTCTGTCTCTTATACACATCTGACGCTGCCGACGAAGAGGATAGTGTAGATCTCGGTGGCCGCCGCATCCTAAACAAAAAAAACACGT
>M99999:999:000000000-AFWM1:1:1107:19320:24101 2:N:0:8
GATGTTGGCTTGCTCGCACCCGACGATATGTATGAGAAAACGATGACTAAGATACAGGCGAGCTTCTGTCTCTTATACACATCTGACGCTGCCGACGAAGAGGATAGTGTAGATCTCGGTGGTCCACGTATCCTTAAAAACAAAAATGAGA
>M99999:999:000000000-AFWM1:1:1108:2659:13103 2:N:0:8
GATGTTGGCTTGCTCGCACCCGACGATATGTATGAGAAAACGATGACTAAGATACAGGCGAGCTTCTGTCTCTTATACACATCTGACGCTGCCGACGAAGAGGATAGTGTAGATCTCGGTGGTCGCCGAATCTTTAAAAAAACAAATATGA
>M99999:999:000000000-AFWM1:1:1113:11583:19681 2:N:0:8
GATGTTGGCTTGCTCGCACCCGACGATATGTATGAGAAAACGATGACTAAGATACAGGCGAGCTTCTGTCTCTTATACACATCTGACGCTGCCGACGAAGAGGATAGTGTAGAGCTCGGTGGTCGCCGTATCATTACAAAAAAAAAAAGAG
>M99999:999:000000000-AFWM1:1:2108:23673:9220 2:N:0:8
GATGTTGGCTTCCCCGCATTCGACGAATGTATGAGAAAACGATGACTAAGAACAGGCGAGCTTCTGTCTCTTATACACATCTGACGCTGCCGACGAAGAGGATAGTGTATATATCGGTGGACGCCGTATCCTTAAAAAAACAAAAAGAGAT
>M99999:999:000000000-AFWM1:1:1111:14953:8087 2:N:0:8
GATGTTGGCTTCCCCGCATTCGACGATATGTATGAGAAAACGATGACTAAGATACAGGCGAGCTTCTGTCTCTTATACACATCTGACGCTGCCGACGAAGAGGATAGTGTAGATCTCTGTGGTCGCCGTATCATTAACAAACAAAAAAATG
>M99999:999:000000000-AFWM1:1:2112:23067:10400 2:N:0:8
GATGTTGGCTTCCCCGCATTCGACGATATGTATGAGAAAACGATGACTAAGATACAGGCGAGCTTCTGTCTCTTATACACATCTGACGCTGCCGACGAAGAGGATAGTGTAGATCTAGGTGGTCGCCGTATCATTAAAAAAAAAAACAAAT
>M99999:999:000000000-AFWM1:1:1108:17197:13322 2:N:0:8
GATGTTGGCTTCCCCGCATTCGACGAATGTATGAGAAAACGATGACTAAGATACAGGCGAGCTTCTGTCTCTTATACACATCTGACGCTGCCGACGAAGAGGATAGTGTAGATCTCGGTGGTCGCCGTATCATTAACAAACAAAAACGAGT
>M99999:999:000000000-AFWM1:1:1107:12930:4793 2:N:0:8
GATGTTGGCTTCCCCGCATTCGACGATATGTATGAGAAAACGATGACTAAGATACAGGCGAGCTTCTGTCTCTTATACACATCTGACGCTGCCGACGAAGAGCATAGTGTAGATCTCGGCGGTCCCCGTATCCTTAAAAAAAAAAAAACTA
>M99999:999:000000000-AFWM1:1:2107:20235:5327 2:N:0:8
GATGTTGGCTTCCCTGCATTCGACGATATGTATGAGAAAAAGATGACTAAGATACCGGCGAGCTTCTGTCTCTTATACACCTCTGACGCTGCCGACGAAGAGGATAGTGTAGATCTCGGTAGTAGCCTTATCCTTCAAAAAGAAGACAGTC
>M99999:999:000000000-AFWM1:1:1110:5518:16922 2:N:0:8
GATGTTGGCTTCCCCGCATTCGACGATATGTATGAGAAAACGATGACTAAGATACAGGCGAGCTTCTGTCTCTTATACACATCTGACGCTGCCGACGAAGAGGATAGTGTAGATCTCGGTGGTAGCCGTATCATTAAAACAAAAAACACGG
>M99999:999:000000000-AFWM1:1:1106:21889:11200 2:N:0:8
GATGTTGGCTTCCCCGCATTCGACGATATGTATGAGAAAACGATGACTAAGATACAGGCGAGCTTCTGTCTCTTATACACATCTGACGCTGCCGACGAAGAGGATAGTGTAGATCTCGGTGGTCGCCGTATCCTTAACAAAAACAATAGGG
>M99999:999:000000000-AFWM1:1:2103:10869:19181 2:N:0:8
GATGTTTGCTTCCCCGCATTCGACGATATGTATGAGCAAACGATGACTAAGATACAGGCGAGCTTCTGTCTCTTATACACATCTGACGATGCCGACGAAGAGGCTAGCGTAGTTCTCGGCTGTCGCCTCATCACTAAACACAACATAAGGG
>M99999:999:000000000-AFWM1:1:2113:6065:8982 2:N:0:8
GATGTTGGCTTCCCCGCATTCGACGATATGTATGAGAAAACGATGACTAAGATACAGGCGAGCTTCTGTCTCTTATACACATCTGACGCTGCCGACGAAGAGGATAGTGTAGATCTACGAGGTCGCCGTATCATTCACAAAAAAAATGACG
>M99999:999:000000000-AFWM1:1:1107:16146:11153 2:N:0:8
GATGTTGGCTTGCCCGCATTCGACGATATGTATGAGAAAACGATGACTAAGATACAGGCGAGCTTCTGTCTCTTATACACATCTGACGCTGCCGACGAAGAGGAAAGTGTAGATCTCGGTGGTCGCCGTATTATTAAAAAAAAAGATAGGG
>M99999:999:000000000-AFWM1:1:1112:17762:2966 2:N:0:8
GATGTTGGCTTGCCCGCATTCGACGATATGTATGAGAAAACGATACTAAGATACAGGCGAGCTTCTGTCTCTTATACACATCTGACGCTGCCGACGAAGAGGATAGTGTAGATCTCGGTGGAAGCCGTATCATTCAACAAACAGAAGATGT
>M99999:999:000000000-AFWM1:1:1103:16912:14988 2:N:0:8
GATGTTGGCTTGCCCGCATTCGACGATATGTATGAGAAAACGATGACTAAGATACAGGCGAGCTTCTGTCTCTTATACACATCTGACGCTGCCGACGAAGAGGCTAGTGTAGATCTCGGTGGTCGCCGTATCATTAAAAAAACAAACAACT
>M99999:999:000000000-AFWM1:1:2113:13364:24902 2:N:0:8
GATGTTGGCTTGCCCGCATTCGACGATATGTATGAGAAAACGATGACTAAGATACAGGCGAGCTTCTGTCTCTTATACACATCTGACGCTGCCGACGAAGAGGATAGTGTAGATCTCGGTGGTCGCCGTCACATTAACACAACAAGTGGTG
>M99999:999:000000000-AFWM1:1:2110:10543:24729 2:N:0:8
GATGTTGGCTTGCCCGCATTCGACGATATGTATGAGAAAACGATGACTAAGATACAGGCGAGCTTCTGTCTCTTATACACATCTGACGCTGCCGACGAAGAGGATAGTGTAGATCTCGGTGGTCGCAGTATCATTAAAAAAGAAACAACAG
>M99999:999:000000000-AFWM1:1:2110:10505:24016 2:N:0:8
GATGTTGGCTTGCCCGCATTCGACGATATGTATGAGAAAACGATGACTAAGATACAGGCGAGCTTCTGTCTCTTATACACATCTGACGCTGCCGACGAAGAGGATAGTGTAGTTCTCGTCGGTCACCGTATCATTCAAAAAAAAAAAATGG
>M99999:999:000000000-AFWM1:1:2112:15262:23859 2:N:0:8
GATGTTGGCTTGCCCGCATTCGACGATATGTATGAGAAAACGATGACTAAGATACAGGCGAGCTTCTGTCTCTTATACACATCTGACGCTGCCGACGAAGAGGATAGTGTAGATCTCGGTGGTACCCGGATTCTTAAAAACAAAACATCGG
>M99999:999:000000000-AFWM1:1:2104:21081:21120 2:N:0:8
GATGTTGGCTTGCCCGCATTCGACGATATGTATGAGAAAACGATGACTAAGATACAGGCGAGCTTCTGTCTCTTATACACATCTGACGCTGCCGACGAAGAGGATAGTGTCGATCTCGGTGGTCGCCGTCTCTTTCAAAAAAAAGAAAACT
>M99999:999:000000000-AFWM1:1:1105:25056:21249 2:N:0:8
GATGTTGGCTTGCCCGCATTCGACGATATGTATGAGAAAACGATGACTAAGATACAGGCGAGCTTCTGTCTCTTATACACATCTGACGCTGCCGACGAAGAGGATAGTGTAGATCTCTGTGGTCGCCGTACCCTTAACAAAAATAAAATCG
>M99999:999:000000000-AFWM1:1:2105:9771:8147 2:N:0:8
GATGTTGGCTTGCCCGCATTCGACGATATGTATGAGAAAACGATGCCTAAGATACAGGCGAGCTTCTGTCTCTTATACACATCTGACGCTGCCGACGAAGAGGATAGTGTAGATCTCGGTGGTCGCCGTATCATTTAAAAAAAAAAAATAA
>M99999:999:000000000-AFWM1:1:2111:8076:19967 2:N:0:8
GATGTTGGCTTGCTCGCATTCGACGATATGTATGAGAAAACGATGACTAAGATACAGGCGAGCTTCTGTCTCTTATACACATCTGACGCTGCCGACGAAGAGGATAGTGTAGATCTCGGTGTGCACCGTATCATTAAAAAAAACAACACCA
>M99999:999:000000000-AFWM1:1:2114:9239:3489 2:N:0:8
GATGTTGGCTTGCTCGCATTCGACGATATGTATGAGAAAACGATGACTAAGATACAGGCGAGCTTCTGTCTCTTATACACATCTGACGCTGCCGACGAAGAGGATAGTGTAGATCTCGGTGGTAGCCGCACCAATTACAAAAAAAAGTGCA
>M99999:999:000000000-AFWM1:1:2104:9460:15457 2:N:0:8
GATGTTGGCTTGCTCGCATTCGACGATATGTATGAGAAAACGATGACTAAGATACAGGCGAGCTTCTGTCTCTTATACACATCTGACGCTGCCGACGAAGAGGATAGTGTAGATCTAGGTGGTCGCCGTATCATTCACAAAAAAAACAGAG
>M99999:999:000000000-AFWM1:1:1103:26704:11499 2:N:0:8
GATGTTGGCTTGCTCGCACTCGACGATATGTATGAGAAAACGATGACTAAGATACAGGCGAGCTTCTGTCTCTTATACACATCTGACGCTGCCGACGAAGAGGATAGTGTAGATCTCGGTGGTCGCCGTATCATTAAAAAAAAAAAGAAGA
>M99999:999:000000000-AFWM1:1:1102:28043:15613 2:N:0:8
GATGTTGGCTTGCTCGCATTCGATGATATGTATGAGCAAACGATGACTAAGATACAGGCGAGCTTCTGTCTCTTATACACATCTGACGCTGCCGACGAAGAGGATAGTGTAGATCTCGGTGGTCGTCGTATCATTAAAAAACAAAAAACGA
>M99999:999:000000000-AFWM1:1:2113:15936:15382 2:N:0:8
GATGTTGGCTTGCTCGCATTCGACGATATGTATGAGAAAACGATGACTAAGATACAGGCGAGCTTCTGTCTCTTATACACATCTGACGCTGCCGACGAAGAGGATAGTGTAGATCTCGGTGGTCGCCGTTTCATTCAAAAAAAAAAGCAGC
>M99999:999:000000000-AFWM1:1:2112:21868:11728 2:N:0:8
GATGTTGGCTTGCTCGCATTCGACGATATGTATGAGAAAACGATGACTAAGATACAGGCGAGCTTCTGTCTCTTATACACATCTGACGCTGCCGACGAAGAGGATAGTGTAGATCTCGGTGGTCGTCGCATCCTTCAAAAAAAAAAAGTAG
>M99999:999:000000000-AFWM1:1:2106:28530:17926 2:N:0:8
GATGTTGGCTTGCTCGCATTCGACGATATGTATGAGAAAACGATGCTAAGATACAGGCGAGCTTCTGTCTCTTATACACATCTGACGCTGCCGACGAAGAGGATAGTGTAGATCTACATGGTCTGCCCATCTCTAAAAAAAAAAAAAAGCT
>M99999:999:000000000-AFWM1:1:1112:16562:7383 2:N:0:8
GATGTTGGCTTGCTCGCATTCGACGATATGTATGAGAAAACGATGACTAAGATACAGGCGAGCTTCTGTCTCTTATACACATCTGACGCTGCCGACGAAGAGGATAGTGTAGATCTCGGCGGTCGCCGTATCATTAAAAAAAAAAAAATGA
>M99999:999:000000000-AFWM1:1:1112:17288:18361 2:N:0:8
GATGTTGGCTTGCTCGCATTCGACGATATGTCTGAGAAAACGATGACTAAGATACAGGCGCGCTTCTGTCTCTTATACACATCTGACGCTGCCGACGAACAGGACTGTGTAGATCTCGGTGGTCGCCGTATCCTTAAAAAAAAAAATAAGG
>M99999:999:000000000-AFWM1:1:1109:15541:8151 2:N:0:8
GATGTTGGCTTGCTCGCATTCGACGATATGTATGAGAAAACGATGACTAAGATACAGGCGAGCTTCTGTCTCTTATACACATCTGACGCTGCCGACGAAGAGGATAGTGTAGATCTCGGTGGTCGCCGTATCATTTAAAAAAAAGACTAAA
>M99999:999:000000000-AFWM1:1:1112:28316:13832 2:N:0:8
GATGTTGGCTTGCTCGCATTCGACGATATGTATGAGAAAACGATGACTAAGATACAGGCGAGCTTCTGTCTCTTATACACATCTGACGCTGCCGACGAAGAGGATAGTGCAGTTTTCGTGGGTCGCCGGTTCATTAACAAAAATATCAGTT
>M99999:999:000000000-AFWM1:1:2103:25377:9837 2:N:0:8
GATGTTGGCTTGCTCGCATTCGACGATATGTATGAGAAAACGATGGCTAAGCTACAGGCGAGCTTCTGTCTCTTATACACATCTGACGCTGCCGACGAAGAGGATAGTGTAGAGTTAGGTGGTCGCCGTGACGTGACCAAAAAACACAAAC
>M99999:999:000000000-AFWM1:1:2104:9882:11121 2:N:0:8
GATGTTGGCTTCCCCGCTGTCGACGATATGTATGAGAAAACGATGACTAAGCTACAGGCGAGCTTCTGTCTCTTATACACATCTGACGCTGCCGACGAAGAGGATAGTGTAGATCTCGGTGGTCGCCGTATCATTAAAAAAAAAGTAGATT
>M99999:999:000000000-AFWM1:1:2101:11154:22974 2:N:0:8
GATGTTGGCTTCCCCGCTGTCGACGATATGTATGAGAAAACGATGACTAAGATACAGGCGAGCTTCTGTCTCTTATACACATCTGACGCTGCCGACGAAGAGGATAGTGTAGATATCGGTGGACGCAGTATCATTAAAACAAAACAGATGA
>M99999:999:000000000-AFWM1:1:2102:26437:13777 2:N:0:8
GATGTTGGCTTCCCCGCTGTCGACGATATGTATGAGAAAACGATGACTAAGATACAGGCGAGCTTCTGTCTCTTATACACATCTGACGCTGCCGACGAAGAGGATAGTGTAGATCTCGGCGGGCGCCGCATCATTAAAAAAACACAGAACA
>M99999:999:000000000-AFWM1:1:2114:21248:25625 2:N:0:8
GCTTTTGGCTTCCCCGATGTCGACGAGATGTATGAGAAAACGATGCCTAAGAAACAGGCGAGCTTCTGGATCTTATACACATCTAACAATTCCGACAAGTGAATACTGTATCTCTAGTAGATACTCCGACTATGGTACCCATAGCAATGAA
>M99999:999:000000000-AFWM1:1:1101:16369:21213 2:N:0:8
GATGTTGGCTTCCCCGCTGTCGACGATATGTCTGAGAAAACGATGACTAAGATACAGGCGAGCTTCTGTCTCTTATACACATCTGACGCTGCCGACGAAGAGGATAGTGTAGATCTCGGGGGTCGCCGTATCATTAAAAAAAAAAACAGGA
>M99999:999:000000000-AFWM1:1:2107:24670:9616 2:N:0:8
GATGTTGGCTTCCCCGCTGTCGACGATATGTATGAGAAAACGATGACTAAGATACAGGCGAGCTTCTGTCTCTTATACACATCTGACGCTGCCGACGAAGAGGATAGTGTAGATCTCGGTAGTCGCCGGATCATTAAAAAAAAAAACAGCG
>M99999:999:000000000-AFWM1:1:2114:9350:6387 2:N:0:8
GATGTTGGCTTCCCCGCTGTCGACGATATGTATGAGAAAACGATGACTAAGATACAGGCGAGCTTCTGTCTCTTATACACATCTGACGCTGCCGCCGAAGAGGATAGTGTAGATCTCGGTGGTCGCCGTATCCTTCACAAAAAACAAGATG
>M99999:999:000000000-AFWM1:1:2114:11782:7672 2:N:0:8
GATGTTGGCTTCCCCGCTGTCGACGATATGTATGAGAAAACGATGACTAAGATACAGGCGAGCTTCTGTCTCTTATACACATCTGACGCTGCCGACGAAGAGGATAGTGTAGATCTCGGTGGACGCCGTCTCCTTAAACAACAAACAAGAC
>M99999:999:000000000-AFWM1:1:2106:7275:7207 2:N:0:8
GATGTTGGCTTCCCCGCTGTCGAGATATGTATGAGAAAACGATGACTAAGATACAGGCGAGCTTCTGTCTCTTATACACATCTGACGCTGCCGACGAAGAGGATAGTGGAGCTCTCGGTGGTCGCCGTATCCTTAAAAAAACAAAAAGAAG
>M99999:999:000000000-AFWM1:1:2105:19595:21434 2:N:0:8
GATGTTGGCTTCCCCGCTGTCGACGATATGTATGAGAAAACGATGACTAAGATACAGGCGAGCTTCTGTCTCTTATACACATCTGACGCTGCCGACGAAGAGGATAGTGTAGATCTCTGTGGTCGCCGTATCCTTAAAAACAACACATAGG
>M99999:999:000000000-AFWM1:1:1104:16334:4690 2:N:0:8
GATGTTGGCTTCCCCGCTGTCGACGATATGTATGAGAAAACGATGACTAAGATACAGGCGAGCTTCTGTCTCTTATACACATCTGACGCTGCCGACGAAGAGGATAGTGTAGATCTCGGTGGTCGCCCTATCATTAAAAAAAAAAAACTAG
>M99999:999:000000000-AFWM1:1:2107:4630:16924 2:N:0:8
GATGTTGGCTTGCTCGCATTCGAGATTATGTATGAGAAAACGACGACTAAGATACAGGCGCGCTTCTGTCTCTTATACACATCTGACGCTGCCGACGAAGAGGATAGTGTAGATCTCGGTGGTCGCCGTATCATTAAAAAAAAAAAACGTG
>M99999:999:000000000-AFWM1:1:1106:16514:15162 2:N:0:8
GATGTTGGCTTGCTCGCATTCGAGATTATGTATGAGAAAACGATGACTAAGATACAGGCGAGCTTCTGTCTCTTATACACATCTGACGCTGCCGACGAAGAGGATAGTGTAGATCTCGGTGGTCGCCGTATCCTTTAAAATAAACAAAGTG
>M99999:999:000000000-AFWM1:1:2105:8894:18141 2:N:0:8
GATGTTGGCTTGCTCGCATTCGAGATTATGTATAGAAAACGATGACTAAGATACAGGCGAGCTTCTGTCTCTTATACACATCTGACGCTGCCGACCAAGAGGATATTGTAGATCTCGGTGTGCCCCTGATCATTAAAACAAACAAACAGCG
>M99999:999:000000000-AFWM1:1:2108:7534:11145 2:N:0:8
GATGTTGGCTTGCTCGCATTCGAGATTAGTATGAGAAAACGATGACTAAGATACAGGCGAGCTTCTGTCTCTTATACACATCTGACGCTGCCGACCAAGAGGATAGTGTAGATCTCGGTGGTCGCCGTATCATTATAAAAAAACAAAACTG
>M99999:999:000000000-AFWM1:1:1110:22345:24465 2:N:0:8
GATGTTGGCTTGCTCGCATTCGAGATTATGTATGAGAAAACGATGACTAAGATACAGGCGAGCTTCTGTCTCTTATACAAATCTGACGCTCCCGACCAAGGGGATAGTTACAACTCGTGTGATCCCCTGCATTATAAAAAACAAAAGATCG
>M99999:999:000000000-AFWM1:1:1111:22788:4220 2:N:0:8
GATGTTGGCTTGCTCGCATTCGAGATTATGTATGAGAAAACGATGACTAAGATACAGGCGAGCTTCTGTCTCTTATACACATCTGACGCTGCCGACGAAGAGGATAGTGTAGATCTCGGTGGTCGCCCGTTCATTCAAAAAAAACAACTAA
>M99999:999:000000000-AFWM1:1:2107:12896:3688 2:N:0:8
GATGTTGGCTTGCTCGCATTCGAGATTATGTATGAAAAACGATGCTAAGATACAGGCGAGCTTCTGTCTCTTATACACATCTGACGCTGCCGACGAAGAGGATAGTGTAGATCTCGGTGGTCGCCGTATCATTAAAAAAAAAAATATAAAA
>M99999:999:000000000-AFWM1:1:2105:17586:23227 2:N:0:8
GATGTTGGCTTGCTCGCATTCGAGATTATGTATGAGAAAACGATGACTAAGATACAGGCGAGCTTCTGTCTCTTATACACATCTGACGCTGCCGACGAAGAGGATAGTGGAGATCTCGGTGGTCGCCGTATCATTAAAAAAAAACACGTAG
>M99999:999:000000000-AFWM1:1:2106:23559:14939 2:N:0:8
GATGTTGGCTTGCTCGCATTCGAGATTATGTATGAGAAAACGATGACTAAGATACAGGCGAGCTTCTGTCTCTTATACACATCTGACGCTGCCGACGAAGAGGATAGTGGAGATCTCGGTGGTCGCCGTATTATTACAAAAAAACAGTAGG
>M99999:999:000000000-AFWM1:1:1103:26561:20924 2:N:0:8
GATGTTGGCTTGCTCGCATTCGAGATTATGTATGAGAAAACGATGACTAAGATACAGGCGAGCTTCTGTCTCTTATACACATCTGACGCTGCCGACGAAGAGGATAGTGTAGGTCTCGGTGGTCGCTGAATCATTAAATAAAACAGCGGCT
>M99999:999:000000000-AFWM1:1:2112:17007:5223 2:N:0:8
GCTGTTGGCTTCCCCGCTGTCGAGATTATGTATGAGAAAACGATGACTAAGATACAGGCGAGCTTCTGTCTCTTATACACATCTGACGCTGCCGACGAAGAGGATAGTGTAGATCTCGCGCGTCGCCTCACCTTTAACAAAGAACAAGAGT
>M99999:999:000000000-AFWM1:1:2111:6905:10770 2:N:0:8
GATGTTGGCTTCCCCGCTGTCGAGATTATGTATGAGAAAACGATGACTAAGATACAGGCGAGCTTCTGTCTCTTATACACATCTGACGCTGCCGACGAAGAGGATAGTGTAGATCTCGGGGGTCGCAGTATAGTTAAAAAAAAAAACAAGG
>M99999:999:000000000-AFWM1:1:2101:19480:4199 2:N:0:8
GATGTTGGCTTCCCCGCTGTCGAGATTATGTATGAGAAAACGATGACTAAGATACAGGCGAGCTTCTGTCTCTTATACACATCTGACGCTGCCGACGAAGAGGATAGTGGAGATCTCGGTGGTCGCGCTATCATTTAAAAAACAAACGATC
>M99999:999:000000000-AFWM1:1:1109:17774:16819 2:N:0:8
GATGTTGGCTTCCCCGCTGTCGAGATTATGTATGAGAAAACGATTACTAAGATACAGGCGAGCTTCTGTCTCTTATACACATCTGACGCTGCCGACGAAGAGGATAGTGTAGATCTCGGTGGTCGCCGCATCATTGAAAAAAAAAACAGAG
>M99999:999:000000000-AFWM1:1:2113:13293:2090 2:N:0:8
GATGTTGGCTTCCCCGCTGTCGAGATTATGTATGAGAAAACGATGACTAAGATACAGGCGAGCTTCTGTCTCTTATACACATCTGACGCTGCCGACGAAGAGGATAGTGTAGATCTCGGGGGTCGCCGTACCCTTAACACAAAAAACAGAA
>M99999:999:000000000-AFWM1:1:1101:23976:22313 2:N:0:8
GATGTTGGCTTCCCCGCTGTCGAGATTATGTATGAGAAAACGATGACTAAGATACAGGCGAGCTTCTGTCTCTTATACACATCTGACGCTGCCGACGAAGAGGATAGTGTAGATCTCGGTGGTCGCCGCTTCATTAAAAAAAAAAAACTTT
>M99999:999:000000000-AFWM1:1:2101:26087:19917 2:N:0:8
GATGTTGGCTTCCCCGCTGTCGAGATTATGTATGAGAAAACGATGACTAAGATACAGGCGAGCTTCTGTCTCTTATACACATCTGACGCTGCCGACGAAGAGGATAGTGTAGATCTCGGTGGTCGACGTATCGTTAAAAAAAAAAACAAGG
>M99999:999:000000000-AFWM1:1:1102:18393:7684 2:N:0:8
GATGTTGGCTTCCCCGCTGTCGAGATTATGTATGAGAAAACGATGACTAAGATACAGGCGAGCTTCTGTCTCTTATACACATCTGACGCTGCCGACGAAGAGGATAGTGTAGATCTCGGTGGACGCCGTATCATTAAAAAACAAAAAACAG
>M99999:999:000000000-AFWM1:1:2103:25341:14146 2:N:0:8
GATGTTGGCTTCCCCGCTGCCGAGATTATGCATGTTCAAACGACGACTAAGATACAGGCGCGCTTCTGTCTCTTATACACATCTGACGCTGCCGACGAAGTGCACAGTGTAGATCTCGGCGGCCTCCGTCTCATTAAAAAAAACACAAATA
>M99999:999:000000000-AFWM1:1:2114:19396:6396 2:N:0:8
GATGTTGGCTTGCTCGCACCCGAATTTATGTATGAGAAAACGATGACTAAGATACAGGCGAGCTTCTGTCTCTTATACACATCTGCCGCTGCCGACCAAGAGGATAGTTGAGCTCTCGGTATGCCTCTACACATCAAAACACAAAAAACGG
>M99999:999:000000000-AFWM1:1:1113:13411:5552 2:N:0:8
GATGTTGGCTTGCTCGCACCCGAATTTATGTATGAGAAAACGATGACTAAGATACAGGCGAGCTTCTGTCTCTTATACACATCTGACGCTGCCGACGAAGAGGATAGTGTAGATCTCGGTGGTTCCCGTATCCTTAAACACAAAATAATAG
>M99999:999:000000000-AFWM1:1:2105:19760:19382 2:N:0:8
GATGTTGGCTTGCTCGCACCCGAATTTATGTATGAGAAAACGATGACTAAGATACAGGCGAGCTTCTGTCTCTTATACACATCTGACGCTGCCGACGAAGAGGATAGTGTAGATCTCGGTGGTCGCCGTCTCATTTAAAAAAAAGAGCATT
>M99999:999:000000000-AFWM1:1:1110:17336:12108 2:N:0:8
GATGTTGGCTTGCTCGCACCCGAATTTATGTATGAGAAAACGATGACTTAGATACAGGCGAGCTTCTGTCTCTTATACACATCTTACGCTGCCGACGAAGAGGATAGTGTAGATCTCGGTGGTCGCCGTATCATTAAAAAAAAACAAACCA
>M99999:999:000000000-AFWM1:1:1111:16357:14506 2:N:0:8
GATGTTGGCTTGCTCGCACCCGAATTTATGTATGAGAAAACGATGACTAAGATACAGGCGAGCTTCTGTCTCTTATACACATCTGACGCTGCCGACGAAGAGGATAGTGTAGATCTCGGAGGACGTCGTACCCTTAAAAAAAACAACTATG
>M99999:999:000000000-AFWM1:1:1110:19440:12292 2:N:0:8
GATGTTGGCTTGCTCGCACCCGAATTTATGTATGAGAAAACGATGACTAAGATACAGGCGAGCTTCTGTCTCTTATACACATCTGACGCTGCCGACGAAGAGGATAGTGTAGATCTCGGGGGTCGACGTATCATTCAAAAAAAAAAATAAA
>M99999:999:000000000-AFWM1:1:2103:18577:26293 2:N:0:8
GATGTTGGCTTGCTCGCACCCGAATTTATGTATGAGAAAACGATGACTAAGATACAGGCGAGCTTCTGTCTCCTATACACATCTTACGCTGCCGACGAAGAGGATAGGGTAGATCTATGCGGGCGGCCTCACATTAAACAAACAAACATAC
>M99999:999:000000000-AFWM1:1:2104:27304:20216 2:N:0:8
GCTGTTGGCTTGCTCGCACCCGACTTTATGTATGAGAAAACGATGACTAAGATACAGGCGAGCTTCTGTCTCTTATACACATCTGCCGCTGCCCACGAAGAGGATAGTGACGATCTCTGACCGCGCAGTAATCGTAACTAACAAACAACGA
>M99999:999:000000000-AFWM1:1:2107:23585:13277 2:N:0:8
GATGTTGGCTTGCTCGCACCCGAATTTATGTATGAGAAAACGATGACTAAGATACAGGCGAGCTTCTGTCTCTTATACACATCTGCCGCTGCCGACGAAGAGGATAGTGTAGATCTCTTCTGTCGTCGGATCCTTAAAAAAAAAACCAATG
>M99999:999:000000000-AFWM1:1:2108:20496:10210 2:N:0:8
GATGTTGGCTTGCTCGCACCCGAATTTATGTATGAGAAAACGATGACTAAGATACAGGCGAGCTTCTGTCTCTTATACACATCTGACGCTGCCGAAGAAGAGGATAGTGTAGATCTCGGTGGTCGCCGTATCACTTAAAAAAAAAAAAACG
>M99999:999:000000000-AFWM1:1:1110:10161:19750 2:N:0:8
GATGTTGGCTTGCTCGCACCCGAATTTATGTATGAGAAAACGATGACTAAGATACAGGCGAGCTTCTGTCTCTTATACACATCTGACGCTGCCGACGAAGAGGATAGTGGAGATCTCGGAGGTCGCCGTCGCAATAAAAAACAAGACTGCG
>M99999:999:000000000-AFWM1:1:1107:1946:15649 2:N:0:8
GATGTTGGCTTGCCCGCATTCGAATTTATGTATGAGAAAACGATGACTAAGATACAGGCGAGCTTCTGTCTCTTATACACATCTGACGCTGCCGACGAAGCGGATAGTGTAGATCTCGGTGGTCGCCGTATCAATCAATAAAAAAACAAGC
>M99999:999:000000000-AFWM1:1:1112:26192:6408 2:N:0:8
GATGTTGGCTTGCCCGCATTCGAATTTATGTATGAGAAAACGATGACTAAGATACAGGCGAGCTTCTGTCTCTTATAAACATCTGCCGCTGCGGACGAAGAGGAAATTGGAGTCTACGGTGGCATCCGAATTATTCACACAATAAATGGTA
>M99999:999:000000000-AFWM1:1:1109:7812:12070 2:N:0:8
GATGTTGGCTTGCCCGCATTCGAATTTATGTATGAGAAAACGATGACTAAGATACAGGCGAGCTTCTGTCTCTTATACACATCTGACGCTGCCGACGAAGAGGATAGTGTAGATCTCGGTGGACGGCGCATCATTAAAAAAAAAAAATGGA
>M99999:999:000000000-AFWM1:1:2112:26109:16064 2:N:0:8
GATGTTGGCTTGCCCGCATTAGAATTTATGTATGAGAAAACGATGACTAAGATACAGGCGAGCTTCTGTCTCTTATACACATCTGACGCTGCCGACGAAGAGGATAGTGTAGATCTCGGTGGACGCGGCATCATTACAACAAAAACTATAA
>M99999:999:000000000-AFWM1:1:2113:19052:11271 2:N:0:8
GATGTTGGATTGCCCGCATTCGAATTTATGTATGAGAAAACGATGACTAAGATACAGGCGAGCTTCTGTCTCTTATACACATCTGACGCTGCCGACGAAGAGGATAGTGTAGATCTCGGTGGTCCCCGTACCCTTAAAAAAAAAGAAATAG
>M99999:999:000000000-AFWM1:1:1112:15005:2340 2:N:0:8
GATGTTGGCTTGCCCGCATTCGAATTTATGTATGAGAAAACGATGACTAAGATACAGGCGAGCTTCTGTCTCTTATACACATCTGACGCTGCCGAAGAAGAGGATAGTGTAGATCTCGGTGGTCGCCGCCTCATTTCAAAAAAAGAAAGAT
>M99999:999:000000000-AFWM1:1:2112:15984:13146 2:N:0:8
GATGTTGGCTTGCCCGCATTCGAATTTATGTATGAGAAAACGATGACTAAGATACAGGCGAGCTTCTGTCTCTTATACACCTCTGACGCTGCCGACGAAGAGGATAGTGAAGCTCTCGGGGGCCGCGGTATCATTTACAAAAAAGAAACAT
>M99999:999:000000000-AFWM1:1:1111:12802:27558 2:N:0:8
GATGTTGGCTTGCCCGCATTCGAATTTATGTATGAGAAAACGATGAATAAGATACAGGCGAGCTTCTGTCTCTTATACACATCTGACGCTGCCGACGAAGAGGATAGTGTAGATCTAGGTGGTCGTCGTAATCCTCAACTAAAGACATAGG
>M99999:999:000000000-AFWM1:1:1111:18229:5655 2:N:0:8
GATGTTGGCTTGCCCGCATCGAATTTATGTATGAGAAAACGATGACTAAGATACAGGCGAGCTTCTGTCTCTTATACACATCTGACGCTGCCGACGAAGAGGATAGTGTAGATCTCGGTGGTCGCCGTATCTTTAAAAAAAAAGCAACGAG
>M99999:999:000000000-AFWM1:1:2110:3277:18999 2:N:0:8
GATGTTGGCTTGCCCGCATTCGAATTTATGTATGAGAAAACGATGACTAAGATACAGGCGAGCTTCTGTCTCTTATACACATCTGACGCTGCCGACGAAGAGGATAGTGTAGATCTCGGTGGTCGCCGTATCATTGAACAAAAAAACGGAC
>M99999:999:000000000-AFWM1:1:1104:22804:4106 2:N:0:8
GATGTTGGCTTGCTCGCATTCGAATTTATGTATGAGAAAACGATGACTAAGATACAGGCGAGCTTCTGTCTCTTATACACATCTGACGCTGCCGACGAAGAGGATAGTGTAGTTCTCGTCGGTCGCCGTCTTATTACCAAAAACCGTACAG
>M99999:999:000000000-AFWM1:1:2114:8300:25052 2:N:0:8
GATGTTGGCTTGCTCGCATTCGAATTTATGTATGAGAAAACGATGACTAAGATACCGGCGAGCTTCTGTCTCTTATACACATCTGACGCTGCCGACGAAGAGGATAGTGTAAATCTCGGTGGGTCCCGTCATCTTAAACAAAAAAGTAGTA
>M99999:999:000000000-AFWM1:1:2103:6149:11069 2:N:0:8
GATGTTGGCTTGCTCGCTTCGGTTTATGTATGAGAAAACGATGACTAAGATACAGGCGAGCTTCTGTCTCTTATACACATCTGACGCTGCCGACGAAGAGGATAGTGTAGATCTCGGTTGTCGCCGTATTATTTAAAAACAACAAAGATAT
>M99999:999:000000000-AFWM1:1:1111:20314:21751 2:N:0:8
GATGTTGGCTTGCTAGCATCGAATTTATGTATGAGAAAACGATGACTAAGATACAGGCGAGCTTCTGTCTCTTATACACATCTGACGCTGCCGACGAAGAGGATAGTGTAGATCTCGGTGGTCGCCGTATCATTAAAAAAAAAACACAGTT
>M99999:999:000000000-AFWM1:1:1102:17472:25680 2:N:0:8
GATGTTGGCTTGCTCGCATTCGAATTTATGTATGAGAAAACGATGACTAAGATACAGGCGAGCTTCTGTCTCTTATACACATCTGACGCTGCCGACGAAGAGGATAGTGTAGATCTCGGTGGTCGCCGTATCATTAAACAAAAAACAATAG
>M99999:999:000000000-AFWM1:1:2105:21346:20316 2:N:0:8
GATGTTGGCTTGCTCGCATTCGAATTTATGTATGAGAAAACGATGACTAAGATACAGGCGAGCTTCTGTCTCTTATACACATCTGACGCTGCCGACGAAGAGGATAGTGTAGATTTAGGGGGGCGGCGTATTATTAAAAAAAACAAACTCG
>M99999:999:000000000-AFWM1:1:2105:16800:18092 2:N:0:8
GATGTTGGCTTGCTCGCATTCGAATTTATGTATGAGAAAACGATGACTAAGATACAGGCGAGCTTCTGTCTCTTATACACATCTGACGCTGCCAACGAAGAGGATAGTGTAGTTCTCGGTGGTCTGCGTATACGTAGAAAAAATACATTTG
>M99999:999:000000000-AFWM1:1:1106:17156:11972 2:N:0:8
GATGTTGGCTTGCTCGCATTCGAATTTATGTATGAGAAAACGATGACTAAGATACAGGCGAGCTTCTGTCTCTTATACACATCTGACGCTGCCGACGAAGAGGATAGTGTAGATCTCGGTGGTCGCCGCATCATTAAAAAAAAAAATAGAT
>M99999:999:000000000-AFWM1:1:1107:19551:11895 2:N:0:8
GATGTTGGCTTGCTCGATTCGAATTTATGTATGAGAAAACGATGACTAAGATACAGGCGAGCTTCTGTCTCTTATACACATCTGACGCTGCCGACGAAGAGGATAGTGTAGATCTCGGTGGTCGCCGTATCATTAACAAAAAAAGACGATG
>M99999:999:000000000-AFWM1:1:1111:15872:3950 2:N:0:8
GATGTTGGCTTGCTCGCATTCGAATTTATGTATGAGAAAACGATGACTAAGATACAGGCGAGCTTCTGTCTCTTATACACATCTGACGCTGCCGACGAAGAGGATAGTGTAGATCTCGGTGGTCCCCGTATCATTTACAAAAACAACAATG
>M99999:999:000000000-AFWM1:1:1102:11184:22055 2:N:0:8
GATGTTGGCTTGCTCGCATTCGAATTTATGTATGAGAAAACGATGACTAAGATACAGGCGAGCTTCTGTCTCTTATACACATCTGACGCTGCCGACGAAGAGGATAGTGTAGCTCTCGGTTGTCGCCGTATCGTTCAACAGCAAAAGCACG
>M99999:999:000000000-AFWM1:1:2106:25014:13169 2:N:0:8
GATGTTGGCTTGCTCGCATTCGAATTTATGTATGAGAAAACGATGACTAAGATACAGGCGAGCTTCTGTCTCTTATACACATCTGACGCTGCCGACGAAGAGGATAGTGTAGATCTCGGTGGTCGCCGTCTCATTAACAAAAAAAACACTA
>M99999:999:000000000-AFWM1:1:2108:12382:27363 2:N:0:8
GATGTTGGCTTGCTCGCATTCGAATTTATGTATGAGAAAACGATGACTAAGATACAGGCGAGCTTCTGTCTCTTATACACATCTGACGCTGCCGACGAAGAGGATAGTGTAGATCTTGGTGGACGCCGTATCTGTTAAACAACACAAAGAT
>M99999:999:000000000-AFWM1:1:1108:21534:8060 2:N:0:8
GATGTTGGCTTGCTCGCATTCGAATTTATGTATGAGAAAACGATGACTAAGATACAGGCGAGCTTCTGTCTCTTATACACATCTGACGCTGCCGACGAAGAGGATAGTGTAGATCTCGGTTGTCGCCGGATCCTTAAAAAAAAAAATAAGG
>M99999:999:000000000-AFWM1:1:1111:12547:18060 2:N:0:8
GATGTTGGCTTGCTCGCATTCGAATTTATGTATGAGAAAACGATGACTAAGATACAGGCGAGCTTCTGTCTCTTATACACATCTGACGCTGCCGACGAAGAGGATAGTGTAGATCTCGGTGGTCGCCGTCTCATTAAAAAAAAAAATAAGT
>M99999:999:000000000-AFWM1:1:1108:9789:9451 2:N:0:8
GATGTTGGCTTGCTCGCTGTCGAATTTATGTATGAGAAAACGATGACTAAGATACAGGCGAGCATCTGTTTCTTATACAAATCTGACGCTGCAGACGGAGAGGATAGTGTAGATCACGGACATCTCCGTCTCCATAAAAAGAGGAACAAGG
>M99999:999:000000000-AFWM1:1:1108:20740:6883 2:N:0:8
GATGTTGGCTTGCTCGCTGTCGAATTTATGTATGAGAAAACGATGACTAAGATACAGGCGAGCTTCTGTCTCTTATACACATCTGACGCTGCCGACGAAGAGGATAGTGTAGATCTCGGTGGTCGCCGTATCATTAAAAAAAAAACAGTAA
>M99999:999:000000000-AFWM1:1:1113:14479:11474 2:N:0:8
GATGTTGGCTTGCTCGCTGTCGAATTTATGTATGAGAAAACGATGACTAAGATACAGGCGAGCTTCTGTCTCTTATACACATCTGACGCTGCCGACGAAGAGGATAGTGTAGATCTCGGTGGTCGGCGTATTCTTAAAACAAAAAGCTCTT
>M99999:999:000000000-AFWM1:1:2101:19606:24044 2:N:0:8
GATGTTGGCTTGCTCGCTGTCGAATTTATGTATGAGAAAACGATGACTAAGATACAGGCGAGCTTTGAGACCTGTGTCGACCTGGCTTCTGTCTCTTATACACATCTGACGCTGCCGACGAAGAGGATAGTGTAGATCTCGGTGGGCGCCG
>M99999:999:000000000-AFWM1:1:2110:6549:5945 2:N:0:8
GATGTTGGCTTGCTCGCTGTCGAATTTATGTATGAGAAAACGATGACTAAGATACAGGCGAGCTTCTGTCTCTTATACACATCTGACGCTGCCGACGAAGAGGATAGTGTAGATCTCGGAGGTCGCCGTATCATTTAAAAAAAAGCAAGCG
>M99999:999:000000000-AFWM1:1:1114:12481:6852 2:N:0:8
GCTGTTGGCTTGTCGCTGCGAATTTATGTATGAGAAAACGATGACTAAGATACAGGCGAGCTTCTGTCTCTTATACACATCTGACGCTGCCGACGAAGAGGATAGTGTAGATCTCTGTGGCCCCCGTATCCTTAAAACATACAGGCACAGT
>M99999:999:000000000-AFWM1:1:2106:13641:16075 2:N:0:8
GATGTTGGCTTGCTCGCTGTCGAATTTATGTATGAGAAAACGATGACTAAGATACAGGCGAGCTTCTGTCTCTTATACACATCTGACGCTGCCGACGAAGAGGATAGTGTAGATCTCGGTGGTCGCCGTATCATTAACAAAAAAAAAAAAT
>M99999:999:000000000-AFWM1:1:1109:15226:15619 2:N:0:8
GATGTTGGCTTGCTCGCTGTCGAATTTAGTATGAGAAAACGATGACTAAGATACAGGCGAGCTTCTGTCTCTTATACACATCTGACGCTGCCGACGAAGAGGATAGTGTAGATCTCGGTGGTAGCCGTATCACTAAAGAAAAAACCACAGA
>M99999:999:000000000-AFWM1:1:2102:24313:19709 2:N:0:8
GATGTTGGCTTGCTCGCTGTCGAATTTATGTATGAGAAAACGATGACTAAGATACAGGCGAGCTTCTGTCTCTTATACACATCTGACGCTGCCGACGAAGAGGATAGTGTAGATCTCGGTGGTCGCCGTATTATTAAAAAAAAAAAATCAA
>M99999:999:000000000-AFWM1:1:2107:12939:21457 2:N:0:8
GATGTTGGCTTGCTCGCTGTCGAATTTATGTATGAGAAAACGATGACTAAGATACAGGCGAGCTTCTGTCTCTTATACACATCTGACGCTGCCGACGAAGAGGATAGTGTAGATCTCGGTGGTCGCCGTATCATTAAAAAAAAAAATACTT
>M99999:999:000000000-AFWM1:1:2106:24529:16924 2:N:0:8
GATGTTGGCTTGCTCGCTGTCGAATTTATGTATGAGAAAACGATGACTAAGATACAGGCGAGCTTCTGTCTCTTATACACATCTGACGCTGCCGACGAAGAGGATAGTGTAGATATCGGGGGTCGCCTGATCATTCAAAAAAAAAAAAGAG
>M99999:999:000000000-AFWM1:1:2108:1835:16329 2:N:0:8
GATGTTGGCTTCCCCGCATTCGACGTTATAGCTGAGAAACCGATGACTAAGATACAGGCGAGCTTCTGTCTCTTATACACATCTGACGCTGCCGACGAAGCGGATTGTGTACATCTCTGTGCTCCACTTTTCATTTTAAAACACCCTACAT
>M99999:999:000000000-AFWM1:1:2103:3283:13219 2:N:0:8
GATGTTGGCTTCCCCGCATTCGACGATATAGCTGAGAAAACGATGACTAAGATACAGGCGAGCTTCTGTCTCTTATACACATCTGACGCTGCCGACGAAGAGGATAGTGTAGATCTCGGTGGTCGCCGTATCATTAACAAAAAAAAATCGG
>M99999:999:000000000-AFWM1:1:1103:6831:20260 2:N:0:8
GATGTTGGCTTCCCCGCATTCGACGATATAGCTGAGAAAACGATGACTAAGATACAGGCGAGCTTCTGTCTCTTATACACATCTGACGCTGCCGACGAAGAGGATAGTGTAGATCTCGGGGGTCGCCGTATCCTTAAAAAAACAAATATAT
>M99999:999:000000000-AFWM1:1:1104:9574:25059 2:N:0:8
GATGTTGGCTTCCCCGCATTCGACGATATAGCTGAGAAAACGATGACTAAGATACAGGCGAGCTTCTGTCTCTTATACACATCTGACGCTGCCGACGAAGAGGATAGTGTAGATCTCGGTGGCGTCCGGATCATTAAAAAAACAAAATCAT
>M99999:999:000000000-AFWM1:1:1113:9646:11662 2:N:0:8
GATGTTGGCTTCCCCGCATTCGACGATATAGCTGAGAAAACGATGACTAAGATACAGGCGAGCTTCTGTCTCTTATACACATCTGACGCTGCCGACGAAGAGGATAGTGTAGATCTCGGTGGTCGCCGTATCATTTACAAAAAAAACAGGG
>M99999:999:000000000-AFWM1:1:1107:28186:11439 2:N:0:8
GCTGTTGGCTTCCCCGCATTCGACGATATAGCTGAGAAAACGATGACTAAGATACAGGCGAGCTTCTGTCTCTTATACCCATCTGACGCTGCCGACGAAGCGGCTCATGTACATCTCGGCGGTCGTCGCATCATTACACATACAGCAGATG
>M99999:999:000000000-AFWM1:1:2107:14183:16260 2:N:0:8
GATGTTGGCTTCCCCGCATTCGACGATATAGCTGAGAAAACGATGACTAAGATACAGGCGAGCTTCTGTCTCTTATACACATCTGACGCTGCCGACGAAGAGGATAGTGTAGATCTCGGTGGTCGCCGTATCATTTAAAAAAAAACACCAG
>M99999:999:000000000-AFWM1:1:1109:21220:13809 2:N:0:8
GATGTTGGCTTCCCCGCATTCGACGATATAGCTGAGAAAACGATGACTAAGATACAGGCGAGCTTCTGTCTCTTATACACATCTGACGCTGCCGACGAAGAGGATAGTGTAGATCTCGGTGGTCGCCGTATCTTTAACAAAAAAAACGAAG
>M99999:999:000000000-AFWM1:1:2113:12532:27150 2:N:0:8
GATGTTGGCTTCCCCGCATTCGACGATATAGCTGAGAAAACGATGACTAAGATACAGGCGAGCTTCTGTCTCTTATACACATCTGACGCTGCCGACGAAGAGGATAGTGTAGATCTCGGTGGCCGCCTCAAAAGTAAACAACACAATACAA
>M99999:999:000000000-AFWM1:1:1110:8547:5685 2:N:0:8
GATGTTGGCTTCCCCGCATTCGACGATATAGCTGAGAAAACGATGACTAAGATACAGGCGAGCTTCTGTCTCTTATACACATCTGACGCTGCCGACGAAGAGGATAGTGGAGATCTCGGTGGTCGTCGTATCACTAAAAAACAGACATGGC
>M99999:999:000000000-AFWM1:1:1101:14650:13846 2:N:0:8
GATGTTGGCTTGCCCGCATTCGACGATATAGCTGAGAAAACGATGACTAAGATACAGGCGAGCTTCTGTCTCTTATACACATCTGACGCTGCCGACGAAGAGGATAGTGTAGTCTTCGTTGGTCGCCGTATCCTTCACAAAAAAAAGAGAA
>M99999:999:000000000-AFWM1:1:1103:23099:15262 2:N:0:8
GATGTTGGCTTCCCGCATTCGACGATATAGCTGAGAAAACGATGACTAAGATACAGGCCAGCTTCTGTCTCTTATACACATCTGACGCTGCCGACGAAGAGGGTAGTGTAGATCTCTGTGGTCCACGTGTCGTTAAAGAAAAAAAAGAACT
>M99999:999:000000000-AFWM1:1:2105:6327:17935 2:N:0:8
GATGTTGGCTTGCCCGCATTCGACGATATAGCTGAGAAAACGATGACTAAGATACAGGCGAGCTTCTGTCTCTTATACACATCTGACGCTGCCGACGAAGAGGATAGGGTAGCTCTCGGTGGTCGCCGTATCATTAAAAAAAAAAATACAG
>M99999:999:000000000-AFWM1:1:2112:21638:12901 2:N:0:8
GATGTTGGCTTGCCCGCATTCGACGATATAGCTGAGAAAACGATGACTAAGATACAGGCGAGCTTCTGTCTCTTATACACATCTGACGCTGCCGACGAAGAGGATAGTGTAGATCTCGGTGGTCGCCGTATCATTAAAAAAAAAAAAAATC
>M99999:999:000000000-AFWM1:1:1113:2257:18909 2:N:0:8
GATGTTGGCTTGCCCGCATTCGACGATATAGCTGAGAAAACGATGACTAAGATACAGGCGAGCTTCTGTCTCTTATACACATCTGACGCTGCCGACGAAGAGGATAGTGTAGATATAGGAGGTCTGCGTATACTTAAAAAATGAAATACTA
>M99999:999:000000000-AFWM1:1:1105:20471:24008 2:N:0:8
GATGTTGGCTTACCCGCATTCGACGATATAGCTGAGAAAACGATGACTAAGATACAGGCGAGCTTCTGTCTCTTATACACATCTGACGCTGCCGACGAAGAGGACAGTGTAGATCTCGGTGGTCGGCGTATCATTAAAAAACACAACAGCT
>M99999:999:000000000-AFWM1:1:2111:22047:14094 2:N:0:8
GATGTTGGCTTGCCCGCATTCGACGATATAGCTGAGAAAACGATGACTAAGATACAGGCGAGCTTCTGTCTCTTATACACATCTGACGCTGCCGACGAAGAGGATAGTGTACATCTCGGTGTGCGCCCTCACATTACAAAAACCACAAGAG
>M99999:999:000000000-AFWM1:1:1106:19898:10638 2:N:0:8
GATGTTGGCTTGCCCGCATTCGACGATATAGCTGAGAAAACGATGACTAAGATACAGGCGAGCTTCTGTCTCTTATACACATCTGACGCTGCCGACGAAGAGGATAGTGTAGATCTCGGTGGTCGCCGTCTCATTACAAAAACACAAAGCG
>M99999:999:000000000-AFWM1:1:2109:26193:23425 2:N:0:8
GATGTTGGCTTGCCCGCATTCGACGATATAGCTGAGAAAACGATGACTAAGATACAGGCGAGCTTCTGTCTCTTATACACATCCGACGCTGCCGACGAAGAGGATAGTGAAGATCTCGGTGGTCGTGCTAGCCTTAAAAACAAAAAACACG
>M99999:999:000000000-AFWM1:1:2105:16592:7103 2:N:0:8
GATGTTGGCTTGCTCGCATTCGACGATATAGCTGAGAAAACGATGACTAAGATACAGGCGAGCTTCTGTCTCTTATACACATCTGACGCTGCCGACGAAGAGGATAGTGTAGATCTCGATGGTCGGCGTATCATTAAAAAAAACAAAAGAT
>M99999:999:000000000-AFWM1:1:2102:20816:14600 2:N:0:8
GATGTTGGCTTGCTCGCATTCGACGATATAGCTGAGAAAACGATGACTAAGATACAGGCGAGCTTCTGTCTCTTATACACATTGACGCTGCCGACGAAGAGGATAGTGTAGATCTCGGTGGTCGCCGTATCATTAACAAAAAAAAAAGAAT
>M99999:999:000000000-AFWM1:1:1109:11631:19904 2:N:0:8
GATGTTGGCTTGCTGCATTCGACGATATAGCTGAGAAAACGATGACTAAGATACAGGCGAGCTTCTGTCTCTTATACACATCTGACGCTGCCGACGAAGAGGATAGTGTAGATCTCCGTGGGCGGCGTACTATTAACAAAAAAAAAAGTGA
>M99999:999:000000000-AFWM1:1:1114:17782:21396 2:N:0:8
GATGTTGGCTTGCTCGCATTCGACGATATAGCTGAGAAAACGATGACTAAGAACAGGCGAGCTTCTGTCTCTTATACACATCTGACGCTGCCGACGAAGAGGATAGTGTACATGTCGGTGTTCCCCGTATCATTGTAAAAAAACATAGAGT
>M99999:999:000000000-AFWM1:1:1110:7934:10215 2:N:0:8
GCTGTTGTCTTGCTCGCATTCGACGATATAGCTGAGAAAACGATGACTAAGATACAGGCCAGCTTCTGGTTCTTATAAACACCTGACGCTGCCGACAAAGAGGCTATGGAAATCCTCGTTGGTGCTAGTCTCATTTACAACAACAACAAGA
>M99999:999:000000000-AFWM1:1:2113:17456:9787 2:N:0:8
GATGTTGGCTTGCTCGCATTCGACGATATAGCTGAGAAAACGATGACTAAGATACAGGCGAGCTTCTGTCTCTTATACACATCTGACGCTGCCGACGAAGAGGATAGTGTAGTTCTCGGTGGTCGCCGGTACTCTTACAACCAACACACGG
>M99999:999:000000000-AFWM1:1:1114:19052:22843 2:N:0:8
GATGTTGGCTTGCTCGCATTCGACGATATAGCTGAGAAAACGATGACTAAGATACAGGCGAGCTTCTGTCTCTTATACACATCTGACGCTGCCGACGAAGAGGATAGTGTAGATCTCGGTGGTCGCCGTATCATTAACAACACAGAAGAAG
>M99999:999:000000000-AFWM1:1:2105:15321:18807 2:N:0:8
GATGTTGGCTTGCTCGCATTCGACGATATAGCTGAGAAAACGATGACTAAGATACAGGCGAGCTTCTGTCTCTTATACACATCTGACGCTGCCGACGAAGAGGATAGTGTAGATCTCGGTGTGCGCCGGACCTTTCAAAAAAAAAACAAAA
>M99999:999:000000000-AFWM1:1:2105:20972:24202 2:N:0:8
GATGTTGGCTTGCTCGCATTCGACGATATAGCTGAGAAAACGATGACTAAGATACAGGCGAGCTTCTGTCTCTTATACACATCTGACGCTGCCGACGAAGAGGATAGTGTAGATCTCGGTGGTCGCCGTATCATTCAAAAAAACAAACCAT
>M99999:999:000000000-AFWM1:1:2114:8237:11817 2:N:0:8
GATGTTGGCTTGCTCGCATTCGACGATATAGCTGAGAAAACGATGACTAAGATACAGGCGGCTTCTGTCTCTTATACACATCTGACGCTGCCGACGAAGAGGATAGTGTAGATCTCGGTGGTCCACGTCTCATTAAAACAAAAAAAAAAGG
>M99999:999:000000000-AFWM1:1:1104:18389:24154 2:N:0:8
GATGTTGGCTTGCTCGCATTCGACGATATAGCTGAGAAAACGATGACTAAGATACAGGCGAGCTTCTGTCTCTTATACACATCTGACGCTGCCGACGAAGAGGATAGTGTAGATATCGGTGGTCGCCGTATCGTTAAAAAAAAAACTGGAG
>M99999:999:000000000-AFWM1:1:2108:12055:6831 2:N:0:8
GATGTTGGCTTGCTCGCATTCGACGATATAGCTGAGAAAACGATGACTAAGATACAGGCGAGCTTCTGTCTCTTATACACATCTGACGCTGCCGACGAAGAGGATAGTGTAGGTCTCGGCGGCCCCCGTATCCATTAAACAAAACAACACG
>M99999:999:000000000-AFWM1:1:2109:10244:26860 2:N:0:8
GATGTTGGCTTGCTCGCTGTCGACGATATAGCTGAGAAAACGATGACTAAGATACAGGCGAGCTTCTGTCTCTTATCCCCATCTGACGCTGCCGACGACGAGGATAGAGGTGATCTCTGTCATCTACGTAACATTTCAAAACAAGAAAATG
>M99999:999:000000000-AFWM1:1:2106:24648:24045 2:N:0:8
GATGTTGGCTTGCTCGCTGTCGACGATATAGCTGAGAAAACGATGACTAAGATACAGGCGAGCTTCTGTCTCTTATACACATCTGACGCTGCCGACGAAGAGGATAGTGTAGATCTCGGTGGTCGCTGTAGTACTCACAAACACAACAGCT
>M99999:999:000000000-AFWM1:1:2103:19814:6372 2:N:0:8
GATGTTGGCTTGCTCGCTGTCGACGATATAGCTGAGAAAACGATGACTAAGATACAGGCGAGCTTCTGTCTCTTATACACATCTGACGCTGCCGACGAAGAGGATAGTGTAGATCTCGGTGGTCGCCGTATCCATACAAAAAAAAACAGCG
>M99999:999:000000000-AFWM1:1:1113:19729:6589 2:N:0:8
GATGTTGGCTTGCTCGCTGTCGACGATATAGCTGAGAAAACGATGACTAAGATACAGGCGAGCTTCTGTCTCTTATACACATCTGACGCTGCCGACGAAGAGGATAGTGTAGATCTCGGTGGTCGCCGTATTGTTAAACAAAAAAGAAGAA
>M99999:999:000000000-AFWM1:1:1108:7921:10153 2:N:0:8
GATGTTGGCTTGCTCGCTGTCGACATATAGCTGAGAAAACGATGACTAAGATACAGGCGAGCTTCTGTCTCTTATACACATCTGACGCTGCCGACGAAGAGGATAGTGTAGATCTCGGTGGTCGCCGTATCATTAAAAAAAAAAACAAGCT
>M99999:999:000000000-AFWM1:1:1106:15776:15583 2:N:0:8
GATGTTGGCTTGCTCGCTGTCGACGATATAGCTGAGAAAACGATGACTAAGATACAGGCGAGCTTCTGTCTCTTATACACATCTGACGCTGCCGACGAAGAGGATAGTGTAGATCTCGGTGGTCGCCGTATCATTAAAAAACAAGACATGA
>M99999:999:000000000-AFWM1:1:1102:16369:18035 2:N:0:8
GATGTTGGCTTGCTCGCTGCCGACGATATAGCTGAGAAAACGATGACTAAGATACAGGCGGGCTTCTGTCTCTTATACACATCTGACGCTGCCGACGAAGAGGATAGTGTAGATCTGGTTGTTCGCCGTATCATTAAATCAAAAAATCGTG
>M99999:999:000000000-AFWM1:1:2101:16075:17065 2:N:0:8
GATGTTGGCTTGCTCGCTGTCGACGATATAGCTGAGAAAACGATGACTAAGATACAGGCGAGCTTCTGTCTCTTATACACATCTGACGCTGCCGACGAAGAGGATAGTGTAGATTTCGGTGGTCGGCTGACTCTTAAAAAAACAATACGAG
>M99999:999:000000000-AFWM1:1:1109:18839:12750 2:N:0:8
GATGTTGGCTTGCTCGCTGTCGACGATATAGCTGAGAAAACGATGACTAAGATACAGGCGAGCTTCTGTCTCTTATACACATCTGACGCTGCCGACGAAGAGGATAGTGTAGATCTCGGTGGTCGCCGTATCATTAAAAAAAACACAAAAC
>M99999:999:000000000-AFWM1:1:1111:17078:18064 2:N:0:8
GATGTTGGCTTGCTCGCTGTCGACGATATAGCTGAGAAAACGATGACTAAGATACAGGCGAGCTTCTGTCTCTTATACACATCTGACGCTGCCGACGAAGAGGATAGTGTAGATCTCGGTGGTCGCCGTATCATTAAAAAACAAGAAATAT
>M99999:999:000000000-AFWM1:1:2101:5922:21734 2:N:0:8
GATGTTGGCTTGCTGCTGTCGACGATATAGCTGAGAAAACGATGACTAAGATACAGGCGAGCTTCTGTCTCTTATACACATCTGACGCTGCCGACGAAGAGGGTAGTGTAGATCTCGGTGGTCGCCGTATCCTTCAAAAAAAAAACATGTC
>M99999:999:000000000-AFWM1:1:2109:3068:18528 2:N:0:8
GATGGTGGCTTGCTCGCTGTCGACGATATAGCTGAGAAAACGATGACTAAGATACAGGCGAGCTTCTGTCTCTTATACACATCTGACGCTGCCGACGAAGAGGATAGTGGAGAACACGGCGGACGCCCTAGCAATTAAGAAAAAAACAAAA
>M99999:999:000000000-AFWM1:1:2104:9070:17271 2:N:0:8
GATGTTGGCTTGCTCGCTGTCGACGATATAGCTGAGAAAACGATGACTAAGATACAGGCGAGCTTCTGTCTCTTATACACATCTGACGCTGCCGACGAAGAGGATAGTGGAGCTCTATGTGGCCGCCGTATCATTTAAAAAAAAAACAGGT
>M99999:999:000000000-AFWM1:1:2103:9322:15944 2:N:0:8
GCTGTTGGCTTGCTCGCTGTCGACGGCTGAGAAAACGATGACTAAGATACAGGCGAGCTTCTGTCTCTTATACACATCCGACGCTGCCGACGAAGAGGATAGTGGAGGTCTTGGTGGTTGCCTCTGTCTCAAAAACAGAACGACGGTGAGT
>M99999:999:000000000-AFWM1:1:1108:16515:28317 2:N:0:8
GATGTTGGCTTCCCCGCATTCGAGATTATAGCTGATAAAAAGATGACTAAGATACAGGCTAGCTTCTGTCTCTTATACACATCTGACGCTGCCGACGAAGAGCATAGTGTAGATCTCGGTGGTCGCCGTATCCTTAAAAAAAAAACAACAA
>M99999:999:000000000-AFWM1:1:1110:22439:16742 2:N:0:8
GATGTTGGCTTCCCCGCATTCGAGATTATAGCTGAGAAAACGATGACTAAGATACAGGCGAGCTTCTGTCTCTTATACACATCTGACGCTGCCGACGAAGAGGATAGTGTAGGTCTCGGTGGTCGTCGTATTATTAAAAAAAAAAAGACGA
>M99999:999:000000000-AFWM1:1:1112:16967:13499 2:N:0:8
GATGTTGGCTTCCCCGCATTCGAGATTATACTGAGAAAACGATGACTAAGATACAGGCGAGCTTCTGTCTCTTATACACATCTGACGCTGCCGACGAAGAGGATAGTGTAGATCTCGGTGGTCGCCGTATCATTAAAAAAAAAAATAGAGA
>M99999:999:000000000-AFWM1:1:1101:20211:6593 2:N:0:8
GATGTTGGCTTCCCCGCATTCGAGATTATAGCTGAGAAAACGATGACTAAGATACAGGCGAGCTTCTGTCTCTTATACACATCTGACGCTGCCGACGAAGAGGATAGTGTAGATCTCGGTGGTCGCCGTATCCTTAAAAAAAAAACTGGTG
>M99999:999:000000000-AFWM1:1:1101:19628:20707 2:N:0:8
GATGTTGGCTTCCCCGCATTCGAGATTATAGCTGAGCAAACGATGACTAAGATACAGGCGCGCTTCTGTCTCTTATACACATCTGACGCTGCCGACGAAGAGGATAGTGTAGATCTCGGTGGTCGCCGTATCATTAAAAAAAAAAAAATGC
>M99999:999:000000000-AFWM1:1:2112:21800:9469 2:N:0:8
GATGTTGGCTTCCCCGCATTCGAGATTATAGCTGAGAAAACGATGACTAAGATACAGGCGAGCTTCTGTCTCTTATACACATCTGACGCTGCCGACGAAGAGGATAGTGTAGATCTCGGTGGTCGCCGTATCCTTAAACAAAACACAAGAA
>M99999:999:000000000-AFWM1:1:1106:15281:17967 2:N:0:8
GATGTTGGCTTCCCCGCATTCGAGATTATAGCTGAGAAAACGATGACTAAGATACAGGCGAGCTTCTGTCTCTTATACACATCTGACGCTGCCGACGAAGAGGATAGTGTAGATCTCGGTGGTCGCCGTATCATTAAAAACAAAAGAGATC
>M99999:999:000000000-AFWM1:1:1106:6330:15815 2:N:0:8
GATGTTGGCTTCCCCGCATTCGAGATTATAGCTGAGAAAACGATGACTAAGATACAGGCGAGCTTCTGTCTCTTATACACATCTGACGCTGCCGACGAAGAGGATAGTGTAGCTCTAGATGGTCCCCTGACCCTTTAAGACAAAGTTCAGA
>M99999:999:000000000-AFWM1:1:1101:21638:19862 2:N:0:8
GATGTTGGCTTCCCCGCATTCGAGATTATAGCTGAGAAAACGATGACTAGATACAGGCGAGCTTCTGTCTCTTATACACATCTGACGCTGCCGACGAAGAGGATAGTGTAGATCTCGGTGGTCGCCGTATCATTTAAAAAAAAAATGATAG
>M99999:999:000000000-AFWM1:1:1101:20751:13049 2:N:0:8
GATGTTGGCTTCCCCGCATTCGAGATTATAGCTGAGAAAACGATGACTAAGATACAGGCGAGCTTCTGTCTCTTATACACATCTGACGCTGCCGACGAAGAGGATAGTGTAGCTCTCGGTGGTCGCCGTATCATTAAAAAAAAAAATAGAG
>M99999:999:000000000-AFWM1:1:1106:10073:18321 2:N:0:8
GATGTTGGCTTCCCCGCATTCGAGATTATAGCTGAGAAAACGATGACTAAGATACAGGCGAGCTTCTGTCTCTTATACACATCTGACGCTGCCGACGAAGAGGATAGTGTAGGTCTCGGTGGTCGCCGTATTATTACAAAAAAAAATATGG
>M99999:999:000000000-AFWM1:1:1114:12603:10222 2:N:0:8
GATGTTGGCTTGCTCGCATTCGAGATTATAGCTGAGAAAACGATGACTAAGATACAGGCGAGCTTCTGTCTCTTATACACATCTGACGCTGCCGACGAAGAGGATAGTGTAGATTTCGGTGGTCGCCGTATCATTAAAAAAAACAGACAGA
>M99999:999:000000000-AFWM1:1:1109:11392:2365 2:N:0:8
GATGTTGGCTTGCTCGCATTCGAGATTATAGCTGAGAAAACGATGACTAAGATACAGGCGAGCTTCTGTCTCTTATACACATCTGACGCTGCCGACGAAGAGGATAGTGTAGATCTCGGCGGTCGCCGTTTCATTAAAAAAAAACATCAGC
>M99999:999:000000000-AFWM1:1:1109:11193:28066 2:N:0:8
GATGTTGGCTTGCTCGCATTCGAGATTATAGCTGAGAAAACGATGACTAAGATACAGGCGAGCTTCTGTCTCTTATACACATCTGACGCTGCCGACGAAGAGGATAGTGTAGATCTCGGTGGTCGCCGTATCATTTCACAAAAAAAGACAA
>M99999:999:000000000-AFWM1:1:1108:23474:21495 2:N:0:8
GATGTTGGCTTGCTCGCATTCGAGATTATAGCTGAGAAAACGATGACTAAGATACAGGCGAGCTTCTGTCTCTTATACACATCTGACGCTGCCGACGAAGAGGATAGTGGAGATTTCGGTGGTCGCCGTTTCATTAACCAAACAACCAACG
>M99999:999:000000000-AFWM1:1:2102:12533:6447 2:N:0:8
GATGTTGGCTTGCTCGCATTCGAGATTATAGCTGAGAAAACGATGACTAAGATACAGGCGAGCTTCTGTCTCTTATACACATCTGACGCTGCCGACGAAGAGGATAGTGGAGATCTCTGAGGTCTCCGTATCCTTAAAAAAAAACACACCA
>M99999:999:000000000-AFWM1:1:2111:14281:17745 2:N:0:8
GATGTTGGCTTGCTCGCATTCGAGATTATAGCTGAGAAAACGATGACTAAGATACAGGCGAGCTTCTGTCTCTTATACACATCTGACGCTGCCGACGAAGAGGATAGTGTAGATCTCTGCTGTCGCCGTCTCACTAAACAAACAATGACAT
>M99999:999:000000000-AFWM1:1:1102:21005:15820 2:N:0:8
GATGTTGGCTTGCTCGCATTCGAGATTATAGCTGAGAAAACGATGACTAAGATACAGGCGAGCTTCTGTCTCTTATACACATCTGACGCTGCCGACGAAGAGGATAGTGTAGATCTCGGTGGTCGCCGTATCATTAAAAAAAAAAAAAAGA
>M99999:999:000000000-AFWM1:1:1110:15197:13052 2:N:0:8
GATGTTGGCTTGCTCGCATTCGAGATTATAGCTGAGAAAACGATGACTAAGATACAGGCGAGCTTCTGTCTCTTACACATCTGACGCTGCCGACGAAGAGGATAGTGTAGATCTCGGTGGTCGCCGTATCATTAAAAAAAAAACACAAGAA
>M99999:999:000000000-AFWM1:1:2113:20873:9527 2:N:0:8
GATGTTGGCTTGCTCGCATTCGAGATTATAGCTGAGAAAACGATGACTAAGATACAGGCGAGCTTCTGTCTCTTATACACATCTGACGCTGCCGACGAAGAGGATAGTGTAGACCTCGGCGGCCGTCGACTCATTAACAAAGAAAATCAGT
>M99999:999:000000000-AFWM1:1:1102:22585:13317 2:N:0:8
GATGTTGGCTTGCTCGCATTCGAGATTATAGCTGAGAAAACGATGACTAAGATACAGGCGAGCTTCTGTCTCTTATACACATCTGACGCTGCCGACGAAGAGGATAGTGTAGATCTCGGTGGTAGCCGTATCCATAAAAAACACAAAAAAG
>M99999:999:000000000-AFWM1:1:1102:4631:23675 2:N:0:8
GATGTTGGCTTCCCCGCTGTCGAGATTATAGCTGAGAAAACGATGACTACGATACAGGCGAGCTTCGTTCTCTTTAACACATCGACCGCTGCCGACCAAGAGGATAGTTAAATTCCCGGTGGTCACCCGATCCTTAAAAAAAAACCACAAA
>M99999:999:000000000-AFWM1:1:2104:9987:22280 2:N:0:8
GATGTTGGCTTCCCCGCTGTCGAGATTATAGCTGAGAAAACGATGACTAAGATACAGGCGAGCTTCTGTCTCTTATACACATCTGACGCTGCCGACGAAGAGGATAGTGTCGATCTTGGTGGTCGCCGTATCCTTAGAACAAAAGAATCGG
>M99999:999:000000000-AFWM1:1:2101:22824:15364 2:N:0:8
GATGTTGGCTTCCCCGCTGTCGAGATTATAGCTGAGAAAACGATGACAAGATACAGGCGAGCTTCTGTCTCTTATACACATCTGACGCTGCCGACGAAGAGGATAGTGTAGATCTCGGTGGTCGCCGTATCGTTAAAAAAAAAAAGAGAGT
>M99999:999:000000000-AFWM1:1:1110:11341:15797 2:N:0:8
GATGTTGGCTTCCCCGCTGCCGAGATTATAGCTGAGAAAACGACGACTAAGATACAGGCGAGCTTCTGTCTCTTATACACATCTGACGCTGCCGACGAAGAGGATAGTGTAGATCTCGGTGGTCGCCGTATCATTAAAAAAAAAAATCGCG
>M99999:999:000000000-AFWM1:1:2111:26833:12087 2:N:0:8
GATGTTGGCTTCCCCGCTGTCGAGCTTATAGCTGAGAAAACGATGACTAAGAACAGGCGAGCTTCTGTCTCTTTAACCCCTCCGAACCCGCCGAACAAGAGGGTAGTGGAGATTCCGGGGCGTGCCCTAATCTTAAAACAAAAAATAACAG
>M99999:999:000000000-AFWM1:1:2109:17586:25674 2:N:0:8
GATGTTGGCTTCCCCGCTGTCGAGATTATAGCTGAGAAAACGATGACTAAGATACAGGCGAGCTTCTGTCTCTTATACACATCTGACGCTGCCGACGAAGAGGATAGTTGTGATCTCGGTGGTCGCCGTATCATTGACAAAAAAAAAGAAT
>M99999:999:000000000-AFWM1:1:1108:18525:11493 2:N:0:8
GATGTTGGCTTCCCCGCTGTCGAGATTATAGCTGAGAAAACGATACTAAGATACAGGCGAGCTTCTGTCTCTTATACACATCTGACGCTGCCGACGAAGAGGATAGTGTAGATCTCGGTGGTCGCCGTATCATTAACGAACAATAGAAGTT
>M99999:999:000000000-AFWM1:1:1101:26085:17055 2:N:0:8
GATGTTGGCTTCCCAGCTGTCGAGATTATAGCTGAGAAAACGATGACTAAGATACAGGCGAGCTTCTGTCTCTTATACACATCTGACGCTGCCGACGAAGAGGATAGTGTAGATCTCGGTGGTCGCCGTATCATTTAAAAAAAAAATAAGA
>M99999:999:000000000-AFWM1:1:2112:23274:24365 2:N:0:8
GATGTTGGCTTCCCCGCTGTCGAGATTATAGCTGAGAAAACGTTGACTAAGATACAGGCGAGCTTCTGTCTCTTATACACATCTGACGCTGCCGACGAAGAGGATAGTGTAGTACTAGGTGGTCGCCGTATCATATAAACAAAAAAAATGT
>M99999:999:000000000-AFWM1:1:1109:27719:19049 2:N:0:8
GATGTTGGCTTGCTCGCTGTCGAGATTATAGCTGAGAAAACGATGACTAAGATACAGGCGAGCTTCTGTCTCTTATACACATCTGACGCTGCCGACGAAGAGGATAGTGTAGATCTCGGTGGTCGCCGTATCATTAAAAAAAAAACGAAGA
>M99999:999:000000000-AFWM1:1:1105:7881:8521 2:N:0:8
GATGTTGGCTTGCTCGCTGTCGAGATTATAGCTGAGAAAACGATGACTAAGATACAGGCGAGCTTCTGTCTCTTATACACATCTGACGCTGCCGACGAAGAGGATAGTGTAGATCTCGGTGGTCGTCGTATCATTAAAAAAAAAAACAGCG
>M99999:999:000000000-AFWM1:1:2114:21035:4351 2:N:0:8
GATGTTGGCTTGCACGTTGTCGCGATTATAGCTGAGAAAACGATGACTAAGATACAGGCGAGCTTCTGTCTCTTCTACACATCTGACGCTGCCGACGCAGAGGATAGTGTAGATCTCGACAGTAAACGAAATAATTAAAAAACAATAGGCC
>M99999:999:000000000-AFWM1:1:2111:14211:2949 2:N:0:8
GATGTTGGCTTGCTCGCTGTCGAGATTATAGCTGAGAAAACGATGACTAAGATACAGGCGAGCTTCTGTCTCTTATACACATCTGACGCTGCCGACGAAGAGGATAGTGAAGATATCGGTGGTCGACGTGTCATTAAAAAAAAAACATAGT
>M99999:999:000000000-AFWM1:1:2103:4293:8881 2:N:0:8
GATGTTGGCTTGCTCGCTGTCGAGATTATAGCTGAGAAAACGATGACTAAGATACAGGCGAGCTTCTGTCTCTTATACACATCTGACGCTGCCGACGAAGAGGATAGTGTAGATCTCGGTGGCCGCCGTCTCACTAAAAAACAAAAAGGCG
>M99999:999:000000000-AFWM1:1:2107:21110:20813 2:N:0:8
GATGTTGGCTTGCTCGCTGTCGATATTATAGCTGAGAAAACGATGACTAAGATACAGGCGAGCTTCTGTCTCTTATACACATCTGACGCTGCCGACGAAGAGGATAGTGTAGATCTCGGTGGTCGCCGTCTTCTTCAAAAACAAAAAGTGA
>M99999:999:000000000-AFWM1:1:2108:29657:14530 2:N:0:8
GATGTTGGCTTGCTCGCTGTCGAGATTATAGCTGAGAAAACGATGACTAAGATACAGGCGAGCTTCTGTCTCTTATACACATCTGACGCTGCCGACGAAGAGGATAGTGTAGCTCTCGGTGGTCGCCGTATCCATTAAAAAATACAAAATA
>M99999:999:000000000-AFWM1:1:1102:19864:14079 2:N:0:8
GATGTTGGCTTGCTCGCTGTCGAGATTATAGCTGAGAAAACGATGACTAAGATACAGGCGAGCTTCTGTCTCTTATACACATCTGACGCTGCCGACGAAGAGGATAGTGTAGATCTCGGTGGTCGCCGTGTCATTAACAAAAAAAAATAAG
>M99999:999:000000000-AFWM1:1:1101:11019:9618 2:N:0:8
GATGTTGGCTTGCTCGCTGTCGAGATTATAGCTGAGAAAACGATGACTAAGATACAGGCGAGCTTCTGTCTATTATACACATCTGACGCTGCCGACCAAGAGGATAGAGTAGATCTCGTAGGTACCCATCTCACTCACATATATAGACATG
>M99999:999:000000000-AFWM1:1:1109:4116:22053 2:N:0:8
GATGTTGGCTTGCTCGCTGTCGAGATTATAGCTGAGAAAACGATGACTAAGATACAGGCGAGCTTCTGTCTCTTATACACATCTGACGCTGCCGACGAAGAGGATAGTGGAGATCTCGGTGGCCCACATCTTCTTTACCAACAAACTATGT
>M99999:999:000000000-AFWM1:1:1103:4432:8689 2:N:0:8
GATGTTGGCTTGCTCGCTGTCGAGATTATAGCTGAGAAAACGATGACTAAGATACAGGCGAGCTTCTGTCTCTTATACACATCTGACGCTGCCGACGAAGAGGATAGTGTAAATCTCGGTGGTCGCCCACTCATTAAAACAACAAGACTAG
>M99999:999:000000000-AFWM1:1:1104:17256:16521 2:N:0:8
GATGTTGGCTTGCTCGCTGTCGAGATTATAGCTGAGAAAACGATGACTAAGATACAGGCGAGCTTCTGTCTCTTATACACATCTGACGCTGCCGACGAAGAGGATAGTGTAGATCTCGGAGGTCGCCGTATCATTAAACAAAAAAAATTGT
>M99999:999:000000000-AFWM1:1:1105:17443:10267 2:N:0:8
GATGTTGGCTTCCCCGCACCCGAATTTATAGCTGAGAAAACGATGACTAAGATACAGGCGAGCTTCTGTCTCTTATACACATCTGACGCTGCCGACGAAGAGGATAGTGTAGATCTCGGGTGTTGCCGTATCATTTAAAAAAAAAACAGAA
>M99999:999:000000000-AFWM1:1:1107:10580:11849 2:N:0:8
GATGTTTGATCCACCGCTCCCGAATTTATAGCTGAGAAAACGATGAGTAAGATACAGGCGGCCTTCTGTCCTTTATACCCTTCTGACCCTCCCGCCGAAAAGGTACGTGAGATTCCTGGTGGTCGCGGATTCTTTAAAAAAAAAATCACAT
>M99999:999:000000000-AFWM1:1:1105:22222:17975 2:N:0:8
GATGTTGGCTTCCCCGCACCCGAATTTATAGCTGAGAAAACGATGACTAAGATACAGGCGAGCTTCTGTCTCTTATACACATCTGACGCTGCCGCGAAGAGGGTAGTGTATTTCTTGGTGATCGCCCTATCCTTACACAATAACACACAGG
>M99999:999:000000000-AFWM1:1:2104:11926:12624 2:N:0:8
GATGTTGGCTTCCCCGCACCCGAATTTATAGCTGAGAAAACGATGACTAAGATACAGGCGAGCTTCTGTCTCTTATACACATCTGACGCTGCCGACGAAGAGGATAGTGTAGATCTCTGTGGTTGTCGGATCAATCAAAAAAAAAAAAGTA
>M99999:999:000000000-AFWM1:1:1112:22304:17507 2:N:0:8
GATGTTGGCTTCCCCGCACCCGAATTTATAGCTGAGAAAACGATGACTAAGATACAGGCGAGCTTCTGTCTCTTATACACATCTGACGCTGCCGACGAAGAGGATAGTGTAGATCTCGGTGGTCGCCGTATCATTAAAAAAAAAACAGTAA
>M99999:999:000000000-AFWM1:1:2114:6557:14806 2:N:0:8
GATGTTGGCTTCCCCGCACCCGAATTTATAGCTGAGAAAACGATGACTAAGATACAGGCGCGCTTCTGTCTCTTATACACATCTGACGCTGCCGACGAAGAGGATAGTGTAGATCTCGGTGGTCGCCGTATCCTTCAAAAAAAAAAAAAAG
>M99999:999:000000000-AFWM1:1:2113:18473:2827 2:N:0:8
GATGTTGGCTTCCCCGCACCCGAATTTCTAGCTGAGAAAACGATGACTAAGATACAGGCGCGCTTCTGTCTCTTATACACATCTGACGCTGCCGACGAAGAGGATAGTGTAGAGCTCGGTGGTCGCATTATTCATAGCAAAAAGTAAGGAT
>M99999:999:000000000-AFWM1:1:2110:4335:19150 2:N:0:8
GATGGTGGCTTCCCCGCACCCGAATTTATAGCTGAGAAAACGATGACTAAGATACAGGCGAGCTTCTGTCTCTTATACACATCTGACGCTGCCGACGAAGAGGATAGTGTAGATCTCTGTGGTCGCCGTATCCATGAAAAAAACAACACTA
>M99999:999:000000000-AFWM1:1:1108:13997:15902 2:N:0:8
GATGTTGGCTTCCCCGCACCCGAATTTATAGCTGAGAAAACGATGACTAAGATACAGGCGAGCTTCTGTCTCTTATACACATCTGACGCTGCCGACGAAGAGGATAGTGTAGATCTCGGCGGTCGCCGTATCATTAAACAACAAAAAACGG
>M99999:999:000000000-AFWM1:1:1102:8851:6930 2:N:0:8
GATGTTGGCTCCCCGCATTCGAATTTATAGCTGAGAAAACGATGACTAAGATACAGGCGCGCTTCTGTCTCTTATACACATCTGACGCTGCTGACGAAGCGGATAGTGTAGATTTCGACGGCCTCCGTATGATTACACAACAAGTCACATT
>M99999:999:000000000-AFWM1:1:1102:11945:15526 2:N:0:8
GATGTTGGCTTCCCCGCATTCGAATTTATAGCTGAGAAAACGATGACTAAGATACAGGCGAGCTTCTGTCTCTTATACACATCTGACGCTGCCGACGAAGAGGATAGTGTAGATCTCGGTGTTCGCCGTATTATTAACAATAACATAAGTA
>M99999:999:000000000-AFWM1:1:1112:13703:20979 2:N:0:8
GATGTTGGCTTCCCCGCATTCGAATTTATAGCTGAGAAAACGATGACTAAGATACAGGCGAGCTTCTGTCTCTTATACACATCTGACGCTGCCGACGAAGAGGATAGTGTAGATCTCGGTGGTCGCCGTATCATTAAAAAAAAAACAAAAG
>M99999:999:000000000-AFWM1:1:2112:18940:15008 2:N:0:8
GATGTTGGCTTCCCCGCATTCGAATTTATAGCTGAGAAAACGATGACTAAGATACAGGCGAGCTTCTGTCTCTTATACACATCTGACGCTGCCGACGAAGAGGATAGTGTAGATCTCGGTGGTCGCCGTATCATTAAAAAACACAAGAGAG
>M99999:999:000000000-AFWM1:1:1110:3199:18790 2:N:0:8
GATGTTGGCTTCCCCGCATTCGAATTTATAGCTGAGAAAACGATGACTAAGATACAGGCGAGCTTCTGTCTCTTATACACATCTGACGCTGCCGACGAAGAGGATAGTGTAGATCTCGGTGGTCGCCGTATCATTAAAAAAAAACAAAGAA
>M99999:999:000000000-AFWM1:1:2104:5965:8790 2:N:0:8
GATGTTGGCTTCCCCGCATTCGAATTTATAGCTGAGAAAACGATGACTAAGATACAGGCGAGCTTCTGTCTCTTATACACATCTGACGCTGCCGACGAAGAGGATAGTGTAGATCTCTGTGGTTGCCGGATCCTTAAAAAAAAAAAAGATT
>M99999:999:000000000-AFWM1:1:1101:21873:22478 2:N:0:8
GATGTTGGCTTCCCCGCATTCGAATTTATAGCTGAGAAAACGATGACTAAGATACAGGCGAGCTTCTGTCTCTTATACACATCTGACGCTGCCGACGAAGAGGATAGTGTAGCTCTCGGTGGTAGCCGTATCATTTAAACAACAGGAAATT
>M99999:999:000000000-AFWM1:1:1102:2560:11720 2:N:0:8
GATGTTGGCTTCCCCGCATTCGAATTTATAGCTGAGAAAACGATGACTACGATACAGGCGAGCTTCTGTCTCTTATACACATCTGACGCTGCCGACGAAGAGGATAGTGTAGCACTCGGGGGTCCCTGCATCATGAAAAAAAAAAAAATAG
>M99999:999:000000000-AFWM1:1:2113:10974:15417 2:N:0:8
GATGTTGGCTTCCCCGCATTCGAATTTATAGCTGAGAAAACGATGACTAAGATACAGGCGAGCTTCTGTCTCTTATACACATCTGACGCTGCCGACGAAGAGGATAGTGTAGATCTCGGTGGTCGCCGTATCATTAAAAAAAAAAATACCG
>M99999:999:000000000-AFWM1:1:2109:18174:12945 2:N:0:8
GATGTTGGCTTCCCCGCATTCGAATTTATAGCTGAGAAAACGATGACTAAGATACAGGCGAGCTTCTGTCTCTTATACACATCTGACGCTGCCGACGAAGAGGATAGTGTAGATCTCTGTGGTCGCCGGACCATTAAAAAACAAAAAAGAA
>M99999:999:000000000-AFWM1:1:2108:11273:15277 2:N:0:8
GATGTTGGCTTGCTCGCATTCGAATTTATAGCTGAGAAAACGATGACTAAGATACAGGCGAGCTTCTGTCTCTTATACACATCTGACGCTGCCGACGAAGAGGATAGTGGAGATCTCGGCGGTCGCCGAATCATTTAAAAAAAAAAAATGC
>M99999:999:000000000-AFWM1:1:1108:7787:13193 2:N:0:8
GATGTTGGCTTGCTCGCATTCGAATTTATAGCTGAGAAAACGATGACTAAGATACAGGCGAGCTTCTGTCTCTTATACACATCTGACGCTGCCGACGAAGAGGATAGTGTAGATCTCGGTGGGTGCCGTATCCTTAAAAAAAAAACAAGCT
>M99999:999:000000000-AFWM1:1:1108:19615:17854 2:N:0:8
GATGTTGGCTTGCTCGCATTCGAATTTATAGCTGAGAAAACGATGACTAAGATACAGGCGAGCTTCTGTCTCTTATACACATCTGACGCTGCCGACGAAGAGGATAGTGTAGATCTCGGTGGTCGCCGTATCATTAAAAAAAAAAATAAGA
>M99999:999:000000000-AFWM1:1:1110:5316:10195 2:N:0:8
GATGTTGGCTTGCTCGCATTCGAATTTATAGCTGAGAAAACGATGACTAAGATACAGGCGAGCTTCTGTCTCTTATACACATCTGACGCTGCCGACGAAGAGGATAGTGGAGATCTCGTTGCTCTCCGTATTCTTAACACAACAACAATAA
>M99999:999:000000000-AFWM1:1:1114:24649:15332 2:N:0:8
GATGTTGGCTTGCTCGCATTCGAATTTATAGCTGAGAAAACGATGACTAAGATACAGGCGAGCTTCTGTCTCTTATACACATCTGACGCTGCCGACGAAGAGGATAGTGTAGATCTCGGTGGCCGCCGTATCATTCAAAAAAAACATAGCC
>M99999:999:000000000-AFWM1:1:1110:18049:24387 2:N:0:8
GATGTTGGCTTGCTCGCATTCGAATTTATGCTGAGAAAACGATGACTAAGATACAGGCGAGCTTCTGTCTCTTATACACATCTGACGCTGCCGACGAAGAGGATAGTGTAGATCTCGGTGGTCGCCGTATCATTCAAAAAAACAGTGAGTA
>M99999:999:000000000-AFWM1:1:1103:5752:20837 2:N:0:8
GATGTTGGCTTGCTCGCATTCGAATTTATAGCTGAGAAAACGATGACTAAGATACAGGCGAGCTTCTGTCTCTTATACACATCTGACGCTGCCGACGAAGAGGATAGTGTCGATCTCGGTGGTCGCCGTATCATTAAAAAAAAAAAACAAA
>M99999:999:000000000-AFWM1:1:2104:29329:16467 2:N:0:8
GATGTTGGCTTGCTCGCATTCGAATTTATATCTGAGCAAACGATGACTAAGATACCGGCGCGCTTCTGTCTCTTATACACATCTGACGCTGCCGACGAAGAGGATAGTTTACATCTCGGTGGTCGCCGTATCCTTTAAAAAAAAAAATCGA
>M99999:999:000000000-AFWM1:1:2113:6100:16494 2:N:0:8
GATGTTGGCTTTCTCGCATTCTAATTTATAGCTCAGAAACCGATGCCTAGGCTTCAGGCGCGCTTCTGTCTCTTATACACATCTGACGCTGCCGCCGAAGAGGATAGTGTAGACCTCGGTGGTCCCCGTATCTCTAACCAAAAAACACATC
>M99999:999:000000000-AFWM1:1:2109:8139:7983 2:N:0:8
GATGTTGGCTTGCTCGCATTCGAATTTATAGCTGAGAAAACGATGACTAAGATACAGGCGAGCTTCTGTCTCTTATACACATCTGACGCTGCCGACGAAGAGGATAGTGTAGATCTCGGTTGTCGCCGTATCATTAAAAAAAAAAAACAAG
>M99999:999:000000000-AFWM1:1:2102:13782:11878 2:N:0:8
GATGTTGGCTTGCTCGCATTCGAATTTATAGCTGAGAAAAACGATGACTAAGATACAGGCGAGCTTCTGTCTCTTATACACATCTGACGCTGCCGACGAAGAGGATAGTGTAGATCTCGGTGCGCGGCGTATCATTAAAAAAAAAAATAGC
>M99999:999:000000000-AFWM1:1:1113:7018:14544 2:N:0:8
GATGTTGGCTTGCTCGCATTCGAATTTATAGCTGAGAAAACGATGACTAAGATACAGGCGAGCTTCTGTCTCTTAAACACATCTGACGCTGCCGACGAAGAGGATAGTGTAGCTTTCGGAGAATGCCGTACAATTACAAAAAAAAAAGACG
>M99999:999:000000000-AFWM1:1:2101:17814:19317 2:N:0:8
GATGTTGGCTTGCTCGCATTCGAATTTATAGCTGAGAAAACGATGACTAAGATACAGGCGAGCTTCTGTCTCTTATACACATCTGACGCTGCCGACGAAGAGGATAGTGTAGATCCTGGTGGGCTGCGTATCATTTAAAACAAAAAAAAGG
>M99999:999:000000000-AFWM1:1:2105:7075:17679 2:N:0:8
GATGTTAGCTTGCCCGCACCCGCCGATATGCTTGAGATAACGATGACTAAGATACAGGCGAGCTTCTGTCTCTTATACACATCTGACGCTGCCGACGAAGAGGATAGTGTAGCTCTCGGTGGTCGCCGTATCCTTAAAGAAAAAAAGATAG
>M99999:999:000000000-AFWM1:1:1109:13720:13824 2:N:0:8
GATGTTGGCTTGCCCGCACCCGACGATATGCTTGAGATAACGATGACTAAGATAAGGCGAGCTTCTGTCTCTTATACACATCTGACGCTGCCGACGAAGAGGATAGTGTAGATCTCGGTGGTCGCCGTATCATTAAACAAACAAAAGCACT
>M99999:999:000000000-AFWM1:1:1110:22541:14232 2:N:0:8
GATGTTGGCTTGCCCGCACCCGACGATATGCTTGATCTAACGATGACTAAGATACAGGCGAGCTTCTGTCTCTTATACACATCTGACGCTGCCGACGAAGAGGATAGTGTAGATCTCGGTGGTCGCCGTATCATTACAAAAAAAAAACGCG
>M99999:999:000000000-AFWM1:1:2112:23946:11921 2:N:0:8
GATGTTGGCTTGCCCGCACCCGACGATATGCTTGAGATAACGATGACTAAGATACAGGCGCGCTTCTGTCTCTTATACACATCTGACGCTGCCGACGAAGAGGATAGTGTAGATCTCGGGGGTCGCCGTAACATTCAAAAAAAAAAAAAGT
>M99999:999:000000000-AFWM1:1:1109:19223:9097 2:N:0:8
GATGTTGGCTTGCCCGCACCCGACGATATGCTTGAGATAACGATGACTAAGATACCGGCGAGCTTCTGTCTCTTATACACATCTGCCGCTGCCGACGAAGAGGATAGTGGAGATTCAGGGGGGCCCCCTTTTCTTCAACAAAAAAACAGCA
>M99999:999:000000000-AFWM1:1:1108:16624:14314 2:N:0:8
GATGTTGGCTTGCCCGCACCCGACGATATGCTTGAGATAACGATGACTAAGATACAGGCGAGCTTCTGTCTCTTATACACATCTGACGCTGCCGACGAAGAGGATAGTGTAGATCTCGGTGGTAGCCGTATCATTAAAAACAAAACATATT
>M99999:999:000000000-AFWM1:1:2101:7948:18381 2:N:0:8
GATGTTGGCTTGCCCGCACCCGACGATATGCTTGAGATAACGATGACTAAGATACAGGCGAGCTTCTGTCTCTTATACACATCTGACGCTGCCGACGAAGAGGATAGTGTAGATATCGGTGGTCGCCGTATCATTAAAAAACAAACACATG
>M99999:999:000000000-AFWM1:1:1102:9383:7994 2:N:0:8
GATGTTGGCTTGCCCGCACCCGACGATATGCTTGAGATAACGATGACTAAGATACAGGCGAGCTTCTGTCTCTTATACACATCTGACGCTGCCGACGAAGAGGATAGTGTAGATCTCGGTGGTCGCCGTATCATTAAAAAACAATGAAGGG
>M99999:999:000000000-AFWM1:1:2107:21101:27623 2:N:0:8
GATGTTGGCTTGCCTGCACCGGAAGATCTGCCTGAGATAACGATGGCTAAGATACAGGCGAGCTTCTGTCTCTTATACACATCTGACGCTGCCGACGAAGAGGATAGTGTACATATCGGTGGTCGCCGGACTATTAAAAAAAAAAAAGGAA
>M99999:999:000000000-AFWM1:1:2114:11964:18243 2:N:0:8
GATGTTGGCTTGCTCGCACCCGACGATATGCTTGAGATAACGATGACTAAGATACAGGCGAGCTTCTGTCTCTTATACACATCTGACGCTGCCGACGAAGAGGATAGTGTACATCTCGGTGGTCCGCGTTACCTTAAATAAAAAAAAATTA
>M99999:999:000000000-AFWM1:1:2102:22907:11827 2:N:0:8
GATGTTGGCTTGCTCGCACCCGACGATATGCTTGAGATAACGATGACTAAGATACAGGCGCGCTTCTGTCTCTTATACACATCTGACGCTGCCGACGAAGAGGATAGTGTAGATCTCGGTGGTCGCCGTATCCTTTAAAAAAAAAAGAACT
>M99999:999:000000000-AFWM1:1:1108:10566:22779 2:N:0:8
GATGTTGGCTTGCTCGCACCCGACGATATGCTTGAGATAACGATGACTAAGATACAGGCGAGCTTCTGTCTCTTATACACATCTGACGCTGCCGACGAAGAGGATAGTGTAGATCTCGGTGGGCGCCGTATCATTAAAAAAAAAAAACTGT
>M99999:999:000000000-AFWM1:1:2103:17774:27793 2:N:0:8
GATGTTGGCTTGCTCGCACCCGACGATATGCTTGAGATAACGATGACTAAGATACAGGCGAGCTTCTGTCTCTTATACACATCTGACGCTGCCGACGAAGAGGATAGTGTAGATCTCGGTGGCCGCGCACTCATTAAAGAAAAAGATACAG
>M99999:999:000000000-AFWM1:1:2104:13039:5978 2:N:0:8
GATGTTGGCTTGCTCGCACCCGACGATATGCTTGAGATAACGATGACTAAGATACAGGCGAGCCTCTGTCTCTTATACACATCTGACGCTGCCGACTAAGAGGATAGTTAATACCTCGCTGATCATCTCGTCACTAGCGATAAAAAGAGTG
>M99999:999:000000000-AFWM1:1:1105:6567:8242 2:N:0:8
GATGTTGGCTTGCTCGCACCCGACGATATGCTTGAGAAACGATGACTAAGATACAGGCGAGCTTCTGTCTCTTATACACATCTGACGCTGCCGACGAAGAGGATAGTGTAGTTCTAGGTGGTCGACGTATCCTTAACAAACAGAATACTAG
>M99999:999:000000000-AFWM1:1:1103:8229:10353 2:N:0:8
GATGTTGGCTTGCTCGCACCCGACGATATGCTTGAGATAACGATGACTAAGATACAGGCGAGCTTCTGTCTCTTATACACATCTGACGCTGCCGACGAAGAGGATAGTGTAGATCTCGGTGGTCGCCGAGCCATTATAAAAAAAAAAGCAG
>M99999:999:000000000-AFWM1:1:2102:12562:16004 2:N:0:8
GATGTTGGCTTGCTCGCACCCGACGATATGCTTGAGATAACGATGACTAAGATACAGGCGAGCTTCTGTCTCTTATACACATCTGACGCCCCCGACGCAGAGGAGAGTAGAGCTCTCTGTTCGCCCTGTCTTTTTAACAAAAAAACAAATT
>M99999:999:000000000-AFWM1:1:1112:15338:14851 2:N:0:8
GATGTTGGCTTGCTCGCACCCGACGATATGCTTGAGATAACGATGACTAAGATACAGGCGAGCTTCTGTCTCTTATACACATCTGACGCTGCCGACGAAGAGGATAGTGTAGATCTCGGTGTGCGCCGTTTTCTTCACAAAAAAAAAAGCA
>M99999:999:000000000-AFWM1:1:2104:13294:12839 2:N:0:8
GATGTTGGCTTCCCCGCATTCGACGATATGCTTGAGATAACGATGACTAAGATACAGGCGAGCTTCTGTCTCTTATACACATCTGACGCTGCCGACGAAGAGGATAGTGTAGATCTCGGTGGTCTCCGTATCATTCACAAAAAAAAGAATT
>M99999:999:000000000-AFWM1:1:1106:11697:15823 2:N:0:8
GATGTTGGCCTTCCCCGCATTCGACGATATGCTTGAGATAACGATGACTAAGATACAGGCGAGCTTCTGTCTCTTATACACATCTGACGCTGCCGACGAAGAGGATAGTGTAGATCTCGGTGGTCGCCGTATCCTTAAAAATAAAAGACTA
>M99999:999:000000000-AFWM1:1:1109:24419:21819 2:N:0:8
GATGTTGGCTTCCCCGCATTCGACATATGCTTGAGATAACGATGACTAAGATACAGGCGAGCTTCTGTCTCTTATACACATCTGACGCTGCCGACGAAGCGGGTAGTGTAGATCTCGGTGGTCGCCGTCTCCTTCAAAAAAAAAAGAAGAA
>M99999:999:000000000-AFWM1:1:2110:7909:25933 2:N:0:8
GATGTTGGCTTCCCCGCATTCGACGATATGCTTGAGATAACGATGACTAAGATACAGGCGAGCTTCTGTCTCTTATACACATCTGACGCTGCCGACGAAGAGGATAGTGGAGATCTCTGTGTTCGCTGGATTCTTTAAAAAAAAAAACCTA
>M99999:999:000000000-AFWM1:1:2101:4168:16924 2:N:0:8
GCTGTTGGCTTCCCCGCATTCGACGATATGCTTGAGATAACGATGACTAAGATACAGGCGAGCTTCTGTCTCTTATACACATCTGACGCTGCCGACGAAGAGGATAGTGTAGATCTAGGCTGTTGCACGATCATCTAACAAAAAAAGATAA
>M99999:999:000000000-AFWM1:1:1105:16756:8528 2:N:0:8
GATGTTGGCTTCCCCGCATTCGACGATATGCTTGAGATAACGATGACTAAGATACAGGCGAGCTTCTGTCTCTTATACACCTCTGACGCTGCCGACGAAGAGGATAGTGTAGCTCTCGGTGGGCGGCGTCTTCTTAACAAAAAAAGTGAGA
>M99999:999:000000000-AFWM1:1:2105:18082:20722 2:N:0:8
GATGTTGGCTTCCCCGCATTCGACGATATGCTTGAGATAACGATGACTAAGATACAGGCGAGCTTCTGTCTCTTATACACATCTGACGCTGCCGACGAAGAGGATAGTGGAGATCTCGGGGGTCGCCGTATCCTTTACAAAAAACACAGAA
>M99999:999:000000000-AFWM1:1:2109:16573:13900 2:N:0:8
GATGTTGGCTTCCCCGCCTTCGACGATATGCTTGAGATAACGATGACTACGATACAGGCGAGCTTCTGTCTCTTATACCCATCTGACGCTGCCGACGAAGAGGATAGTGTAGATCTCGTGGGTCGCCGTCTCATTAACAAAAAACAACTAG
>M99999:999:000000000-AFWM1:1:2113:21621:8808 2:N:0:8
GATGTTGGCTTCCCCGCATTCGACGATATGCTTGAGATAACGATGACTAAGATACAGGCGAGCTTCTGTATCTTATACACATCTGACGCTGCCGACGAAGAGGATAGTGTAGATCTCGGTGGTCGCAGTAGCCTTAACAACAAAAAAAGCC
>M99999:999:000000000-AFWM1:1:1108:13643:6734 2:N:0:8
GATGTTGGCTTCCCCGCATTCGACGATATGCTTGAGATAACGATGACTAAGATACAGGCGAGCTTCTGTCTCTTATACACATCTGACGCTGCCGACGAAGAGGATAGTTGAGATCTAGGTTGTAGACAGATCACTAGAAAACATAAAGGTT
>M99999:999:000000000-AFWM1:1:1114:15336:14524 2:N:0:8
GATGTTGGCTTCCCCGCATTCGACGATATGCTTGAGATAACGATGACTAAGATACAGGCGAGCTTCTGTCTCTTATACACAACTGACGCTGCCGACGAATAGGATAGTGGTAGATTCGGTGAACCTCGCCGCGTTTAACAAAAAAAGACTT
>M99999:999:000000000-AFWM1:1:2114:20279:22261 2:N:0:8
GATGTTGGCTTGCCGCATTCGACGATATGCTTGAGATAACGATGACTAAGATACAGGCGAGCTTCTGTCTCTTATACACATCTGACGCTGCCGACGAAGAGGATAGTGTAGATCTCGGTGGTCGCCGTATCACTAATAAAAAAACCACACT
>M99999:999:000000000-AFWM1:1:1110:20324:10425 2:N:0:8
GATGTTGGCTTGCTCGCATTCGACGATATGCTTGAGATAACGATGACTAAGATACAGGCGAGCTTCTGTCTCTTATACACATCTGACGCTGCCGACGAAGAGGATAGTGTAGATCTCGGTGGTCGCCGTATCATTAAAAAAAAAACAGAGT
>M99999:999:000000000-AFWM1:1:1103:15258:21298 2:N:0:8
GATGTTGGCTTGCTCGCATTCGACGATATGCTTGAGATAACGATGACTAAGATACAGGCGAGCTTCTGTCTCTTATACACATCTGACGCTGCCGACGAAGAGGATAGTGTAGATCTCGGTGTTCGCCGTATCATTAAACAACACAAACATT
>M99999:999:000000000-AFWM1:1:1107:16929:26725 2:N:0:8
GATGTTGGCTTGCTCGCATTCGACGATATGCTTGAGATAACGATGACTAAGATACAGGCGAGCTTCTGTCTCTTATACACATCTGACGCTGCCGACGAAGAGGATAGTGTACATCTCGGATGTCCGCGTATTCTTAAACCACACATGTACA
>M99999:999:000000000-AFWM1:1:2102:22348:7704 2:N:0:8
GATGTTGGCTTGCTCGCATTCGACGATATGCTTGAATAACGATGACTAAGATACAGGCGAGCTTCTGTCTCTTATACACATCTGACGCTGCCGACGAAGAGGGTAGTGGAGATCGTCTGGGTTGACGTTTACTTTAAAAACAAAAAAAAGT
>M99999:999:000000000-AFWM1:1:2102:22650:13777 2:N:0:8
GATGTTGGCTTGCTCGCATTCGACGATATGCTTGAGATAACGATGACTAAGATACAGGCGAGCTTCTGTCTCTTATACACATCTGACGCTGCCGACGAAGAGGATAGTGTAGATCTCGGTGGTTGCCGTATCATTAAAAAAATAACTAGAC
>M99999:999:000000000-AFWM1:1:2114:17280:8864 2:N:0:8
GATGTTGGCTTGCTCGCATTCGACGATATGCTTGAGATAACGATGACTAAGATACAGGCGAGCTTCTGTCTCTTATACACATCTGACGCTGCCGACGAAGAGGATAGTGTAGATCTCGGTTGTCGCCGTCTCATTAAAAAAAAACGAAGCT
>M99999:999:000000000-AFWM1:1:2101:11207:12344 2:N:0:8
GATTTTGGCTTGCTCGCATTCGACGATATGCTTGAGATAACGATGACTAAGATACAGGCGAGCTTCTGTCTCTTATACACATCTGACGCTGCCGACGAAGAGGATAGTGTAGATCTAGGGTATCTCCGTATCATTTTCAAATCACTAATAC
>M99999:999:000000000-AFWM1:1:2110:5772:15662 2:N:0:8
GATGTTGGCTTGCTCGCATTCGACGATATGCTTGAGATAACGATGACTAAGATACAGGCGAGCTTCTGTCTCTTATACACATCTGACGCTGCCGACGAAGAGGATAGTGTAGATCTCTGTGGTCGCCGTAACATTAAAAAAAAAAAAAAAA
>M99999:999:000000000-AFWM1:1:1106:2604:17443 2:N:0:8
GATGTTGGCTTGCTCGCATTCGACGATATGCTTGAGATAACGATGACTAAGATACAGGCGAGCTTCTGTCTCTTATACACATCTGACGCTGCCGACGAAGAGGATAGTGTAGATCTCGGTGGTCGGCGTATCATTAAAAACAAAAAATCGG
>M99999:999:000000000-AFWM1:1:1108:10413:6794 2:N:0:8
GATGTTGGCTTGCTCGCATTCGACGATATGCTTGAGATAACGATGACTAAGATACAGGCGAGCTTCTGTCTCTTATACACATCTGACGCTGCCGACGAAGAGGATAGTGTAGCTCTCGGTGGTCGACGTATCATTCAAAAAACAACACTAT
>M99999:999:000000000-AFWM1:1:2113:12773:9963 2:N:0:8
GATGTTGGCTTGCCCGCACCCGAGATTATGCTTGAGAAACGATGACTAAGATACAGGCGAGCTTCTGTCTCTTATACACATCTGACGCTGCCGACGAAGAGGATAGTGTAGATCTCGGTGGACGCCGTATCCTTAAAAAACAAAAGAGTGT
>M99999:999:000000000-AFWM1:1:1107:9580:6044 2:N:0:8
GATGTTGGCTTGCCCGCACCCGAGATTATGCTTGAGATAACGATGACTAAGATACAGGCGAGCTTCTGTCTCTTATACACATCTGACGCTGCCGACGAAGAGGATAGTGGAGATCTCGGTGGTTGGCGTAACGTTAAAAAAAAATAAAGAA
>M99999:999:000000000-AFWM1:1:2114:12384:2275 2:N:0:8
GATGTTGGCTTGCCCGCACCCGACATTATGCTTGAGATAACGATGACTAAGATACAGGCGAGCTTCTGTCTCTTATACACATCTGACGCTGCCGACGAAGAGGACAGTGGATATGTCGGTGGGCGCCGTATCATTCAAAAAAAAATAAATG
>M99999:999:000000000-AFWM1:1:2103:18532:8010 2:N:0:8
GATGTTGGCTTGCCCGCACCCGAGATTATGCTTGAGATAACGATGACTAAGATACAGGCGAGCTTCTGTCTCTTATACACATCTGACGCTGCCGACGAAGAGGATAGTGTAGATCTCGGTGGTCGCCATACTATTAAAAAAAAAATAACGC
>M99999:999:000000000-AFWM1:1:2111:23149:21739 2:N:0:8
GATGTTGGCTTGCCCGCACCCGAGATTATGCTTGAGATACCGATGACTAAGATACAGGCGAGCTTCTGTCTCTTATACACATCTGACGCTGCCGACGAAGAGGATAGTGGAGATCTCGGCGGTCGCCGGATTCTTAAAACAAAAACTAGAA
>M99999:999:000000000-AFWM1:1:2112:3899:20532 2:N:0:8
GATGTTGGCTTGCCCGCACCCGAGATTATGCTTGAGATAACGATGACTAAGATACAGGCGAGCTTCTGTCTCTTATACACATCTGACGCTGCCGACTAAGAGGATAGTGAAGATCTCGGTGTTCACCGTGTCATCTAAAAAAAAAAACGGA
>M99999:999:000000000-AFWM1:1:1113:12433:28589 2:N:0:8
GATGTTGGCTTGCCCGCACCCGAGATTATGCTTGAGATAACGATGACTAAGATACAGGCGAGCTTCTGTCTCTTATACACATCTGACGCTGCCGACGAAGAGGATAGTGTAGATCTCGGTGGTCGCCGTATCATTAAACAAAAAAATAGGA
>M99999:999:000000000-AFWM1:1:1107:6668:9802 2:N:0:8
GATGTTGGCTTGCCCGCACCCGAGATTATGCTTGAGATAACGATGACTAAGATACAGGCGAGCTTCTGTCTCTTATACACATCTGACGCTGCCGACGAAGAGGATAGTGTAGATCTCGGTGGTCGCCGTATCCTTCAAAAAAAAAAAACTT
>M99999:999:000000000-AFWM1:1:1108:12669:6985 2:N:0:8
GCTGTTGGCTTGCCCGCACCCGAGATTATGCTTGAGATAACGATGACTAAGATACAGGCGAGCTTCTGTCTCTTATACACATCTGACGCTGCCGACGAAGAGGATAGTGTAGATCTCGGTGGTACACGTATCATTAAAACAAAAAAAAGCT
>M99999:999:000000000-AFWM1:1:2102:27015:10231 2:N:0:8
GATGTTGGCTTGCTCGCACCCGAGATTATGCTTGAGATAACGATGACTAAGATACAGGCGAGCTTCTGTCTCTTATACACATCTGACGCTGCCGACGAAGAGGATAGTGTAGATCTCGGTGGTCGTCGTATCATTAAAAACAACAAAAGAG
>M99999:999:000000000-AFWM1:1:2111:5367:11847 2:N:0:8
GATGTTGGCTTGCTCGCACCCGAGATTATGCTTGAGCTAACGATGACTAAGATACAGGCGAGCTTCTGTCTCTTATACACATCTGACGCTCCGGACGACGAGGATAGTGAAGACTTCGGTGGCCGCCGTATCATTGAGAAAAAAAATGTGT
>M99999:999:000000000-AFWM1:1:2110:25232:10066 2:N:0:8
GATGTTGGCTTGCTCGCACCCGAGATTATGCTTGAGATAACGATGACTAAGATACAGGCGAGCTTCTGTCTCTTATACACATCTGACGCTGCCGACGAAGAGGATAGTGTAGATCACGGTTGTCGCCGTCTCCTTAAACAACAAAACACGG
>M99999:999:000000000-AFWM1:1:1113:27470:21624 2:N:0:8
GATGTTGGCTTGCTCGCACCCGAGATTATGCTTGAGATAACGATGACTAAGATACAGGCGAGCTTCTGTCTCTTATACACATCTGACGCTGCCGACGAAGAGGATAGTGTAGATCTCGGTGGTCGCCGTTTTCTTAAAAAAAAAAATACAG
>M99999:999:000000000-AFWM1:1:1103:12544:10756 2:N:0:8
GATGTTGGCTTGCTCGCACCCGAGATTATGCTTGAGATAACGATGACTAAGATACAGGCGAGCTTCTGTCTCTTATACACATCTGACGCTGCCGCGAAGAGGATAGTGTAGATCTCGGTGGTCGCCGTATCATTAAACAAACAACAAATAG
>M99999:999:000000000-AFWM1:1:2108:12754:2670 2:N:0:8
GATGTTGGCTTGCTCGCACCCGAGATTATGCTTGAGATAACGATGACTAAGATACAGGGCGCTTCTGTCTCTTATACACATCTGACGCTGCCGACGAAGAGGATAGTGTAGATCTAGTTTGTCGTGGTACAATTAAAAAGACAATACTGCG
>M99999:999:000000000-AFWM1:1:2110:4236:13606 2:N:0:8
GATGTTGGCTTGCTCGCACCCGAGATTATGCTTGAGATAACGATGACTAAGATACAGGCGAGCTTCTGTCTCTTATACACATCTGACGCTGCCGACGAAGAGGATAGTGTAGATCTCGGTGGTCGCCGTATCATTACAAAAAAGAGTGCGC
>M99999:999:000000000-AFWM1:1:1101:19349:8338 2:N:0:8
GATGTTGGCTTGCTCGCACCCGAGATTATGCTTGAGATAACGATGACTAAGATACAGGCGAGCTTCTGTCTCTTATACACATCTGACGCTGCCGACGAAGAGGATAGTGTAGATCTCGGTGGTCGCCGTATCATTTACAAACAAAAAGATA
>M99999:999:000000000-AFWM1:1:2113:3016:17713 2:N:0:8
GATGTTGGCTTGCTCGCACCCGAGATTATGCTTGAGATAACGATGACTAAGATACAGGCGAGCTTCTGTCTCTTATACACATCTGACGCTGCCGACGAAGAGGATAGTGTAGCTATCGGTTGTAGCCGTCTCCTTCAAAACACAAAAGATG
>M99999:999:000000000-AFWM1:1:1103:19086:25011 2:N:0:8
GATGTTGGCTTGCTCGCACCCGAGATTATGCTTGAGATAACGATGACTAAGATACAGGCGAGCTTCTGTCTCTTATACACATCTGACGCTGCCGACGAAGAGGATAGTGTAGATCTCGGTGGTCGCCGTCTCATTAAAAAAAAAAACAGCG
>M99999:999:000000000-AFWM1:1:2107:17042:6148 2:N:0:8
GATGTTGGCTTGCCCGCATTCGAGATTATGCTTGAGATAACGATGACTAAGATACCGGCGAGCTTCTGTCTCTTATACACATCTGACGCTGCCGACGAAGAGGATAGTGTAGATCTCGGTGGTCGCCGTATCATTAAAAAAAAAAAAAATG
>M99999:999:000000000-AFWM1:1:2110:3633:19721 2:N:0:8
GATGTTGGCTTGCCCGCATTCGAGATTATGCTTGAGATAACGATGACTAAGATACAGGCGAGCTTCTGTCTCTTATACACATCTGACGCTGCCGACGACGAGGATAGTGATGATCTCGGTGGCCGCCGCATCATTAAAAAAAAACAAGTAT
>M99999:999:000000000-AFWM1:1:2111:12101:4124 2:N:0:8
GATGTTGGCTTGCCCGCATTCGAGATTATGCTTGAGATAACGATGACTAAGATACAGGCGAGCTTCTGTCTCTTATACACATCTGACGCTGCCGACGAAGAGGATAGTGTAGATCTCGGTGGGCGCCGTATCTCTTAAAAAAAAAATGCCA
>M99999:999:000000000-AFWM1:1:2108:7182:23012 2:N:0:8
GATGTTGGCTTGCCCGCAATCAAGATTATGCTTGAGATAACGATGACTAAGATACAGGCGAGCTTCTGTCTCTTATACACATCTGACGCTGCCGACGAAGAGGATAGTGGAGATCTCGGTGGTCGCCGGATCATTAAAAAAAAAAAAAAGC
>M99999:999:000000000-AFWM1:1:2109:12760:21447 2:N:0:8
GATGTTGGCTTGCCCGCATTCGAGATTATGCTTGAGATAACGATGACTAAGATACAGGCGAGCTTCTGTCTCTTATACACATCTGACGCTGCCGACGAAGAGGATAGTGTAGATCTCGGTTGTCGCCCAATCTTTAAAAAAAAAAAAAATG
>M99999:999:000000000-AFWM1:1:2114:20126:18871 2:N:0:8
GATGTTGGCTTGCCCGCATTCGAGATTATGCTTGAGATAACGATGACTAAGATACAGGCGAGCTTCTGTCTCTTATACACATCTGACGCTGCCGACGAAGAGGATAGTGTAGATCTAGGTGGTCGCCGTATCATTAAAAAAAAAAAAACCA
>M99999:999:000000000-AFWM1:1:2110:9911:10522 2:N:0:8
GATGTTGGCTTGCCCGCATTCGAGATTATGCTTGAGATAACGATGACTAAGATACAGGCGAGCTTCTGTCTCTTATACACATCTGACGCTGCCGACGAAGAGGATAGTGTAGATCTAGGTGGTCGCCGTATCATTTACAAAAAAATAGGTT
>M99999:999:000000000-AFWM1:1:2111:9822:8417 2:N:0:8
GATGTTGGCTTGCCCGCATTCGAGATTATGCTTGAGATAACGATGACTAAGATACAGGCGAGCTTCTGTCTCTTATACACATCTGACGCTGCCGACGAAGAGGATAGTGTAGATCTCGGTAGTCGCCGTATCATTAAAAAAAAAAGAGAGT
>M99999:999:000000000-AFWM1:1:1112:13904:14776 2:N:0:8
GATGTTGGCTTGCCCGCATTCGAGATTATGCTTGAGATAACGATGACTAAGATACAGGCGAGCTTCTGTCTCTTATACACATCTGACGCTGCCGACGAAGAGGATAGTGGAGATCTCGGTGGTCGCCGTATCCTTCACAAAAAAATAACGG
>M99999:999:000000000-AFWM1:1:1114:27322:14860 2:N:0:8
GATGTTGGCTTCCCCGCTGTCGAGATTATGCTTGAGATAACGATGACTACGATACAGGCGAGCTTCTGTCTCTTATACACATCTGACGCTGCCGACGAAGAGGATAGTGTCGATCTCGGTGGTCGACGGATCATTAAAAAAAAAAATTATA
>M99999:999:000000000-AFWM1:1:1114:14085:28825 2:N:0:8
GATGTTGGCTTCCCCGCTGTCGAGATTATGCTTGAGATAACGATGACTAAGATACAGGCGAGCTTCTGTCTCTTATACACATCTGACGCTGCCGAAGACGAGGATAGTGTAGATCTCGGTGGTCGTCATATCATTAACCAAAACAATAGTG
>M99999:999:000000000-AFWM1:1:2110:20808:18689 2:N:0:8
GATGTTGGCTTCCCCGCTGTCGAGATTATGCTTGAGATAACGATGACTAAGATACAGGCGAGCTTCTGTCTCTTATACACACTGACGCTGCAGACGAAGAGGCTCGTGTATATCTCTCGTACCCCTTTGTCATTACACACAAAACCGGCGA
>M99999:999:000000000-AFWM1:1:2110:14377:11091 2:N:0:8
GATGTTGGCTTCCCCGCTGTCGAGATTATGCTTGAGATAACGATGACTAAGATACAGGCGAGCTTCTGTCTCTTATACACATCTGACGCTGCCGACGAAGAGGATAGTGGAGACCTCGGTGGTCGCCGTATCATTTAAAAAAAAAAGAATG
>M99999:999:000000000-AFWM1:1:2105:17711:18608 2:N:0:8
GATGTTGGCTTCCCCGCTGTCGAGATTATGCTTGAGATAACGATGACTAAGATACAGGCGAGCTTCTGTCTCTTCTACACATCTGACGCTGCCGACGAAGAGGATAGTGTCGATCTCGATGGTCGCCGTATCATTACAGCTAAAATGGTTT
>M99999:999:000000000-AFWM1:1:1103:26080:11457 2:N:0:8
GATGTTGGCTTCCCCGCTGTCGAGATTATGCTTGAGATAACGATGACTAAGATACAGGCGAGCTTCTGTCTCTTATACACATCTGACGCTGCCGACGAAGAGGATAGTGTAGATCTCGGTGGTCGCCGTATCATTAAAACAAAAATACGAT
>M99999:999:000000000-AFWM1:1:1105:11980:25045 2:N:0:8
GATGTTGGCTTCCCCGCTGTCGAGATTATGCTTGAGATAACGATGACTAAGATACAGGCGAGCTTCTGTCTCTTATACACATCTGACGCTGCCGACGAAGAGGATAGTGTAGATCTCGGTGGTCGCAGTATCATTAAAAAAAAAAAAGATG
>M99999:999:000000000-AFWM1:1:2106:22350:6730 2:N:0:8
GATGTTGGCTTCCCCGCTGTCGAGATTATGCTTGAGATAACGATGACTAAGATACAGGCGAGCTTCTGTCTCTTATACACATCTGACGCTGCCGACGAAGAGGATAGTGTAGATATCGGTGGTAGCTGTATCATTCAAAACAAAAACAAGA
>M99999:999:000000000-AFWM1:1:1109:16642:26833 2:N:0:8
GATGTTGGCTTCCCCGCTGTCGAGATTATGCTTGAGATAACGATGACTAAGATACAGGCGAGCTTCTGTCTCTTATACACATCTGACGCTGCCGACGAAGAGGATAGTGTAGATCTCGGTGGTCGCCGTATCATTAAAAAAAACACAGGAG
>M99999:999:000000000-AFWM1:1:2111:5181:20253 2:N:0:8
GATGTTGGCTTCCCCGCAACTGATGTGATGCTAAAGATTGCGACGACTAAGATACAGGCGAGTTTCTGTCTCTTATAAACATCTGACGCTGCAGACGAAGAGGATAGTGTAGCTCTATGTGGTCGCCGTATCAGTAAAAAGAGAACAATGA
>M99999:999:000000000-AFWM1:1:2111:3101:9604 2:N:0:8
GATGTTGGCTTCCCCGCACCCGAATTTATGCTTGAGATAACGATGACTAAGAACAGGCGAGCTTCTGTCTCTTATACACATCTGACGCTGCCGACGAAGAGGATAGTGTAGATCTCGGTGTGCGCCGTATCCATAACAAAAAAACAAACGT
>M99999:999:000000000-AFWM1:1:2107:14274:20349 2:N:0:8
GATGTTGGCTTCCCCGCACCCGAATTTATGCTTGAGATAACGATGACAAGATACAGGCGAGCTTCTGTCTCTTATACACATCTGACGCTGCCGACGAAGAGGATAGTGTAGATCTCGGTGGTCGCCGTATCCTTAAAAAAAAACGAAAAGT
>M99999:999:000000000-AFWM1:1:1112:13979:14240 2:N:0:8
GATGTTGGCTTCCCCGCACCCGAATTTATGCTTGAGATAACGATGACTAAGATACAGGCGAGCTTCTGTCTCTTATACACATCTGACGCTGCCGACGAAGAGGATAGTGTAGATCTCGGTGGTCGCCGTATCATTAAAAAATAAAGAACAA
>M99999:999:000000000-AFWM1:1:2114:4023:14192 2:N:0:8
GATGTTGGCTTCCCCGCACCCGAATTTATGCTTGAGATAACGATGACTAAGATACAGGCGAGCTTCTGTCTCTTATACACATCTGACGCTGCCGACGAAGAGGATAGTGTAGATCTCGGAGGTCGCCGTCCTCTTTAAACAAAACAAGTAG
>M99999:999:000000000-AFWM1:1:2113:26540:7683 2:N:0:8
GATGTTGGCTTCCCCGCACCCGAATTTATGCTTGAGATAACGATGACTAAGATACAGGCGAGCTTCTGTCTCTTATACACATCTGACGCTGCCGACGAAGAGGATAGTGTAGATCTCGGGGGTCGTCGTAGCATTAAAAGAAAAAACTACA
>M99999:999:000000000-AFWM1:1:2110:23550:22654 2:N:0:8
GATGTTGGCTTCCCCGCACCCGAATTTATGCTTGAGATAACGATGACTAAGATACAGGCGAGCTTCTGTCTCTTATACACATCTGACGCTGCCGACGAAGAGGATAGTGTCGTTCTAGGTAGACGACGTATCATCAACAAAAAAAAATATA
>M99999:999:000000000-AFWM1:1:1102:14508:15705 2:N:0:8
GATGTTGGCTTCCCCGCACCCGAATTTATGCTTGAGATAACGATGACTAAGATACAGGCGAGCTTCTGTCTCTTATACACATCTGACGCTGCCGACGAAGAGGATAGTGGAGATCTCGGTGGTCGCCGAATCCTTAAACAAAAAAACAGTG
>M99999:999:000000000-AFWM1:1:2108:15936:3978 2:N:0:8
GATGTTGGCTTCCCCGCACCCGAATTTATGCTTGAGATAACGATGACTAAGATACAGGCGAGCTTCTGTCTCTTATACACATCTGACGCTGCCGACGAAGAGGATAGTGTAGACTTCGGTGGTCGTCGTATACTTACAACACAAAATAGAT
>M99999:999:000000000-AFWM1:1:2105:28505:16476 2:N:0:8
GATGTTGGCTTCCCCGCACCTGAGTTTATTCTTAACCGATCGACGACTAAGATACCGGCGCGCTTCTGTCTCTTATACACATCTGACGCTGCCGACGAAGAGGATAGTGTAGATCTCGGTGGTCGGCGTATCCTTTAACAAAATAACAAGA
>M99999:999:000000000-AFWM1:1:1114:15972:14212 2:N:0:8
GATGTTGGCTTGCTCGCACCCGAATTTATGCTTGAGATAACGATGACTAAGATACAGGCGCGCTTCTGTCTCTTATACACATCTGACGCTGCCGACGAAGAGGATAGTGTAGATCTCGGTGGTCGCCGTATCATTTAAACAAAAAATACAA
>M99999:999:000000000-AFWM1:1:1109:10928:24148 2:N:0:8
GATGTTGGCTTGCTCGCACCCGAATTTATGCTTGAGATAACGATACTAAGATACAGGCGAGCTTCTGTCTCTTATACACATCTGACGCTGCCGACGAAGAGGATAGTGTAGATCTCGGGGGTGCCCGGTGTATTAAAACAAAAAAAGAAGA
>M99999:999:000000000-AFWM1:1:1106:23002:7167 2:N:0:8
GATGTTGGCTTGCTCGCACCCGAATTTATGCTTGAGATAACGATGACTAAGATACAGGCGAGCTTCTGTCTCTTATACACATCTGACGCTGCCGACGAAGAGGATAGTGTAGATCTCGGTGGTCGCCGTATCATTAAAAAAAAAAAAACTA
>M99999:999:000000000-AFWM1:1:2106:8479:22410 2:N:0:8
GATGTTGGCTTGCTCGCACCCGAATTTATGCTTGAGATAACGATGACTAAGATACAGGCGAGCTTCTGTCTCTTATACACATCTGACGCTGCCGACGAAGAGGATAGTGTAGACCTCTGTAGTCGCCGTATCACTAAACATCAGACAGATT
>M99999:999:000000000-AFWM1:1:1105:28278:13229 2:N:0:8
GATGTTGGCTTGCTCGCCCCGAATTTATGCTTGAGATAACGATGACTAAGATACAGGCGAGCTTCTGTCTCTTATACACATCTGACGCTGCCGACGAAGAGGATAGTGTAGATCTCGGTGTTCGCCGCACCCTTCAAAAAAAATACAGAGA
>M99999:999:000000000-AFWM1:1:2102:21538:3527 2:N:0:8
GATGTTGGCTTGCTCGCACCCGAATTTATGCTTGAGATAACGATGACTAAGATACAGGCGCGCTTCTGTCTCTTATACACATCTGACGCTGCCGACGAAGAGGATAGTGGAGATCTAGTGGGGCGTCTGCTCATTAACAACAAAACAAAGA
>M99999:999:000000000-AFWM1:1:2109:10744:16904 2:N:0:8
GATGTTGGCTTGCTCGCACCCGAATTTATGCTTGAGATAACGATGACTAAGATACAGGCGAGCTTCTGTCTCTTATACACATCTGACGCTGCCGACGAAGAGGATAGTGTAGATCTCGGTGGTCGCCGTATCCTTTAAAAAAAAAAAAAGT
>M99999:999:000000000-AFWM1:1:2101:18840:5134 2:N:0:8
GATGTTGGCTTGCTCGCACCCGAATTTATGCTTGAGATAACGATGACTAAGATACAGGCGAGCTTCTGTCTCTTATACACATCTGACGCTGCCGACGAAGAGGATAGTGTAGATCTCGTTGGTCGCCGTCTCATTTAAACAACAAAGAACA
>M99999:999:000000000-AFWM1:1:2103:5934:16768 2:N:0:8
GATGTTGGCTTGCTCGCACCCGAATTTATGCTTGAGATAACGATGACTAAATACAGGCGAGCTTCTGTCTCTTATACCCATCTGACGCTGCCGACGAAGAGGATAGTGTAGATCTCGGTGGTCGCCGTACCATTAAAAAAAACAAAAAACA
>M99999:999:000000000-AFWM1:1:2113:4527:10104 2:N:0:8
GATGTTGGCTTGCTCGCACCCGAATTTCTGCTTGAGATAACGATGACTAAGCTACAGGCGCGCTTCTGTCTCTTATACACATCTGACGCTGCCGACGAAGAGGATAGTGTAGATTTCGGTGGTCCTCGTATCATTATAAAATAAACTAATA
>M99999:999:000000000-AFWM1:1:2103:20508:4753 2:N:0:8
GATGTTGGCTTGCTCGCACCCGAATTTATGCTTGAGATAACGATGACTAAGATACAGGCGAGCTTCTGTCTCTTATACACATCTGACGCTGCCGACGAAGAGGATAGTGTAGATCTCGGTGGTCGCCGTATCATTTAAAAATAAGAAACAG
>M99999:999:000000000-AFWM1:1:2103:14472:26568 2:N:0:8
GATGTTGGCTTCCCCGCATTCGAATTTATGCTTGAGATAACGATGACTAAGATACAGGCGAGCTTCTGTCTCTTATACACATCTGACGCTGCCGACGAAGAGGATAGTGTAGCTCTTGTTGGTATCCGTATCTTTCAAAAAACAAGAAATT
>M99999:999:000000000-AFWM1:1:1114:18973:8010 2:N:0:8
GATGTTGGCTTCCCCGCATTCGAATTTATGCTTAGATAACGATGACTAAGATACAGGCGAGCTTCTGTCTCTTATACACATCTGACGCTGCCGACGAAGAGGATAGTGTAGATCTCGGTGGCCCCCGCATCACTTAAAAAAAAAAGTATGG
>M99999:999:000000000-AFWM1:1:2107:12563:5280 2:N:0:8
GATGTGGCTTCCCCGCATTCGAATTTATGCTTGAGATAACGATGACTAAGATACAGGCGAGCTTCTGTCTCTTATACACATCTGACGCTGCCGACGAAGAGGATAGTGTAGATCTCGGTGGTCGCCGTATCATTCAAAAAAAAATGACATT
>M99999:999:000000000-AFWM1:1:1108:10202:11884 2:N:0:8
GATGTTGGCTCCCCGCATTCGAATTTATGCTTGAGATAACGATGACTAAGATACAGGCGAGCTTCTGTCTCTTATACACATCTGACGCTGCCGACGAAGAGGATAGTGTAGATCTCGGTGGTCGCCGTCTCATTCAAACATAAGACAGTTT
>M99999:999:000000000-AFWM1:1:2109:10288:8232 2:N:0:8
GATGTTGGCTTCCCCGCATTCGAATTTATGCTTGAGATAACGATGACTAAGATACCGGCGAGCTTCTGTCTCTTATACACATCTGACGCTGCCGACGAAGAGGATAGTGAAGATCTAGTTGGTTGCCGAATCCTTTAAAACAAAAATCAAG
>M99999:999:000000000-AFWM1:1:1111:4723:9748 2:N:0:8
GATGTTTGCTTCCCCGCATTCGAATTTATGCTTGAGATAACGATGACTAAGATACAGGCGAGCTTCTGTCTCTTATACACATCTGACGCTGCCGACGAAGAGGATAGTGGAGATCTCGGTGGTCGCCGGCTCATTAAAACCAAACAATGAG
>M99999:999:000000000-AFWM1:1:2107:19535:3091 2:N:0:8
GATGTTGGCTTCCCCGCATTCGAATTTATGCTTGAGATAACGATGACTAAGATACAGGCGAGCTTCTGTCTCTTATACACATCTGACGCTGCCGACGAAGAGGATAGTGTCGATCTCCGTGGTTGTCGAATCATTCAATACAACACTACTG
>M99999:999:000000000-AFWM1:1:2101:3070:13377 2:N:0:8
GATGTTGGCTTCCCCGCATTCGACTTTATGCTTGAGATAACGATGACTAAGATACAGGCGAGCTTCTGTCTCTTATACACATCTGACGCTGCCGACGCAGAGGATAGTGTAGCTCTCCGAGGACGCCGTTACATTTACACAAAAAAAGAGA
>M99999:999:000000000-AFWM1:1:1106:13108:27703 2:N:0:8
GATGTTGGCTTCCCCGCATTCGAATTTATGCTTGAGATAACGATGACTAAGATACAGGCGAGCTTCTGTCTCTTATACACATCTGACGCTGCCGACGAAGAGGATAGTGTAGATCTCGGTGGTTGCCGTATCATTTACACAAAAACACTAA
>M99999:999:000000000-AFWM1:1:1108:5601:9965 2:N:0:8
GATGTTGGCTTCCCCGCATTCGAATTTATGCTTGAGATAACGATGACTAAGATACAGGCGAGCTTCTGTCTCTTATACACATCTGACGCTGCCGACGAAGAGGATAGTGTAGATCTCGGTGGTCGCCGTATCATTAAAAAAAAAAATAATG
>M99999:999:000000000-AFWM1:1:1109:6829:22990 2:N:0:8
GATGTTGGCTTCCCCGCATTCGAATTTATGCTTGAGATAACGATGACTAAGATACAGGCGAGCTTCTGTCTCTTATACACATCTGACGCTGCCGACGAAGAGGATAGTGTAGATCTCGGTGGTCGCCGTATCGTTAAAAACAAAAAAAGTG
>M99999:999:000000000-AFWM1:1:2106:16364:23531 2:N:0:8
GATGTTGGCTTGCCCGCATTCGAATTTATGCTTGAGATAACGATGACTAAGATACAGGCGCGCTTCTGTCTCTTATACACATCTGACGCTGCCGACGAAGAGGATAGTGTAGATCTCGGTGGTCGCCGTATCATTAAAAAAAAAAAGACGG
>M99999:999:000000000-AFWM1:1:1105:15869:2457 2:N:0:8
GATGTTGGCTTGCCCGCATTCGTATTTATGCTTGAGATAACGATGACTAAGATACCGGCGAGCTTCTGTCTCTTATACACATCTGACGCTGCCGACGAAGAGGATAGTGTAGATCTCGGTGGTCGCCGTATCATTAAAAAAAACAATATGT
>M99999:999:000000000-AFWM1:1:2101:13398:10629 2:N:0:8
GATGTTGGCTTGCCCGCATTCGAGTTTATGCTTGTGACAACGATGACTACGATACAGGCGAGCTTCTGTCTCTTATACACATCTGACGCTGCCGACGACAAGCACAGTGTAGATCTCGGGGGGCGCCGATTCATTTAAAAACAAAAAAGGA
>M99999:999:000000000-AFWM1:1:1113:12551:8805 2:N:0:8
GATGTTGGCTTGCCCGCATTCGAATTTATGCTTGAGATAACGATGACTAAGATACAGGCGAGCTTCTGTCTCTTATACACATCTGACGCTGCCGACGAAGAGGATAGTGTAGATCTCGGTGGTCGCCGTATCGTTAACATAGAACAACCGG
>M99999:999:000000000-AFWM1:1:2111:20730:23338 2:N:0:8
GATGTTGGCTTGCCCGCATTCGAATTTATGCTTGAGATAACGATGACTAAGTTACAGGCGAGCTTCTGTCTCTTATACACATCTGACGCTGCCGACGAAGAGGATAGTGTAGATCTCGGTGGTCGACGTATCATTAACAAAAAAAATCAAG
>M99999:999:000000000-AFWM1:1:1113:9051:14450 2:N:0:8
GATGTTGGCTTGCCCGCATTCGAATTTATGCTTGAGATAACGATGACTAAGATACAGGCGAGCTTCTGTCTCTTATACACATCTGACGCTGCCGACGAAGAGGATAGTGTAGATCTCGGTGGTCGCCGTATCATTAAAAAAAAAAACATCA
>M99999:999:000000000-AFWM1:1:2102:23336:6145 2:N:0:8
GATGTTGGCTTGCCCGCATTCGAATTTATGCTTGAGATAACGATGACTAAGATACAGGCGAGCTTCTGTCTCTTATACACATCTGACGCTGCCGACGAAGAGGATAGTGTAGATCTCGGAGGTCGCCGGATCATTTAAAAAACAACAACAG
>M99999:999:000000000-AFWM1:1:2110:11254:22035 2:N:0:8
GATGTTGGCTTGCCCGCATTCGAATTTATGCTTGAGATAACGATGACTAAGATACAGGCGAGCTTCTGTCTCTTATACACATCTGACGCTGCCGACGAAGAGGATAGTGTAGATCTCGGTGGTCGCCGCATCATTAAAAAAAACACTAACT
>M99999:999:000000000-AFWM1:1:1103:17307:24973 2:N:0:8
GATGTTGGCTTGCCCGCATTCGAATTTATGCTTGAGATAACGATGACTAAGATACAGGCGAGCTTCTGTCTCTTATACACATCTGACGCTGCCGACGAAGAGGATAGTGTAGATCTCGGTGGTCGCCGTATCCTTAAACATAAAAAACACA
>M99999:999:000000000-AFWM1:1:2108:7898:24587 2:N:0:8
GATGTTGGCTTGCCCGCATTCGAATTTATGCTTGAGATAACGATGACTAAGATACAGGCGAGCTTCTGTCTCTTATACACATCTGACGCTGCCGACGAAGAGGATAGTGGTGGTCTCTGTGGTCGCCGTCTTCTTTAAAAGAAAAAAACTG
>M99999:999:000000000-AFWM1:1:1114:5199:15416 2:N:0:8
GATGTTGGCTTGCCCGCATTCGAATTTATGCTTGAGATAACGATGACTAAGAACAGGCGAGCTTCTGTCTCTTATACACATCTGACGCTGCCGACGAAGAGGATAGTGTAGATCTCGGTGGTCGCCGTATCATTAAAAAAAACACTCTACA
>M99999:999:000000000-AFWM1:1:1105:11568:2724 2:N:0:8
GATGTTGGCTTGCTCGCATTCGAATTTATGCTTGAGATAACGATGACTAAGATACAGGCGCGCTTCTGTCTCTTATACACATCTGACGCTGCCGACGAAGAGGATAGGGTAGATCTCGGTGGTCGCCGTATCATTAACAACAAAAAAGCCT
>M99999:999:000000000-AFWM1:1:1106:8812:20193 2:N:0:8
GATGTTGGCTTCCTCGCATTCGAGTTTATGCTTGAGATAACGATGACTAAGATGCAGGCGAGCTTCTGTCTCTTATACACATCTGACCCGCCGACGGAGCGGCTCGGTGTAGATCTCGGTGTCGCCCGACCCATTAACAAAAACAAACGGT
>M99999:999:000000000-AFWM1:1:1101:17979:28481 2:N:0:8
GATGTTGGCTTGCTCGCATTCGAATTTATGCTTGAGATAACGATGACTAAGATACAGGCGAGCTTCTGTCTCTTATACACATCTGACGCTGCCGACGAAGAGGATAGTGTAGATCTCGGGGGTCGCCGTATCATTAAAAAAAAAAAAGAGA
>M99999:999:000000000-AFWM1:1:1114:19582:21465 2:N:0:8
GATGTTGGCTTGCTCGCATTCGAATTTATGCTTGAGATAACGATGACTAAGATACAGGCGAGCTTCTGTCTCTTATACACATCTGACGCTGCCGACGAAGAGGATAGTGTAGATCTCGGTGGTCCGCGTCTCCTTAAAACATAAACAGAAA
>M99999:999:000000000-AFWM1:1:2112:10921:6200 2:N:0:8
GATGTTGGCTTGCTCGCATTCGAATTTATGCTTGAGATAACGATGACTAAGATACAGGCGAGCTTCTGTCTCTTATACACATCTGACGCTGCCGACGAAGAGGATAGTGTAGATCTCGGTGGTCGCCGTATCATTACAAAAAAAAAACTAG
>M99999:999:000000000-AFWM1:1:2107:20973:3187 2:N:0:8
GATGTTGGCTTGCTCGCATTCGAATTTATGCTTGAGATAACGATGACTAAGATACAGGCGAGCTTCTGTCTCTTATACACATCTGACGCTGCCGACGAAGAGGATAGTGTAGATCTCGGTGGTCGCCGGATCATTAAAAAAAAAAAAGCCG
>M99999:999:000000000-AFWM1:1:1109:18039:26467 2:N:0:8
GATGTTGGCTTGCTCGCATTCGAATTTATGCTTGAGATAACGATGACTAAGATACAGGCGAGCTTCTGTCTCTTATACACATCTGACGCTGCCAACGAAGAGGATAGTGTAGATCTCGTTGGGCGCCGTATCCTTCAACCAAAAACACATT
>M99999:999:000000000-AFWM1:1:2109:8536:17992 2:N:0:8
GATGTTGGCTTGCTCGCATTCGAATTTATGCTTGAGATAACGATGACTAAGATACAGGCGAGCTTCTGTCTCTTATACACATCTGACGCTGCCGACGAAGAGGATAGTGCAGATCTCTGTGGACGCCAGACTGCTAAAAACAATGAATAGG
>M99999:999:000000000-AFWM1:1:2103:6480:21430 2:N:0:8
GATGTTGGCTTGCTCGCATTCGAATTTATGCTTGAGATAACGATGACTAAGATACAGGCGAGCTTCTGTCTCTTATACAAATCTGACGCTGCCGACGAAGAGGATAGTGGAGCTCTAGGTGGTCTCTGTATCATTAAAAAACAAACCAATG
>M99999:999:000000000-AFWM1:1:2110:14761:6831 2:N:0:8
GATGTTGGCTTGCTCGCATTCGAATTTATGCTTGAGATAACGATGACTAAGATACAGGCGAGCTTCTGTCTCTTATACACATCTGACGCTGCCGACGAAGAGGATAGTGTAGATCTCGGTGGTCGCCGCATCAATCAAAAAAAAACTAGAC
>M99999:999:000000000-AFWM1:1:2114:21828:18501 2:N:0:8
GATGTTGGCTTGCTCGCATTCGAATTTATGCTTGAGATAACGATGACTAAGATACAGGCGAGCTTCTGTCTCTTATACACATCTGACGCTGCCGACGAAGAGGATAGTGTAGCTCTCGGTGGACGCAGTATTATTAAAAAAACAAATAGTG
>M99999:999:000000000-AFWM1:1:2111:7870:18868 2:N:0:8
GATGTTGGCTTGCTCGCATTCGAATTTATGCTTGAGATAACGATGACTAAGATACAGGCGAGCTTCTGTCTCTTATACACATCTGACGCTGCCGAGAAGAGGATAGTGTAGATCTCGGTGGTCGCCGTATCATTAAAACACAAAAAAACTA
>M99999:999:000000000-AFWM1:1:2113:10731:18210 2:N:0:8
GATGTTGGCTTGCTCGCATTCGAATTTATGCTTGAGATAACGATGACTAAGATACAGGCGAGCTTCTGTCTCTTATACACATCTGACGCTGCCGACGAAGAGGATAGTGTAGATCTCGGTGGTCGCCGTATCATTAAAAAAAAAAACATAG
>M99999:999:000000000-AFWM1:1:1106:7252:13227 2:N:0:8
GATGTTGGCTTCCCCGCTGCCGAATTTATGCTTGAGCTAACGATGACTAAGATACAGGCGAGCTTCTGTCTCTTATACACATCTGACGCTGCCGACGAAGAGGATAGTGTAGATCTCGGTGGTCGCCGTATCATTAAAAAAAAAAAATGAT
>M99999:999:000000000-AFWM1:1:1114:13814:4172 2:N:0:8
GATGTTGGCTTCCCCGCTGTCGAATTTATGCTTGAGATAACGATGACTGAGATACAGGCGAGCTTCTGTCTCTTATACACATCTGACGCTGCCGACGAAGAGGATAGTGTAGATCTCGGCGGCCGCCGTACCTTTAACACAACACAGATTC
>M99999:999:000000000-AFWM1:1:2112:7682:24760 2:N:0:8
GATGTTGGCTTCCCCGCTGTCGAATTTATGCTTGAGATAACGATGACTAAGATACAGGCGAGCTTCTGTCTCTTATACACATCTGACGCTGCCGACGAAGAGGATAGTGAAACTGTCTGTTACCGGCGTAGCCTCAAAAAAAAAGAATGAG
>M99999:999:000000000-AFWM1:1:2104:12703:15035 2:N:0:8
GATGTTGGCTTCCCCGCTGTCGAATTTATGCTTTGAGATAACGATGACTAAGATACAGGCGAGCTTCTGTCTCTTATACACATCTGACGCTGCCGACGAAGAGGATAGTGTAGATCTCGGTTGCTGCCGTCTCCTTAAAAAACAAAATAAA
>M99999:999:000000000-AFWM1:1:1114:12355:11043 2:N:0:8
GATGTTGGCTTCCCCGCTGTCGAATTTATGCTTGAGATAACGATGACTAAGATACAGGCGAGCTTCTGTCTCTTATACACATCTGACGCTGCCGACGAAGAGGATAGTGTAGATCTCGGTGGTCGCCGTATCATTAAAAAACAAAAGAGAG
>M99999:999:000000000-AFWM1:1:2102:4608:20509 2:N:0:8
GATGTTGGCTTCCCCGCTGTCGAATTGATGCTTGAGATAACGATAACTAAGATACAGGCGAGCTTCTGTCTCTTATACACATCTGAAGCTGCCGAAGAAGAGGATAGTGGAGATCTCGGTTGACGCCTCATTACTAAAAAAAAAAACTCTG
>M99999:999:000000000-AFWM1:1:2110:14937:5004 2:N:0:8
GATGTTGGCTTCCCCGCTGTCGAATTTATGCTTGAGAAACGATGACTAAGATACAGGCGAGCTTCTGTCTTTATACACATCTGACGCTGCCGACGAAGAGGATAGTGTAGATCCAGGCGGTCGCCGTATCATTAAAAAAAAAAAGTGTATA
>M99999:999:000000000-AFWM1:1:2104:25414:7228 2:N:0:8
GATGTTGCTTCCCCGCTGTCGAATTTATGCTTGAGATAACGATGACTAAGATACAGGCGAGCTTCTGTCTCTTATACACATCTGACGCTGCCGACGAAGAGGATAGTGTCAATCTCTGCTGTCGCCCTCACCTTATAACAAAAAAAACTTG
>M99999:999:000000000-AFWM1:1:2103:17366:15971 2:N:0:8
GATGTTGGCTTCCCCGCTGTCGAATTTATGCTTGAGATAACGATGACTAAGATACAGGCGAGCTTCTGTCTCTTATACACATCTGCCGCTGCCGACGAAGCGGATAGTTTCGATCTAGTTTGTCTCCGTATCCTTAACAAAGACAATATGT
>M99999:999:000000000-AFWM1:1:1104:14571:4135 2:N:0:8
GATGTTGGCTTCCCCGCTGTCGAATTTATGCTTGAGATAACGATGACTAAGATACAGGCGAGCTTCTGTCTCTTATACACATCTGACGCTGCCGACGAAGAGGATAGTGTAGATCCCGGTGTTCGCCGTATCATTACACAAAAAACAAACG
>M99999:999:000000000-AFWM1:1:2110:26173:10200 2:N:0:8
GATGTTGGCTTCCCCTCTGTCGAGTTTAGCTTGTGAAACGATGACTAAGATACAGGCGAGCTTCTGTCTCTTATACACATCTGACGCTGCCGACGAAGAAGATTATTGAAGTCCTGGTGGTCGCCGATCCATTAACATACCAAAGCAGAAA
>M99999:999:000000000-AFWM1:1:1107:16443:12511 2:N:0:8
GATGTTGGCTTCCCCGCTGTCGAATTTATGCTTGAGATAACGATGACTAAGATACAGGCGAGCTTCTGTCTCTTATACACATCTGACGCTGCCGACGAAGAGGATAGTGTAGATCTCGGTGGTCGCAGAGTCATTAAAAAAGAGAAGACGT
>M99999:999:000000000-AFWM1:1:2108:14445:17264 2:N:0:8
GATGTTGGCTTGCCCGCTGTCGAATTTATGCTTGAGATAACGATGACTAAGATACAGGCGTGCTTCTGTCTCTTATACACCTCTGACGCTGCCGACGAAGAGGATAGTGTACCTCTTGGTTGCCGCCGTCACAATTAAACAATAAAAACGG
>M99999:999:000000000-AFWM1:1:1111:15527:9698 2:N:0:8
GATGTTGGCTTGCCCGCTGTCGAATTTATGCTTGAGATAACGATGACTAAGATACAGGCGAGCTTCTGTCTCTTATACACATCTGACGCTGCCGACGAAGAGGATAGTGTAGATCTCTGTGGTCGCCGTATCCTTATAAAACAAACATGTG
>M99999:999:000000000-AFWM1:1:1108:17961:13008 2:N:0:8
GATGTTGGCTTGCCCGCTGTCGAATTTATGCTTGAGATAACGATGACTAAGATACAGGCGAGCTTCTGTCTCTTATACACATCTGACGCTGCCGACGAAGAGGATAGTGTAGATCTCGGTGGTCGCCGTCTCATTCAAAAAAAAAAATATG
>M99999:999:000000000-AFWM1:1:2107:23539:6653 2:N:0:8
GATGTTGGCTTGCCCGCTGTCGAATTTATGCTTGAGATAACGATGACTAAGATACAGGCGAGCTTCTGTCTCTTATACACATCTGACGCTGCCGACGAAGAGGATAGTGTAGATCTCGGTGGTCGCCGTGTCATTTAACAAAAAAAAAACG
>M99999:999:000000000-AFWM1:1:2107:3148:17658 2:N:0:8
GATGTTGGCTTGCCCGCTGTCGAATTTATGCTTGAGATAACGATGACTAAGATACAGGCGAGCTTCTGTCTCTTATACACATCTGACGCTGCCGACGAAGAGGATAGTGTAGATCTCGGTGGTCGCCGTATCATTAAAAAAAAAAAAAGAG
>M99999:999:000000000-AFWM1:1:2111:15992:19077 2:N:0:8
GATGTTGGCTTGCCCGCTGTCGAATTTATGCTTTAGATAACGATGACTAAGATACAGGCGAGCTCCTGTCTCTATTAACCACCGGACGCGGCGGACGAAGAGGATAGGGTAAATCTCGTGGGTCGCCAATGCATTCACAAACAAAGTAGAA
>M99999:999:000000000-AFWM1:1:2109:6531:16007 2:N:0:8
GATGTTGGCTTGCCCGCTGTCGAATTTATGCTTGAGCTAACGATGACTAAGATACAGGCGAGCTTCTGTCTCTTATACACATCTGACGCTGCCGACGAAGAGGATAGTGTCGATCTCGGTGGTTGCCGTATCCATACAAAAAAAAAACAAA
>M99999:999:000000000-AFWM1:1:1103:22211:24721 2:N:0:8
GATGTTGGCTTGCCCGCTGTCGAATTTATGCTTGAGATAACGATGACTAAGATACAGGCGAGCTTCTGTCTCTTATACACATCTGACGCTGCCGACGAAGAGGATAGTGTAGATCTCGGTGGTCGTCGTATCATTAACAAAAAAAAAAAAG
>M99999:999:000000000-AFWM1:1:2111:17928:8891 2:N:0:8
GATGTTGGCTTGCCCGCTGTCGATTTATGCTTGAGATAACGATGACTAAGATACAGGCGAGCTTCTGTCTCTTATACACATCTGACGCTGCCGACGAAGAGGATAGTGTAGATTTCGGGGGTCGCCGTATCATTATAAAAAAAATATGACG
>M99999:999:000000000-AFWM1:1:1109:22483:5558 2:N:0:8
GATGTTGGCTTGCCCGCTGTCGAATTTATGCTTGAGATAACGATGACTAAGATACAGGCGAGCTTCTGTCTCTTATACACATCTGACGCTGCCGACGAAGCGGATAGTGTAGTCTTCTGCGGTCGCCGTATCGTCTCACGAGACTCATTGG
>M99999:999:000000000-AFWM1:1:2109:21845:3777 2:N:0:8
GCTGTTGGCTTGCCCGCTGTCGAATTTATGCTTGAGATAACGATGACTAAGATACAGGCGCGCTTCTGTCTCTTATACACATCTGACGCTGCCGACGAAGAGGATAGTGTAGATCTCGGGTGTCGCCGTATTATTACAAAAAAAACACACA
>M99999:999:000000000-AFWM1:1:2113:17545:12836 2:N:0:8
GATGTTGGCTTGCTCGCTGTCGAATTTATGCTTGAGATAACGATGACTAAGATACAGGCGAGCTTCTGTCTCTTATACACATCTGACGCTGCCGACGAAGAGGATAGTGTAGATCTCGGTGGGCGCCGTATCATTAACAAAAAAAAAAATG
>M99999:999:000000000-AFWM1:1:2111:13089:6331 2:N:0:8
GCTGTTGGCTTGCTCGCTGTCGAATTTATGCTTGAGATAACGATGACTAAGATACAGGCGAGCTTCTGTCTCTTATACACATCTGACGCTGCCGACGAAGCGGATAGTGGAGATCTCGGAGGTCACCGCACACTTCACAGAAAACAGCTTG
>M99999:999:000000000-AFWM1:1:1110:9081:4499 2:N:0:8
GATGTTGGCTTGCTCGCTGTCGAATTTATGCTTGAGATAACGATGACTAAGATACAGGCGAGCTTCTGTCTCTTATACACATCTGACGCTGCCGACGAAGAGGATAGTGTAGATCTCGGTGGGCGCCGTATCATTCAAAAAAAACACAATG
>M99999:999:000000000-AFWM1:1:2103:4118:16335 2:N:0:8
GATGTTGGCTTGCTCGCTGTCGAATTTATGCTTGAGATAACGATGACTAAGATACAGGCGAGCTTCTGTCTCTTATACACATCTGACGCTGCCGACGAAGAGGATAGTGTAGATCTAGGTGGTCGCCGTGTCATTTCAAAAAAAAATGACG
>M99999:999:000000000-AFWM1:1:2114:16236:13058 2:N:0:8
GATGTTGGCTTGCTCGCTGTCGAATTTATGCTTGAGATAACGATGACTAAGATACAGGCGAGCTTCTGTCTCTTATACACATCTGACGCTGCCGACGAAGAGGATAGTGTAGATCTCGGCGGTACGCGTATCCTTAAAAAAAAAAATATCC
>M99999:999:000000000-AFWM1:1:1110:5283:12137 2:N:0:8
GATGTTGGCTTGCTCGCTGTCGAATTTATGCTTGAGATAACGATGACTAAGATACAGGCGAGCTTCTGTCTCTTATACACATCTGACGCTGCCGACGAAGAGGATAGTGTAGATCTCGGTGGTCGCCGTATCATTAAAAAAACAACAACAA
>M99999:999:000000000-AFWM1:1:2108:17591:7435 2:N:0:8
GATGTTGGCTTGCTCGCTGTCGACTTTATGCTTGAGATAACGATGACTAAGATACCGGCGAGCTTCTGTCTCTTATACACATCTGACGCTGCCGACGAAGAGGATTGTGTAGATCTCGGTGGTCGCCGTATCTTTTAACAAACAAAACAAC
>M99999:999:000000000-AFWM1:1:1103:5159:9182 2:N:0:8
GATGTTGGCTTGCTCGCTGTCGAATTTATGCTTGAGATAACGATGACTAAGATACAGGCGAGCTTCTGTCTCTTATACACATCTGACGCTGCCGACGAAGAGGATAGTGTAGATCTCGGTGGTCTCCGTATCCTTAAACAAAAACACACGA
>M99999:999:000000000-AFWM1:1:1106:14225:18533 2:N:0:8
GATGTTGGCTTGCTGCTGTCGAATTTATGCTTGAGATAACGATGACTAAGTACAGGCGAGCTTCTGTCTCTTATACACATCTGACGCTGCCGACGAAGAGGATAGTGGAGTTCTCGGTGGTCTCCGTATCCTTCAACAATATAAAGGAGAT
>M99999:999:000000000-AFWM1:1:1101:18574:10022 2:N:0:8
GATGTTGGCTTGCTCGCTGTCGAATTTATGCTTGAGATAACGATGACTAAGATACAGGCGAGCTTCTGTCTCTTATACACATCTGACGCTGCCGACGAAGAGGATAGTGGAGCTCTCGGCGGTCGCCGTATCATTAAAAAAAAAAAACAAG
>M99999:999:000000000-AFWM1:1:1101:27600:9501 2:N:0:8
GATGTTGGCTTGCTCGCTGTCGAATTTCTGCTTGAGATAACGATGACTAAGATACAGGCGAGCTTCTGTCTCTTATACACATCTGACGCTGCCGACGAAGAGGATAGTGTAACTCTCTGTGTGCGCCGTATCCTTACAAAAAAAAAAGATG
>M99999:999:000000000-AFWM1:1:2101:13027:6183 2:N:0:8
GATGTTGGCTTGCTCGCTGTCGAATTTATGCTTGAGATAACGATGACTAAGATACAGGCGCGCTTCTGTCTCTTATACACATCTGACGCTGCCGACGAAGAGGATAGTGTAGATCTCGGTGTGCGCCGTATCATTAAAAAAAAAAAAACAA
>M99999:999:000000000-AFWM1:1:2112:6312:21571 2:N:0:8
GATGTTGGCTTGCTCGCTGTCGAATTTATGCTTGAGATAACGATGACTAAGATACAGGCGAGCTTCTGTCTCTTATACACATCTGACGCTGCCGACGAAGAGGATAGTGTAGATCTCGGTGGTCGCCGTATCATTTAAAAAAAAAGCATCG
>M99999:999:000000000-AFWM1:1:2108:13585:24408 2:N:0:8
GATGTTGGCTTGCTCGCTGTCGAATTTATGCTTGAGATAACGATGACTAAGATACAGGCGAGCTTCTGTCTCTTATACACATCTGACGCTGCCGACGAAGAGGATAGTGTAGATCTCGGTGGTCGCCGGATCATTAAAAAAAAAAAAGAGG
>M99999:999:000000000-AFWM1:1:1104:17271:5247 2:N:0:8
GATGTTGGCTTGCTCGCTGTCGAATTTATGCTTGAGATAACGATGACTAAGATACAGGCGAGCTTCTGTCTCTTATACACATCTGACGCTGCCGACGAAGAGGATAGTGTAGATCTCGGTGGTCGCCGTATCATTTAAAAAAAAATCAGCG
>M99999:999:000000000-AFWM1:1:1111:22574:12249 2:N:0:8
GATGTTGGCTTCCCCGCACCCGACGATATGTATGAGATAACGATGACTAAGATACAGGCGAGCTTCTGTCTCTTATACACATCTGACGCTGCCGACGAAGAGGATAGTGTAGATCTCGGTGGTCGCCGTATCATTAAAAAAAAAACAAGAA
>M99999:999:000000000-AFWM1:1:1109:15147:13116 2:N:0:8
GATGTTGGCTTCCCCGCACCCGACGATATGTATGAGATAACGATGACTAAGATACAGGCGAGCTTCTGTCTCTTATACACATCTGACGCTGCCGACGAAGAGGATAGTGTAGATCTCGGTGGTCGCCGTATCATCAAAACAAACATAAGAT
>M99999:999:000000000-AFWM1:1:2101:15833:28183 2:N:0:8
GATGTTGGCTTCCCCGCAACCGACGATATGTATGAGATAACGATGACTAAGATACAGGCGACCTCCTGCTTCTTATACCAATCTGACCCTGCCGCCGAAGAGGCTATGTGAATCACTGGGGGTCGCCGTGATCATAAACAAAAAAGAGAAG
>M99999:999:000000000-AFWM1:1:2112:8349:20115 2:N:0:8
GATGTTGGCTTCCCCGCACCCGACGATATGTAGAGATAAAGATGACTAAGATACAGGCGAGCTTCTGTCTCTTATACACATCTGACGCTGCCGACGAAGAGGATAGTGTAGTTCTCGGTGGTCCCCGAATTATTTAAAAAAAAAAAATTGG
>M99999:999:000000000-AFWM1:1:2111:11191:8573 2:N:0:8
GATGTTGGCTTCCCCGCACCCGACGATTGTATGAGATAACGATGACTAAGATACAGGCGAGCTTCTGTCTCTTATACACATCTGACGCTGCCGACGAAGAGGATAGTGTAGATCTCGGTGGTCGCCGTATAATTAAAAAAAAAAAAAGCGA
>M99999:999:000000000-AFWM1:1:1104:22654:15061 2:N:0:8
GATGTTGGCTTCCCCGCACCCGACGATATGTATGAGATAACGATGACTAAGATACAGGCGAGCTTCTGTCTCTTATACACATCTGACGCTGCCGACGAAGAGGATAGTGTAGTTCTCGGTGTTCGCCGAATCATTAACAACAAAATGTCGA
>M99999:999:000000000-AFWM1:1:2114:16831:23906 2:N:0:8
GATGTTGGCTTCCCCGCACCCGACGATATGTATGAGATAACGATGACTAAGATAAGGCGAGCTTCTGTCTCTTATACACATCTGACGCTGCCGACGAAGAGGATAGTGTAGATCTCGGTGGTGGCCGTATCATTAAAAAAAAAAATAACTA
>M99999:999:000000000-AFWM1:1:2103:20857:22176 2:N:0:8
GATGTTGGCTTCCCCGCACCCGACGATATGTATGAGATAACGATGACTAAGATACAGGCGAGCTTCTGTCTCTTATACACATCTGACGCTGCCGACGAAGAGGATAGTGTAGATCTAGGTGGTCGCCGTAACATTACAAAAAAAAAGACAC
>M99999:999:000000000-AFWM1:1:1108:22924:20309 2:N:0:8
GATGTTGGCTTCCCCGCACCCGACGATATGTATGAGATAACGATGACTAAGATACAGGCGAGCTTCTGTCTCTTATACACATCTGACGCTGCCGACGAAGAGGATAGTGTAGATCTCGGTGATAGTCGTATCCTTACAAAAAAATAACGTA
>M99999:999:000000000-AFWM1:1:2106:16566:28868 2:N:0:8
GATGATGGCTTGCTCGCACCCGACGATATGTAGAGGTAACAATGACTAAGATACAGGCGAGCTTCTGTCTNNTATACACCTCTGCCGCTGCCGACGAAGAGGNACGTGTAGAACTTGGAGGCCGACCACATATTGAACACAATGAAACTGA
>M99999:999:000000000-AFWM1:1:1112:13406:27133 2:N:0:8
GATGTTGGCTTGCTCGCACCCGACGATATGTATGAGATAACGATGACTAAGATACAGGCGAGCTTCTGTCTCTTATACACATCTGACGCTGCCGACGAAGAGGATAGTGTAGATCTCGGTGGTCGCCGTATCATTGTAAAAGAACAAGATG
>M99999:999:000000000-AFWM1:1:2113:23166:15889 2:N:0:8
GATGTTGGCTTGCTCGCACCCGACGATATGTATGAGATAAAGATGACTAAGATACAGGCGAGCTTCTGTCTCTTATACACATCTGACGCTGCCGACGAAGAGGATAGTGTAGATCTCGGGGGTCGCCGTATCATTAAAAAAAAACACCGCA
>M99999:999:000000000-AFWM1:1:1113:9281:11245 2:N:0:8
GATGTTGGCTTGCTCGCACCCGACGATATGTATGAGATAACGATGACTAAGATACAGGCGAGCTTCTGTCTCTTATACACATCTGACGCTGCCGACGAAGAGGATAGTGTAGATCTCGGTGGTCGCCGTATCATTAAAAAACAAAGATCTG
>M99999:999:000000000-AFWM1:1:1106:18706:2306 2:N:0:8
GATGTTGGCTTGCTCGCACCCGACGATATGTATGAGATAACGATGACTAAGATACAGGCGAGCTTCTGTCTCTTATACACATCTGACGCTGCCGACGAAGAGGATAGTGTAGATCTCGGTGGTCGCCGTATCATTACAACACACAAGATGT
>M99999:999:000000000-AFWM1:1:2102:25268:22143 2:N:0:8
GATGTTGGCTTGCTCGCACCCGACGATATGTATGAGATAACGATGACTAAGATACAGGCGAGCTTCTGTCTCTTATACACATCTGAGGCTGCCGACTAAGAGGATAGTGTAGATCTGAGTGGGGTCCGTACCCTTACATAACAAAACATAG
>M99999:999:000000000-AFWM1:1:2101:7060:22513 2:N:0:8
GATGTTGGCTTGCTCGCACCCGACGATATGTATGAGATAACGATGACTAAGATACAGGCGAGCTTCTGTCTCTTATCCCCATTTGACGCTGCCGACGAAGAGGATAGTGTAGACCTCGGTGGTCGCCGTAGATTTCAAACAAAAAAAAGCG
>M99999:999:000000000-AFWM1:1:1101:19471:20405 2:N:0:8
GATGTTGGCTTGCTCGCACCCGACGATATGTATGAGATAACGATGACTAAGATACAGGCGCGCTTCTGTCTCTTATACACATCTGACGCTGCCGACGAAGAGGATAGTGTAGATCTCGGTGGTCGACGTATCATTAACAAAAAAAAACTAA
>M99999:999:000000000-AFWM1:1:1109:24998:21026 2:N:0:8
GCTGTTGGCTTGCTCGCACCCGACGATATGTATGAGATAACGATGACTAAGATACAGGCGAGCTTCTGTCTCTTATACACATCTGACGCTGCCGACGAAGAGGATAGTGTAGATCTCGGTGGTTGCCGTCTCATTAAAACCAAAAATGAGT
>M99999:999:000000000-AFWM1:1:2109:19929:26840 2:N:0:8
GATGTTGGCTTGCTCGCACCCGACGATATGTATGAGATAACGATGACTAAGTTACAGGCGAGCTTCTGTCTCTTATACACATCTGCCGCTGCCGACGAAGAGGATAGTGTAGTTCTGTGGGGTCCCGGTCTTATTAAAACAAAAATATGCG
>M99999:999:000000000-AFWM1:1:1104:5458:12608 2:N:0:8
GCTGTTGGCTTGCTCGCACCCGACGATATGTATGAGATAACGATGACTAAGATACAGGCGAGCATCTGTCTCTTATACACATCTGACGCTGCCCACGAAGAGGATAGTGTAGATCTCGTGTTTCGTCGAATCATTACCAAAAAAAACAAGT
>M99999:999:000000000-AFWM1:1:2103:9975:24606 2:N:0:8
GATGTTGGCTTCCCCGCATTCGACGATATGTATGAGATAACGATGACTAAGATACAGGCGAGCTTCTGTCTCTTATACACATCTGACGCTGCCGACGAAGAGGATAGTGTAGATCTCGGTGTTCGTCGTATCATTAACAAAAAAAACACAG
>M99999:999:000000000-AFWM1:1:2110:21253:22195 2:N:0:8
GATGTTGGCTTCCCCGCATTCGACGATATGTATGAGATAACGATGACTAAGATACAGGCGAGCTTCTGTCTCTTATACACATCTGACGCTGCCGACGAAGAGGATAGTGTAGATCTCGGTGGTCGCCGTATCACTAACAAAAAAAAGAATA
>M99999:999:000000000-AFWM1:1:2114:17977:5176 2:N:0:8
GATGTTGGCTTCCCCGCATTCGACGATATGTATGAGATAACGATGACTAAGATACAGGCGAGCTTCTGTCTCTTATACACATCTGACGCTGCCGACGAAGAGGATAGTGTAGCTCTCCATAGACGCCATAACTCTTAACAACAAACAAGAG
>M99999:999:000000000-AFWM1:1:1102:11249:22463 2:N:0:8
GATGTTGGCTTCCCCGCATTCGACGATATGTATGAGATAACGATGACTAAGATACAGGCGAGCTTCTGTCTCTTATACACATCTGACTCTTCCGACGAAGAGGATAGCTTGTATCTCGCTGGTCGTATGTTCTTGCACGAACAATGTAGCG
>M99999:999:000000000-AFWM1:1:2106:10183:18716 2:N:0:8
GATGTTGGCTTCCCCGCATTCGACGATATGTATGAGATAACGATGACTAAGATACAGGCGAGCTTCTGTCTCTTATACACATCTGACGCTGCCGACGAAGAGGATAGTTTAGATCTCGGTGTTCTCCGTATCATTACAAAAAAAAATGAGA
>M99999:999:000000000-AFWM1:1:1102:21017:9994 2:N:0:8
GATGTTGGCTTCCCCGCATTCGACGATATGTATGAGATAACGATGACTAAGATACAGGCGAGCTTCTGTCTCTTATACACATCTGACGCTGCCGACGAAGAGGATAGTGTAGATCTCGGTGGTCGCCGTATCATTAAAAAAAAAAACATGA
>M99999:999:000000000-AFWM1:1:1113:10599:19921 2:N:0:8
GATGTTGGCTTCCCCGCATTCGACGATATGTATGAGATAACGATGACTAAGATACAGGCGAGCTTCTGTCTCTTATACACATCTGACGCTGCCGACGAAGAGGATAGTGTAGATCTCGGGGGTCGCCGTCTCATTAAAAAAACAAACATGA
>M99999:999:000000000-AFWM1:1:2101:24260:23601 2:N:0:8
GATGTTGGCTTCCCCGCATTCGACGATATGTATGAGATAACGATGACTAAGATACAGGCGAGCTTCTGTCTCTTATACACATCTGACGCTGCCGACGAAGAGGATAGTGTAGATCTCGGTGGATGACGTATCCATAAAAAAAAAGAATGTG
>M99999:999:000000000-AFWM1:1:2108:17051:13177 2:N:0:8
GATGTTGGCTTCCCCGCATTCGACGATATGTATGAGATAACGATGACTAAGATACAGGCGAGCTTCTGTCTCTTATACACATCTGACGCTGCCGACGAAGAGGATAGTGTAGATCTCGGTGGTCGCCGTCTCATTTAAAAAAAAAAACAAG
>M99999:999:000000000-AFWM1:1:2104:14254:10456 2:N:0:8
GATGTTGGCTTCCCCGCATTCGACGATATGTATGAGATAACGATGACTAAGATACAGGCGAGCTTCTGTCTCTTATACACATCTGACGCTGCCGACGAAAGGATAGTGTAGATCTCGGTGGTCGCCGACTCATTAAAAAACACAAACGCAA
>M99999:999:000000000-AFWM1:1:1107:7577:16251 2:N:0:8
GATGTTGGCTTGCCCGCATTCGACGATATGTATGAGATAACGATGACTAAGATACAGGCGAGCTTCTGTCTCTTATACACATCTGACGCTGCCGACGAAGAGGATAGTGTAGATCTCGGTGGTCGCCGTATTCTTAAAAACAAGAAAAGAG
>M99999:999:000000000-AFWM1:1:2114:12283:19765 2:N:0:8
GATGTTGGCTTGCCCGCATTCGACGATATGTATGAGATAACGATGACTAAGATACAGGCGAGCTTCTGTCTCTTATACACATCTGACGCTGCCGACGAAGAGGATAGTGTAGATCTCGTAGGTCGCCGCATCATTAAAAAACACATAAGCA
>M99999:999:000000000-AFWM1:1:2112:13706:19873 2:N:0:8
GATGTTGGCTTGCCCGCATTCGACGATTGATGAGATAACGATGACTAAGATACAGGCGAGCTTCTGTCTCTTATACACATCTGACGCTGCCGACGAAGAGGATAGTGTAGATCTCGGTGGTCGCCGCTACATTAAAAAAAAAAACAAAGAA
>M99999:999:000000000-AFWM1:1:1105:18399:13490 2:N:0:8
GATGTTGGCTTGCCCGCATTCGACGATATGTATGAGATAACGATGACTAAGATACAGGCGAGCTTCTGTCTCTTATACACATCTGACGCTGCCGACGAAGAGGATAGTGTAGCTCTCGGTGGTCGCCGTATCATTAAAAAAAAAAAAAATG
>M99999:999:000000000-AFWM1:1:1107:16017:21768 2:N:0:8
GATGTTGGCTTGCCCGCATTCGACGATATGTATGAGATAACGATGACTAAGATACAGGCGAGCTTCTGTCTCTTATCCACATCTTCCGCTTCCGCCGAAGAGGCTAGTGTAAATGTAGGTGGTTCCCGTATTCTTAAAAAAGACAACACTA
>M99999:999:000000000-AFWM1:1:1111:11324:8443 2:N:0:8
GATGTTGGCTTGCCCGCATTCGACGATATGTCTGAGATAACGATGACTAAGATACAGGCGAGCTTCTGTCTCTTATACACATCTGACGCTGCCGACGAAGAGGATAGTGTAGATCTCGGTGGTCGCCGTATCCTTAAAACAAAAAACAGAT
>M99999:999:000000000-AFWM1:1:2113:10288:19223 2:N:0:8
GATGTTGGATTGCCCGCATTCGACGATATGTATGAGATAACGTTGACTATGATACAGACGAGCTTCTGTCTCTTATACACATCTGACGCTGCCGACGAAGAGGATAGTGTAGATCTCGTGGGTCGCCGTATCATTACAAAAAAAAAAAGCT
>M99999:999:000000000-AFWM1:1:2106:5520:13924 2:N:0:8
GATGTTGGCTTGCCCGCATTCGACGATATGTATGAGATAACGATGACTAAGATACAGGCGAGCTTCTGTCTCTTATACACATCTGACGCTGCCGAAGAAGAGGATAGTGTCAATCTCGGGGGACGCGGTATCTTTAAAAAAAAAAAAACAG
>M99999:999:000000000-AFWM1:1:2106:16830:16738 2:N:0:8
GATGTTGGCTTGCCCGCATTCGACGATATGTATGAGATAACGATGACTAAGATACAGGCGAGCTTCTGTCTCTTATACACATCTGACGCTGCCGACGAAGAGGATAGTGTAGATCTAGGTGGTCGGCGTATCATTTAAAAAAAAAAAAGTT
>M99999:999:000000000-AFWM1:1:1114:27597:19505 2:N:0:8
GATGTTGGCTTGCCCGCATTCGACGATATGCATGAGATAACGATGACTAAGATACAGGCGAGCTTCTGTCTCTTATACACATCTGACGCTGCCGCCGAAGAGGAAGGTGTAGATCCAGTGGGCTGCCGTATCTTTCAAAAAAAAAAAGATG
>M99999:999:000000000-AFWM1:1:2101:25168:13839 2:N:0:8
GATGTTGGCTTGCTCGCATTCGACGATATGTATGAGATAACGATGACTAAGATACAGGCGAGCTTCTGTCTCTTATACACATCTGACGCTGCCGACGAAGAGGATAGTGTAGATCTCGGTGGTCGGCGGATTATTACACAAAAAAAAAGAG
>M99999:999:000000000-AFWM1:1:1106:11637:15213 2:N:0:8
GATGTTGGCTTGCTCGCATTCGACGATATGTATGAGATAACGATGACTAAGATACAGGCGAGCTTCTGTCTCTTATACACATCTGACGCTGCCGACGAAGAGGATAGTGTAGATCTCGGTGGTCGCCGTATCATTAACAAAAACAATACAA
>M99999:999:000000000-AFWM1:1:2108:16614:20338 2:N:0:8
GATGTTGGCTTGCTCGCATTCGACGATATGTATGAGATAACGATGACTAAGATACAGGCGAGCTTCTGTCTCTTATACACATCTGACGCTGCCGACGAAGAGGATAGTGTAGATCTCGGTGGTCTCCGTATCCTTCAAAAAAAAAAGAAAA
>M99999:999:000000000-AFWM1:1:2109:18729:16414 2:N:0:8
GATGTTGGCTTGCTCGCATTCGACGATATGTATGAGATAACGATGACTAAGATACAGGCGAGCTTCTGTCTCTTATACACATCTGACGCTGCCGACGAAGAGGATAGTGTAGATCTCGGTGGACGCCGTATCATTCAAAAAAAAAAATAGG
>M99999:999:000000000-AFWM1:1:1107:12935:22123 2:N:0:8
GATGTTGGCTTGCTCGCATTCGACGATATGTATGAGATAACGATGACTAAGATACAGGCGAGCTTCTGTCTCTTATACACATCTGACGCTGCCGACGAAGAGGATAGTGTAGATCTCGGTGGTCGTCGTATCCTTAAAACAAAAATCGTAG
>M99999:999:000000000-AFWM1:1:1111:5282:13132 2:N:0:8
GATGTTGGCTTGCTCGCATTCGACGATATGTATGAGATAACGATGACTAAGATACAGGCGAGCTTCTGTCTCTTATACACATCTGACGCTGCCGACGAAGAGGATAGTGTAGATCTCGGTGGGCGCCGGATCATTAAAAAAAAACAAGAAA
>M99999:999:000000000-AFWM1:1:2110:15097:3549 2:N:0:8
GATGTTGGCTTGCCGCATTCGACGATATGTACGTGCTAACGATGCCTACGATACAGGCGAGCTCCTGCCTCTAATCCCCATCTGACGCTCCCGCCGAAGAGGGTAGTGTAGGTCTCGTGGGTCGCCGTCCAATTAAAAAAACAAATACGTA
>M99999:999:000000000-AFWM1:1:1106:16225:24912 2:N:0:8
GATGTTGGCTTGCTCGCATTCGACGATATGTATGAGATAACGATGACTAAGATACAGGCGAGCTTCTGTCTCTTATACACATCTGACGCTGCCGACGAAGAGGATAGTGTAGATCTCGGTGGTCGCCGTATCATTAAAAACAACAAGAAGA
>M99999:999:000000000-AFWM1:1:1105:18584:22196 2:N:0:8
GATGTTGGCTTGCTCGCATTCGACGATATGTATGAGATAACGATGACTAAGATACAGGCGAGCTTCTGTCTCTTATACACATCTGACGCTGCCGACGAAGAGGATAGTGTAGATCTCGGTGGTCGCCGTATCATTTAAAAAAAATAAATGA
>M99999:999:000000000-AFWM1:1:2111:22516:24615 2:N:0:8
GATGTTGGCTTGCTCGCATTCGACGATATGTATGAGATAACGATGACTAAGATACAGGCGAGCTTCTGTCTCTTATACACATCTGACGCTGCCGACGACGAGGATAGTGTAAGTCTCGGTGGTCCCCGTCTCCTTAAAACAAAAAAAGCTC
>M99999:999:000000000-AFWM1:1:1106:17511:3522 2:N:0:8
GATGTTGGCTTGCTCGCATTCGACGATATGTATGAGATAACGATGACTAAGATACAGGCGAGCTTCTGTCTCTTATACACATCTGACGCTGCCGACGAAGAGGATAGTGTAGCTCTCGGTGGTCGACGTATCATTACAAAAAAAAAGTATT
>M99999:999:000000000-AFWM1:1:1102:23106:23023 2:N:0:8
GATGTTGGCTTGCTCGCATTCGACGATATGTATGAGATAACGATGACTAAGATACAGGCGAGCTTCTGTCTCTTATACACATCTGACGCTGCCGACGAAGAGGATAGTGTAGATCTCGGTGGTCGCCGTATCATTAAAAAAAAATAGATCA
>M99999:999:000000000-AFWM1:1:2108:20857:27185 2:N:0:8
GATGTTGGCTTGCTCGCATTCGACGATCTGTATGAGATAACGATTACTAAGCTACAGGCGAGCTTCTGTCTCTTATACACATCTGACGCTGCCGACGAAGAGCATTGTGTAGATCTCTGTTGTCGCCTTATCATTTAAAAAAAAAAACGAA
>M99999:999:000000000-AFWM1:1:1102:13188:12661 2:N:0:8
GATGTTGGCTTGCTCGCATTCGACTATGTATGAGATAACATGATAAGATACAGGCGAGCTTCTGTCTCTTATACACATCTGACGCTGCCGACGAAGAGGATAGTGTAGATCTCGGTGGTCGCCGTATCATTCAAAAAAAAAAAATATAGAG
>M99999:999:000000000-AFWM1:1:1109:14981:4236 2:N:0:8
GATGTTGGCTTCCCCGCTCTCGACGATTTGTATGAGATAACGATGACTAAGATACAGGCGAGCTTCTGTCTCTTATACACATCTGACGCTGCCGACGAAGAGGATAGTGTAGATCTCTGTGGTCGCCGGTTCATTACAAAAAAAAAAACAG
>M99999:999:000000000-AFWM1:1:1107:10777:12038 2:N:0:8
GATGTTGGCTTCCCCGCTGTCGACGATATGTATGAGATAACGATGACTAAGATACAGGCGAGCTTCTGTCTCTTATACACATCTGACGCTGCCGACGAAGAGGATAGTGTAGTTCTCGGTGGTCGCCGCATTCTTCAAAAAAACAAACCAA
>M99999:999:000000000-AFWM1:1:1107:10793:12052 2:N:0:8
GATGTTGGCTTCCCCGCTGTCGACGATATGTATGAGATAACGATGACTAAGATACAGGCGAGCTTCTGTCTCTTATACACATCTGACGCTGCCGACGAAGAGGATAGTGGAGATCTCGGTAGTCGTCGTATCATTTACAAAAAAAACAATG
>M99999:999:000000000-AFWM1:1:2111:16711:23600 2:N:0:8
GATGTTGGCTTCCCCGCTGTCGACGATATGTATGAGATAACGATGACTAAGATACAGGCGAGCTTCTGTCTCTTATACACATCTGACGCTGCCGACGAAGAGGATAGTGTAGATCTCGGTGGTCGACGTATCCTTAAAACAAAAAGAACTG
>M99999:999:000000000-AFWM1:1:2112:22840:21601 2:N:0:8
GATGTTGGCTTCCCCGCTGTCGACGATATGTATGAGATAACGATGACTAAGATACAGGCGAGCTTCTGTCTCTTATACACATCTGACGCTGCCGACGAAGAGGATAGTGTAGGTCTCGGTGGTCGCCGTCTCATTAAAAAAAAAAAAAAAG
>M99999:999:000000000-AFWM1:1:2111:25234:20192 2:N:0:8
GATGTTGGCTTCCCCGCTGTCGACGATATGTATGAGATAACGATGACTAAGATACAGGCGAGCTTCTGTCTCTTATACACATATGACGCTGCCGACGAAGAGGATAGTGTAGATCTCGGTGCTCGCCGTATCATTACATAAAAAATCACAA
>M99999:999:000000000-AFWM1:1:1109:13471:8608 2:N:0:8
GATGTTGGCTTCCCCGCTGTCGACGATATGTATGAGATAACGATGACTAAGATACAGGCGAGCTTCTGTCTCTTATACACATCTGACGCTGCCGACGAAGAGGATAGTGTCGATCTCGGTGGTCGCCGTATCATTAAAAAAAAAAAAATCG
>M99999:999:000000000-AFWM1:1:2108:20096:14163 2:N:0:8
GATGTTGGCTTCCCCGCTGCCGACGATATGTATGAGATAACGATGACTAAGATACAGGCGAGCTTCTGTCTCTTATACACATCTGACGCTGCCGACGAAGAGGATAGTGTAGATCTCGGTGGTCGCCGTATCATTAACAAAAAAAAAAGGT
>M99999:999:000000000-AFWM1:1:2109:10019:14727 2:N:0:8
GATGTTGGCTTCCCCGCTGTCGACGATATGTATGAGATAACGATGACTAAGATACAGGCGAGCTTCTGTCTCTTATACACATCTGACGCTGCCGACGAAGAGGATAGTGTAGATATCGGCGGTCCCCGTATCATTTAAAAAAAAAAAAACT
>M99999:999:000000000-AFWM1:1:1113:26271:15753 2:N:0:8
GATGTTGGCTTCCCCGCTGTCGACGATATGTATGAGATAACGATGACTAAGATACAGGCGAGCTTCTGTCTCTTATACACATCTGACGCTGCCGACGAAGAGGATAGTGTAGATCTCGGTGGTCGCCGTATCATTAAAACAAAAAAGTAAG
>M99999:999:000000000-AFWM1:1:2114:8608:9503 2:N:0:8
GATGTTGGCTTCCCCGCTGTCGACGATATGTATGAGATAACGATGACTAAGATACAGGCGAGCTTCTGTCTCTTATACACATCTGACGATGCCGACGAAGAGGATAGTGTAGATCTCGGTGGTCGCCGTATCGTTTAAAAAAACACAACCA
>M99999:999:000000000-AFWM1:1:2107:28679:20503 2:N:0:8
GATGTTGGCTTCCCCGCAGTCGACGATATGTATGAGATAACGACGACTAAGCTACAGGCGAGCTTCTGTCTCTTATACACATCTGACGCTGCCGACGAAGAGGATAGTGCAAATATCGGTGGTCGTCGCTCTCATAGAACAAAAAAAGGGG
>M99999:999:000000000-AFWM1:1:2107:8428:4396 2:N:0:8
GATGTTGGCTTGCCCGCTGTCGACGATATGTATGAGCTAACGACGACTAAGATACAGGCGAGCTTCTGTCTCTTATACACATCTGACGCTGCCGACGAAGAGGATAGTGTAGATCTCGGTTGTCGCCGTATCACTAAAAAAAAAAATAGAA
>M99999:999:000000000-AFWM1:1:2111:18425:9401 2:N:0:8
GCTGTTGGCTTGCCCGCTGTCGACGATATGTATGAGATAACGATGACTAAGATACAGGCGAGCTTCTGTCTCTTATACACATCTGACGCTGCCGACGAAGAGGATCGTGTAGGTATAGATGTTCGCCTCATCCTTAAACAAAAACCAATTG
>M99999:999:000000000-AFWM1:1:2113:16381:18851 2:N:0:8
GATGTTGGCTTGCCCGCTGTCGACGATATGTATGAGATAACGATGACTAAGATACAGTCGAGCTTCTGTCTCTTATACACATCTGACTCAGCCGACGCAGAGGATAGTGTCTGACGCGATCGATGCCATCCCCTTCCAACAAATGTTGAAG
>M99999:999:000000000-AFWM1:1:2105:9034:14921 2:N:0:8
GATGTTGGCTTGCCCGCTGTCGACGATAGTATGAGATAACGATGACTAAGATACAGGCGAGCTTCTGTCTCTTATAAAAATCTGACGCTGACGACGAAGAGGATAATGGAGTCCTATATACATGTCTGATACCTAACCATATGAAAGTGAG
>M99999:999:000000000-AFWM1:1:1103:11887:25063 2:N:0:8
GATGTTGGCTTGCCCGCTGTCGACGATATGTATGAGATAACGATGACTAAGATACAGGCGAGCTTCTGTCTCTTATACACATCTGACGCTGCCGACGAAGAGGATAGTGTAGATCTCGGTGGGTGCCGTATCATTAAAAAAGAAGAAATGT
>M99999:999:000000000-AFWM1:1:2101:16444:4687 2:N:0:8
GATGTTGGCTTGCCCGCTGTCGACGATATGTATGAGATAACGATGACTAAGATACAGGCGAGCTTCTGTCTCTTATACACATCTTACGCTGCCGACGAAGAGGATAGTGTAGATCTCGGTGGTCGCCGGATCATTAAAAAAACAGAAAACA
>M99999:999:000000000-AFWM1:1:1113:23480:14318 2:N:0:8
GATGTTGGCTTGCCCGCTGTCGACGATATGTATGAGATAACGATGACTAAGATACAGGCGAGCTTCTGTCTCTTATACACATCTGACGCTGCCGACGAAGAGGATAGTGTAGATCTCGGTGGTCGCCGTATCATTAAAAAACAACATGTAT
>M99999:999:000000000-AFWM1:1:1109:5572:6591 2:N:0:8
GATGTTGGCTTGCCCGCTGTCGACGTTATGTATGAGGTAACGATGACTAAGATGCAGGCGAGCTTCTGTCTCTTATACACATCTGACGCTGCCGACGAAGAGGACAGTGTAGATCTCGGTGGTCGCCGTATCATTCAAAAAAAAAAATCAA
>M99999:999:000000000-AFWM1:1:1102:7363:22179 2:N:0:8
GATGTTGGCTTGCCCGCTGTCGACGATATGTATGAGATAACGATGACTAAGATACAGGCGAGCTTCTGTCTCTTATACACATCTGACGCTGCCGACGAAGAGGATAGTGTAGATCTCGGTGGTAGCCGATTTCTTAAAAAAAAAAAACATG
>M99999:999:000000000-AFWM1:1:2110:3257:19277 2:N:0:8
GATGTTGGCTTGCCCGCTGTCGACGATATGTATGAGATAACGATGACTAAGATACAGGCGAGCTTCTGTCTCTTATACACATCTGACGCTGCCGACGAAGAGGATAGTGTAGATCTCGGTGGTCGCCGTCCCATTCACACAAAACAGAATG
>M99999:999:000000000-AFWM1:1:2106:19793:11878 2:N:0:8
GATGTTGGCTTGCCCGCTGTCGACGATATGTATGAGATAACGATGACTAAGATACAGGCGAGCTTCTGTCTCTTATACACATCTGACGCTGCCGACGAAGAGGATAGTGTAGATCTCGGTGGTCGCACTATCCTTAACACACAAAGAACGG
>M99999:999:000000000-AFWM1:1:2102:8712:8612 2:N:0:8
GATGTTGGCTTGCCCGCTGTCGACGATATGTATGTGCTAACGATGACTAAGATACAGGCGAGCTTCTGTCTCTTATACACATCTGACGCTGCCGACGAAGAGGATAGTGTAGATCTCGGCGGTCGCCGGATCATTTAAAAACAAACACAAG
>M99999:999:000000000-AFWM1:1:2109:10716:5407 2:N:0:8
GATGTTGACTTCCCCGCACTCGAGATTATGTATGAGATAACGACGACTAAGATACAGGCGAGCTTCTGTCTCTTATACACATCTGACGCTGCCGACGAAGAGGATAGTGGAGATCTTGGATGTCACCCTGTCTTCAAACAACAAAAACAGG
>M99999:999:000000000-AFWM1:1:1114:17143:11404 2:N:0:8
GATGTTGGCTTCCCCGCATTCGAGATTATGTATGAGATAACGATGACTAAGATACAGGCGAGCTTCTGTCTCTTATACACATCTGCCGCTGCCGACGAAGAGGATAGTGTAGATCTCGGTGGTCGCCGTATTATTGAAAAAGAAAATAGTG
>M99999:999:000000000-AFWM1:1:2102:17228:10194 2:N:0:8
GATGTTGGCTTCCCCGCATTCGAGATTATGTCTGAGATAACGATGACTAAGATACAGGCGAGCTTCTGTCTCTTATACACATCTGACGCTGCCGACGAAGAGGATAGTGTAGATCTCGGTGGTCGCCGTATCCTTTAAAAAAAAAACATGG
>M99999:999:000000000-AFWM1:1:2101:19249:5096 2:N:0:8
GATGTTGGCTTCCCCGCATTCGAGATTATGTATGAGATAACGATGACTAAGATACAGGCGAGCTTCTGTCTCTTATACACATCTGACGCTGCCGACGAAGAGGATAGTGGAGATCTGGGTGGTCGCGGTACCCTTAAAACAAACACACGTC
>M99999:999:000000000-AFWM1:1:1104:22100:8525 2:N:0:8
GATGTTGGCTTCCCCGCATTCGAGATTATGTATGAGATAACGATGCTAAGATACAGGCGAGCTTCTGTCTCTTATACACATCTGACGCTGCCGACGAAGAGGATAGTGTAGATCTCCGTGGTCGCCGCATTATTTAAAAAAAAACGAATCT
>M99999:999:000000000-AFWM1:1:1103:24526:9917 2:N:0:8
GATGTTGGCTTCCCCGCATTCGAGATTATGTATGAGATAACGATGACTAAGATACAGGCGAGCTTCTGTCTCTTATACACATCTGACGCTGCCGACGAAGAGGATAGTGTAGATCTCGGTGGTCGCCGTATCATTAAAAAAAAAAAGAGCG
>M99999:999:000000000-AFWM1:1:1114:16930:5444 2:N:0:8
GATGTTGGCTTCCCCGCATTCGAGATTATGTATGAGATAACGATGACTAAGATACAGGCGAGCTTCTGTCTCTTATACACATCTGACGCTGCCGACGAAGAGGATAGTGTAGATCTTGGTGTTCGCCCTCTCATTACCACCAACACACTGT
>M99999:999:000000000-AFWM1:1:1101:25631:6059 2:N:0:8
GATGTTGGCTTCCCCGCATTCGAGATTATGTATGAGATAACGATGACTAAGATACAGGCGAGCTTCTGTCTCTTATACACATCTGACGCTGCCGACGAAGAGGATAGTGTAGATCTAGGTGGTCGCCGTATCATTAAAAAAAGAAAAATGG
>M99999:999:000000000-AFWM1:1:1107:26685:14749 2:N:0:8
GATGTTGGCTTCCCCGCATTCGAGATTATGTATGAGATAACGATGACTAAGATACAGGCGAGCTTCTGTCTCTTATACACATCTGACGCTGCCGACGAAGAGGATAGTGTAGATATCGGTGGTTGCCGAATCATTAAAAACAAAACGATAG
>M99999:999:000000000-AFWM1:1:1113:13843:9530 2:N:0:8
GATGTTGGCTTCCCCGCATTCGAGATTATGTATGAGATAACGATGACTAAGCTACAGGCGCGCTTCTGTCTCTTATACACATCTGACGCTGCCGACGAAGAGGATAGTGTAGATCTCGGTGGTCGCCGTATCCTTAAAACAAAAACGAATG
>M99999:999:000000000-AFWM1:1:1114:18248:11570 2:N:0:8
GATGTTGGCTTGCCCGCATTCGAGATTATGTATGAGATAACGATGACTAAGATACAGGCGAGCTTCTGTCTCTTATACACATCTGACGCTGCCGACGAAGAGGATAGTGTACATCTTGGCTGTCGCAGTATCGTTAAAACACAACGTTAGG
>M99999:999:000000000-AFWM1:1:2111:23692:10808 2:N:0:8
GATGTTGGCTTGCCCGCATTCGAGATTATGTATGAGATAACGATGACTAAGATACAGGCGAGCTTCTGTCTCTTATACACATCTGACGCTGCCGACGAAGAGGATAGTGTAGATCTCGGTGGTCGCCGTATCATTAACAAAAACAGAAATT
>M99999:999:000000000-AFWM1:1:2106:28577:19901 2:N:0:8
GATGTTGGCTTGCCCGCATTCGAGATTATGTATGAGATAACGATGACTAAGATACAGGCGAGCTTCTGTCTCTTATACACATCTGACGCTGCCGACGAAGAGGATAGTGTAGATCTCGGTGGCCGCCGTATCATTAATAAAAACAAGTGAT
>M99999:999:000000000-AFWM1:1:1103:5294:20689 2:N:0:8
GATGTTGGCTTGCCCGCATTCGAGATTATGTATGAGATAACGATGACTAAGATACAGGCGAGCTTCTGTCTCTTATACACATCTGACGCTGCCGACGAAGAGGATAGTGTAGATCTAGGTGGTTGTCGTATCATTAACAAACAAGAGAGGG
>M99999:999:000000000-AFWM1:1:2113:7033:21006 2:N:0:8
GATGTTGGCTTGCCCGCATTCGAGATTATGTATGAGATAACGATGACTAAGATACCGGCGCGCTTCTGTCTCTTATCACATCTGACGCTGCCGACGAAGAGGATAGTGTAGATCTCGTTGGTCGCCGGATCATTAAAAAAAACACTCATTG
>M99999:999:000000000-AFWM1:1:1113:19752:15945 2:N:0:8
GATGTTGGCTTGCCCGCATTCGAGATTATGTATGAGATAACGATGACTAAGATACAGGCGAGCTTCTGTCTCTTAACACATCTGACGCTGCCGACGAAGAGGATAGTGTAGATCTCGGTGGTCGCCGTATCATTAAAAAAAACACGAGGCG
>M99999:999:000000000-AFWM1:1:1111:23297:9531 2:N:0:8
GATGTTGGCTTGCCCGCATTCGAGATTATGTATGAGATAACGATGACTAAGATACAGGCGAGCTTCTGTCTCTTATACACATCTGACGCTGCCGACGAAGAGGATAGTGTAGATCTCGGTGGTCGCCGTATCATTAAACAAACAAATACGT
>M99999:999:000000000-AFWM1:1:1103:5313:20690 2:N:0:8
GATGTTGGCTTGCCCGCATTCGAGATTATGTATGAGATAACGATGACTAAGATACAGGCGAGCTTCTGTCTCTTATACACATCTGACGCTGCCGACGAAGAGGATAGTGTAGATCTCGGTGGTCGCCGTATCATTAAAAATAAACAACTGG
>M99999:999:000000000-AFWM1:1:2101:22412:6881 2:N:0:8
GATGTTGGCTTGCCCGCATTCGAGATTATGTATGAGCTAACGATGACTAAGATACAGGCGAGCTTCTGTCTCTTATACACCTCTGACGCTGCCGACGAAGAGGCTAGTGTAGATCTCGGTGGTCGTCGAATCTTTCAACAAAAAAACAGCT
>M99999:999:000000000-AFWM1:1:1101:16833:26709 2:N:0:8
GATGTTGGCTTGCCCGCATTCGAGATTATGTATGAGATAACGATGACTAAGATACAGGCGAGCTTCTGTCTCTTATACACATCTGACGCTGCCGACGAAGAGGATAGTGTAGATCTCGGTGGTCGCCGTATCATTAAAAAACAAAGAAGAA
>M99999:999:000000000-AFWM1:1:1105:7668:5928 2:N:0:8
GATGTTGGCTTGCTCGCATTCGAGATTATGTATGAGATAACGATGACTAAGTTACAGGCGAGCTTCTGTCTCTTATACACATCTGACGCTGCCGACGAAGAGGATAGTTTAGCTTTCGGTGGACGCCGCTTCGATAAACACACAACACAAG
>M99999:999:000000000-AFWM1:1:2113:18482:11013 2:N:0:8
GATGTTGGCTTGCTCGCATTCGAGATTATGTATGAGATAACGATGACTACGATACCGGCGCGCTTCTGTCTCTTATACACATCTGACGCTGCCGACGAAGAGGATAGTGTCGATCTCGGTGGTCGACGTGTCATTAAAAAAAAAAATAGTT
>M99999:999:000000000-AFWM1:1:2113:21627:18728 2:N:0:8
GATGTTGGCTTGCTCGCATTCGAGATTATGTATGAGATAACGATGACTAAGATACAGGCGAGCTTCTGTCTCTTATACACATCTGACGCTGCCGACGAAGAGGATAGTGTAGATCTCGGTGGTCGCCGTATCATTTAACAAAAACAAATGA
>M99999:999:000000000-AFWM1:1:2108:19086:19956 2:N:0:8
GATTTTGGCTTGCTCGCATTCGAGATTATGTATGAGATAACGATGACTAAGATACAGGCGAGCTTCTGTCTCTTATACACATCTGACGCTGCCGACGAAGAGGATAGTGACGATCTCGGTGGTCGACGCAGCATTAACACAAAAAGAAGTG
>M99999:999:000000000-AFWM1:1:1113:7959:9721 2:N:0:8
GATGTTGGCTTGCTCGCATTCGAGATTGTGTATGAGATAACGATGACTAAGATACAGGCGAGCTTCTGTCTCTTATACACATCTGACGCTGCCGACGAAGAGGATAGTGTAGATCTCGGTGGTCGCCGTATCATTAACAAAAAAAAACACT
>M99999:999:000000000-AFWM1:1:2101:14720:25425 2:N:0:8
GATGTTGGCTTGCTCGCATTCGAGATTATGTATGAGATAACGATGACTAAGATACAGGCGAGCTTCTGTCTCTTATACACATCTGACGCTGCCGACGAAGAGGATAGTGTAGAACTCGGTGGCCGACGTCTCATTAAAAAAAAAAAACATA
>M99999:999:000000000-AFWM1:1:1111:19714:17272 2:N:0:8
GCTGTTGGCTTGCTCGCATTCGAGATTATGTATGAGATAACGATGACTAAGATACAGGCGAGCTTCTGTCTCTTATACACATCTGACGCTGCCGACGAAGAGGATAGTGTAGATCTCGGTGTTAGCCGTATCATCAGATAAAACGACTGTG
>M99999:999:000000000-AFWM1:1:1104:12729:7130 2:N:0:8
GATGTTGGCTTGCTCGCATTCGAGATTATGTATGAGATAACGATGACTAAGATACAGGCGAGCTTCTGTCTCTTATACACATCTGACGCTGCCGACGAAGAGGATCGTGTAGATCTCGGGGGTCGCCGTCTAATTAAACACAAAAAAGGAA
>M99999:999:000000000-AFWM1:1:1105:10423:16762 2:N:0:8
GATGTTGGCTTGCTCGCATTCGAGATTATGTATGAGATAACGATGACTAAGATACAGGCGAGCTTCTGTCTCTTATACACATCTGACGCTGCCGACGAAGAGGATAGTGTAGCTCTCGGTGGTCGCCGTTTCATTAAAAAAAAAAATAAAT
>M99999:999:000000000-AFWM1:1:2101:21641:25280 2:N:0:8
GATGTTGGCTTGCTCGCATTCGAGATTATGTATGAGATAACGATGACTAAGATACAGGCGAGCTTCTGTCTCTTATACACATCTGACGCTGCCGACGAAGAGGATAGTGTAGATATCGGTGGTTGCCGCATCCATTAAAAAAAAGAAAACT
>M99999:999:000000000-AFWM1:1:1113:21950:17670 2:N:0:8
GATGTTGGCTGCTCGCATTCGAGATTATGTATGAGATAACGATGACTAAGATACAGGCGAGCTTCTGTCTCTTATACACATCTGACGCTGCCGACGAAGAGGATAGTGTAGATCTCGGTGGTCGTCGTATCATTCAAAAAAAACAAAGACG
>M99999:999:000000000-AFWM1:1:2106:17759:3747 2:N:0:8
GATGATGGCTTGCTCGCATTCGAGATTATGTATGAGATAACGATGACTAAGATACAGGCGAGCTTCTGTCTCTTATACACATCTGACGCTGCCGACGAAGAGGATAGTGTAGATCTCGGTGGTCGCCGAGTTATTAAAAAAAAACAACAAA
>M99999:999:000000000-AFWM1:1:1102:13088:23153 2:N:0:8
GATGTTGGCTTGCTCGCATTCGAGATTATGTATGAGATAACGATGACTAAGATACAGGCGAGCTTCTGTCTCTTATACACATCTGACGCTGCCGACGAAGAGGATAGTGTCGTTCTCGGTGGTTGCCGTATCATTAAAAAAAAAAACAGGG
>M99999:999:000000000-AFWM1:1:1110:7112:24322 2:N:0:8
GATGTTGGCTTGCTCGCATTCGAGATTATGTATGAGATAACGATGACTAAGATACAGGCGAGCTTCTGTCTCTTATACACATCTGACGCTGCCGACGAAGAGGATAGTGGAGATCTCGGTGGTCGCCGTATCATTAAAAAAAAAAAATGTA
>M99999:999:000000000-AFWM1:1:2109:14570:17933 2:N:0:8
GATGTTTGCTTCCCCGCTGTCGAGATTATGTATGAGATAACGATGACTAAGATACAGGCGAGCTTCTGTCTCTTATACACATCTGACGCTGCCGACGAAGAGGATAGTGTAGATCTCGGTGGTCGCCGTATCATTACAAAAAAAACACTAA
>M99999:999:000000000-AFWM1:1:2106:13238:12184 2:N:0:8
GATGTTGGCTTCCCCGCTGTCGAGATTATGTATGAGATAACGATGACTAAGATACAGGCGAGCTTCTGTCTCTTATACACATCTGACGCTGCCGACGAAGAGGATAGTGTAGCTCTCGGTGGTCGCCGTATCCTTACAAAAAAACACACTG
>M99999:999:000000000-AFWM1:1:2101:26784:9559 2:N:0:8
GATGTTGGCTTCCCCGCTGTCGAGATTATGTATGAGATAACGATGACTAAGATACAGGCGAGCTTCTGTCTCTTATACACATCTGACGCTGCCGACGAAGAGGATAGTGTAGATCTCGGTGGTCGCCGTATCATTTAAAAAAACAAGAACG
>M99999:999:000000000-AFWM1:1:1109:12372:6491 2:N:0:8
GATGTTGGCTTCCCCGCTGTCGAGATTATGTATGAGATAACGATGACTAAGATACAGGCGAGCTTCTGTCTCTTATACACATCTGACGCTGCCGACGAAGAGGATAGTGTAGCACTCGGTGGTCGGCGTACCCTTTAAAAAAACAAAGACC
>M99999:999:000000000-AFWM1:1:2111:25745:17131 2:N:0:8
GATGTTGGCTTCCCCGCTGTCGAGATTATGTATGAGATAACGATGACTAAGATACAGGCGAGCTTCTGTCTCTTACACATCTGACGCTGCCGACGAAGAGGATAGAGTAGCACTCGGTCGTCGCGGTATCATTAAAAAAAAAAAGATACAA
>M99999:999:000000000-AFWM1:1:2103:9869:4160 2:N:0:8
GATGTTGGCTTCCCCGCTGTCGAGATTATGTATGAGATAACGATGACTAAGATACAGGCGAGCTTCTGTCTCTTATACACATCTGACGCTGCCGACGAAGAGGATAGTGTAGATCTCGGTGGTCGCCGCATCATTAAAAAAAAAAATACAG
>M99999:999:000000000-AFWM1:1:2103:29252:13000 2:N:0:8
GATGTTGGCTTCCCCGCTGTCGAGATTATGTATGAGATAACGATGACTAAGATACAGGCGAGCTTCTGTCTCTTATACCCATCTGACGCTGCCGACGAAGAGGATAGTGGAGATCTCGGTGGTCGCCGTATCATTAAAAAAAAAAACATAT
>M99999:999:000000000-AFWM1:1:2104:16055:2658 2:N:0:8
GATGTTGGCTTCCCCGCTGTCGAGATTATGTATGAGATAACGATGACTAAGATACAGGCGAGCTTCTGTCTCTTATACACATCTGCCGCTGCCGACGAAGAGGATAGTTGAGACCTCTGTGGTCGTCGTGTCCTTAAACAACAGACTCATG
>M99999:999:000000000-AFWM1:1:2105:7903:12980 2:N:0:8
GATGTTGGCTTCCCCGCTGTCGAGATTATGTATGAGATAACGATGACTAAGATACAGGCGAGCTTCTGTCTCTTATACACATCTGACGCTGCCGACGAAGAGGATAGTGTCGATCTCGGTGGTCGCCGTCTCATTTACAAAAAAAAACATT
>M99999:999:000000000-AFWM1:1:1102:21500:10399 2:N:0:8
GATGTTGGCTTCCCCGCTGTCGAGATTATGTATGAGATAACGATGACTAAGATACAGGCGAGCTTCTGTCTCTTATACACATCTGACGCTGCCGACGAAGAGGATAGTGTAGATCTCGGTGGTCGCCGTATCCTTAAAAAAAAAAAATAAA
>M99999:999:000000000-AFWM1:1:2104:22300:22824 2:N:0:8
GATGTTGGCTTGCCCGCTGTCGAGATTATGTATGAGATAACGATGACTAAGATACAGGCGAGCTTCTGTCTCTTATACACATCTGACGCTGCCGACGAGAGGATAGTGTAGATCGTGGAGGTAGTCGGATTCTTTAAAAAAAAAGATAGAG
>M99999:999:000000000-AFWM1:1:1110:19906:19078 2:N:0:8
GATGTTGGCTTGCCCGCTGTCGAGATTATGTATGAGATAACGATGACTAAGATACAGGCGAGCTTCTGTCTCTTATACACATCTGACGCTGCCGACGAAGAGGATAGTGTAGATCTCGGTGGTCGCCGTATCATTCAAAAAAAACAAGACG
>M99999:999:000000000-AFWM1:1:1107:7528:21022 2:N:0:8
GATGTTGGCTTGCCCGCTGTCGAGATTATGTATGAGATAACGATGACTAAGATACAGGCGAGCTTCTGTCTCTTATACACATCTGACGCTGCCGACGAAGAGGATAGTGTAGATCTCGGTGGTCGCCGTATCATTAAAAACAACAAAGAGT
>M99999:999:000000000-AFWM1:1:1112:21264:9063 2:N:0:8
GATGTTGGCTTGCCCGCTGTCGAGATTATGTATGAGATAACGATGACTAAGATACAGGCGAGCTTCTGTCTCTTATACACATCTGACGCTGCCGACGAAGAGGATAGTGTAGATCTCGGTGGTCGCCGTCTACTTAAAAACCAACATAGTG
>M99999:999:000000000-AFWM1:1:2109:10797:24048 2:N:0:8
GCTGTTGGCTTGCCCGCTGTCGAGATTATGTATGAGATAACGATGACTAAGATACAGGCGAGCTTCTTTCTCTTATACACATCTGACGCTGCCGAAGAAGAGGATAGTGTAGATATCGTAGTTCGCACATCTCTTCACTACAAAAATACAT
>M99999:999:000000000-AFWM1:1:1110:23798:19272 2:N:0:8
GATGTTGGCTTGCCCGCTGTCGAGATTATGTATGAGATAACGATGACTAAGATACAGGCGAGCTTCTGTCTCTTATACACATCTGACGCTGCCGACGAAGAGGATCGTGTAGCTCTCGTAGGGAGCCGAATCATTAAAACAAAACGAGAGT
>M99999:999:000000000-AFWM1:1:1107:17257:9224 2:N:0:8
GATGTTGGCTTGCCCGCTGTCGAGATTATGTATGAGATAACGATGACTAAGATAAGGCGAGCTTCTGTCTCTTATACACATCTGACGCTGCCGACGAAGGAGGATAGTGTAGATCTCGGTGGTCGCCGTATCATTTAAAAAAAAAAATGCG
>M99999:999:000000000-AFWM1:1:1110:28881:18900 2:N:0:8
GATGTTGGCTTGCCCGCTGTCGAGATTATGTATGAGATAACGATGACTAAGATACAGGCGAGCTTCTGTCTCTTATACACATCTGACGCTGCCGACGAAGAGGATAGTGAAGATCTCGGTGGTCGCCGTTTCCTCTAAAAAAAAAAGGACG
>M99999:999:000000000-AFWM1:1:2102:10561:15848 2:N:0:8
GATGTTGGCTTGCCCGCTGTCGAGATTATGTATGAGATAACGATGACTAAGATACAGGCGAGCTTCTGTCTCTTATACACATCTGACGCTGCCGACGAAGAGGATAGTTTCGATCTCTGTGGTCGCCGTACCATTAAAAAAAAAAATTACT
>M99999:999:000000000-AFWM1:1:1104:26262:17923 2:N:0:8
GATGTTGGCTTGCTCGCTGTCGAGATTATGTATGAGATAACGATGACTAAGATACAGGCGAGCTTCTGTCTATTATACACATCTGACGCTGCCGACGAAGAGGATAGTGTAGATCTCGGTGGTCGCCGTATCATTAAAAAAAAAATAAGCG
>M99999:999:000000000-AFWM1:1:2108:15058:14689 2:N:0:8
GATGTTGGCTTGCTCGCTGTCGAGATTATGTATGAGATAACGATGACTAAGATACCGGCGAGCTTCTGTCTCTTATACACATCTGACGCTGCCGACGAAGAGGATAGTGGAGATCTCGGTGGTCGCCCGATCATTTAAAAACAAAAAAGTG
>M99999:999:000000000-AFWM1:1:1105:13431:16370 2:N:0:8
GATGTTGGCTTGCTCGCTGTCGAGATTATGTATGAGATAACGATGACTAAGATACAGGCGAGCTTCTGTCTCTTATACACATCTGACGCTGCCGACGAAGAGGATAGTGTAGATCTCGGGAGTCGCCGTATCATTAAAAAAAAACACAATG
>M99999:999:000000000-AFWM1:1:2112:22266:14632 2:N:0:8
GATGTTGGCTTGCTCGCTGTCGAGATTATGTATGAGATAACGATGACTAAGATACAGGCGAGCTTCTGTCTCTTATACACATCTGACGCTGCCGACAAGCGGCTCGGTGTAGATCTCGGGGTGGCACGGATCATTAAAAAAAACAACATAT
>M99999:999:000000000-AFWM1:1:2112:16462:13641 2:N:0:8
GATGTTGGCTTGCTCGCTGTCGAGATTATGTATGAGATAACGATGACTAAGATACAGGCGAGCTTCTGTCTCTTATACACATCTGACGCTGCCGACGAAGAGGATAGTGGAGATCTCGGTGGTCGCCGTATCCTATAAAACAAAAAAAACG
>M99999:999:000000000-AFWM1:1:1113:9729:20436 2:N:0:8
GATGTTGGCTTGCTCGCTGTCGAGATTATGTATGAGATAACGATGACTAAGATACAGGCGAGCTTCTGTCTCTTATACACATCTGACGCTGCCGACGAAGAGGATAGTGTAGATCTCGGACGTTCCCGTCTCATTAACAAAAAAAACAGTG
>M99999:999:000000000-AFWM1:1:1110:21892:23578 2:N:0:8
GATGTTGGCTTGCTCGCTGTCGAGATTATGTATGAGATAACGATGACTAAGATACAGGCGAGCTTCTGTCTCTTATACACATCTGACGCTGCCGACGAAGAGGATAGTGGAGATCTCGGTGGTCGCCGTATCATTAAAAAAAAAAACAAAA
>M99999:999:000000000-AFWM1:1:2103:3357:10517 2:N:0:8
GATGTTGGCTTGCTCGCTGCCGAGATGTTGTATGAGCTAACGATGACTAAGATACAGGCGAGCTTCTGTCTCTTATACACATCTGACGCTGCCGACGAAGAGGTTAGTGTAGATCTCGGTGGCCGCCGTATCATTAAAAAAACAAAAAACC
>M99999:999:000000000-AFWM1:1:2112:21801:7158 2:N:0:8
GATGTTGGCTTGCTCGCTGTCGAGATTATGTATGAGATAACGATGACTAAGATACAGGCGAGCTTCTGTCTCTTATACACATCTGACGCTGCCGAAGAAGAGGATAGTGTAGCTCTCTGTTGTCGCCGTAACATTACAAAAAAAAAAAAAA
>M99999:999:000000000-AFWM1:1:2111:23879:14961 2:N:0:8
GATGTTGGCTTGCTCGCTGTCGAGATTATGTATGAGATAACGATGACTAAGATACAGGCGAGCTTCTGTCTCTTATACACATCTGACGCTGCCGACGAAGAGGATAGTGTAGACTTAGGTAGTCCTCATAACATTTAAAAAAAAAGAAGTT
>M99999:999:000000000-AFWM1:1:1104:18379:6565 2:N:0:8
GATGTTGGCTTGCTCGCTGTCGAGATTATGTATGAGATAACGATGACTAAGATACAGGCGAGCTTCTGTCTCTTATACACATCTGACGCTGCCGACGAAGAGGATAGTGTAGTTCTCGATGGTCCCCGTATCATTAAAAAAAAAAAACATG
>M99999:999:000000000-AFWM1:1:1109:12198:2940 2:N:0:8
GATGTTGGCTTCCCCGCACCCGAATTTATGTATGAGATAACGATGACTAAGATACAGGCGAGCTTCTGTCTCTTATACACATCTGACGCTGCCGACGAAGAGGATAGTGTAGATCTCGGTGGTCGCCGTGTCATTAACAAACAAAACCGAA
>M99999:999:000000000-AFWM1:1:2113:16354:18444 2:N:0:8
GATGTTGGCTTCCCCGCACCCGAATTTATGTATGAGATAACGATGACTAAGATACAGGCGAGCTTCTGTCTCTTATACACATCTGACGCTGCCGACGAAGAGGATAGTGGAGATCTCGGTGGTCGCCGACACATTAAAAAACAAAAAACTA
>M99999:999:000000000-AFWM1:1:1106:26294:23941 2:N:0:8
GATGTTGGCTTCCCCGCACCCGAATTTATGTATGAGATAACGATGACTAAGATACAGGCGAGCTTCTGTCTCTTATACACATCTGACGCTGCCGACGAAGAGGATAGTGTAGATCTCGGTGGTCTCCGTATCTTTAAAAAAAAAAACACAG
>M99999:999:000000000-AFWM1:1:2104:20227:14192 2:N:0:8
GATGTTGGCTTCCCCGCACCCGAATTTATGTATGAGATAACGATGACTAAGATACAGGCGAGCTTCTGTCTCTTATACACATCTGACGCTTCCGCCGCAGCGGATAGTGTAGATCTCGGTTACCGACGTAGCCTTAAAAAAACAAAAAGAG
>M99999:999:000000000-AFWM1:1:1103:25478:23540 2:N:0:8
GATGTTGGCTTCCCCGCACCCGAATTTATGTATGAGATAACGATGACTAAGATACAGGCGAGCTTCTGTCTCTTATACACATCTGACGCTGCCGACGAAGAGGATAGTGTAGTTCTCGGTGGTCGCCGTATCATTAAAAAAAAAATAGGAT
>M99999:999:000000000-AFWM1:1:2111:21818:18890 2:N:0:8
GATGTTGGCTTCCCCGCACCCGAATTTATGTATGAGATAACGATGACTAAGATACAGGCGAGCTTCTGTCTCTTATACACATCTGACGCTGCCGACGAAGAGGATAGTGTAGATCTCGGTGGTTGCCGTATACTTTAAAAAAAAAAAAAAG
>M99999:999:000000000-AFWM1:1:1105:23100:11962 2:N:0:8
GATGTTGGCTTCCCCGCACCCGAATTTATGTATGAGATAACGATGACTAAGATACAGGCGAGCTTCTGTCTCTTATACACATCTGACGCTGCCGACGAAGAGGATAGTGTAGATCTCGGTGGTCGCCGCATCATTTAAAAAACAAAAAGAG
>M99999:999:000000000-AFWM1:1:2113:9304:8648 2:N:0:8
GATGTTGGCTTCCCCGCACCCGAATTTATGTATGAGATAACGATGACTAAGATACAGGCGAGCTTCTGTCTCTTATACACATCTGCCGCTGCCGACGAAGAGGATAGTGTAGATCTCGGTGGTCGCCGTATCACTCAAAAAACACAAAGAG
>M99999:999:000000000-AFWM1:1:1105:10586:13844 2:N:0:8
GATGTTTGCTTCCCCGCACCCGAATTTATGTATGAGATAACGATGACTAAGATACAGGCGCGCTTCTGTCTCTTATACACATCTGACGCTGCCGACGAAGAGGATAGTGTAGATCTCGGTGGTCGCCGTGTCATTAACAAAACACACAGGG
>M99999:999:000000000-AFWM1:1:1101:10554:14218 2:N:0:8
GATGTTGGCTTGCCCGCTCCCGAATTTATGTATGAGATAACGATGACTAAGATACAGGCGAGCTTCTGTCTCTTATACACATCTGACGCTGCCGACGAAGAGGATAGTGTAGATCTCGGGGGTCGCCGTATCATTTAAAAAAAAAAAAAGG
>M99999:999:000000000-AFWM1:1:2108:12566:21715 2:N:0:8
GATGTTGGCTTGCCCGCACCCGAATTTATGTCTGAGATAACGATGACTAGATAAAGGCGAGCTTCTGTCCCTTATACACATCTGACGCTGCCGACGAAAAGGGTAATGGAAATCTCGGTAGTCGCCGGATTATTTAAAAAAAAAAGAAGAA
>M99999:999:000000000-AFWM1:1:2109:19213:9143 2:N:0:8
GATGTTGGCTTGCCCGCACCCGAATTTATGTATGAGATAACGATGACTAAGATACAGGCGAGCTTCTGTCTCTTATACACATCTGACGCTGCCGACGAAGAGGATAGTGTAGATATCGGAGGTCGCCGTATCATCACAAAAAAAAATCATG
>M99999:999:000000000-AFWM1:1:1103:19384:5582 2:N:0:8
GATGTTGGCTTGCCCGCACCCGAATTTATGTATGAGATAACGATGACTAAGATACAGGCGAGCTTCTGTCTCTTATACACATCTGACGCTGCCGACGAAGAGGATAGTGTAGATCTCGGTGGTCGCCGTATCATTAAAAAAAAAAAACATC
>M99999:999:000000000-AFWM1:1:2111:21787:22892 2:N:0:8
GATGTTGGCTTGCCCGCACCCGAATTTATGTATGAGATAACGATGCCTAAGATACAGGCGAGCTTCTGTCTCTTATACACATCTGACGCTGCCGACGAAGAGGATAGTGTCGATCTCGGTGTTCGCCGTATCCTTCTACAACAATATTCAA
>M99999:999:000000000-AFWM1:1:2112:7019:25528 2:N:0:8
GATGTTGGCTTGCCCGCACCCGAATTTATGTATGAGATAACGATGACTAAGATACAGGCGAGCTTCTGTCTCTTATACACATCTGACGCTGCCGACGAAGAGGATATTATAGATCTCGGCGGTCGCCGTATCACTCAAAAAAAAAAAACGC
>M99999:999:000000000-AFWM1:1:2110:20339:9187 2:N:0:8
GATGTTGGCTTGCCCGCACCCGAATTTATGTATGAGATAACGATGACTAAGATACAGGCGAGCTTCTGTCTCTTATACACATCTGACGCTGCCGACGAAGAGGATAGTGTAGATCTCGGTGGCAGTCGAATTCTTAAAAAAAAAAACAAAG
>M99999:999:000000000-AFWM1:1:2108:17456:14064 2:N:0:8
GATGTTGGCTTGCCCGCACCCGAATTTATGTATGAGATAACGATGACTAAGATACAGGCGAGCTTCTGTCTCTTATACACATCTGACGCTGCCGACGAAGAGGATAGTGTAGATCTCGGTGGTCGGCGTATCATTAACAAAAAAAATATAG
>M99999:999:000000000-AFWM1:1:1114:15716:3386 2:N:0:8
GATGTTGGCTTGCCCGCACCCGAATTTATGTATGAGATAACGATGACTAAGATACAGGCGAGCTTCTTTCTCTTATACACATCTGAAGCTGCCGACGACGAGGATAGTGTATATCTCGGTGGTCTCCTTGTAATTATCAACATACCACTGG
>M99999:999:000000000-AFWM1:1:2114:22178:19803 2:N:0:8
GATGTTGGCTTGCTCGCACCCGAATTTATGTATGAGATAACGATGACTAAGATACAGGCGAGCTTCTGTCTCTTATACACATCTGACGCTGCCGACGAAGAGGATAGTGTAGATCTCGGTGGACGCCGTATTATTTAAAAAACAAAGAATT
>M99999:999:000000000-AFWM1:1:2103:25045:12507 2:N:0:8
GATGTTGGCTTGCTCGCACCCGAATTTATGTATGAGATAACGATGACTAAGATACAGGCGCGCTTCTGTCTCTTATACACATCTGACGCTGCCGACGAAGAGGATAGTGTCGATCTCGGTGGTCGCCGTATCATTAAAAAAACAAAAAGAG
>M99999:999:000000000-AFWM1:1:1101:11137:23428 2:N:0:8
GATGTTGGCTTGCTCGCACCCGAATTTATGTATGAATAACGATGACTAAGATACAGGCGAGCTTCTGTCTCTTATACACATCTGACGCTGCCGACGAAGAGGATAGTTGAGATCTCGGTGGTCGTCGCATATTTAAAAACAAAAATTGAGT
>M99999:999:000000000-AFWM1:1:2108:21952:25460 2:N:0:8
GCTGCTGGCTTGCTCGCACCCGAATTTATGTATGAGATAACGATGACTAAGATACAGGCGACCTTCTGTATCTTATACACATCTGACGCTGCAGACGAAGAGGATAGTGGAGATTTCGTTGGACACATGCCTATTACACACATCAGAAGTC
>M99999:999:000000000-AFWM1:1:2104:15342:22002 2:N:0:8
GATGTTGGCTTGCTCGCACCCGAATTTATGTATGAGATAACGATGACTAAGATACAGGCGAGCTTCTGTCTCTTATACCCATCTGACGCTGCCGACGAAGAGGATAGTGTAGATCTTGGTGGTCGCTGTCTCTTTCAAAAAACAACACGAA
>M99999:999:000000000-AFWM1:1:1104:14872:19760 2:N:0:8
GATGTTGGCTTGCTCGCACCCGAATTTATGTATGAGATAACGATGACTAAGATACAGGCGAGCTTCTGTCTCTTATACACATCTGACGCTGCCGACGAAGAGGATAGTGTAGATCTCGGTGGTTGCCGTATCATTAAAAAAAAACAAGAAT
>M99999:999:000000000-AFWM1:1:2105:5444:7379 2:N:0:8
GATGTTGGCTTGCTCGCACCCGAAGTTATGTATGAGATAACGATGACTAAGATACAGGCGAGCTTCTGTCTCTTATACACATCTGACGCTGCCGACGAAGAGGATAGTTGAGCTATCGGCGGGCGCCGGATCATCACAAACAATCATAAGA
>M99999:999:000000000-AFWM1:1:1108:8123:9087 2:N:0:8
GATGTTGGCTTGCTCGCACCCGAATTTATGTATGAGATAACGATGACTAAGATACAGGCGAGCTTCTGTCTCTTATACACATCTGACGCTGCCGACGAAGAGGATAGTGTAGATCTCTGTGGTCGCCGTATCATTAAAAAAAAAAAGTGGT
>M99999:999:000000000-AFWM1:1:1111:4832:15725 2:N:0:8
GATGTTGGCTTGCTCGCACCCGAATTTATGTATGAGATAACGATGACTAAGATACAGGCGAGCTTCTGTCTCTTATACACATCTGACGCTGCCGACGAAGAGGATAGTGTAGATATCGTTGGTCGCCGTATCATTAAAAACAAAATACTGG
>M99999:999:000000000-AFWM1:1:2102:21170:9777 2:N:0:8
GATGTTGGCTTCCTCGCACCCCCATTTATGCATGAGATAACGATGACTAAGATACAGGCGAGCTTCTGTCTCTTATACACATCTGACGCTGCCGACGAAGAGGATAGTGTAGATCTCGGTGGTCGCCGTATCATTAAAACAAAAAAAAGAA
>M99999:999:000000000-AFWM1:1:1114:27069:17042 2:N:0:8
TATTTTGGCTTGCTCGCACCCGAATTTATGTATGAGATAACGATGACTAAGATACAGGCGAGCAACTGTTTCTTATAGAAATCTGAGGCTGCCAAAGAAAAGCGTAGAGTAGCATCAGACGTATACGACGCACAGTAGCACAAAATGAATG
>M99999:999:000000000-AFWM1:1:2108:20695:26212 2:N:0:8
GATGTTGGCTTCCCCGCATTCGAATTTATGTATGAGATAACGATGACTAAGCTACAGGCGAGCTTCTGTCTCTTATACACATCTGACGCTGCCGACGAAGAGGATAGTGTAGATCTCGGTGGTCGCCGTCTCCTTTAACAACAACACACGT
>M99999:999:000000000-AFWM1:1:1103:16012:2959 2:N:0:8
GATGTTGGCTTCCCCGCATTCGAATTTATGTATGAGATAACGATGACTAAGATACAGGCGAGCTTCTGTTTCTTATAAACATCTGACGCTGCGTAAGAAAAGGATAGTGATGTTCTCTGTGTGCGCCGAGCTATTAATACACAACAATGCT
>M99999:999:000000000-AFWM1:1:2110:17625:18329 2:N:0:8
GCTGTTGGCTTCCCCGCATTCGAATTTATGTATGAGATACGATGACTAAGATACAGGCGAGCTTCTGTCTCTTATACACATCTGACGCTGCCGACGAAGAGAATAGTGTAGCTCTCGGTGGTTGCCGTATCCTTCAAAAACACACAACACG
>M99999:999:000000000-AFWM1:1:2101:7349:24160 2:N:0:8
GATGTTGGCTTCCCCGCATTCGAATTTATGTATGAGATAACGATGACTAAGATACAGGCGAGCTTCTGTCTCTTATACACATCTGACGCTGCCGACGCAGAGGAAAGTGTAGATCTCGGCGGCTGCCAGAATACTCAAACAAAAAAAATAG
>M99999:999:000000000-AFWM1:1:1104:20877:23733 2:N:0:8
GATGTTGGCTTCCCCGCATTCGAATTTATGTATGAGATAACGATGACTAAGATACCGGCGAGCTTCTGTCTCTTATACACATCTGACGCTGCCGACGAAGAGGATAGTGTAGCTCTCGGTGCTCGCCTTATCATTCCACAACAACACATGT
>M99999:999:000000000-AFWM1:1:2113:10773:3759 2:N:0:8
GATGTTGGCTTCCCCGCATTCGAATTTATGTATGAGATAACGATGACTAAGATACAGGCGAGCTTCTGTCTCTTATACACATCTGACGCTGCCGACGAAGAGGATAGTGTAGATCTCGGGGGACGTCCTAGTCATCAATACACAAAGACTA
>M99999:999:000000000-AFWM1:1:2109:4826:22771 2:N:0:8
GATGTTGGCTTCCCCGCATTCGAATTTATGTATGAGATAACGATGACTAAGATACAGGCGAGCTTCTGTCTCTTATACACATCTGACGCTGCCGACGAAGAGGATAGTGTAGAGTTCGGTGGTCGCCGTATCACTTAAAAAACAAAAAGCT
>M99999:999:000000000-AFWM1:1:1114:11527:24106 2:N:0:8
GATGTTGGCTTCCCCGCATTCGAATTTATGTATGAGAGAACGTTGACTAAGATACAGGCGAGCTTCTGTCTCTTATACACATCTGACGCTGCCGACGAAGAGGATAGTGTAGATCTCGGTGGTCGCCGTTTCATTTAAAAAAAAAAACAGA
>M99999:999:000000000-AFWM1:1:2113:20040:13238 2:N:0:8
GATGTTGGCTTCCCCGCATTCGAATTTATGTATGAGATAACGATGACTAAGATACAGGCGAGCTTCTGTCTCTTATACACATCTGACGCTGCCGACGAAGAGGATAGTGTAGATCTCGGTGGGCGCCGTATCATTAAAAAAAAAACAATCT
>M99999:999:000000000-AFWM1:1:2103:10615:25312 2:N:0:8
GATGTTGGCTTCCCCGCATTCGAATTTATGTATGAGATAACATGACTAAGATACAGGCGAGCTTCTGTCTCTTATACCCATCTGACGCTGCCGACGAAGAGGATAGTGTAGCTCTCGGTGGTCGCCGGATCCTTTAAAAAAAACAACGAGT
>M99999:999:000000000-AFWM1:1:2104:15735:18732 2:N:0:8
GATGTTGGCTTGCCCGCATTCGAATTTATGTATGAGATAACGATGACTAAGATACAGGCGAGCTTCTGTATCTTATACACATCTGACGCTGCCGACGAAGAGGATAGTGTAGATCTCGGTGGTCGCAGTAGCATTAAACAAAAAAAAAGTG
>M99999:999:000000000-AFWM1:1:2101:27208:12388 2:N:0:8
GATGTTGGCTTGCCCGCATTCGAATTTATGTATGAGATAACGATGACTAAGATACAGGCGAGCTTCTGTCTCTTATACACATCTGACGCTGCCGACGAAGAGGATAGTGTAGACCTCGGTGGTCGTCGTCTCATTTAAACAAAAAACAGTA
>M99999:999:000000000-AFWM1:1:2110:15082:28746 2:N:0:8
GCTGTTGGCTTGCCCGCATTCGAATTTATGTATGAGATAACGATGACTAAGATACAGGCGAGCTTCTGTCTCTTATACACATCTGACGCTGCCGACGAAGAGGTTAGTGGAGCACTCGGTAACACACATTCACTAAACAAAAATAACATGA
>M99999:999:000000000-AFWM1:1:2102:20495:21739 2:N:0:8
GATGTTGGCTTGCCCGCATTCGAATTTATGTATGAGATAACGATGACTAAGATACAGGCGAGCTTCTGTCTCTTATACACATCTGACGCTGCCGACGAAGAGGATAGTGTAGATCTCGGTGGTCTCGGTCTCCTTAAAAAAAAAAAAATAA
>M99999:999:000000000-AFWM1:1:1105:27146:9162 2:N:0:8
GATGTTGGCTTCCCGCATTCGAATTTATGTATGAGATAACGATGAATAAGATACAGGCGAGCTTCTGTCTCTTATACACATCTGACGCTGCCGACGAAGAGGATAGTGTAGATCTCGTTGGTCGCCGTAACATTAACAAAAAAAAAAACGT
>M99999:999:000000000-AFWM1:1:2113:23194:21575 2:N:0:8
GATGTTGGCTAGCCCGCATTCGAATTTATGTATGAGATAACGATGACTAAGATACAGGCGAGCTTCTGTCTCTTATACACATCTGACGCTGCCGACGAAGAGGATAGTTTAGACTTCGGAGGTCAGCTGATTATTAAAAAAACTAAGATGG
>M99999:999:000000000-AFWM1:1:2114:21213:26093 2:N:0:8
GCTGTTGGCTTGCCCGCCTTCGCATTTATGTCTGAGATCACGATGCCTACGCTACAGGCTAGCTTCTGTCTCTTATACACATCTGACGCTGCCGACGAAGAGGATAGTGCAGATCTCGCTTGTCCGCCTCTTCTTAAAAACAACAATGCAT
>M99999:999:000000000-AFWM1:1:1114:26900:7421 2:N:0:8
GATGTTGGCTTGCCCGCATTCGAATTTATGTATGAGATAACGATGACTAAGATACAGGCGAGCTTCTGTCTCTTATACACATCTGACGCTGCCGACGAAGAGGATAGTGTAGATCTCGGTGGTCCCCGTCTTATTCAAAAAAAAACACAAG
>M99999:999:000000000-AFWM1:1:1103:28741:20037 2:N:0:8
GATGTTGGCTTGCCCGCATTCGAATTTATGTATGAGATAACGATGACTAAGATACAGGCGAGCTTCTGTCTCTTATACACATCTGACGCTGCCGACGAAGAGGATAGTGAAGATCTCGGTGGTCGCCGTATCATTAAAAAAAAAAACTAAT
>M99999:999:000000000-AFWM1:1:2109:22898:13567 2:N:0:8
GATGTTGGCTTGCCCGCATTCGAATTTATGTATGAGATAACGATGACTAAGATACAGGCGCGCTTCTGTCTCTTATACACATCTGACGCTGCCGACGAAGAGGATAGTGTAGATCCTGGGGTCGCGCGTTTTCTTAAAAAAAAAAAAAAAT
>M99999:999:000000000-AFWM1:1:2110:11711:4588 2:N:0:8
GATGTTGGCTTGCTCGCATTCGAATTTATGTATGAGATAACGATGACTAAGATACAGGCGAGCTTCTGTCTCTTATACACATCTGACGCTGCCGACGAAGAGGATAGTGTAGAACTAGGTGGTCGCCGTATCATTAAAAAAAAAAGAGAAA
>M99999:999:000000000-AFWM1:1:1107:20818:10831 2:N:0:8
GATGTTGGCTTGCTCGCATTCGAATTTATGTATGAGATAACGATGACTAAGATACAGGCGAGCTTCTGTCTCTTATACACATCTGACGCTGCCGACGAAGAGGATAGTGTAGATCTCGGTGGTCGCCGTATCATTAACAAAAAAACAATGT
>M99999:999:000000000-AFWM1:1:1106:15003:1698 2:N:0:8
GATGTTGGCTTGCTCGCATTCGAATTTATGTATGAGATAACGATGACTAAGATACAGGCGAGCTTCTGTCTCTTATACACATCTGACGCTGCCGACGAAGAGGATAGTGTAGATCTCGGTGGTCGCCGTATCATTCAACACAACAACAGCT
>M99999:999:000000000-AFWM1:1:2104:7368:8551 2:N:0:8
GATGTTGGCTTGCTCGCATTCGAATTTATGTATGAGATAACGACGACTATGATACAGGCGCGCTTCTGTCTCTTATACACATCTGACGCTGCCGACGAACAGGACTGTGTAGATCTCGGTGGTCGCCGTATCATTAAAAAAAAAAAAATCA
>M99999:999:000000000-AFWM1:1:2109:13049:6740 2:N:0:8
GATGTTGGCTTGCTCGCATTCGAATTTATGTATGAGATAACGATGACTAAGATACAGGCGAGCTTCTGTCTCTTATACACATCTGACGCTGCCGACGAAGAGGATAGTGTAGTTCTCGGTGTTCGCCGTATCATTAAAAAAAAACAAAGAA
>M99999:999:000000000-AFWM1:1:1104:19375:5297 2:N:0:8
GATGTTGGCTTGCTCGCATTCGAATTTATGTATGAGATAACGATGACTAAGATACAGGCGAGCTTCTGTCTCTTATACACATCTGACGCTGCCGACGAAGAGGATAGTGTAGATCTCGGTGGTCGCCGTATCATTAAAAAAAACAAAGATT
>M99999:999:000000000-AFWM1:1:1111:18277:26240 2:N:0:8
GATGTTGGCTTGCTCGCATTCGAATTTATGTATGAGATAACGATGACTACGATACCGGCGAGCTTCTGTCTCTTATACACATCTGACGCTGCCGACGAAGAGGATAGTGTAGATCTCTGTGGTTCTCTGATTATTAAAAAAAAACACATAT
>M99999:999:000000000-AFWM1:1:1109:19834:23100 2:N:0:8
GATGTTGGCTTGCTCGCATTCGAATTTATGTATGAGATAACGATGACTAAGATACAGGCGAGCTTCTGTCTCTTATACACATCTGACGCTGCCGACGAAGAGGATAGTGTAGATCTCGGTGGTCGCCGTATCATTAAAAAAAAAAACGGAG
>M99999:999:000000000-AFWM1:1:2110:17900:12910 2:N:0:8
GATGTTGGCTTGCTCGCATTCGAATTTATGTATGAGATAACGATGACTAAGATACAGGCGAGCTTCTGTCTCTTATACACATCTGACGCTGCCGACGAAGAGGATAGTGTAGATCTCGGCGGTCGGCGTATCATTAACAAAAAAAATAGGG
>M99999:999:000000000-AFWM1:1:1107:18845:16577 2:N:0:8
GATGTTGGCTTGCTCGCATTCGAATTTATGTATGAGATAACGATGACTAAGATACAGGCGAGCTTCTGTCTCTTATACACATCTGACGCTGCCGACGAAGAGGATAGTGTAGATCTCGGTGGTCGCCGGATCATTTAACAAAAAAACAAAG
>M99999:999:000000000-AFWM1:1:2103:16156:9128 2:N:0:8
GATGTTGGCTTGCTCGCATTCGAATTTATGTATGAGATAACGATGACTAAGATACAGGCGAGCTTCTGTCTCTTATACACATCTGACGCTGCCGACGAAGAGGATAGTGTAGATCTCGGTGGTCTACGCACCATTAAAAAATAACATCGTA
>M99999:999:000000000-AFWM1:1:2109:14790:13695 2:N:0:8
GATGTTGGCTTGCTCGCATTCGAATTTATGTATGAGATAACGATGACTAAGATACAGGCGAGCTTCTGTCTCTTATACACATCTGACGCTGCCGACGAAGAGGATAGTGTAGATCTCGGTTGTCGCCGTGTCATTAAAACAAAGAAAAAAG
>M99999:999:000000000-AFWM1:1:1103:26741:14107 2:N:0:8
GATGTTGGCTTGCTCGCATTCGATGTTATATATGAGATAACGACGACTAAGATACAGGCGAGCTTCTGTCTCTTATACACATCTGACGCTGCCGACGAAGAGGCTAGTGTAGATCTCGGTGGTCGCCGTATCATTAACAAAAACAAGCCAA
>M99999:999:000000000-AFWM1:1:1110:27350:12978 2:N:0:8
GATGTTGGCTTGCTCGCATTCGAATTTATGTATGAGATAACGATGACTAAGATACAGGCGAGCTTCTGTCTCTTATACACATCTGACGCTGCCGACGAAGAGGATAGTGTAGATCTCGGTGGTCGCCGTATCATTCAAAAAAAACAGATGA
>M99999:999:000000000-AFWM1:1:2112:22474:15730 2:N:0:8
GATGTTGGCTTGCTCGCATTCGAATTTATGTATGAGATAACGATGACTAAGATACAGGCGAGCTTCTGTCTCTTATACACATCTGACGCTGCCGACGAAGAGGATAGTGTAGATCTCGGTGGTCGCCGTCTCATTAAAAAAAAAAAAGAGT
>M99999:999:000000000-AFWM1:1:1101:13290:19430 2:N:0:8
GATGTTGGCTTCCCCGCTGTCGAATTTATGTATGAGATAACGATGACTAAGATACAGGCGAGCTTCTGTCTCTTATACACATCTGACGCTGCCGACGAAGAGGATAGTGCAGATCTCGGTGGTCGCGGTGATACTTAAAAAAAAAATAGAG
>M99999:999:000000000-AFWM1:1:2107:12210:11373 2:N:0:8
GATGTTGGCTTCCCCGCTGTCGAATTTATGTATAGATAACGATGACTAAGATACAGGCGAGCTTCTGTCTCTTATACACATCTGACGCTGCCGACGAAGAGGATAGTGTAGATCTCGGTGGTCTCCGTATCATTACAAAAAAAAACAATGT
>M99999:999:000000000-AFWM1:1:1114:16626:22305 2:N:0:8
GATGTTGGCTTCCCCGCTGTCGAATTTATGTATGAGATAACGATGACTAAGATACAGGCGAGCTTCTGTCTCTTATACACATCTGACGCTGCCGACGAAGAGGATAGTGTAGATCTCGGTGGTCGCCGTATCATTAAAAAAACAAATGGAG
>M99999:999:000000000-AFWM1:1:1106:8455:12099 2:N:0:8
GATGTTGGCTTCCCCGCTGTCGAATTTATGTATGAGATAACGATGACTAAGATACAGGCGAGCTTCTGTCTCTTATACACATCTGACGCTGCCGACGAAGAGGATAGTGTAGATCTCGGTGGTCGCCGGATCATTAACAAAAAACAAAAGG
>M99999:999:000000000-AFWM1:1:1112:13600:7320 2:N:0:8
GATGTTGGCTTCCCCGCTGTCGAATTTATGTATGAGATAACGATGACTAAGATACAGGCGAGCTTCTGTCTCTTATACACATCTGACGCTGCCGACGAAGAGGATAGTGTAGATCTCGGTGGTCGCCGTATCATTAAAACAAAAAAACCAT
>M99999:999:000000000-AFWM1:1:2109:23155:4281 2:N:0:8
GATGTTGGCTTCCCCGCTGTCGAATTTATGTATGAGATAACGATGACTAAGATACAGGCGAGCTTCTGTCTATTATACACATCTGACGCTGCCGACGAAGAGGATAGTGTAGCTCTAGGATGTCGCCCTATCATTTACAAAAAAACAACAA
>M99999:999:000000000-AFWM1:1:2114:12191:24159 2:N:0:8
GATGTTGGCTTCCCCGCTGTCGAATTTTGTATGAGATAACGATGACTAAGATACAGGCGAGCTTCTGTCTCTTATACACATCTGACGCTGCCGACGAAGAGGATAGTGTAGATCTCGGCGCACGCCGTATCATTAAACAAAACGAAAACGG
>M99999:999:000000000-AFWM1:1:2103:21161:21223 2:N:0:8
GCTGTTGGCTTCCCCGCTGTCGAATTTATGTATGAGATAACGATGACTAAGATACAGGCGAGCTTCTGTCTCTTATACACATCTGACGCTGCCGACGAAGAGGATAGTGGAGCTCTAGGTGGTCGCCGCATCATTAAACACACCAGCAGTA
>M99999:999:000000000-AFWM1:1:2112:21068:7291 2:N:0:8
GATGTTGGCTTCCCCGCTGTCGAATTTATGTATGAGATAACGATGACTAAGATACAGGCGAGCTTCTGTCTCTTATACACATCTGACGCTGCCGACGAGGATAGTGTAGTTCTCGGTGGTCGCCGTATCTTTAAAAAAAACAAAAAAAAGG
>M99999:999:000000000-AFWM1:1:1114:14794:14038 2:N:0:8
GATGTTGGCTTCCCCGCTGTCGAATTTATGTATGAGATAACGATGACTAAGATACAGGCGAGCTTCTGTCTCTTATACAAATCTGACGCTGCCGACGAAGAGGATAGTGTAGATCTCGGTGGTCGCCGTATCCTTAAAAAAAAAAAACATA
>M99999:999:000000000-AFWM1:1:2112:15312:23295 2:N:0:8
GATGTTGGCTTCCCCGCTGTCGAATTTATGTATGAGATAACGATGACTAAGATACAGGCGAGCTTCTGTCTCTTATACACATCTGACGCTGCCGACGAAGAGGATAGTGTAGATCTCGGTGGTCGCCGTATCATTTAAAAAAAATAAAATC
>M99999:999:000000000-AFWM1:1:1109:11356:20753 2:N:0:8
GATGTTGGCTTGCCCGCTGTCGAATTTATGTATGAGATAACGATGACTAAGATACAGGCGAGCTTCTGTCTCTTATACACATCTGACGCTGCCGAGAAGAGGATAGTGTAGATCTCGGTGGTCGCCGTATCATTAAAAAAAAAACACACAC
>M99999:999:000000000-AFWM1:1:2108:8294:21944 2:N:0:8
GATGTTGGCTTGCCCGCTGTCGAATTTATGTATGAGATAACGATGACTAAGATACAGGCGAGCTTCTGTCCCTTTTACCCATCTACCGCTGCCGACGAAGAGGAAAGTGAAGATTCCGGTGTACGCCGTCTCTTTAAACAAAAAAAAAGTA
>M99999:999:000000000-AFWM1:1:1104:7859:24755 2:N:0:8
GATGTTGGCTTGCCCGCTGTCGAATTTATGTATGAGATAACGATGACTAAGATACAGGCGAGCTTCTGTCTCTTATACACATCTGACGCTGCCGACGAAGAGGATAGTGTAGATCTCGGTGGTCGCCGTATTATTAAAAAAAAAACTAGTA
>M99999:999:000000000-AFWM1:1:1104:18884:24705 2:N:0:8
GATGTTGGCTTGCCCGCTGTCGAATTTATGTATGAGATAACGATGACTAAGATACAGGCGAGCTTCTGTCTCTTATACACATCTGACGCTGCCGACGAAGAGGATAGTGGAGATCTCGGTGGGCGCCGTATCATTAAAAAAAAAAATGAGA
>M99999:999:000000000-AFWM1:1:2110:26113:8390 2:N:0:8
GATGTTGGCTTGCCCGCTGCGAATTTATGTATGAGATAACGATGACTAAGATACAGGCGAGCTTCTGTCTCTTATACACATCTGACGCTGCCGACGAAGAGGATAGTGTAGCTCTCGGTGGTCGCCGTATCATGCAAAACAAGAGATATGT
>M99999:999:000000000-AFWM1:1:2114:12888:2905 2:N:0:8
GATGTTGGCTTGCCCGCTGTCGAATTTATGTATGAGATAACGATGACTAAGATACAGGCGAGCTTCTGTCTCTTATACACATCTGACGCTGCCGACGAAGAGGATAGTGTAGATCTCGGTGGTCGCCGTGTCAGTTACAAAAACAGATAGG
>M99999:999:000000000-AFWM1:1:1114:25690:21230 2:N:0:8
GATGTTGGCTTGCCCGCTGTCGAATTTATGTATGAGATAACGATGACTAAGATACAGGCGAGCTTCTGTCTCTTATACACATCTGACGCTGCCGACGAAGAGGATAGTTGAGATCTCGGTGGTCGCCGTATCATTAAAAAAAAATGAAAGC
>M99999:999:000000000-AFWM1:1:1105:17863:25362 2:N:0:8
GATGTTGGCTTGCCCGCTGTCGAATTTATGTATGAGATAACGATGACTAAGATAAGGCGAGCTTCTGTCTCTTATACACATCTGACGCTGCCGACGAAGAGGATAGTGTAGATCTCGGTGGTCGCCGTATCCTTAAAAAAAAAAAACGAGA
>M99999:999:000000000-AFWM1:1:1104:14771:1696 2:N:0:8
GATGTTGGCTTACCCGCTGTCGAATTTATGTATAAGATAACGATGACTAAGATACAGGCGAGCTTCTTTCTCTTATACACATCTGACGCTGCCGACCAAGAGGATAGTTGAAATCTCGTTTGTAGTCGTATCACTAAAAAAATCATAGACG
>M99999:999:000000000-AFWM1:1:1105:5325:15598 2:N:0:8
GATGTTGGCTTGCCCGCTGTCGAATTTATGTATGAGATAACGATGACTAAGATACAGGCGAGCTTCTGTCTCTTATACACATCTGACGCTGCCGACGAAGAGGATAGTGTAGATCTCGGTGGTCGTCGTATGGTTAAACAAAAAGACATGG
>M99999:999:000000000-AFWM1:1:1112:20841:15761 2:N:0:8
GCTGTTGGCTTGCCCGCTGTCGAATTTATGTATGAGATAACGATGACTAAGATACAGGCGAGCTTCTGTCTCTTATACACATCTGACGCTGCCGACGAAGAGGATAGTGGAGATCTCTGTTCACGCCGTATCATTCAAAACCACAAATGAA
>M99999:999:000000000-AFWM1:1:2101:15747:4640 2:N:0:8
GATGTTGGCTTGCCCGCTGTCGAATTTATGTATGAGATAACGATGACTAAGATACAGGCGAGCTTCTGTCTCTTATACACATCTGACGCTGCCGACGAAGAGGATAGTGTAGATCTCGGTTGTCCTCGTATCATTAAACAAAACAAACATA
>M99999:999:000000000-AFWM1:1:2109:24389:10123 2:N:0:8
GATGTTGGCTTGCTCGCTGTCGAATTTATGTATGAGATAACGATGACTAAGATACAGGCGAGCTTCTGTCTCTTATACACATCTGACGCTGCCGACGAAGAGGATAGTGTAGATCTCGGTGTTCGCCGTACCATTTAAAAAAAACAAACTC
>M99999:999:000000000-AFWM1:1:2102:16942:8140 2:N:0:8
GATGTTGGCTTGCTCGCTGTCGAATTTATGTATGAGATAACGATGACTAAGATACAGGCGAGCTTCTGTCTCTTATACACATCTGACGCTGCCGACGAAGAGGATAGTGGAGATCTCGGTGTTCGCCGTATCATTAAACACAAAAATCATG
>M99999:999:000000000-AFWM1:1:2107:25448:24992 2:N:0:8
GATGTTGGCTTGCTCGCTGTCGAATTTATGTATGAGATAACGATGACTAAGATACAGGCGAGCTTCTGTCTCTTATACACATCTGACGCTGCCGACGAAGAGGATAGTGTAGATCTCGGGTGTCGGCGTATCATTCACAAAACACAGTAGG
>M99999:999:000000000-AFWM1:1:1106:24532:15702 2:N:0:8
GATGTTGGCTTGCTCGCTGTCGAATTTATGTATGAGATAACGATGACTAAGATACAGGCGAGCTTCTGTCTCTTATACACATCTGACGCTGCCGACGAAGAGGATAGTGTAGATCTCGGTGGTCGCCGTATCATTAAAAAAAACAAGAAAA
>M99999:999:000000000-AFWM1:1:2107:28028:12370 2:N:0:8
GATGTTGGCTTGCTCGCTGTCGAATTTATGTATGAGATAACGATGACTAAGATACAGGCGAGCTTCTGTCTCTTATACACATCTGACGCTGCCGACGAAGAGGATAGTGTAGATCTCGTTGGTCGCCGTATCATTAAAAAAAAAGTACGCT
>M99999:999:000000000-AFWM1:1:1108:15792:24083 2:N:0:8
GATGTTGGCTTGCTCGCTGTCGAATTTATGTATGAGATAACGATGACTAAGATACAGGCGAGCTTCTGTCTCTTATACACATCTGACGCTGCCGACGAAGAGGATAGTGTAGATCTCGGTGGTCGCCGTATCATTAAAAAAATAAAAAGAG
>M99999:999:000000000-AFWM1:1:1112:11751:20511 2:N:0:8
GATGTTGGCTTGCTCGCTGCCGAATTTATGTATGAGATAACGATGACTAAGATACAGGCGAGCTTCTGTCTCTTATACACATCTGACGCTGCCGACGAACTGGATTGTGTAGATCTCGGAGGTCGCCGTATCCTTCAAAAACAAAATCGTA
>M99999:999:000000000-AFWM1:1:2107:9186:5697 2:N:0:8
GATGATGGCTTACTCGTTGTGGAATTTATGTCTGAGATAACGATGACTAAGTTACAGGCGAGCTTATGTCTCTTATACACATCTGAAGCTGCCGACGAAGAGGATAGAGAAGATCTCGGTGGTGGCCGCATCATCAAAGTAGCAGAAAGAG
>M99999:999:000000000-AFWM1:1:2107:25226:24110 2:N:0:8
GATGTTGGCTTGCTCGCTGTCGAATTTATGTATGAGATAACGATGACTAAGATACAGGCGAGCTTCTGTCTCTTATACACATCTGACGCTGCCGACGAAGAGGATAGTGTATATCTCGCGGTTAGCCGTATCCTTTAAAAAAAAAAAATCC
>M99999:999:000000000-AFWM1:1:1107:11195:10281 2:N:0:8
GATGTTGGCTTGCTCGCTGTCGAATTTATGTATGAGATAACGATGACTAAGATACAGGCGAGCTTCTGTCTCTTATACACATCTGACGCTGCCGACGAAGAGGATAGTGGAGATATCGGTGGTCGGCGTATCATTGAAAAAAACAATATAT
>M99999:999:000000000-AFWM1:1:2109:12637:27039 2:N:0:8
GATGTTGGCTTGCTCGCTGTCGAATTTATGTATGAGATAACGATGACTAAGATACAGGCGAGCTTCTGTCTCTTATACACATCTGACGCTGCCGACGAAGAGGATAGTGTAGATATCTGTGGTTGCCGTACCATTTAAAAAAAAAAAATAG
>M99999:999:000000000-AFWM1:1:1106:11287:28405 2:N:0:8
GATGTTGGCTTGCTCGCTGTCGAATTTATGTAGAGATAACGATGACTAAGACAGGCGAGCTTGAGACCTGTGTCGACCTGTCCTGAATCTGTCTCTTATACACATCTGACGCTGCCGACGAAGAGCATAGTGTAGACCTCGGCTGTCGCCG
>M99999:999:000000000-AFWM1:1:2106:10906:25195 2:N:0:8
GATGTTGGCTTGCTCGCTGTCGAATTTATGTATGAGATAACGATGACTAAGATACAGGCGAGCTTCTGTCTCTTATACACATCTGACGCTGCCGACGAAGAGGATAGTGTAGATCTCGGTGGTCGCCGTATCCTTAAAAAAAAACAAAGAT
>M99999:999:000000000-AFWM1:1:1110:26817:18339 2:N:0:8
GATGTTGGCTTGCTCGCACCCGACGATATAGCTGAGATAACGACGACTAAGATACAGGCGAGCTTCTGTCTCTTATACACATCTGACGCTGCCGACGAAGAGGATAGTGTAGATCTCGGTTGTCGCCGGATCATTAAAAAAAAACGTAATT
>M99999:999:000000000-AFWM1:1:1106:19948:17679 2:N:0:8
GATGTTGGCTTGCTCGCACCCGACGATATAGCTGAGATAACGATGACTAAGATACAGGCGAGCTTCTGTCTCTTATACACATCTGACGCTGCCGACGAAGAGGATAGTGTAGATCTCGGTGGTCGCCGTATCATTAACAAAAAAAATTAGT
>M99999:999:000000000-AFWM1:1:1103:16691:14342 2:N:0:8
GATGTTGGCTTGCTCGCACCCGACGATATAGCTGAGATAACGATGACTAAGATACAGGCGAGCTTCTGTCTCTTATACACATCTGACGCTGCCGACGAAGAGGATAGTGTAGATCTCGGTGGACGCCGTATCATTCAAAAAAAAAATAGCT
>M99999:999:000000000-AFWM1:1:1104:22808:3310 2:N:0:8
GATGTTGGCTTGCTCGCACCCGACGATATAGCTGAGATAACGATGACTAAGATACAGGCGAGCTTCTTTCTCTTATCCACAGCTGACGCTGCCGACGAAGAGGATAGTGTAGATCTCGGTTGTCGTCGTATCAGTACAAAACATAATACTT
>M99999:999:000000000-AFWM1:1:1109:14463:26724 2:N:0:8
GATGTTGGCTTGCTCGCACCCGACGATATAGCTGAGATAACGATGACTAAGATACAGGCGAGCTCTGTCTCTTATTCCCCTCTTACCCCTCCGACGAAGAGGGTTAGTGAGGTCCCGGTTGCTGCCCTATCATTAAAAAAAACAAACAAGA
>M99999:999:000000000-AFWM1:1:2105:10425:15303 2:N:0:8
GATGTTGGCTTGCTCGCACCCGACGATATAGCTGAGATAACGATGACTAAGATACAGGCGAGCTTCTGTCTCTTATACACATCTGACGCTGCCGACGAAGAGGATAGTGTCGATCTCGGTGGCTGCCGCATCATTAAAAAAAAACAAGATG
>M99999:999:000000000-AFWM1:1:2101:21597:24159 2:N:0:8
GATGTTGGCTTGCTCGCACCCGACGATATAGCTGAGATAACGATGACTAAGATACAGGCGAGCTTCTGTCTCTTATACACATCTGACGCTGCCGACGAAGAGGATAGTGTAGATCTCGGTGGTCGACGTATCCTTAACAAAAAAAAAAGAC
>M99999:999:000000000-AFWM1:1:2109:16965:23553 2:N:0:8
GATGTTGGCTTGCTCGCACCCGACGATATAGCTGAGATAACGATGACTAAGATACAGGCGAGCTTCTGTCTCTTATACACATCTGACGCTGCCGACGAAGAGGATAGTGTAGATCTCGGTGGTCGACGTATCATTACAACAAAAACATGCT
>M99999:999:000000000-AFWM1:1:1114:16041:8871 2:N:0:8
GATGTTGGCTTGCTCGCACCCGACGATATAGCTGAGATAACGATGACTAAGATACAGGCGAGCTTCTGTCTCTTATACACATCTGACGCTGCCGACGAAGAGGATAGTGTAGATCTCGGTGGGTGCCGTATCATTTACAAAACAACAAGCG
>M99999:999:000000000-AFWM1:1:2101:8796:19044 2:N:0:8
GATGTTGGCTTGCTCGCACCCGACGATATAGCTGAGATAACGATGACTAAGATACAGGCGAGCTTCTGTCTCTTATACACATCTGACGCTGCCGACGAAGAGGATAGTGGAGCTCTCGGTGGGCGTCGTAACCTTAAAAAAAAAACAGTTA
>M99999:999:000000000-AFWM1:1:1103:25365:10772 2:N:0:8
GATGTTGGCTTGCTCGCACCCGACGATATAGCTGAGATAACGATGACTAAGATACAGGCGAGCTTCTGTCTCTTATACACATCTGACGCTGCCGACGAAGAGGATAGTGTAGATCTCGGTGGTCGCGGTATCATTCAAGAACAAAAGAAGA
>M99999:999:000000000-AFWM1:1:1103:16807:12713 2:N:0:8
GATGTTGGCTTGCTCGCACCCGACGATATAGCTGAGATAACGATGACTAAGATACAGGCGAGCTTCTGTCTCTTATACACATCTGACGCTGCCGACGAAGAGGATAGTGGAGATCTCGGTGGACGACGATTCCTTAAAGATAAAGATGACC
>M99999:999:000000000-AFWM1:1:2104:29349:13391 2:N:0:8
GATGTTGGCTTGCCCGCATTCGACGATATAGCTGAGATAACGATGACTAAGATACAGGCGAGCTTCTGTCTCTTATACACATCTGACGCTGCCGACGAAGAGGATAGTGTAGATCTCGGTTGTCGCCGTCTCCTTTAAAACAAACGAAGAG
>M99999:999:000000000-AFWM1:1:2113:28088:10416 2:N:0:8
[truncated: 1,672,771 more chars]
