# Supplementary material for: Determination of a Screening Metric for High Diversity DNA Libraries
Source: PLoS One. 2016 Dec 8;11(12):e0167088. doi: 10.1371/journal.pone.0167088 (PMC5145166; doi:10.1371/journal.pone.0167088)
Supplement: S6 Text — A text description showing the reference backbone sequence and the variant location codons making up the 50,625 combinatorial possible variants. (TXT) [file pone.0167088.s008.txt]

Reference: ref651000208

     0 AAGCTCGCCTGTATCTTAGTCGGGGTTGCATCAAGCATATCGTCGGGTGCGGGGAAGCCAACATC
                GAG   GAT   ATC   TTC   TAC   ATC   AAT   GGC                  
                GTC   GCG   AGG   ATC   GCT   AAT   ACA   AGC                  
                CCC         TAT         CCC         TTG                        
                AAA         CCC         CTA         CCG                        

Variant positions:	[5, 3, 5, 3, 5, 3, 5, 3]
Variants:	50625
