# Supplementary material for: Determination of a Screening Metric for High Diversity DNA Libraries
Source: PLoS One. 2016 Dec 8;11(12):e0167088. doi: 10.1371/journal.pone.0167088 (PMC5145166; doi:10.1371/journal.pone.0167088)
Supplement: S7 Text — A FASTA file with all 50,625 variant sequences possible in the variant library. (FA) [file pone.0167088.s009.fa]

>ref651000208:v1
AAGCTCGCCTGTATCTTAGTCGGGGTTGCATCAAGCATATCGTCGGGTGCGGGGAAGCCAACATC
>ref651000208:v2
AAGCTCGCCTGTATCTTAGTCGGGGTTGCATCAAGCATATCGTCGGGTGCGGGCAAGCCAACATC
>ref651000208:v3
AAGCTCGCCTGTATCTTAGTCGGGGTTGCATCAAGCATATCGTCGGGTGCGAGCAAGCCAACATC
>ref651000208:v4
AAGCTCGCCTGTATCTTAGTCGGGGTTGCATCAAGCATATCGTCGAATGCGGGGAAGCCAACATC
>ref651000208:v5
AAGCTCGCCTGTATCTTAGTCGGGGTTGCATCAAGCATATCGTCGAATGCGGGCAAGCCAACATC
>ref651000208:v6
AAGCTCGCCTGTATCTTAGTCGGGGTTGCATCAAGCATATCGTCGAATGCGAGCAAGCCAACATC
>ref651000208:v7
AAGCTCGCCTGTATCTTAGTCGGGGTTGCATCAAGCATATCGTCGACAGCGGGGAAGCCAACATC
>ref651000208:v8
AAGCTCGCCTGTATCTTAGTCGGGGTTGCATCAAGCATATCGTCGACAGCGGGCAAGCCAACATC
>ref651000208:v9
AAGCTCGCCTGTATCTTAGTCGGGGTTGCATCAAGCATATCGTCGACAGCGAGCAAGCCAACATC
>ref651000208:v10
AAGCTCGCCTGTATCTTAGTCGGGGTTGCATCAAGCATATCGTCGTTGGCGGGGAAGCCAACATC
>ref651000208:v11
AAGCTCGCCTGTATCTTAGTCGGGGTTGCATCAAGCATATCGTCGTTGGCGGGCAAGCCAACATC
>ref651000208:v12
AAGCTCGCCTGTATCTTAGTCGGGGTTGCATCAAGCATATCGTCGTTGGCGAGCAAGCCAACATC
>ref651000208:v13
AAGCTCGCCTGTATCTTAGTCGGGGTTGCATCAAGCATATCGTCGCCGGCGGGGAAGCCAACATC
>ref651000208:v14
AAGCTCGCCTGTATCTTAGTCGGGGTTGCATCAAGCATATCGTCGCCGGCGGGCAAGCCAACATC
>ref651000208:v15
AAGCTCGCCTGTATCTTAGTCGGGGTTGCATCAAGCATATCGTCGCCGGCGAGCAAGCCAACATC
>ref651000208:v16
AAGCTCGCCTGTATCTTAGTCGGGGTTGCATCAAGCATAATCTCGGGTGCGGGGAAGCCAACATC
>ref651000208:v17
AAGCTCGCCTGTATCTTAGTCGGGGTTGCATCAAGCATAATCTCGGGTGCGGGCAAGCCAACATC
>ref651000208:v18
AAGCTCGCCTGTATCTTAGTCGGGGTTGCATCAAGCATAATCTCGGGTGCGAGCAAGCCAACATC
>ref651000208:v19
AAGCTCGCCTGTATCTTAGTCGGGGTTGCATCAAGCATAATCTCGAATGCGGGGAAGCCAACATC
>ref651000208:v20
AAGCTCGCCTGTATCTTAGTCGGGGTTGCATCAAGCATAATCTCGAATGCGGGCAAGCCAACATC
>ref651000208:v21
AAGCTCGCCTGTATCTTAGTCGGGGTTGCATCAAGCATAATCTCGAATGCGAGCAAGCCAACATC
>ref651000208:v22
AAGCTCGCCTGTATCTTAGTCGGGGTTGCATCAAGCATAATCTCGACAGCGGGGAAGCCAACATC
>ref651000208:v23
AAGCTCGCCTGTATCTTAGTCGGGGTTGCATCAAGCATAATCTCGACAGCGGGCAAGCCAACATC
>ref651000208:v24
AAGCTCGCCTGTATCTTAGTCGGGGTTGCATCAAGCATAATCTCGACAGCGAGCAAGCCAACATC
>ref651000208:v25
AAGCTCGCCTGTATCTTAGTCGGGGTTGCATCAAGCATAATCTCGTTGGCGGGGAAGCCAACATC
>ref651000208:v26
AAGCTCGCCTGTATCTTAGTCGGGGTTGCATCAAGCATAATCTCGTTGGCGGGCAAGCCAACATC
>ref651000208:v27
AAGCTCGCCTGTATCTTAGTCGGGGTTGCATCAAGCATAATCTCGTTGGCGAGCAAGCCAACATC
>ref651000208:v28
AAGCTCGCCTGTATCTTAGTCGGGGTTGCATCAAGCATAATCTCGCCGGCGGGGAAGCCAACATC
>ref651000208:v29
AAGCTCGCCTGTATCTTAGTCGGGGTTGCATCAAGCATAATCTCGCCGGCGGGCAAGCCAACATC
>ref651000208:v30
AAGCTCGCCTGTATCTTAGTCGGGGTTGCATCAAGCATAATCTCGCCGGCGAGCAAGCCAACATC
>ref651000208:v31
AAGCTCGCCTGTATCTTAGTCGGGGTTGCATCAAGCATAAATTCGGGTGCGGGGAAGCCAACATC
>ref651000208:v32
AAGCTCGCCTGTATCTTAGTCGGGGTTGCATCAAGCATAAATTCGGGTGCGGGCAAGCCAACATC
>ref651000208:v33
AAGCTCGCCTGTATCTTAGTCGGGGTTGCATCAAGCATAAATTCGGGTGCGAGCAAGCCAACATC
>ref651000208:v34
AAGCTCGCCTGTATCTTAGTCGGGGTTGCATCAAGCATAAATTCGAATGCGGGGAAGCCAACATC
>ref651000208:v35
AAGCTCGCCTGTATCTTAGTCGGGGTTGCATCAAGCATAAATTCGAATGCGGGCAAGCCAACATC
>ref651000208:v36
AAGCTCGCCTGTATCTTAGTCGGGGTTGCATCAAGCATAAATTCGAATGCGAGCAAGCCAACATC
>ref651000208:v37
AAGCTCGCCTGTATCTTAGTCGGGGTTGCATCAAGCATAAATTCGACAGCGGGGAAGCCAACATC
>ref651000208:v38
AAGCTCGCCTGTATCTTAGTCGGGGTTGCATCAAGCATAAATTCGACAGCGGGCAAGCCAACATC
>ref651000208:v39
AAGCTCGCCTGTATCTTAGTCGGGGTTGCATCAAGCATAAATTCGACAGCGAGCAAGCCAACATC
>ref651000208:v40
AAGCTCGCCTGTATCTTAGTCGGGGTTGCATCAAGCATAAATTCGTTGGCGGGGAAGCCAACATC
>ref651000208:v41
AAGCTCGCCTGTATCTTAGTCGGGGTTGCATCAAGCATAAATTCGTTGGCGGGCAAGCCAACATC
>ref651000208:v42
AAGCTCGCCTGTATCTTAGTCGGGGTTGCATCAAGCATAAATTCGTTGGCGAGCAAGCCAACATC
>ref651000208:v43
AAGCTCGCCTGTATCTTAGTCGGGGTTGCATCAAGCATAAATTCGCCGGCGGGGAAGCCAACATC
>ref651000208:v44
AAGCTCGCCTGTATCTTAGTCGGGGTTGCATCAAGCATAAATTCGCCGGCGGGCAAGCCAACATC
>ref651000208:v45
AAGCTCGCCTGTATCTTAGTCGGGGTTGCATCAAGCATAAATTCGCCGGCGAGCAAGCCAACATC
>ref651000208:v46
AAGCTCGCCTGTATCTTAGTCGGGGTTGCATCATACATATCGTCGGGTGCGGGGAAGCCAACATC
>ref651000208:v47
AAGCTCGCCTGTATCTTAGTCGGGGTTGCATCATACATATCGTCGGGTGCGGGCAAGCCAACATC
>ref651000208:v48
AAGCTCGCCTGTATCTTAGTCGGGGTTGCATCATACATATCGTCGGGTGCGAGCAAGCCAACATC
>ref651000208:v49
AAGCTCGCCTGTATCTTAGTCGGGGTTGCATCATACATATCGTCGAATGCGGGGAAGCCAACATC
>ref651000208:v50
AAGCTCGCCTGTATCTTAGTCGGGGTTGCATCATACATATCGTCGAATGCGGGCAAGCCAACATC
>ref651000208:v51
AAGCTCGCCTGTATCTTAGTCGGGGTTGCATCATACATATCGTCGAATGCGAGCAAGCCAACATC
>ref651000208:v52
AAGCTCGCCTGTATCTTAGTCGGGGTTGCATCATACATATCGTCGACAGCGGGGAAGCCAACATC
>ref651000208:v53
AAGCTCGCCTGTATCTTAGTCGGGGTTGCATCATACATATCGTCGACAGCGGGCAAGCCAACATC
>ref651000208:v54
AAGCTCGCCTGTATCTTAGTCGGGGTTGCATCATACATATCGTCGACAGCGAGCAAGCCAACATC
>ref651000208:v55
AAGCTCGCCTGTATCTTAGTCGGGGTTGCATCATACATATCGTCGTTGGCGGGGAAGCCAACATC
>ref651000208:v56
AAGCTCGCCTGTATCTTAGTCGGGGTTGCATCATACATATCGTCGTTGGCGGGCAAGCCAACATC
>ref651000208:v57
AAGCTCGCCTGTATCTTAGTCGGGGTTGCATCATACATATCGTCGTTGGCGAGCAAGCCAACATC
>ref651000208:v58
AAGCTCGCCTGTATCTTAGTCGGGGTTGCATCATACATATCGTCGCCGGCGGGGAAGCCAACATC
>ref651000208:v59
AAGCTCGCCTGTATCTTAGTCGGGGTTGCATCATACATATCGTCGCCGGCGGGCAAGCCAACATC
>ref651000208:v60
AAGCTCGCCTGTATCTTAGTCGGGGTTGCATCATACATATCGTCGCCGGCGAGCAAGCCAACATC
>ref651000208:v61
AAGCTCGCCTGTATCTTAGTCGGGGTTGCATCATACATAATCTCGGGTGCGGGGAAGCCAACATC
>ref651000208:v62
AAGCTCGCCTGTATCTTAGTCGGGGTTGCATCATACATAATCTCGGGTGCGGGCAAGCCAACATC
>ref651000208:v63
AAGCTCGCCTGTATCTTAGTCGGGGTTGCATCATACATAATCTCGGGTGCGAGCAAGCCAACATC
>ref651000208:v64
AAGCTCGCCTGTATCTTAGTCGGGGTTGCATCATACATAATCTCGAATGCGGGGAAGCCAACATC
>ref651000208:v65
AAGCTCGCCTGTATCTTAGTCGGGGTTGCATCATACATAATCTCGAATGCGGGCAAGCCAACATC
>ref651000208:v66
AAGCTCGCCTGTATCTTAGTCGGGGTTGCATCATACATAATCTCGAATGCGAGCAAGCCAACATC
>ref651000208:v67
AAGCTCGCCTGTATCTTAGTCGGGGTTGCATCATACATAATCTCGACAGCGGGGAAGCCAACATC
>ref651000208:v68
AAGCTCGCCTGTATCTTAGTCGGGGTTGCATCATACATAATCTCGACAGCGGGCAAGCCAACATC
>ref651000208:v69
AAGCTCGCCTGTATCTTAGTCGGGGTTGCATCATACATAATCTCGACAGCGAGCAAGCCAACATC
>ref651000208:v70
AAGCTCGCCTGTATCTTAGTCGGGGTTGCATCATACATAATCTCGTTGGCGGGGAAGCCAACATC
>ref651000208:v71
AAGCTCGCCTGTATCTTAGTCGGGGTTGCATCATACATAATCTCGTTGGCGGGCAAGCCAACATC
>ref651000208:v72
AAGCTCGCCTGTATCTTAGTCGGGGTTGCATCATACATAATCTCGTTGGCGAGCAAGCCAACATC
>ref651000208:v73
AAGCTCGCCTGTATCTTAGTCGGGGTTGCATCATACATAATCTCGCCGGCGGGGAAGCCAACATC
>ref651000208:v74
AAGCTCGCCTGTATCTTAGTCGGGGTTGCATCATACATAATCTCGCCGGCGGGCAAGCCAACATC
>ref651000208:v75
AAGCTCGCCTGTATCTTAGTCGGGGTTGCATCATACATAATCTCGCCGGCGAGCAAGCCAACATC
>ref651000208:v76
AAGCTCGCCTGTATCTTAGTCGGGGTTGCATCATACATAAATTCGGGTGCGGGGAAGCCAACATC
>ref651000208:v77
AAGCTCGCCTGTATCTTAGTCGGGGTTGCATCATACATAAATTCGGGTGCGGGCAAGCCAACATC
>ref651000208:v78
AAGCTCGCCTGTATCTTAGTCGGGGTTGCATCATACATAAATTCGGGTGCGAGCAAGCCAACATC
>ref651000208:v79
AAGCTCGCCTGTATCTTAGTCGGGGTTGCATCATACATAAATTCGAATGCGGGGAAGCCAACATC
>ref651000208:v80
AAGCTCGCCTGTATCTTAGTCGGGGTTGCATCATACATAAATTCGAATGCGGGCAAGCCAACATC
>ref651000208:v81
AAGCTCGCCTGTATCTTAGTCGGGGTTGCATCATACATAAATTCGAATGCGAGCAAGCCAACATC
>ref651000208:v82
AAGCTCGCCTGTATCTTAGTCGGGGTTGCATCATACATAAATTCGACAGCGGGGAAGCCAACATC
>ref651000208:v83
AAGCTCGCCTGTATCTTAGTCGGGGTTGCATCATACATAAATTCGACAGCGGGCAAGCCAACATC
>ref651000208:v84
AAGCTCGCCTGTATCTTAGTCGGGGTTGCATCATACATAAATTCGACAGCGAGCAAGCCAACATC
>ref651000208:v85
AAGCTCGCCTGTATCTTAGTCGGGGTTGCATCATACATAAATTCGTTGGCGGGGAAGCCAACATC
>ref651000208:v86
AAGCTCGCCTGTATCTTAGTCGGGGTTGCATCATACATAAATTCGTTGGCGGGCAAGCCAACATC
>ref651000208:v87
AAGCTCGCCTGTATCTTAGTCGGGGTTGCATCATACATAAATTCGTTGGCGAGCAAGCCAACATC
>ref651000208:v88
AAGCTCGCCTGTATCTTAGTCGGGGTTGCATCATACATAAATTCGCCGGCGGGGAAGCCAACATC
>ref651000208:v89
AAGCTCGCCTGTATCTTAGTCGGGGTTGCATCATACATAAATTCGCCGGCGGGCAAGCCAACATC
>ref651000208:v90
AAGCTCGCCTGTATCTTAGTCGGGGTTGCATCATACATAAATTCGCCGGCGAGCAAGCCAACATC
>ref651000208:v91
AAGCTCGCCTGTATCTTAGTCGGGGTTGCATCAGCTATATCGTCGGGTGCGGGGAAGCCAACATC
>ref651000208:v92
AAGCTCGCCTGTATCTTAGTCGGGGTTGCATCAGCTATATCGTCGGGTGCGGGCAAGCCAACATC
>ref651000208:v93
AAGCTCGCCTGTATCTTAGTCGGGGTTGCATCAGCTATATCGTCGGGTGCGAGCAAGCCAACATC
>ref651000208:v94
AAGCTCGCCTGTATCTTAGTCGGGGTTGCATCAGCTATATCGTCGAATGCGGGGAAGCCAACATC
>ref651000208:v95
AAGCTCGCCTGTATCTTAGTCGGGGTTGCATCAGCTATATCGTCGAATGCGGGCAAGCCAACATC
>ref651000208:v96
AAGCTCGCCTGTATCTTAGTCGGGGTTGCATCAGCTATATCGTCGAATGCGAGCAAGCCAACATC
>ref651000208:v97
AAGCTCGCCTGTATCTTAGTCGGGGTTGCATCAGCTATATCGTCGACAGCGGGGAAGCCAACATC
>ref651000208:v98
AAGCTCGCCTGTATCTTAGTCGGGGTTGCATCAGCTATATCGTCGACAGCGGGCAAGCCAACATC
>ref651000208:v99
AAGCTCGCCTGTATCTTAGTCGGGGTTGCATCAGCTATATCGTCGACAGCGAGCAAGCCAACATC
>ref651000208:v100
AAGCTCGCCTGTATCTTAGTCGGGGTTGCATCAGCTATATCGTCGTTGGCGGGGAAGCCAACATC
>ref651000208:v101
AAGCTCGCCTGTATCTTAGTCGGGGTTGCATCAGCTATATCGTCGTTGGCGGGCAAGCCAACATC
>ref651000208:v102
AAGCTCGCCTGTATCTTAGTCGGGGTTGCATCAGCTATATCGTCGTTGGCGAGCAAGCCAACATC
>ref651000208:v103
AAGCTCGCCTGTATCTTAGTCGGGGTTGCATCAGCTATATCGTCGCCGGCGGGGAAGCCAACATC
>ref651000208:v104
AAGCTCGCCTGTATCTTAGTCGGGGTTGCATCAGCTATATCGTCGCCGGCGGGCAAGCCAACATC
>ref651000208:v105
AAGCTCGCCTGTATCTTAGTCGGGGTTGCATCAGCTATATCGTCGCCGGCGAGCAAGCCAACATC
>ref651000208:v106
AAGCTCGCCTGTATCTTAGTCGGGGTTGCATCAGCTATAATCTCGGGTGCGGGGAAGCCAACATC
>ref651000208:v107
AAGCTCGCCTGTATCTTAGTCGGGGTTGCATCAGCTATAATCTCGGGTGCGGGCAAGCCAACATC
>ref651000208:v108
AAGCTCGCCTGTATCTTAGTCGGGGTTGCATCAGCTATAATCTCGGGTGCGAGCAAGCCAACATC
>ref651000208:v109
AAGCTCGCCTGTATCTTAGTCGGGGTTGCATCAGCTATAATCTCGAATGCGGGGAAGCCAACATC
>ref651000208:v110
AAGCTCGCCTGTATCTTAGTCGGGGTTGCATCAGCTATAATCTCGAATGCGGGCAAGCCAACATC
>ref651000208:v111
AAGCTCGCCTGTATCTTAGTCGGGGTTGCATCAGCTATAATCTCGAATGCGAGCAAGCCAACATC
>ref651000208:v112
AAGCTCGCCTGTATCTTAGTCGGGGTTGCATCAGCTATAATCTCGACAGCGGGGAAGCCAACATC
>ref651000208:v113
AAGCTCGCCTGTATCTTAGTCGGGGTTGCATCAGCTATAATCTCGACAGCGGGCAAGCCAACATC
>ref651000208:v114
AAGCTCGCCTGTATCTTAGTCGGGGTTGCATCAGCTATAATCTCGACAGCGAGCAAGCCAACATC
>ref651000208:v115
AAGCTCGCCTGTATCTTAGTCGGGGTTGCATCAGCTATAATCTCGTTGGCGGGGAAGCCAACATC
>ref651000208:v116
AAGCTCGCCTGTATCTTAGTCGGGGTTGCATCAGCTATAATCTCGTTGGCGGGCAAGCCAACATC
>ref651000208:v117
AAGCTCGCCTGTATCTTAGTCGGGGTTGCATCAGCTATAATCTCGTTGGCGAGCAAGCCAACATC
>ref651000208:v118
AAGCTCGCCTGTATCTTAGTCGGGGTTGCATCAGCTATAATCTCGCCGGCGGGGAAGCCAACATC
>ref651000208:v119
AAGCTCGCCTGTATCTTAGTCGGGGTTGCATCAGCTATAATCTCGCCGGCGGGCAAGCCAACATC
>ref651000208:v120
AAGCTCGCCTGTATCTTAGTCGGGGTTGCATCAGCTATAATCTCGCCGGCGAGCAAGCCAACATC
>ref651000208:v121
AAGCTCGCCTGTATCTTAGTCGGGGTTGCATCAGCTATAAATTCGGGTGCGGGGAAGCCAACATC
>ref651000208:v122
AAGCTCGCCTGTATCTTAGTCGGGGTTGCATCAGCTATAAATTCGGGTGCGGGCAAGCCAACATC
>ref651000208:v123
AAGCTCGCCTGTATCTTAGTCGGGGTTGCATCAGCTATAAATTCGGGTGCGAGCAAGCCAACATC
>ref651000208:v124
AAGCTCGCCTGTATCTTAGTCGGGGTTGCATCAGCTATAAATTCGAATGCGGGGAAGCCAACATC
>ref651000208:v125
AAGCTCGCCTGTATCTTAGTCGGGGTTGCATCAGCTATAAATTCGAATGCGGGCAAGCCAACATC
>ref651000208:v126
AAGCTCGCCTGTATCTTAGTCGGGGTTGCATCAGCTATAAATTCGAATGCGAGCAAGCCAACATC
>ref651000208:v127
AAGCTCGCCTGTATCTTAGTCGGGGTTGCATCAGCTATAAATTCGACAGCGGGGAAGCCAACATC
>ref651000208:v128
AAGCTCGCCTGTATCTTAGTCGGGGTTGCATCAGCTATAAATTCGACAGCGGGCAAGCCAACATC
>ref651000208:v129
AAGCTCGCCTGTATCTTAGTCGGGGTTGCATCAGCTATAAATTCGACAGCGAGCAAGCCAACATC
>ref651000208:v130
AAGCTCGCCTGTATCTTAGTCGGGGTTGCATCAGCTATAAATTCGTTGGCGGGGAAGCCAACATC
>ref651000208:v131
AAGCTCGCCTGTATCTTAGTCGGGGTTGCATCAGCTATAAATTCGTTGGCGGGCAAGCCAACATC
>ref651000208:v132
AAGCTCGCCTGTATCTTAGTCGGGGTTGCATCAGCTATAAATTCGTTGGCGAGCAAGCCAACATC
>ref651000208:v133
AAGCTCGCCTGTATCTTAGTCGGGGTTGCATCAGCTATAAATTCGCCGGCGGGGAAGCCAACATC
>ref651000208:v134
AAGCTCGCCTGTATCTTAGTCGGGGTTGCATCAGCTATAAATTCGCCGGCGGGCAAGCCAACATC
>ref651000208:v135
AAGCTCGCCTGTATCTTAGTCGGGGTTGCATCAGCTATAAATTCGCCGGCGAGCAAGCCAACATC
>ref651000208:v136
AAGCTCGCCTGTATCTTAGTCGGGGTTGCATCACCCATATCGTCGGGTGCGGGGAAGCCAACATC
>ref651000208:v137
AAGCTCGCCTGTATCTTAGTCGGGGTTGCATCACCCATATCGTCGGGTGCGGGCAAGCCAACATC
>ref651000208:v138
AAGCTCGCCTGTATCTTAGTCGGGGTTGCATCACCCATATCGTCGGGTGCGAGCAAGCCAACATC
>ref651000208:v139
AAGCTCGCCTGTATCTTAGTCGGGGTTGCATCACCCATATCGTCGAATGCGGGGAAGCCAACATC
>ref651000208:v140
AAGCTCGCCTGTATCTTAGTCGGGGTTGCATCACCCATATCGTCGAATGCGGGCAAGCCAACATC
>ref651000208:v141
AAGCTCGCCTGTATCTTAGTCGGGGTTGCATCACCCATATCGTCGAATGCGAGCAAGCCAACATC
>ref651000208:v142
AAGCTCGCCTGTATCTTAGTCGGGGTTGCATCACCCATATCGTCGACAGCGGGGAAGCCAACATC
>ref651000208:v143
AAGCTCGCCTGTATCTTAGTCGGGGTTGCATCACCCATATCGTCGACAGCGGGCAAGCCAACATC
>ref651000208:v144
AAGCTCGCCTGTATCTTAGTCGGGGTTGCATCACCCATATCGTCGACAGCGAGCAAGCCAACATC
>ref651000208:v145
AAGCTCGCCTGTATCTTAGTCGGGGTTGCATCACCCATATCGTCGTTGGCGGGGAAGCCAACATC
>ref651000208:v146
AAGCTCGCCTGTATCTTAGTCGGGGTTGCATCACCCATATCGTCGTTGGCGGGCAAGCCAACATC
>ref651000208:v147
AAGCTCGCCTGTATCTTAGTCGGGGTTGCATCACCCATATCGTCGTTGGCGAGCAAGCCAACATC
>ref651000208:v148
AAGCTCGCCTGTATCTTAGTCGGGGTTGCATCACCCATATCGTCGCCGGCGGGGAAGCCAACATC
>ref651000208:v149
AAGCTCGCCTGTATCTTAGTCGGGGTTGCATCACCCATATCGTCGCCGGCGGGCAAGCCAACATC
>ref651000208:v150
AAGCTCGCCTGTATCTTAGTCGGGGTTGCATCACCCATATCGTCGCCGGCGAGCAAGCCAACATC
>ref651000208:v151
AAGCTCGCCTGTATCTTAGTCGGGGTTGCATCACCCATAATCTCGGGTGCGGGGAAGCCAACATC
>ref651000208:v152
AAGCTCGCCTGTATCTTAGTCGGGGTTGCATCACCCATAATCTCGGGTGCGGGCAAGCCAACATC
>ref651000208:v153
AAGCTCGCCTGTATCTTAGTCGGGGTTGCATCACCCATAATCTCGGGTGCGAGCAAGCCAACATC
>ref651000208:v154
AAGCTCGCCTGTATCTTAGTCGGGGTTGCATCACCCATAATCTCGAATGCGGGGAAGCCAACATC
>ref651000208:v155
AAGCTCGCCTGTATCTTAGTCGGGGTTGCATCACCCATAATCTCGAATGCGGGCAAGCCAACATC
>ref651000208:v156
AAGCTCGCCTGTATCTTAGTCGGGGTTGCATCACCCATAATCTCGAATGCGAGCAAGCCAACATC
>ref651000208:v157
AAGCTCGCCTGTATCTTAGTCGGGGTTGCATCACCCATAATCTCGACAGCGGGGAAGCCAACATC
>ref651000208:v158
AAGCTCGCCTGTATCTTAGTCGGGGTTGCATCACCCATAATCTCGACAGCGGGCAAGCCAACATC
>ref651000208:v159
AAGCTCGCCTGTATCTTAGTCGGGGTTGCATCACCCATAATCTCGACAGCGAGCAAGCCAACATC
>ref651000208:v160
AAGCTCGCCTGTATCTTAGTCGGGGTTGCATCACCCATAATCTCGTTGGCGGGGAAGCCAACATC
>ref651000208:v161
AAGCTCGCCTGTATCTTAGTCGGGGTTGCATCACCCATAATCTCGTTGGCGGGCAAGCCAACATC
>ref651000208:v162
AAGCTCGCCTGTATCTTAGTCGGGGTTGCATCACCCATAATCTCGTTGGCGAGCAAGCCAACATC
>ref651000208:v163
AAGCTCGCCTGTATCTTAGTCGGGGTTGCATCACCCATAATCTCGCCGGCGGGGAAGCCAACATC
>ref651000208:v164
AAGCTCGCCTGTATCTTAGTCGGGGTTGCATCACCCATAATCTCGCCGGCGGGCAAGCCAACATC
>ref651000208:v165
AAGCTCGCCTGTATCTTAGTCGGGGTTGCATCACCCATAATCTCGCCGGCGAGCAAGCCAACATC
>ref651000208:v166
AAGCTCGCCTGTATCTTAGTCGGGGTTGCATCACCCATAAATTCGGGTGCGGGGAAGCCAACATC
>ref651000208:v167
AAGCTCGCCTGTATCTTAGTCGGGGTTGCATCACCCATAAATTCGGGTGCGGGCAAGCCAACATC
>ref651000208:v168
AAGCTCGCCTGTATCTTAGTCGGGGTTGCATCACCCATAAATTCGGGTGCGAGCAAGCCAACATC
>ref651000208:v169
AAGCTCGCCTGTATCTTAGTCGGGGTTGCATCACCCATAAATTCGAATGCGGGGAAGCCAACATC
>ref651000208:v170
AAGCTCGCCTGTATCTTAGTCGGGGTTGCATCACCCATAAATTCGAATGCGGGCAAGCCAACATC
>ref651000208:v171
AAGCTCGCCTGTATCTTAGTCGGGGTTGCATCACCCATAAATTCGAATGCGAGCAAGCCAACATC
>ref651000208:v172
AAGCTCGCCTGTATCTTAGTCGGGGTTGCATCACCCATAAATTCGACAGCGGGGAAGCCAACATC
>ref651000208:v173
AAGCTCGCCTGTATCTTAGTCGGGGTTGCATCACCCATAAATTCGACAGCGGGCAAGCCAACATC
>ref651000208:v174
AAGCTCGCCTGTATCTTAGTCGGGGTTGCATCACCCATAAATTCGACAGCGAGCAAGCCAACATC
>ref651000208:v175
AAGCTCGCCTGTATCTTAGTCGGGGTTGCATCACCCATAAATTCGTTGGCGGGGAAGCCAACATC
>ref651000208:v176
AAGCTCGCCTGTATCTTAGTCGGGGTTGCATCACCCATAAATTCGTTGGCGGGCAAGCCAACATC
>ref651000208:v177
AAGCTCGCCTGTATCTTAGTCGGGGTTGCATCACCCATAAATTCGTTGGCGAGCAAGCCAACATC
>ref651000208:v178
AAGCTCGCCTGTATCTTAGTCGGGGTTGCATCACCCATAAATTCGCCGGCGGGGAAGCCAACATC
>ref651000208:v179
AAGCTCGCCTGTATCTTAGTCGGGGTTGCATCACCCATAAATTCGCCGGCGGGCAAGCCAACATC
>ref651000208:v180
AAGCTCGCCTGTATCTTAGTCGGGGTTGCATCACCCATAAATTCGCCGGCGAGCAAGCCAACATC
>ref651000208:v181
AAGCTCGCCTGTATCTTAGTCGGGGTTGCATCACTAATATCGTCGGGTGCGGGGAAGCCAACATC
>ref651000208:v182
AAGCTCGCCTGTATCTTAGTCGGGGTTGCATCACTAATATCGTCGGGTGCGGGCAAGCCAACATC
>ref651000208:v183
AAGCTCGCCTGTATCTTAGTCGGGGTTGCATCACTAATATCGTCGGGTGCGAGCAAGCCAACATC
>ref651000208:v184
AAGCTCGCCTGTATCTTAGTCGGGGTTGCATCACTAATATCGTCGAATGCGGGGAAGCCAACATC
>ref651000208:v185
AAGCTCGCCTGTATCTTAGTCGGGGTTGCATCACTAATATCGTCGAATGCGGGCAAGCCAACATC
>ref651000208:v186
AAGCTCGCCTGTATCTTAGTCGGGGTTGCATCACTAATATCGTCGAATGCGAGCAAGCCAACATC
>ref651000208:v187
AAGCTCGCCTGTATCTTAGTCGGGGTTGCATCACTAATATCGTCGACAGCGGGGAAGCCAACATC
>ref651000208:v188
AAGCTCGCCTGTATCTTAGTCGGGGTTGCATCACTAATATCGTCGACAGCGGGCAAGCCAACATC
>ref651000208:v189
AAGCTCGCCTGTATCTTAGTCGGGGTTGCATCACTAATATCGTCGACAGCGAGCAAGCCAACATC
>ref651000208:v190
AAGCTCGCCTGTATCTTAGTCGGGGTTGCATCACTAATATCGTCGTTGGCGGGGAAGCCAACATC
>ref651000208:v191
AAGCTCGCCTGTATCTTAGTCGGGGTTGCATCACTAATATCGTCGTTGGCGGGCAAGCCAACATC
>ref651000208:v192
AAGCTCGCCTGTATCTTAGTCGGGGTTGCATCACTAATATCGTCGTTGGCGAGCAAGCCAACATC
>ref651000208:v193
AAGCTCGCCTGTATCTTAGTCGGGGTTGCATCACTAATATCGTCGCCGGCGGGGAAGCCAACATC
>ref651000208:v194
AAGCTCGCCTGTATCTTAGTCGGGGTTGCATCACTAATATCGTCGCCGGCGGGCAAGCCAACATC
>ref651000208:v195
AAGCTCGCCTGTATCTTAGTCGGGGTTGCATCACTAATATCGTCGCCGGCGAGCAAGCCAACATC
>ref651000208:v196
AAGCTCGCCTGTATCTTAGTCGGGGTTGCATCACTAATAATCTCGGGTGCGGGGAAGCCAACATC
>ref651000208:v197
AAGCTCGCCTGTATCTTAGTCGGGGTTGCATCACTAATAATCTCGGGTGCGGGCAAGCCAACATC
>ref651000208:v198
AAGCTCGCCTGTATCTTAGTCGGGGTTGCATCACTAATAATCTCGGGTGCGAGCAAGCCAACATC
>ref651000208:v199
AAGCTCGCCTGTATCTTAGTCGGGGTTGCATCACTAATAATCTCGAATGCGGGGAAGCCAACATC
>ref651000208:v200
AAGCTCGCCTGTATCTTAGTCGGGGTTGCATCACTAATAATCTCGAATGCGGGCAAGCCAACATC
>ref651000208:v201
AAGCTCGCCTGTATCTTAGTCGGGGTTGCATCACTAATAATCTCGAATGCGAGCAAGCCAACATC
>ref651000208:v202
AAGCTCGCCTGTATCTTAGTCGGGGTTGCATCACTAATAATCTCGACAGCGGGGAAGCCAACATC
>ref651000208:v203
AAGCTCGCCTGTATCTTAGTCGGGGTTGCATCACTAATAATCTCGACAGCGGGCAAGCCAACATC
>ref651000208:v204
AAGCTCGCCTGTATCTTAGTCGGGGTTGCATCACTAATAATCTCGACAGCGAGCAAGCCAACATC
>ref651000208:v205
AAGCTCGCCTGTATCTTAGTCGGGGTTGCATCACTAATAATCTCGTTGGCGGGGAAGCCAACATC
>ref651000208:v206
AAGCTCGCCTGTATCTTAGTCGGGGTTGCATCACTAATAATCTCGTTGGCGGGCAAGCCAACATC
>ref651000208:v207
AAGCTCGCCTGTATCTTAGTCGGGGTTGCATCACTAATAATCTCGTTGGCGAGCAAGCCAACATC
>ref651000208:v208
AAGCTCGCCTGTATCTTAGTCGGGGTTGCATCACTAATAATCTCGCCGGCGGGGAAGCCAACATC
>ref651000208:v209
AAGCTCGCCTGTATCTTAGTCGGGGTTGCATCACTAATAATCTCGCCGGCGGGCAAGCCAACATC
>ref651000208:v210
AAGCTCGCCTGTATCTTAGTCGGGGTTGCATCACTAATAATCTCGCCGGCGAGCAAGCCAACATC
>ref651000208:v211
AAGCTCGCCTGTATCTTAGTCGGGGTTGCATCACTAATAAATTCGGGTGCGGGGAAGCCAACATC
>ref651000208:v212
AAGCTCGCCTGTATCTTAGTCGGGGTTGCATCACTAATAAATTCGGGTGCGGGCAAGCCAACATC
>ref651000208:v213
AAGCTCGCCTGTATCTTAGTCGGGGTTGCATCACTAATAAATTCGGGTGCGAGCAAGCCAACATC
>ref651000208:v214
AAGCTCGCCTGTATCTTAGTCGGGGTTGCATCACTAATAAATTCGAATGCGGGGAAGCCAACATC
>ref651000208:v215
AAGCTCGCCTGTATCTTAGTCGGGGTTGCATCACTAATAAATTCGAATGCGGGCAAGCCAACATC
>ref651000208:v216
AAGCTCGCCTGTATCTTAGTCGGGGTTGCATCACTAATAAATTCGAATGCGAGCAAGCCAACATC
>ref651000208:v217
AAGCTCGCCTGTATCTTAGTCGGGGTTGCATCACTAATAAATTCGACAGCGGGGAAGCCAACATC
>ref651000208:v218
AAGCTCGCCTGTATCTTAGTCGGGGTTGCATCACTAATAAATTCGACAGCGGGCAAGCCAACATC
>ref651000208:v219
AAGCTCGCCTGTATCTTAGTCGGGGTTGCATCACTAATAAATTCGACAGCGAGCAAGCCAACATC
>ref651000208:v220
AAGCTCGCCTGTATCTTAGTCGGGGTTGCATCACTAATAAATTCGTTGGCGGGGAAGCCAACATC
>ref651000208:v221
AAGCTCGCCTGTATCTTAGTCGGGGTTGCATCACTAATAAATTCGTTGGCGGGCAAGCCAACATC
>ref651000208:v222
AAGCTCGCCTGTATCTTAGTCGGGGTTGCATCACTAATAAATTCGTTGGCGAGCAAGCCAACATC
>ref651000208:v223
AAGCTCGCCTGTATCTTAGTCGGGGTTGCATCACTAATAAATTCGCCGGCGGGGAAGCCAACATC
>ref651000208:v224
AAGCTCGCCTGTATCTTAGTCGGGGTTGCATCACTAATAAATTCGCCGGCGGGCAAGCCAACATC
>ref651000208:v225
AAGCTCGCCTGTATCTTAGTCGGGGTTGCATCACTAATAAATTCGCCGGCGAGCAAGCCAACATC
>ref651000208:v226
AAGCTCGCCTGTATCTTAGTCGGGGTTTTCTCAAGCATATCGTCGGGTGCGGGGAAGCCAACATC
>ref651000208:v227
AAGCTCGCCTGTATCTTAGTCGGGGTTTTCTCAAGCATATCGTCGGGTGCGGGCAAGCCAACATC
>ref651000208:v228
AAGCTCGCCTGTATCTTAGTCGGGGTTTTCTCAAGCATATCGTCGGGTGCGAGCAAGCCAACATC
>ref651000208:v229
AAGCTCGCCTGTATCTTAGTCGGGGTTTTCTCAAGCATATCGTCGAATGCGGGGAAGCCAACATC
>ref651000208:v230
AAGCTCGCCTGTATCTTAGTCGGGGTTTTCTCAAGCATATCGTCGAATGCGGGCAAGCCAACATC
>ref651000208:v231
AAGCTCGCCTGTATCTTAGTCGGGGTTTTCTCAAGCATATCGTCGAATGCGAGCAAGCCAACATC
>ref651000208:v232
AAGCTCGCCTGTATCTTAGTCGGGGTTTTCTCAAGCATATCGTCGACAGCGGGGAAGCCAACATC
>ref651000208:v233
AAGCTCGCCTGTATCTTAGTCGGGGTTTTCTCAAGCATATCGTCGACAGCGGGCAAGCCAACATC
>ref651000208:v234
AAGCTCGCCTGTATCTTAGTCGGGGTTTTCTCAAGCATATCGTCGACAGCGAGCAAGCCAACATC
>ref651000208:v235
AAGCTCGCCTGTATCTTAGTCGGGGTTTTCTCAAGCATATCGTCGTTGGCGGGGAAGCCAACATC
>ref651000208:v236
AAGCTCGCCTGTATCTTAGTCGGGGTTTTCTCAAGCATATCGTCGTTGGCGGGCAAGCCAACATC
>ref651000208:v237
AAGCTCGCCTGTATCTTAGTCGGGGTTTTCTCAAGCATATCGTCGTTGGCGAGCAAGCCAACATC
>ref651000208:v238
AAGCTCGCCTGTATCTTAGTCGGGGTTTTCTCAAGCATATCGTCGCCGGCGGGGAAGCCAACATC
>ref651000208:v239
AAGCTCGCCTGTATCTTAGTCGGGGTTTTCTCAAGCATATCGTCGCCGGCGGGCAAGCCAACATC
>ref651000208:v240
AAGCTCGCCTGTATCTTAGTCGGGGTTTTCTCAAGCATATCGTCGCCGGCGAGCAAGCCAACATC
>ref651000208:v241
AAGCTCGCCTGTATCTTAGTCGGGGTTTTCTCAAGCATAATCTCGGGTGCGGGGAAGCCAACATC
>ref651000208:v242
AAGCTCGCCTGTATCTTAGTCGGGGTTTTCTCAAGCATAATCTCGGGTGCGGGCAAGCCAACATC
>ref651000208:v243
AAGCTCGCCTGTATCTTAGTCGGGGTTTTCTCAAGCATAATCTCGGGTGCGAGCAAGCCAACATC
>ref651000208:v244
AAGCTCGCCTGTATCTTAGTCGGGGTTTTCTCAAGCATAATCTCGAATGCGGGGAAGCCAACATC
>ref651000208:v245
AAGCTCGCCTGTATCTTAGTCGGGGTTTTCTCAAGCATAATCTCGAATGCGGGCAAGCCAACATC
>ref651000208:v246
AAGCTCGCCTGTATCTTAGTCGGGGTTTTCTCAAGCATAATCTCGAATGCGAGCAAGCCAACATC
>ref651000208:v247
AAGCTCGCCTGTATCTTAGTCGGGGTTTTCTCAAGCATAATCTCGACAGCGGGGAAGCCAACATC
>ref651000208:v248
AAGCTCGCCTGTATCTTAGTCGGGGTTTTCTCAAGCATAATCTCGACAGCGGGCAAGCCAACATC
>ref651000208:v249
AAGCTCGCCTGTATCTTAGTCGGGGTTTTCTCAAGCATAATCTCGACAGCGAGCAAGCCAACATC
>ref651000208:v250
AAGCTCGCCTGTATCTTAGTCGGGGTTTTCTCAAGCATAATCTCGTTGGCGGGGAAGCCAACATC
>ref651000208:v251
AAGCTCGCCTGTATCTTAGTCGGGGTTTTCTCAAGCATAATCTCGTTGGCGGGCAAGCCAACATC
>ref651000208:v252
AAGCTCGCCTGTATCTTAGTCGGGGTTTTCTCAAGCATAATCTCGTTGGCGAGCAAGCCAACATC
>ref651000208:v253
AAGCTCGCCTGTATCTTAGTCGGGGTTTTCTCAAGCATAATCTCGCCGGCGGGGAAGCCAACATC
>ref651000208:v254
AAGCTCGCCTGTATCTTAGTCGGGGTTTTCTCAAGCATAATCTCGCCGGCGGGCAAGCCAACATC
>ref651000208:v255
AAGCTCGCCTGTATCTTAGTCGGGGTTTTCTCAAGCATAATCTCGCCGGCGAGCAAGCCAACATC
>ref651000208:v256
AAGCTCGCCTGTATCTTAGTCGGGGTTTTCTCAAGCATAAATTCGGGTGCGGGGAAGCCAACATC
>ref651000208:v257
AAGCTCGCCTGTATCTTAGTCGGGGTTTTCTCAAGCATAAATTCGGGTGCGGGCAAGCCAACATC
>ref651000208:v258
AAGCTCGCCTGTATCTTAGTCGGGGTTTTCTCAAGCATAAATTCGGGTGCGAGCAAGCCAACATC
>ref651000208:v259
AAGCTCGCCTGTATCTTAGTCGGGGTTTTCTCAAGCATAAATTCGAATGCGGGGAAGCCAACATC
>ref651000208:v260
AAGCTCGCCTGTATCTTAGTCGGGGTTTTCTCAAGCATAAATTCGAATGCGGGCAAGCCAACATC
>ref651000208:v261
AAGCTCGCCTGTATCTTAGTCGGGGTTTTCTCAAGCATAAATTCGAATGCGAGCAAGCCAACATC
>ref651000208:v262
AAGCTCGCCTGTATCTTAGTCGGGGTTTTCTCAAGCATAAATTCGACAGCGGGGAAGCCAACATC
>ref651000208:v263
AAGCTCGCCTGTATCTTAGTCGGGGTTTTCTCAAGCATAAATTCGACAGCGGGCAAGCCAACATC
>ref651000208:v264
AAGCTCGCCTGTATCTTAGTCGGGGTTTTCTCAAGCATAAATTCGACAGCGAGCAAGCCAACATC
>ref651000208:v265
AAGCTCGCCTGTATCTTAGTCGGGGTTTTCTCAAGCATAAATTCGTTGGCGGGGAAGCCAACATC
>ref651000208:v266
AAGCTCGCCTGTATCTTAGTCGGGGTTTTCTCAAGCATAAATTCGTTGGCGGGCAAGCCAACATC
>ref651000208:v267
AAGCTCGCCTGTATCTTAGTCGGGGTTTTCTCAAGCATAAATTCGTTGGCGAGCAAGCCAACATC
>ref651000208:v268
AAGCTCGCCTGTATCTTAGTCGGGGTTTTCTCAAGCATAAATTCGCCGGCGGGGAAGCCAACATC
>ref651000208:v269
AAGCTCGCCTGTATCTTAGTCGGGGTTTTCTCAAGCATAAATTCGCCGGCGGGCAAGCCAACATC
>ref651000208:v270
AAGCTCGCCTGTATCTTAGTCGGGGTTTTCTCAAGCATAAATTCGCCGGCGAGCAAGCCAACATC
>ref651000208:v271
AAGCTCGCCTGTATCTTAGTCGGGGTTTTCTCATACATATCGTCGGGTGCGGGGAAGCCAACATC
>ref651000208:v272
AAGCTCGCCTGTATCTTAGTCGGGGTTTTCTCATACATATCGTCGGGTGCGGGCAAGCCAACATC
>ref651000208:v273
AAGCTCGCCTGTATCTTAGTCGGGGTTTTCTCATACATATCGTCGGGTGCGAGCAAGCCAACATC
>ref651000208:v274
AAGCTCGCCTGTATCTTAGTCGGGGTTTTCTCATACATATCGTCGAATGCGGGGAAGCCAACATC
>ref651000208:v275
AAGCTCGCCTGTATCTTAGTCGGGGTTTTCTCATACATATCGTCGAATGCGGGCAAGCCAACATC
>ref651000208:v276
AAGCTCGCCTGTATCTTAGTCGGGGTTTTCTCATACATATCGTCGAATGCGAGCAAGCCAACATC
>ref651000208:v277
AAGCTCGCCTGTATCTTAGTCGGGGTTTTCTCATACATATCGTCGACAGCGGGGAAGCCAACATC
>ref651000208:v278
AAGCTCGCCTGTATCTTAGTCGGGGTTTTCTCATACATATCGTCGACAGCGGGCAAGCCAACATC
>ref651000208:v279
AAGCTCGCCTGTATCTTAGTCGGGGTTTTCTCATACATATCGTCGACAGCGAGCAAGCCAACATC
>ref651000208:v280
AAGCTCGCCTGTATCTTAGTCGGGGTTTTCTCATACATATCGTCGTTGGCGGGGAAGCCAACATC
>ref651000208:v281
AAGCTCGCCTGTATCTTAGTCGGGGTTTTCTCATACATATCGTCGTTGGCGGGCAAGCCAACATC
>ref651000208:v282
AAGCTCGCCTGTATCTTAGTCGGGGTTTTCTCATACATATCGTCGTTGGCGAGCAAGCCAACATC
>ref651000208:v283
AAGCTCGCCTGTATCTTAGTCGGGGTTTTCTCATACATATCGTCGCCGGCGGGGAAGCCAACATC
>ref651000208:v284
AAGCTCGCCTGTATCTTAGTCGGGGTTTTCTCATACATATCGTCGCCGGCGGGCAAGCCAACATC
>ref651000208:v285
AAGCTCGCCTGTATCTTAGTCGGGGTTTTCTCATACATATCGTCGCCGGCGAGCAAGCCAACATC
>ref651000208:v286
AAGCTCGCCTGTATCTTAGTCGGGGTTTTCTCATACATAATCTCGGGTGCGGGGAAGCCAACATC
>ref651000208:v287
AAGCTCGCCTGTATCTTAGTCGGGGTTTTCTCATACATAATCTCGGGTGCGGGCAAGCCAACATC
>ref651000208:v288
AAGCTCGCCTGTATCTTAGTCGGGGTTTTCTCATACATAATCTCGGGTGCGAGCAAGCCAACATC
>ref651000208:v289
AAGCTCGCCTGTATCTTAGTCGGGGTTTTCTCATACATAATCTCGAATGCGGGGAAGCCAACATC
>ref651000208:v290
AAGCTCGCCTGTATCTTAGTCGGGGTTTTCTCATACATAATCTCGAATGCGGGCAAGCCAACATC
>ref651000208:v291
AAGCTCGCCTGTATCTTAGTCGGGGTTTTCTCATACATAATCTCGAATGCGAGCAAGCCAACATC
>ref651000208:v292
AAGCTCGCCTGTATCTTAGTCGGGGTTTTCTCATACATAATCTCGACAGCGGGGAAGCCAACATC
>ref651000208:v293
AAGCTCGCCTGTATCTTAGTCGGGGTTTTCTCATACATAATCTCGACAGCGGGCAAGCCAACATC
>ref651000208:v294
AAGCTCGCCTGTATCTTAGTCGGGGTTTTCTCATACATAATCTCGACAGCGAGCAAGCCAACATC
>ref651000208:v295
AAGCTCGCCTGTATCTTAGTCGGGGTTTTCTCATACATAATCTCGTTGGCGGGGAAGCCAACATC
>ref651000208:v296
AAGCTCGCCTGTATCTTAGTCGGGGTTTTCTCATACATAATCTCGTTGGCGGGCAAGCCAACATC
>ref651000208:v297
AAGCTCGCCTGTATCTTAGTCGGGGTTTTCTCATACATAATCTCGTTGGCGAGCAAGCCAACATC
>ref651000208:v298
AAGCTCGCCTGTATCTTAGTCGGGGTTTTCTCATACATAATCTCGCCGGCGGGGAAGCCAACATC
>ref651000208:v299
AAGCTCGCCTGTATCTTAGTCGGGGTTTTCTCATACATAATCTCGCCGGCGGGCAAGCCAACATC
>ref651000208:v300
AAGCTCGCCTGTATCTTAGTCGGGGTTTTCTCATACATAATCTCGCCGGCGAGCAAGCCAACATC
>ref651000208:v301
AAGCTCGCCTGTATCTTAGTCGGGGTTTTCTCATACATAAATTCGGGTGCGGGGAAGCCAACATC
>ref651000208:v302
AAGCTCGCCTGTATCTTAGTCGGGGTTTTCTCATACATAAATTCGGGTGCGGGCAAGCCAACATC
>ref651000208:v303
AAGCTCGCCTGTATCTTAGTCGGGGTTTTCTCATACATAAATTCGGGTGCGAGCAAGCCAACATC
>ref651000208:v304
AAGCTCGCCTGTATCTTAGTCGGGGTTTTCTCATACATAAATTCGAATGCGGGGAAGCCAACATC
>ref651000208:v305
AAGCTCGCCTGTATCTTAGTCGGGGTTTTCTCATACATAAATTCGAATGCGGGCAAGCCAACATC
>ref651000208:v306
AAGCTCGCCTGTATCTTAGTCGGGGTTTTCTCATACATAAATTCGAATGCGAGCAAGCCAACATC
>ref651000208:v307
AAGCTCGCCTGTATCTTAGTCGGGGTTTTCTCATACATAAATTCGACAGCGGGGAAGCCAACATC
>ref651000208:v308
AAGCTCGCCTGTATCTTAGTCGGGGTTTTCTCATACATAAATTCGACAGCGGGCAAGCCAACATC
>ref651000208:v309
AAGCTCGCCTGTATCTTAGTCGGGGTTTTCTCATACATAAATTCGACAGCGAGCAAGCCAACATC
>ref651000208:v310
AAGCTCGCCTGTATCTTAGTCGGGGTTTTCTCATACATAAATTCGTTGGCGGGGAAGCCAACATC
>ref651000208:v311
AAGCTCGCCTGTATCTTAGTCGGGGTTTTCTCATACATAAATTCGTTGGCGGGCAAGCCAACATC
>ref651000208:v312
AAGCTCGCCTGTATCTTAGTCGGGGTTTTCTCATACATAAATTCGTTGGCGAGCAAGCCAACATC
>ref651000208:v313
AAGCTCGCCTGTATCTTAGTCGGGGTTTTCTCATACATAAATTCGCCGGCGGGGAAGCCAACATC
>ref651000208:v314
AAGCTCGCCTGTATCTTAGTCGGGGTTTTCTCATACATAAATTCGCCGGCGGGCAAGCCAACATC
>ref651000208:v315
AAGCTCGCCTGTATCTTAGTCGGGGTTTTCTCATACATAAATTCGCCGGCGAGCAAGCCAACATC
>ref651000208:v316
AAGCTCGCCTGTATCTTAGTCGGGGTTTTCTCAGCTATATCGTCGGGTGCGGGGAAGCCAACATC
>ref651000208:v317
AAGCTCGCCTGTATCTTAGTCGGGGTTTTCTCAGCTATATCGTCGGGTGCGGGCAAGCCAACATC
>ref651000208:v318
AAGCTCGCCTGTATCTTAGTCGGGGTTTTCTCAGCTATATCGTCGGGTGCGAGCAAGCCAACATC
>ref651000208:v319
AAGCTCGCCTGTATCTTAGTCGGGGTTTTCTCAGCTATATCGTCGAATGCGGGGAAGCCAACATC
>ref651000208:v320
AAGCTCGCCTGTATCTTAGTCGGGGTTTTCTCAGCTATATCGTCGAATGCGGGCAAGCCAACATC
>ref651000208:v321
AAGCTCGCCTGTATCTTAGTCGGGGTTTTCTCAGCTATATCGTCGAATGCGAGCAAGCCAACATC
>ref651000208:v322
AAGCTCGCCTGTATCTTAGTCGGGGTTTTCTCAGCTATATCGTCGACAGCGGGGAAGCCAACATC
>ref651000208:v323
AAGCTCGCCTGTATCTTAGTCGGGGTTTTCTCAGCTATATCGTCGACAGCGGGCAAGCCAACATC
>ref651000208:v324
AAGCTCGCCTGTATCTTAGTCGGGGTTTTCTCAGCTATATCGTCGACAGCGAGCAAGCCAACATC
>ref651000208:v325
AAGCTCGCCTGTATCTTAGTCGGGGTTTTCTCAGCTATATCGTCGTTGGCGGGGAAGCCAACATC
>ref651000208:v326
AAGCTCGCCTGTATCTTAGTCGGGGTTTTCTCAGCTATATCGTCGTTGGCGGGCAAGCCAACATC
>ref651000208:v327
AAGCTCGCCTGTATCTTAGTCGGGGTTTTCTCAGCTATATCGTCGTTGGCGAGCAAGCCAACATC
>ref651000208:v328
AAGCTCGCCTGTATCTTAGTCGGGGTTTTCTCAGCTATATCGTCGCCGGCGGGGAAGCCAACATC
>ref651000208:v329
AAGCTCGCCTGTATCTTAGTCGGGGTTTTCTCAGCTATATCGTCGCCGGCGGGCAAGCCAACATC
>ref651000208:v330
AAGCTCGCCTGTATCTTAGTCGGGGTTTTCTCAGCTATATCGTCGCCGGCGAGCAAGCCAACATC
>ref651000208:v331
AAGCTCGCCTGTATCTTAGTCGGGGTTTTCTCAGCTATAATCTCGGGTGCGGGGAAGCCAACATC
>ref651000208:v332
AAGCTCGCCTGTATCTTAGTCGGGGTTTTCTCAGCTATAATCTCGGGTGCGGGCAAGCCAACATC
>ref651000208:v333
AAGCTCGCCTGTATCTTAGTCGGGGTTTTCTCAGCTATAATCTCGGGTGCGAGCAAGCCAACATC
>ref651000208:v334
AAGCTCGCCTGTATCTTAGTCGGGGTTTTCTCAGCTATAATCTCGAATGCGGGGAAGCCAACATC
>ref651000208:v335
AAGCTCGCCTGTATCTTAGTCGGGGTTTTCTCAGCTATAATCTCGAATGCGGGCAAGCCAACATC
>ref651000208:v336
AAGCTCGCCTGTATCTTAGTCGGGGTTTTCTCAGCTATAATCTCGAATGCGAGCAAGCCAACATC
>ref651000208:v337
AAGCTCGCCTGTATCTTAGTCGGGGTTTTCTCAGCTATAATCTCGACAGCGGGGAAGCCAACATC
>ref651000208:v338
AAGCTCGCCTGTATCTTAGTCGGGGTTTTCTCAGCTATAATCTCGACAGCGGGCAAGCCAACATC
>ref651000208:v339
AAGCTCGCCTGTATCTTAGTCGGGGTTTTCTCAGCTATAATCTCGACAGCGAGCAAGCCAACATC
>ref651000208:v340
AAGCTCGCCTGTATCTTAGTCGGGGTTTTCTCAGCTATAATCTCGTTGGCGGGGAAGCCAACATC
>ref651000208:v341
AAGCTCGCCTGTATCTTAGTCGGGGTTTTCTCAGCTATAATCTCGTTGGCGGGCAAGCCAACATC
>ref651000208:v342
AAGCTCGCCTGTATCTTAGTCGGGGTTTTCTCAGCTATAATCTCGTTGGCGAGCAAGCCAACATC
>ref651000208:v343
AAGCTCGCCTGTATCTTAGTCGGGGTTTTCTCAGCTATAATCTCGCCGGCGGGGAAGCCAACATC
>ref651000208:v344
AAGCTCGCCTGTATCTTAGTCGGGGTTTTCTCAGCTATAATCTCGCCGGCGGGCAAGCCAACATC
>ref651000208:v345
AAGCTCGCCTGTATCTTAGTCGGGGTTTTCTCAGCTATAATCTCGCCGGCGAGCAAGCCAACATC
>ref651000208:v346
AAGCTCGCCTGTATCTTAGTCGGGGTTTTCTCAGCTATAAATTCGGGTGCGGGGAAGCCAACATC
>ref651000208:v347
AAGCTCGCCTGTATCTTAGTCGGGGTTTTCTCAGCTATAAATTCGGGTGCGGGCAAGCCAACATC
>ref651000208:v348
AAGCTCGCCTGTATCTTAGTCGGGGTTTTCTCAGCTATAAATTCGGGTGCGAGCAAGCCAACATC
>ref651000208:v349
AAGCTCGCCTGTATCTTAGTCGGGGTTTTCTCAGCTATAAATTCGAATGCGGGGAAGCCAACATC
>ref651000208:v350
AAGCTCGCCTGTATCTTAGTCGGGGTTTTCTCAGCTATAAATTCGAATGCGGGCAAGCCAACATC
>ref651000208:v351
AAGCTCGCCTGTATCTTAGTCGGGGTTTTCTCAGCTATAAATTCGAATGCGAGCAAGCCAACATC
>ref651000208:v352
AAGCTCGCCTGTATCTTAGTCGGGGTTTTCTCAGCTATAAATTCGACAGCGGGGAAGCCAACATC
>ref651000208:v353
AAGCTCGCCTGTATCTTAGTCGGGGTTTTCTCAGCTATAAATTCGACAGCGGGCAAGCCAACATC
>ref651000208:v354
AAGCTCGCCTGTATCTTAGTCGGGGTTTTCTCAGCTATAAATTCGACAGCGAGCAAGCCAACATC
>ref651000208:v355
AAGCTCGCCTGTATCTTAGTCGGGGTTTTCTCAGCTATAAATTCGTTGGCGGGGAAGCCAACATC
>ref651000208:v356
AAGCTCGCCTGTATCTTAGTCGGGGTTTTCTCAGCTATAAATTCGTTGGCGGGCAAGCCAACATC
>ref651000208:v357
AAGCTCGCCTGTATCTTAGTCGGGGTTTTCTCAGCTATAAATTCGTTGGCGAGCAAGCCAACATC
>ref651000208:v358
AAGCTCGCCTGTATCTTAGTCGGGGTTTTCTCAGCTATAAATTCGCCGGCGGGGAAGCCAACATC
>ref651000208:v359
AAGCTCGCCTGTATCTTAGTCGGGGTTTTCTCAGCTATAAATTCGCCGGCGGGCAAGCCAACATC
>ref651000208:v360
AAGCTCGCCTGTATCTTAGTCGGGGTTTTCTCAGCTATAAATTCGCCGGCGAGCAAGCCAACATC
>ref651000208:v361
AAGCTCGCCTGTATCTTAGTCGGGGTTTTCTCACCCATATCGTCGGGTGCGGGGAAGCCAACATC
>ref651000208:v362
AAGCTCGCCTGTATCTTAGTCGGGGTTTTCTCACCCATATCGTCGGGTGCGGGCAAGCCAACATC
>ref651000208:v363
AAGCTCGCCTGTATCTTAGTCGGGGTTTTCTCACCCATATCGTCGGGTGCGAGCAAGCCAACATC
>ref651000208:v364
AAGCTCGCCTGTATCTTAGTCGGGGTTTTCTCACCCATATCGTCGAATGCGGGGAAGCCAACATC
>ref651000208:v365
AAGCTCGCCTGTATCTTAGTCGGGGTTTTCTCACCCATATCGTCGAATGCGGGCAAGCCAACATC
>ref651000208:v366
AAGCTCGCCTGTATCTTAGTCGGGGTTTTCTCACCCATATCGTCGAATGCGAGCAAGCCAACATC
>ref651000208:v367
AAGCTCGCCTGTATCTTAGTCGGGGTTTTCTCACCCATATCGTCGACAGCGGGGAAGCCAACATC
>ref651000208:v368
AAGCTCGCCTGTATCTTAGTCGGGGTTTTCTCACCCATATCGTCGACAGCGGGCAAGCCAACATC
>ref651000208:v369
AAGCTCGCCTGTATCTTAGTCGGGGTTTTCTCACCCATATCGTCGACAGCGAGCAAGCCAACATC
>ref651000208:v370
AAGCTCGCCTGTATCTTAGTCGGGGTTTTCTCACCCATATCGTCGTTGGCGGGGAAGCCAACATC
>ref651000208:v371
AAGCTCGCCTGTATCTTAGTCGGGGTTTTCTCACCCATATCGTCGTTGGCGGGCAAGCCAACATC
>ref651000208:v372
AAGCTCGCCTGTATCTTAGTCGGGGTTTTCTCACCCATATCGTCGTTGGCGAGCAAGCCAACATC
>ref651000208:v373
AAGCTCGCCTGTATCTTAGTCGGGGTTTTCTCACCCATATCGTCGCCGGCGGGGAAGCCAACATC
>ref651000208:v374
AAGCTCGCCTGTATCTTAGTCGGGGTTTTCTCACCCATATCGTCGCCGGCGGGCAAGCCAACATC
>ref651000208:v375
AAGCTCGCCTGTATCTTAGTCGGGGTTTTCTCACCCATATCGTCGCCGGCGAGCAAGCCAACATC
>ref651000208:v376
AAGCTCGCCTGTATCTTAGTCGGGGTTTTCTCACCCATAATCTCGGGTGCGGGGAAGCCAACATC
>ref651000208:v377
AAGCTCGCCTGTATCTTAGTCGGGGTTTTCTCACCCATAATCTCGGGTGCGGGCAAGCCAACATC
>ref651000208:v378
AAGCTCGCCTGTATCTTAGTCGGGGTTTTCTCACCCATAATCTCGGGTGCGAGCAAGCCAACATC
>ref651000208:v379
AAGCTCGCCTGTATCTTAGTCGGGGTTTTCTCACCCATAATCTCGAATGCGGGGAAGCCAACATC
>ref651000208:v380
AAGCTCGCCTGTATCTTAGTCGGGGTTTTCTCACCCATAATCTCGAATGCGGGCAAGCCAACATC
>ref651000208:v381
AAGCTCGCCTGTATCTTAGTCGGGGTTTTCTCACCCATAATCTCGAATGCGAGCAAGCCAACATC
>ref651000208:v382
AAGCTCGCCTGTATCTTAGTCGGGGTTTTCTCACCCATAATCTCGACAGCGGGGAAGCCAACATC
>ref651000208:v383
AAGCTCGCCTGTATCTTAGTCGGGGTTTTCTCACCCATAATCTCGACAGCGGGCAAGCCAACATC
>ref651000208:v384
AAGCTCGCCTGTATCTTAGTCGGGGTTTTCTCACCCATAATCTCGACAGCGAGCAAGCCAACATC
>ref651000208:v385
AAGCTCGCCTGTATCTTAGTCGGGGTTTTCTCACCCATAATCTCGTTGGCGGGGAAGCCAACATC
>ref651000208:v386
AAGCTCGCCTGTATCTTAGTCGGGGTTTTCTCACCCATAATCTCGTTGGCGGGCAAGCCAACATC
>ref651000208:v387
AAGCTCGCCTGTATCTTAGTCGGGGTTTTCTCACCCATAATCTCGTTGGCGAGCAAGCCAACATC
>ref651000208:v388
AAGCTCGCCTGTATCTTAGTCGGGGTTTTCTCACCCATAATCTCGCCGGCGGGGAAGCCAACATC
>ref651000208:v389
AAGCTCGCCTGTATCTTAGTCGGGGTTTTCTCACCCATAATCTCGCCGGCGGGCAAGCCAACATC
>ref651000208:v390
AAGCTCGCCTGTATCTTAGTCGGGGTTTTCTCACCCATAATCTCGCCGGCGAGCAAGCCAACATC
>ref651000208:v391
AAGCTCGCCTGTATCTTAGTCGGGGTTTTCTCACCCATAAATTCGGGTGCGGGGAAGCCAACATC
>ref651000208:v392
AAGCTCGCCTGTATCTTAGTCGGGGTTTTCTCACCCATAAATTCGGGTGCGGGCAAGCCAACATC
>ref651000208:v393
AAGCTCGCCTGTATCTTAGTCGGGGTTTTCTCACCCATAAATTCGGGTGCGAGCAAGCCAACATC
>ref651000208:v394
AAGCTCGCCTGTATCTTAGTCGGGGTTTTCTCACCCATAAATTCGAATGCGGGGAAGCCAACATC
>ref651000208:v395
AAGCTCGCCTGTATCTTAGTCGGGGTTTTCTCACCCATAAATTCGAATGCGGGCAAGCCAACATC
>ref651000208:v396
AAGCTCGCCTGTATCTTAGTCGGGGTTTTCTCACCCATAAATTCGAATGCGAGCAAGCCAACATC
>ref651000208:v397
AAGCTCGCCTGTATCTTAGTCGGGGTTTTCTCACCCATAAATTCGACAGCGGGGAAGCCAACATC
>ref651000208:v398
AAGCTCGCCTGTATCTTAGTCGGGGTTTTCTCACCCATAAATTCGACAGCGGGCAAGCCAACATC
>ref651000208:v399
AAGCTCGCCTGTATCTTAGTCGGGGTTTTCTCACCCATAAATTCGACAGCGAGCAAGCCAACATC
>ref651000208:v400
AAGCTCGCCTGTATCTTAGTCGGGGTTTTCTCACCCATAAATTCGTTGGCGGGGAAGCCAACATC
>ref651000208:v401
AAGCTCGCCTGTATCTTAGTCGGGGTTTTCTCACCCATAAATTCGTTGGCGGGCAAGCCAACATC
>ref651000208:v402
AAGCTCGCCTGTATCTTAGTCGGGGTTTTCTCACCCATAAATTCGTTGGCGAGCAAGCCAACATC
>ref651000208:v403
AAGCTCGCCTGTATCTTAGTCGGGGTTTTCTCACCCATAAATTCGCCGGCGGGGAAGCCAACATC
>ref651000208:v404
AAGCTCGCCTGTATCTTAGTCGGGGTTTTCTCACCCATAAATTCGCCGGCGGGCAAGCCAACATC
>ref651000208:v405
AAGCTCGCCTGTATCTTAGTCGGGGTTTTCTCACCCATAAATTCGCCGGCGAGCAAGCCAACATC
>ref651000208:v406
AAGCTCGCCTGTATCTTAGTCGGGGTTTTCTCACTAATATCGTCGGGTGCGGGGAAGCCAACATC
>ref651000208:v407
AAGCTCGCCTGTATCTTAGTCGGGGTTTTCTCACTAATATCGTCGGGTGCGGGCAAGCCAACATC
>ref651000208:v408
AAGCTCGCCTGTATCTTAGTCGGGGTTTTCTCACTAATATCGTCGGGTGCGAGCAAGCCAACATC
>ref651000208:v409
AAGCTCGCCTGTATCTTAGTCGGGGTTTTCTCACTAATATCGTCGAATGCGGGGAAGCCAACATC
>ref651000208:v410
AAGCTCGCCTGTATCTTAGTCGGGGTTTTCTCACTAATATCGTCGAATGCGGGCAAGCCAACATC
>ref651000208:v411
AAGCTCGCCTGTATCTTAGTCGGGGTTTTCTCACTAATATCGTCGAATGCGAGCAAGCCAACATC
>ref651000208:v412
AAGCTCGCCTGTATCTTAGTCGGGGTTTTCTCACTAATATCGTCGACAGCGGGGAAGCCAACATC
>ref651000208:v413
AAGCTCGCCTGTATCTTAGTCGGGGTTTTCTCACTAATATCGTCGACAGCGGGCAAGCCAACATC
>ref651000208:v414
AAGCTCGCCTGTATCTTAGTCGGGGTTTTCTCACTAATATCGTCGACAGCGAGCAAGCCAACATC
>ref651000208:v415
AAGCTCGCCTGTATCTTAGTCGGGGTTTTCTCACTAATATCGTCGTTGGCGGGGAAGCCAACATC
>ref651000208:v416
AAGCTCGCCTGTATCTTAGTCGGGGTTTTCTCACTAATATCGTCGTTGGCGGGCAAGCCAACATC
>ref651000208:v417
AAGCTCGCCTGTATCTTAGTCGGGGTTTTCTCACTAATATCGTCGTTGGCGAGCAAGCCAACATC
>ref651000208:v418
AAGCTCGCCTGTATCTTAGTCGGGGTTTTCTCACTAATATCGTCGCCGGCGGGGAAGCCAACATC
>ref651000208:v419
AAGCTCGCCTGTATCTTAGTCGGGGTTTTCTCACTAATATCGTCGCCGGCGGGCAAGCCAACATC
>ref651000208:v420
AAGCTCGCCTGTATCTTAGTCGGGGTTTTCTCACTAATATCGTCGCCGGCGAGCAAGCCAACATC
>ref651000208:v421
AAGCTCGCCTGTATCTTAGTCGGGGTTTTCTCACTAATAATCTCGGGTGCGGGGAAGCCAACATC
>ref651000208:v422
AAGCTCGCCTGTATCTTAGTCGGGGTTTTCTCACTAATAATCTCGGGTGCGGGCAAGCCAACATC
>ref651000208:v423
AAGCTCGCCTGTATCTTAGTCGGGGTTTTCTCACTAATAATCTCGGGTGCGAGCAAGCCAACATC
>ref651000208:v424
AAGCTCGCCTGTATCTTAGTCGGGGTTTTCTCACTAATAATCTCGAATGCGGGGAAGCCAACATC
>ref651000208:v425
AAGCTCGCCTGTATCTTAGTCGGGGTTTTCTCACTAATAATCTCGAATGCGGGCAAGCCAACATC
>ref651000208:v426
AAGCTCGCCTGTATCTTAGTCGGGGTTTTCTCACTAATAATCTCGAATGCGAGCAAGCCAACATC
>ref651000208:v427
AAGCTCGCCTGTATCTTAGTCGGGGTTTTCTCACTAATAATCTCGACAGCGGGGAAGCCAACATC
>ref651000208:v428
AAGCTCGCCTGTATCTTAGTCGGGGTTTTCTCACTAATAATCTCGACAGCGGGCAAGCCAACATC
>ref651000208:v429
AAGCTCGCCTGTATCTTAGTCGGGGTTTTCTCACTAATAATCTCGACAGCGAGCAAGCCAACATC
>ref651000208:v430
AAGCTCGCCTGTATCTTAGTCGGGGTTTTCTCACTAATAATCTCGTTGGCGGGGAAGCCAACATC
>ref651000208:v431
AAGCTCGCCTGTATCTTAGTCGGGGTTTTCTCACTAATAATCTCGTTGGCGGGCAAGCCAACATC
>ref651000208:v432
AAGCTCGCCTGTATCTTAGTCGGGGTTTTCTCACTAATAATCTCGTTGGCGAGCAAGCCAACATC
>ref651000208:v433
AAGCTCGCCTGTATCTTAGTCGGGGTTTTCTCACTAATAATCTCGCCGGCGGGGAAGCCAACATC
>ref651000208:v434
AAGCTCGCCTGTATCTTAGTCGGGGTTTTCTCACTAATAATCTCGCCGGCGGGCAAGCCAACATC
>ref651000208:v435
AAGCTCGCCTGTATCTTAGTCGGGGTTTTCTCACTAATAATCTCGCCGGCGAGCAAGCCAACATC
>ref651000208:v436
AAGCTCGCCTGTATCTTAGTCGGGGTTTTCTCACTAATAAATTCGGGTGCGGGGAAGCCAACATC
>ref651000208:v437
AAGCTCGCCTGTATCTTAGTCGGGGTTTTCTCACTAATAAATTCGGGTGCGGGCAAGCCAACATC
>ref651000208:v438
AAGCTCGCCTGTATCTTAGTCGGGGTTTTCTCACTAATAAATTCGGGTGCGAGCAAGCCAACATC
>ref651000208:v439
AAGCTCGCCTGTATCTTAGTCGGGGTTTTCTCACTAATAAATTCGAATGCGGGGAAGCCAACATC
>ref651000208:v440
AAGCTCGCCTGTATCTTAGTCGGGGTTTTCTCACTAATAAATTCGAATGCGGGCAAGCCAACATC
>ref651000208:v441
AAGCTCGCCTGTATCTTAGTCGGGGTTTTCTCACTAATAAATTCGAATGCGAGCAAGCCAACATC
>ref651000208:v442
AAGCTCGCCTGTATCTTAGTCGGGGTTTTCTCACTAATAAATTCGACAGCGGGGAAGCCAACATC
>ref651000208:v443
AAGCTCGCCTGTATCTTAGTCGGGGTTTTCTCACTAATAAATTCGACAGCGGGCAAGCCAACATC
>ref651000208:v444
AAGCTCGCCTGTATCTTAGTCGGGGTTTTCTCACTAATAAATTCGACAGCGAGCAAGCCAACATC
>ref651000208:v445
AAGCTCGCCTGTATCTTAGTCGGGGTTTTCTCACTAATAAATTCGTTGGCGGGGAAGCCAACATC
>ref651000208:v446
AAGCTCGCCTGTATCTTAGTCGGGGTTTTCTCACTAATAAATTCGTTGGCGGGCAAGCCAACATC
>ref651000208:v447
AAGCTCGCCTGTATCTTAGTCGGGGTTTTCTCACTAATAAATTCGTTGGCGAGCAAGCCAACATC
>ref651000208:v448
AAGCTCGCCTGTATCTTAGTCGGGGTTTTCTCACTAATAAATTCGCCGGCGGGGAAGCCAACATC
>ref651000208:v449
AAGCTCGCCTGTATCTTAGTCGGGGTTTTCTCACTAATAAATTCGCCGGCGGGCAAGCCAACATC
>ref651000208:v450
AAGCTCGCCTGTATCTTAGTCGGGGTTTTCTCACTAATAAATTCGCCGGCGAGCAAGCCAACATC
>ref651000208:v451
AAGCTCGCCTGTATCTTAGTCGGGGTTATCTCAAGCATATCGTCGGGTGCGGGGAAGCCAACATC
>ref651000208:v452
AAGCTCGCCTGTATCTTAGTCGGGGTTATCTCAAGCATATCGTCGGGTGCGGGCAAGCCAACATC
>ref651000208:v453
AAGCTCGCCTGTATCTTAGTCGGGGTTATCTCAAGCATATCGTCGGGTGCGAGCAAGCCAACATC
>ref651000208:v454
AAGCTCGCCTGTATCTTAGTCGGGGTTATCTCAAGCATATCGTCGAATGCGGGGAAGCCAACATC
>ref651000208:v455
AAGCTCGCCTGTATCTTAGTCGGGGTTATCTCAAGCATATCGTCGAATGCGGGCAAGCCAACATC
>ref651000208:v456
AAGCTCGCCTGTATCTTAGTCGGGGTTATCTCAAGCATATCGTCGAATGCGAGCAAGCCAACATC
>ref651000208:v457
AAGCTCGCCTGTATCTTAGTCGGGGTTATCTCAAGCATATCGTCGACAGCGGGGAAGCCAACATC
>ref651000208:v458
AAGCTCGCCTGTATCTTAGTCGGGGTTATCTCAAGCATATCGTCGACAGCGGGCAAGCCAACATC
>ref651000208:v459
AAGCTCGCCTGTATCTTAGTCGGGGTTATCTCAAGCATATCGTCGACAGCGAGCAAGCCAACATC
>ref651000208:v460
AAGCTCGCCTGTATCTTAGTCGGGGTTATCTCAAGCATATCGTCGTTGGCGGGGAAGCCAACATC
>ref651000208:v461
AAGCTCGCCTGTATCTTAGTCGGGGTTATCTCAAGCATATCGTCGTTGGCGGGCAAGCCAACATC
>ref651000208:v462
AAGCTCGCCTGTATCTTAGTCGGGGTTATCTCAAGCATATCGTCGTTGGCGAGCAAGCCAACATC
>ref651000208:v463
AAGCTCGCCTGTATCTTAGTCGGGGTTATCTCAAGCATATCGTCGCCGGCGGGGAAGCCAACATC
>ref651000208:v464
AAGCTCGCCTGTATCTTAGTCGGGGTTATCTCAAGCATATCGTCGCCGGCGGGCAAGCCAACATC
>ref651000208:v465
AAGCTCGCCTGTATCTTAGTCGGGGTTATCTCAAGCATATCGTCGCCGGCGAGCAAGCCAACATC
>ref651000208:v466
AAGCTCGCCTGTATCTTAGTCGGGGTTATCTCAAGCATAATCTCGGGTGCGGGGAAGCCAACATC
>ref651000208:v467
AAGCTCGCCTGTATCTTAGTCGGGGTTATCTCAAGCATAATCTCGGGTGCGGGCAAGCCAACATC
>ref651000208:v468
AAGCTCGCCTGTATCTTAGTCGGGGTTATCTCAAGCATAATCTCGGGTGCGAGCAAGCCAACATC
>ref651000208:v469
AAGCTCGCCTGTATCTTAGTCGGGGTTATCTCAAGCATAATCTCGAATGCGGGGAAGCCAACATC
>ref651000208:v470
AAGCTCGCCTGTATCTTAGTCGGGGTTATCTCAAGCATAATCTCGAATGCGGGCAAGCCAACATC
>ref651000208:v471
AAGCTCGCCTGTATCTTAGTCGGGGTTATCTCAAGCATAATCTCGAATGCGAGCAAGCCAACATC
>ref651000208:v472
AAGCTCGCCTGTATCTTAGTCGGGGTTATCTCAAGCATAATCTCGACAGCGGGGAAGCCAACATC
>ref651000208:v473
AAGCTCGCCTGTATCTTAGTCGGGGTTATCTCAAGCATAATCTCGACAGCGGGCAAGCCAACATC
>ref651000208:v474
AAGCTCGCCTGTATCTTAGTCGGGGTTATCTCAAGCATAATCTCGACAGCGAGCAAGCCAACATC
>ref651000208:v475
AAGCTCGCCTGTATCTTAGTCGGGGTTATCTCAAGCATAATCTCGTTGGCGGGGAAGCCAACATC
>ref651000208:v476
AAGCTCGCCTGTATCTTAGTCGGGGTTATCTCAAGCATAATCTCGTTGGCGGGCAAGCCAACATC
>ref651000208:v477
AAGCTCGCCTGTATCTTAGTCGGGGTTATCTCAAGCATAATCTCGTTGGCGAGCAAGCCAACATC
>ref651000208:v478
AAGCTCGCCTGTATCTTAGTCGGGGTTATCTCAAGCATAATCTCGCCGGCGGGGAAGCCAACATC
>ref651000208:v479
AAGCTCGCCTGTATCTTAGTCGGGGTTATCTCAAGCATAATCTCGCCGGCGGGCAAGCCAACATC
>ref651000208:v480
AAGCTCGCCTGTATCTTAGTCGGGGTTATCTCAAGCATAATCTCGCCGGCGAGCAAGCCAACATC
>ref651000208:v481
AAGCTCGCCTGTATCTTAGTCGGGGTTATCTCAAGCATAAATTCGGGTGCGGGGAAGCCAACATC
>ref651000208:v482
AAGCTCGCCTGTATCTTAGTCGGGGTTATCTCAAGCATAAATTCGGGTGCGGGCAAGCCAACATC
>ref651000208:v483
AAGCTCGCCTGTATCTTAGTCGGGGTTATCTCAAGCATAAATTCGGGTGCGAGCAAGCCAACATC
>ref651000208:v484
AAGCTCGCCTGTATCTTAGTCGGGGTTATCTCAAGCATAAATTCGAATGCGGGGAAGCCAACATC
>ref651000208:v485
AAGCTCGCCTGTATCTTAGTCGGGGTTATCTCAAGCATAAATTCGAATGCGGGCAAGCCAACATC
>ref651000208:v486
AAGCTCGCCTGTATCTTAGTCGGGGTTATCTCAAGCATAAATTCGAATGCGAGCAAGCCAACATC
>ref651000208:v487
AAGCTCGCCTGTATCTTAGTCGGGGTTATCTCAAGCATAAATTCGACAGCGGGGAAGCCAACATC
>ref651000208:v488
AAGCTCGCCTGTATCTTAGTCGGGGTTATCTCAAGCATAAATTCGACAGCGGGCAAGCCAACATC
>ref651000208:v489
AAGCTCGCCTGTATCTTAGTCGGGGTTATCTCAAGCATAAATTCGACAGCGAGCAAGCCAACATC
>ref651000208:v490
AAGCTCGCCTGTATCTTAGTCGGGGTTATCTCAAGCATAAATTCGTTGGCGGGGAAGCCAACATC
>ref651000208:v491
AAGCTCGCCTGTATCTTAGTCGGGGTTATCTCAAGCATAAATTCGTTGGCGGGCAAGCCAACATC
>ref651000208:v492
AAGCTCGCCTGTATCTTAGTCGGGGTTATCTCAAGCATAAATTCGTTGGCGAGCAAGCCAACATC
>ref651000208:v493
AAGCTCGCCTGTATCTTAGTCGGGGTTATCTCAAGCATAAATTCGCCGGCGGGGAAGCCAACATC
>ref651000208:v494
AAGCTCGCCTGTATCTTAGTCGGGGTTATCTCAAGCATAAATTCGCCGGCGGGCAAGCCAACATC
>ref651000208:v495
AAGCTCGCCTGTATCTTAGTCGGGGTTATCTCAAGCATAAATTCGCCGGCGAGCAAGCCAACATC
>ref651000208:v496
AAGCTCGCCTGTATCTTAGTCGGGGTTATCTCATACATATCGTCGGGTGCGGGGAAGCCAACATC
>ref651000208:v497
AAGCTCGCCTGTATCTTAGTCGGGGTTATCTCATACATATCGTCGGGTGCGGGCAAGCCAACATC
>ref651000208:v498
AAGCTCGCCTGTATCTTAGTCGGGGTTATCTCATACATATCGTCGGGTGCGAGCAAGCCAACATC
>ref651000208:v499
AAGCTCGCCTGTATCTTAGTCGGGGTTATCTCATACATATCGTCGAATGCGGGGAAGCCAACATC
>ref651000208:v500
AAGCTCGCCTGTATCTTAGTCGGGGTTATCTCATACATATCGTCGAATGCGGGCAAGCCAACATC
>ref651000208:v501
AAGCTCGCCTGTATCTTAGTCGGGGTTATCTCATACATATCGTCGAATGCGAGCAAGCCAACATC
>ref651000208:v502
AAGCTCGCCTGTATCTTAGTCGGGGTTATCTCATACATATCGTCGACAGCGGGGAAGCCAACATC
>ref651000208:v503
AAGCTCGCCTGTATCTTAGTCGGGGTTATCTCATACATATCGTCGACAGCGGGCAAGCCAACATC
>ref651000208:v504
AAGCTCGCCTGTATCTTAGTCGGGGTTATCTCATACATATCGTCGACAGCGAGCAAGCCAACATC
>ref651000208:v505
AAGCTCGCCTGTATCTTAGTCGGGGTTATCTCATACATATCGTCGTTGGCGGGGAAGCCAACATC
>ref651000208:v506
AAGCTCGCCTGTATCTTAGTCGGGGTTATCTCATACATATCGTCGTTGGCGGGCAAGCCAACATC
>ref651000208:v507
AAGCTCGCCTGTATCTTAGTCGGGGTTATCTCATACATATCGTCGTTGGCGAGCAAGCCAACATC
>ref651000208:v508
AAGCTCGCCTGTATCTTAGTCGGGGTTATCTCATACATATCGTCGCCGGCGGGGAAGCCAACATC
>ref651000208:v509
AAGCTCGCCTGTATCTTAGTCGGGGTTATCTCATACATATCGTCGCCGGCGGGCAAGCCAACATC
>ref651000208:v510
AAGCTCGCCTGTATCTTAGTCGGGGTTATCTCATACATATCGTCGCCGGCGAGCAAGCCAACATC
>ref651000208:v511
AAGCTCGCCTGTATCTTAGTCGGGGTTATCTCATACATAATCTCGGGTGCGGGGAAGCCAACATC
>ref651000208:v512
AAGCTCGCCTGTATCTTAGTCGGGGTTATCTCATACATAATCTCGGGTGCGGGCAAGCCAACATC
>ref651000208:v513
AAGCTCGCCTGTATCTTAGTCGGGGTTATCTCATACATAATCTCGGGTGCGAGCAAGCCAACATC
>ref651000208:v514
AAGCTCGCCTGTATCTTAGTCGGGGTTATCTCATACATAATCTCGAATGCGGGGAAGCCAACATC
>ref651000208:v515
AAGCTCGCCTGTATCTTAGTCGGGGTTATCTCATACATAATCTCGAATGCGGGCAAGCCAACATC
>ref651000208:v516
AAGCTCGCCTGTATCTTAGTCGGGGTTATCTCATACATAATCTCGAATGCGAGCAAGCCAACATC
>ref651000208:v517
AAGCTCGCCTGTATCTTAGTCGGGGTTATCTCATACATAATCTCGACAGCGGGGAAGCCAACATC
>ref651000208:v518
AAGCTCGCCTGTATCTTAGTCGGGGTTATCTCATACATAATCTCGACAGCGGGCAAGCCAACATC
>ref651000208:v519
AAGCTCGCCTGTATCTTAGTCGGGGTTATCTCATACATAATCTCGACAGCGAGCAAGCCAACATC
>ref651000208:v520
AAGCTCGCCTGTATCTTAGTCGGGGTTATCTCATACATAATCTCGTTGGCGGGGAAGCCAACATC
>ref651000208:v521
AAGCTCGCCTGTATCTTAGTCGGGGTTATCTCATACATAATCTCGTTGGCGGGCAAGCCAACATC
>ref651000208:v522
AAGCTCGCCTGTATCTTAGTCGGGGTTATCTCATACATAATCTCGTTGGCGAGCAAGCCAACATC
>ref651000208:v523
AAGCTCGCCTGTATCTTAGTCGGGGTTATCTCATACATAATCTCGCCGGCGGGGAAGCCAACATC
>ref651000208:v524
AAGCTCGCCTGTATCTTAGTCGGGGTTATCTCATACATAATCTCGCCGGCGGGCAAGCCAACATC
>ref651000208:v525
AAGCTCGCCTGTATCTTAGTCGGGGTTATCTCATACATAATCTCGCCGGCGAGCAAGCCAACATC
>ref651000208:v526
AAGCTCGCCTGTATCTTAGTCGGGGTTATCTCATACATAAATTCGGGTGCGGGGAAGCCAACATC
>ref651000208:v527
AAGCTCGCCTGTATCTTAGTCGGGGTTATCTCATACATAAATTCGGGTGCGGGCAAGCCAACATC
>ref651000208:v528
AAGCTCGCCTGTATCTTAGTCGGGGTTATCTCATACATAAATTCGGGTGCGAGCAAGCCAACATC
>ref651000208:v529
AAGCTCGCCTGTATCTTAGTCGGGGTTATCTCATACATAAATTCGAATGCGGGGAAGCCAACATC
>ref651000208:v530
AAGCTCGCCTGTATCTTAGTCGGGGTTATCTCATACATAAATTCGAATGCGGGCAAGCCAACATC
>ref651000208:v531
AAGCTCGCCTGTATCTTAGTCGGGGTTATCTCATACATAAATTCGAATGCGAGCAAGCCAACATC
>ref651000208:v532
AAGCTCGCCTGTATCTTAGTCGGGGTTATCTCATACATAAATTCGACAGCGGGGAAGCCAACATC
>ref651000208:v533
AAGCTCGCCTGTATCTTAGTCGGGGTTATCTCATACATAAATTCGACAGCGGGCAAGCCAACATC
>ref651000208:v534
AAGCTCGCCTGTATCTTAGTCGGGGTTATCTCATACATAAATTCGACAGCGAGCAAGCCAACATC
>ref651000208:v535
AAGCTCGCCTGTATCTTAGTCGGGGTTATCTCATACATAAATTCGTTGGCGGGGAAGCCAACATC
>ref651000208:v536
AAGCTCGCCTGTATCTTAGTCGGGGTTATCTCATACATAAATTCGTTGGCGGGCAAGCCAACATC
>ref651000208:v537
AAGCTCGCCTGTATCTTAGTCGGGGTTATCTCATACATAAATTCGTTGGCGAGCAAGCCAACATC
>ref651000208:v538
AAGCTCGCCTGTATCTTAGTCGGGGTTATCTCATACATAAATTCGCCGGCGGGGAAGCCAACATC
>ref651000208:v539
AAGCTCGCCTGTATCTTAGTCGGGGTTATCTCATACATAAATTCGCCGGCGGGCAAGCCAACATC
>ref651000208:v540
AAGCTCGCCTGTATCTTAGTCGGGGTTATCTCATACATAAATTCGCCGGCGAGCAAGCCAACATC
>ref651000208:v541
AAGCTCGCCTGTATCTTAGTCGGGGTTATCTCAGCTATATCGTCGGGTGCGGGGAAGCCAACATC
>ref651000208:v542
AAGCTCGCCTGTATCTTAGTCGGGGTTATCTCAGCTATATCGTCGGGTGCGGGCAAGCCAACATC
>ref651000208:v543
AAGCTCGCCTGTATCTTAGTCGGGGTTATCTCAGCTATATCGTCGGGTGCGAGCAAGCCAACATC
>ref651000208:v544
AAGCTCGCCTGTATCTTAGTCGGGGTTATCTCAGCTATATCGTCGAATGCGGGGAAGCCAACATC
>ref651000208:v545
AAGCTCGCCTGTATCTTAGTCGGGGTTATCTCAGCTATATCGTCGAATGCGGGCAAGCCAACATC
>ref651000208:v546
AAGCTCGCCTGTATCTTAGTCGGGGTTATCTCAGCTATATCGTCGAATGCGAGCAAGCCAACATC
>ref651000208:v547
AAGCTCGCCTGTATCTTAGTCGGGGTTATCTCAGCTATATCGTCGACAGCGGGGAAGCCAACATC
>ref651000208:v548
AAGCTCGCCTGTATCTTAGTCGGGGTTATCTCAGCTATATCGTCGACAGCGGGCAAGCCAACATC
>ref651000208:v549
AAGCTCGCCTGTATCTTAGTCGGGGTTATCTCAGCTATATCGTCGACAGCGAGCAAGCCAACATC
>ref651000208:v550
AAGCTCGCCTGTATCTTAGTCGGGGTTATCTCAGCTATATCGTCGTTGGCGGGGAAGCCAACATC
>ref651000208:v551
AAGCTCGCCTGTATCTTAGTCGGGGTTATCTCAGCTATATCGTCGTTGGCGGGCAAGCCAACATC
>ref651000208:v552
AAGCTCGCCTGTATCTTAGTCGGGGTTATCTCAGCTATATCGTCGTTGGCGAGCAAGCCAACATC
>ref651000208:v553
AAGCTCGCCTGTATCTTAGTCGGGGTTATCTCAGCTATATCGTCGCCGGCGGGGAAGCCAACATC
>ref651000208:v554
AAGCTCGCCTGTATCTTAGTCGGGGTTATCTCAGCTATATCGTCGCCGGCGGGCAAGCCAACATC
>ref651000208:v555
AAGCTCGCCTGTATCTTAGTCGGGGTTATCTCAGCTATATCGTCGCCGGCGAGCAAGCCAACATC
>ref651000208:v556
AAGCTCGCCTGTATCTTAGTCGGGGTTATCTCAGCTATAATCTCGGGTGCGGGGAAGCCAACATC
>ref651000208:v557
AAGCTCGCCTGTATCTTAGTCGGGGTTATCTCAGCTATAATCTCGGGTGCGGGCAAGCCAACATC
>ref651000208:v558
AAGCTCGCCTGTATCTTAGTCGGGGTTATCTCAGCTATAATCTCGGGTGCGAGCAAGCCAACATC
>ref651000208:v559
AAGCTCGCCTGTATCTTAGTCGGGGTTATCTCAGCTATAATCTCGAATGCGGGGAAGCCAACATC
>ref651000208:v560
AAGCTCGCCTGTATCTTAGTCGGGGTTATCTCAGCTATAATCTCGAATGCGGGCAAGCCAACATC
>ref651000208:v561
AAGCTCGCCTGTATCTTAGTCGGGGTTATCTCAGCTATAATCTCGAATGCGAGCAAGCCAACATC
>ref651000208:v562
AAGCTCGCCTGTATCTTAGTCGGGGTTATCTCAGCTATAATCTCGACAGCGGGGAAGCCAACATC
>ref651000208:v563
AAGCTCGCCTGTATCTTAGTCGGGGTTATCTCAGCTATAATCTCGACAGCGGGCAAGCCAACATC
>ref651000208:v564
AAGCTCGCCTGTATCTTAGTCGGGGTTATCTCAGCTATAATCTCGACAGCGAGCAAGCCAACATC
>ref651000208:v565
AAGCTCGCCTGTATCTTAGTCGGGGTTATCTCAGCTATAATCTCGTTGGCGGGGAAGCCAACATC
>ref651000208:v566
AAGCTCGCCTGTATCTTAGTCGGGGTTATCTCAGCTATAATCTCGTTGGCGGGCAAGCCAACATC
>ref651000208:v567
AAGCTCGCCTGTATCTTAGTCGGGGTTATCTCAGCTATAATCTCGTTGGCGAGCAAGCCAACATC
>ref651000208:v568
AAGCTCGCCTGTATCTTAGTCGGGGTTATCTCAGCTATAATCTCGCCGGCGGGGAAGCCAACATC
>ref651000208:v569
AAGCTCGCCTGTATCTTAGTCGGGGTTATCTCAGCTATAATCTCGCCGGCGGGCAAGCCAACATC
>ref651000208:v570
AAGCTCGCCTGTATCTTAGTCGGGGTTATCTCAGCTATAATCTCGCCGGCGAGCAAGCCAACATC
>ref651000208:v571
AAGCTCGCCTGTATCTTAGTCGGGGTTATCTCAGCTATAAATTCGGGTGCGGGGAAGCCAACATC
>ref651000208:v572
AAGCTCGCCTGTATCTTAGTCGGGGTTATCTCAGCTATAAATTCGGGTGCGGGCAAGCCAACATC
>ref651000208:v573
AAGCTCGCCTGTATCTTAGTCGGGGTTATCTCAGCTATAAATTCGGGTGCGAGCAAGCCAACATC
>ref651000208:v574
AAGCTCGCCTGTATCTTAGTCGGGGTTATCTCAGCTATAAATTCGAATGCGGGGAAGCCAACATC
>ref651000208:v575
AAGCTCGCCTGTATCTTAGTCGGGGTTATCTCAGCTATAAATTCGAATGCGGGCAAGCCAACATC
>ref651000208:v576
AAGCTCGCCTGTATCTTAGTCGGGGTTATCTCAGCTATAAATTCGAATGCGAGCAAGCCAACATC
>ref651000208:v577
AAGCTCGCCTGTATCTTAGTCGGGGTTATCTCAGCTATAAATTCGACAGCGGGGAAGCCAACATC
>ref651000208:v578
AAGCTCGCCTGTATCTTAGTCGGGGTTATCTCAGCTATAAATTCGACAGCGGGCAAGCCAACATC
>ref651000208:v579
AAGCTCGCCTGTATCTTAGTCGGGGTTATCTCAGCTATAAATTCGACAGCGAGCAAGCCAACATC
>ref651000208:v580
AAGCTCGCCTGTATCTTAGTCGGGGTTATCTCAGCTATAAATTCGTTGGCGGGGAAGCCAACATC
>ref651000208:v581
AAGCTCGCCTGTATCTTAGTCGGGGTTATCTCAGCTATAAATTCGTTGGCGGGCAAGCCAACATC
>ref651000208:v582
AAGCTCGCCTGTATCTTAGTCGGGGTTATCTCAGCTATAAATTCGTTGGCGAGCAAGCCAACATC
>ref651000208:v583
AAGCTCGCCTGTATCTTAGTCGGGGTTATCTCAGCTATAAATTCGCCGGCGGGGAAGCCAACATC
>ref651000208:v584
AAGCTCGCCTGTATCTTAGTCGGGGTTATCTCAGCTATAAATTCGCCGGCGGGCAAGCCAACATC
>ref651000208:v585
AAGCTCGCCTGTATCTTAGTCGGGGTTATCTCAGCTATAAATTCGCCGGCGAGCAAGCCAACATC
>ref651000208:v586
AAGCTCGCCTGTATCTTAGTCGGGGTTATCTCACCCATATCGTCGGGTGCGGGGAAGCCAACATC
>ref651000208:v587
AAGCTCGCCTGTATCTTAGTCGGGGTTATCTCACCCATATCGTCGGGTGCGGGCAAGCCAACATC
>ref651000208:v588
AAGCTCGCCTGTATCTTAGTCGGGGTTATCTCACCCATATCGTCGGGTGCGAGCAAGCCAACATC
>ref651000208:v589
AAGCTCGCCTGTATCTTAGTCGGGGTTATCTCACCCATATCGTCGAATGCGGGGAAGCCAACATC
>ref651000208:v590
AAGCTCGCCTGTATCTTAGTCGGGGTTATCTCACCCATATCGTCGAATGCGGGCAAGCCAACATC
>ref651000208:v591
AAGCTCGCCTGTATCTTAGTCGGGGTTATCTCACCCATATCGTCGAATGCGAGCAAGCCAACATC
>ref651000208:v592
AAGCTCGCCTGTATCTTAGTCGGGGTTATCTCACCCATATCGTCGACAGCGGGGAAGCCAACATC
>ref651000208:v593
AAGCTCGCCTGTATCTTAGTCGGGGTTATCTCACCCATATCGTCGACAGCGGGCAAGCCAACATC
>ref651000208:v594
AAGCTCGCCTGTATCTTAGTCGGGGTTATCTCACCCATATCGTCGACAGCGAGCAAGCCAACATC
>ref651000208:v595
AAGCTCGCCTGTATCTTAGTCGGGGTTATCTCACCCATATCGTCGTTGGCGGGGAAGCCAACATC
>ref651000208:v596
AAGCTCGCCTGTATCTTAGTCGGGGTTATCTCACCCATATCGTCGTTGGCGGGCAAGCCAACATC
>ref651000208:v597
AAGCTCGCCTGTATCTTAGTCGGGGTTATCTCACCCATATCGTCGTTGGCGAGCAAGCCAACATC
>ref651000208:v598
AAGCTCGCCTGTATCTTAGTCGGGGTTATCTCACCCATATCGTCGCCGGCGGGGAAGCCAACATC
>ref651000208:v599
AAGCTCGCCTGTATCTTAGTCGGGGTTATCTCACCCATATCGTCGCCGGCGGGCAAGCCAACATC
>ref651000208:v600
AAGCTCGCCTGTATCTTAGTCGGGGTTATCTCACCCATATCGTCGCCGGCGAGCAAGCCAACATC
>ref651000208:v601
AAGCTCGCCTGTATCTTAGTCGGGGTTATCTCACCCATAATCTCGGGTGCGGGGAAGCCAACATC
>ref651000208:v602
AAGCTCGCCTGTATCTTAGTCGGGGTTATCTCACCCATAATCTCGGGTGCGGGCAAGCCAACATC
>ref651000208:v603
AAGCTCGCCTGTATCTTAGTCGGGGTTATCTCACCCATAATCTCGGGTGCGAGCAAGCCAACATC
>ref651000208:v604
AAGCTCGCCTGTATCTTAGTCGGGGTTATCTCACCCATAATCTCGAATGCGGGGAAGCCAACATC
>ref651000208:v605
AAGCTCGCCTGTATCTTAGTCGGGGTTATCTCACCCATAATCTCGAATGCGGGCAAGCCAACATC
>ref651000208:v606
AAGCTCGCCTGTATCTTAGTCGGGGTTATCTCACCCATAATCTCGAATGCGAGCAAGCCAACATC
>ref651000208:v607
AAGCTCGCCTGTATCTTAGTCGGGGTTATCTCACCCATAATCTCGACAGCGGGGAAGCCAACATC
>ref651000208:v608
AAGCTCGCCTGTATCTTAGTCGGGGTTATCTCACCCATAATCTCGACAGCGGGCAAGCCAACATC
>ref651000208:v609
AAGCTCGCCTGTATCTTAGTCGGGGTTATCTCACCCATAATCTCGACAGCGAGCAAGCCAACATC
>ref651000208:v610
AAGCTCGCCTGTATCTTAGTCGGGGTTATCTCACCCATAATCTCGTTGGCGGGGAAGCCAACATC
>ref651000208:v611
AAGCTCGCCTGTATCTTAGTCGGGGTTATCTCACCCATAATCTCGTTGGCGGGCAAGCCAACATC
>ref651000208:v612
AAGCTCGCCTGTATCTTAGTCGGGGTTATCTCACCCATAATCTCGTTGGCGAGCAAGCCAACATC
>ref651000208:v613
AAGCTCGCCTGTATCTTAGTCGGGGTTATCTCACCCATAATCTCGCCGGCGGGGAAGCCAACATC
>ref651000208:v614
AAGCTCGCCTGTATCTTAGTCGGGGTTATCTCACCCATAATCTCGCCGGCGGGCAAGCCAACATC
>ref651000208:v615
AAGCTCGCCTGTATCTTAGTCGGGGTTATCTCACCCATAATCTCGCCGGCGAGCAAGCCAACATC
>ref651000208:v616
AAGCTCGCCTGTATCTTAGTCGGGGTTATCTCACCCATAAATTCGGGTGCGGGGAAGCCAACATC
>ref651000208:v617
AAGCTCGCCTGTATCTTAGTCGGGGTTATCTCACCCATAAATTCGGGTGCGGGCAAGCCAACATC
>ref651000208:v618
AAGCTCGCCTGTATCTTAGTCGGGGTTATCTCACCCATAAATTCGGGTGCGAGCAAGCCAACATC
>ref651000208:v619
AAGCTCGCCTGTATCTTAGTCGGGGTTATCTCACCCATAAATTCGAATGCGGGGAAGCCAACATC
>ref651000208:v620
AAGCTCGCCTGTATCTTAGTCGGGGTTATCTCACCCATAAATTCGAATGCGGGCAAGCCAACATC
>ref651000208:v621
AAGCTCGCCTGTATCTTAGTCGGGGTTATCTCACCCATAAATTCGAATGCGAGCAAGCCAACATC
>ref651000208:v622
AAGCTCGCCTGTATCTTAGTCGGGGTTATCTCACCCATAAATTCGACAGCGGGGAAGCCAACATC
>ref651000208:v623
AAGCTCGCCTGTATCTTAGTCGGGGTTATCTCACCCATAAATTCGACAGCGGGCAAGCCAACATC
>ref651000208:v624
AAGCTCGCCTGTATCTTAGTCGGGGTTATCTCACCCATAAATTCGACAGCGAGCAAGCCAACATC
>ref651000208:v625
AAGCTCGCCTGTATCTTAGTCGGGGTTATCTCACCCATAAATTCGTTGGCGGGGAAGCCAACATC
>ref651000208:v626
AAGCTCGCCTGTATCTTAGTCGGGGTTATCTCACCCATAAATTCGTTGGCGGGCAAGCCAACATC
>ref651000208:v627
AAGCTCGCCTGTATCTTAGTCGGGGTTATCTCACCCATAAATTCGTTGGCGAGCAAGCCAACATC
>ref651000208:v628
AAGCTCGCCTGTATCTTAGTCGGGGTTATCTCACCCATAAATTCGCCGGCGGGGAAGCCAACATC
>ref651000208:v629
AAGCTCGCCTGTATCTTAGTCGGGGTTATCTCACCCATAAATTCGCCGGCGGGCAAGCCAACATC
>ref651000208:v630
AAGCTCGCCTGTATCTTAGTCGGGGTTATCTCACCCATAAATTCGCCGGCGAGCAAGCCAACATC
>ref651000208:v631
AAGCTCGCCTGTATCTTAGTCGGGGTTATCTCACTAATATCGTCGGGTGCGGGGAAGCCAACATC
>ref651000208:v632
AAGCTCGCCTGTATCTTAGTCGGGGTTATCTCACTAATATCGTCGGGTGCGGGCAAGCCAACATC
>ref651000208:v633
AAGCTCGCCTGTATCTTAGTCGGGGTTATCTCACTAATATCGTCGGGTGCGAGCAAGCCAACATC
>ref651000208:v634
AAGCTCGCCTGTATCTTAGTCGGGGTTATCTCACTAATATCGTCGAATGCGGGGAAGCCAACATC
>ref651000208:v635
AAGCTCGCCTGTATCTTAGTCGGGGTTATCTCACTAATATCGTCGAATGCGGGCAAGCCAACATC
>ref651000208:v636
AAGCTCGCCTGTATCTTAGTCGGGGTTATCTCACTAATATCGTCGAATGCGAGCAAGCCAACATC
>ref651000208:v637
AAGCTCGCCTGTATCTTAGTCGGGGTTATCTCACTAATATCGTCGACAGCGGGGAAGCCAACATC
>ref651000208:v638
AAGCTCGCCTGTATCTTAGTCGGGGTTATCTCACTAATATCGTCGACAGCGGGCAAGCCAACATC
>ref651000208:v639
AAGCTCGCCTGTATCTTAGTCGGGGTTATCTCACTAATATCGTCGACAGCGAGCAAGCCAACATC
>ref651000208:v640
AAGCTCGCCTGTATCTTAGTCGGGGTTATCTCACTAATATCGTCGTTGGCGGGGAAGCCAACATC
>ref651000208:v641
AAGCTCGCCTGTATCTTAGTCGGGGTTATCTCACTAATATCGTCGTTGGCGGGCAAGCCAACATC
>ref651000208:v642
AAGCTCGCCTGTATCTTAGTCGGGGTTATCTCACTAATATCGTCGTTGGCGAGCAAGCCAACATC
>ref651000208:v643
AAGCTCGCCTGTATCTTAGTCGGGGTTATCTCACTAATATCGTCGCCGGCGGGGAAGCCAACATC
>ref651000208:v644
AAGCTCGCCTGTATCTTAGTCGGGGTTATCTCACTAATATCGTCGCCGGCGGGCAAGCCAACATC
>ref651000208:v645
AAGCTCGCCTGTATCTTAGTCGGGGTTATCTCACTAATATCGTCGCCGGCGAGCAAGCCAACATC
>ref651000208:v646
AAGCTCGCCTGTATCTTAGTCGGGGTTATCTCACTAATAATCTCGGGTGCGGGGAAGCCAACATC
>ref651000208:v647
AAGCTCGCCTGTATCTTAGTCGGGGTTATCTCACTAATAATCTCGGGTGCGGGCAAGCCAACATC
>ref651000208:v648
AAGCTCGCCTGTATCTTAGTCGGGGTTATCTCACTAATAATCTCGGGTGCGAGCAAGCCAACATC
>ref651000208:v649
AAGCTCGCCTGTATCTTAGTCGGGGTTATCTCACTAATAATCTCGAATGCGGGGAAGCCAACATC
>ref651000208:v650
AAGCTCGCCTGTATCTTAGTCGGGGTTATCTCACTAATAATCTCGAATGCGGGCAAGCCAACATC
>ref651000208:v651
AAGCTCGCCTGTATCTTAGTCGGGGTTATCTCACTAATAATCTCGAATGCGAGCAAGCCAACATC
>ref651000208:v652
AAGCTCGCCTGTATCTTAGTCGGGGTTATCTCACTAATAATCTCGACAGCGGGGAAGCCAACATC
>ref651000208:v653
AAGCTCGCCTGTATCTTAGTCGGGGTTATCTCACTAATAATCTCGACAGCGGGCAAGCCAACATC
>ref651000208:v654
AAGCTCGCCTGTATCTTAGTCGGGGTTATCTCACTAATAATCTCGACAGCGAGCAAGCCAACATC
>ref651000208:v655
AAGCTCGCCTGTATCTTAGTCGGGGTTATCTCACTAATAATCTCGTTGGCGGGGAAGCCAACATC
>ref651000208:v656
AAGCTCGCCTGTATCTTAGTCGGGGTTATCTCACTAATAATCTCGTTGGCGGGCAAGCCAACATC
>ref651000208:v657
AAGCTCGCCTGTATCTTAGTCGGGGTTATCTCACTAATAATCTCGTTGGCGAGCAAGCCAACATC
>ref651000208:v658
AAGCTCGCCTGTATCTTAGTCGGGGTTATCTCACTAATAATCTCGCCGGCGGGGAAGCCAACATC
>ref651000208:v659
AAGCTCGCCTGTATCTTAGTCGGGGTTATCTCACTAATAATCTCGCCGGCGGGCAAGCCAACATC
>ref651000208:v660
AAGCTCGCCTGTATCTTAGTCGGGGTTATCTCACTAATAATCTCGCCGGCGAGCAAGCCAACATC
>ref651000208:v661
AAGCTCGCCTGTATCTTAGTCGGGGTTATCTCACTAATAAATTCGGGTGCGGGGAAGCCAACATC
>ref651000208:v662
AAGCTCGCCTGTATCTTAGTCGGGGTTATCTCACTAATAAATTCGGGTGCGGGCAAGCCAACATC
>ref651000208:v663
AAGCTCGCCTGTATCTTAGTCGGGGTTATCTCACTAATAAATTCGGGTGCGAGCAAGCCAACATC
>ref651000208:v664
AAGCTCGCCTGTATCTTAGTCGGGGTTATCTCACTAATAAATTCGAATGCGGGGAAGCCAACATC
>ref651000208:v665
AAGCTCGCCTGTATCTTAGTCGGGGTTATCTCACTAATAAATTCGAATGCGGGCAAGCCAACATC
>ref651000208:v666
AAGCTCGCCTGTATCTTAGTCGGGGTTATCTCACTAATAAATTCGAATGCGAGCAAGCCAACATC
>ref651000208:v667
AAGCTCGCCTGTATCTTAGTCGGGGTTATCTCACTAATAAATTCGACAGCGGGGAAGCCAACATC
>ref651000208:v668
AAGCTCGCCTGTATCTTAGTCGGGGTTATCTCACTAATAAATTCGACAGCGGGCAAGCCAACATC
>ref651000208:v669
AAGCTCGCCTGTATCTTAGTCGGGGTTATCTCACTAATAAATTCGACAGCGAGCAAGCCAACATC
>ref651000208:v670
AAGCTCGCCTGTATCTTAGTCGGGGTTATCTCACTAATAAATTCGTTGGCGGGGAAGCCAACATC
>ref651000208:v671
AAGCTCGCCTGTATCTTAGTCGGGGTTATCTCACTAATAAATTCGTTGGCGGGCAAGCCAACATC
>ref651000208:v672
AAGCTCGCCTGTATCTTAGTCGGGGTTATCTCACTAATAAATTCGTTGGCGAGCAAGCCAACATC
>ref651000208:v673
AAGCTCGCCTGTATCTTAGTCGGGGTTATCTCACTAATAAATTCGCCGGCGGGGAAGCCAACATC
>ref651000208:v674
AAGCTCGCCTGTATCTTAGTCGGGGTTATCTCACTAATAAATTCGCCGGCGGGCAAGCCAACATC
>ref651000208:v675
AAGCTCGCCTGTATCTTAGTCGGGGTTATCTCACTAATAAATTCGCCGGCGAGCAAGCCAACATC
>ref651000208:v676
AAGCTCGCCTGTATCTTAGTCATCGTTGCATCAAGCATATCGTCGGGTGCGGGGAAGCCAACATC
>ref651000208:v677
AAGCTCGCCTGTATCTTAGTCATCGTTGCATCAAGCATATCGTCGGGTGCGGGCAAGCCAACATC
>ref651000208:v678
AAGCTCGCCTGTATCTTAGTCATCGTTGCATCAAGCATATCGTCGGGTGCGAGCAAGCCAACATC
>ref651000208:v679
AAGCTCGCCTGTATCTTAGTCATCGTTGCATCAAGCATATCGTCGAATGCGGGGAAGCCAACATC
>ref651000208:v680
AAGCTCGCCTGTATCTTAGTCATCGTTGCATCAAGCATATCGTCGAATGCGGGCAAGCCAACATC
>ref651000208:v681
AAGCTCGCCTGTATCTTAGTCATCGTTGCATCAAGCATATCGTCGAATGCGAGCAAGCCAACATC
>ref651000208:v682
AAGCTCGCCTGTATCTTAGTCATCGTTGCATCAAGCATATCGTCGACAGCGGGGAAGCCAACATC
>ref651000208:v683
AAGCTCGCCTGTATCTTAGTCATCGTTGCATCAAGCATATCGTCGACAGCGGGCAAGCCAACATC
>ref651000208:v684
AAGCTCGCCTGTATCTTAGTCATCGTTGCATCAAGCATATCGTCGACAGCGAGCAAGCCAACATC
>ref651000208:v685
AAGCTCGCCTGTATCTTAGTCATCGTTGCATCAAGCATATCGTCGTTGGCGGGGAAGCCAACATC
>ref651000208:v686
AAGCTCGCCTGTATCTTAGTCATCGTTGCATCAAGCATATCGTCGTTGGCGGGCAAGCCAACATC
>ref651000208:v687
AAGCTCGCCTGTATCTTAGTCATCGTTGCATCAAGCATATCGTCGTTGGCGAGCAAGCCAACATC
>ref651000208:v688
AAGCTCGCCTGTATCTTAGTCATCGTTGCATCAAGCATATCGTCGCCGGCGGGGAAGCCAACATC
>ref651000208:v689
AAGCTCGCCTGTATCTTAGTCATCGTTGCATCAAGCATATCGTCGCCGGCGGGCAAGCCAACATC
>ref651000208:v690
AAGCTCGCCTGTATCTTAGTCATCGTTGCATCAAGCATATCGTCGCCGGCGAGCAAGCCAACATC
>ref651000208:v691
AAGCTCGCCTGTATCTTAGTCATCGTTGCATCAAGCATAATCTCGGGTGCGGGGAAGCCAACATC
>ref651000208:v692
AAGCTCGCCTGTATCTTAGTCATCGTTGCATCAAGCATAATCTCGGGTGCGGGCAAGCCAACATC
>ref651000208:v693
AAGCTCGCCTGTATCTTAGTCATCGTTGCATCAAGCATAATCTCGGGTGCGAGCAAGCCAACATC
>ref651000208:v694
AAGCTCGCCTGTATCTTAGTCATCGTTGCATCAAGCATAATCTCGAATGCGGGGAAGCCAACATC
>ref651000208:v695
AAGCTCGCCTGTATCTTAGTCATCGTTGCATCAAGCATAATCTCGAATGCGGGCAAGCCAACATC
>ref651000208:v696
AAGCTCGCCTGTATCTTAGTCATCGTTGCATCAAGCATAATCTCGAATGCGAGCAAGCCAACATC
>ref651000208:v697
AAGCTCGCCTGTATCTTAGTCATCGTTGCATCAAGCATAATCTCGACAGCGGGGAAGCCAACATC
>ref651000208:v698
AAGCTCGCCTGTATCTTAGTCATCGTTGCATCAAGCATAATCTCGACAGCGGGCAAGCCAACATC
>ref651000208:v699
AAGCTCGCCTGTATCTTAGTCATCGTTGCATCAAGCATAATCTCGACAGCGAGCAAGCCAACATC
>ref651000208:v700
AAGCTCGCCTGTATCTTAGTCATCGTTGCATCAAGCATAATCTCGTTGGCGGGGAAGCCAACATC
>ref651000208:v701
AAGCTCGCCTGTATCTTAGTCATCGTTGCATCAAGCATAATCTCGTTGGCGGGCAAGCCAACATC
>ref651000208:v702
AAGCTCGCCTGTATCTTAGTCATCGTTGCATCAAGCATAATCTCGTTGGCGAGCAAGCCAACATC
>ref651000208:v703
AAGCTCGCCTGTATCTTAGTCATCGTTGCATCAAGCATAATCTCGCCGGCGGGGAAGCCAACATC
>ref651000208:v704
AAGCTCGCCTGTATCTTAGTCATCGTTGCATCAAGCATAATCTCGCCGGCGGGCAAGCCAACATC
>ref651000208:v705
AAGCTCGCCTGTATCTTAGTCATCGTTGCATCAAGCATAATCTCGCCGGCGAGCAAGCCAACATC
>ref651000208:v706
AAGCTCGCCTGTATCTTAGTCATCGTTGCATCAAGCATAAATTCGGGTGCGGGGAAGCCAACATC
>ref651000208:v707
AAGCTCGCCTGTATCTTAGTCATCGTTGCATCAAGCATAAATTCGGGTGCGGGCAAGCCAACATC
>ref651000208:v708
AAGCTCGCCTGTATCTTAGTCATCGTTGCATCAAGCATAAATTCGGGTGCGAGCAAGCCAACATC
>ref651000208:v709
AAGCTCGCCTGTATCTTAGTCATCGTTGCATCAAGCATAAATTCGAATGCGGGGAAGCCAACATC
>ref651000208:v710
AAGCTCGCCTGTATCTTAGTCATCGTTGCATCAAGCATAAATTCGAATGCGGGCAAGCCAACATC
>ref651000208:v711
AAGCTCGCCTGTATCTTAGTCATCGTTGCATCAAGCATAAATTCGAATGCGAGCAAGCCAACATC
>ref651000208:v712
AAGCTCGCCTGTATCTTAGTCATCGTTGCATCAAGCATAAATTCGACAGCGGGGAAGCCAACATC
>ref651000208:v713
AAGCTCGCCTGTATCTTAGTCATCGTTGCATCAAGCATAAATTCGACAGCGGGCAAGCCAACATC
>ref651000208:v714
AAGCTCGCCTGTATCTTAGTCATCGTTGCATCAAGCATAAATTCGACAGCGAGCAAGCCAACATC
>ref651000208:v715
AAGCTCGCCTGTATCTTAGTCATCGTTGCATCAAGCATAAATTCGTTGGCGGGGAAGCCAACATC
>ref651000208:v716
AAGCTCGCCTGTATCTTAGTCATCGTTGCATCAAGCATAAATTCGTTGGCGGGCAAGCCAACATC
>ref651000208:v717
AAGCTCGCCTGTATCTTAGTCATCGTTGCATCAAGCATAAATTCGTTGGCGAGCAAGCCAACATC
>ref651000208:v718
AAGCTCGCCTGTATCTTAGTCATCGTTGCATCAAGCATAAATTCGCCGGCGGGGAAGCCAACATC
>ref651000208:v719
AAGCTCGCCTGTATCTTAGTCATCGTTGCATCAAGCATAAATTCGCCGGCGGGCAAGCCAACATC
>ref651000208:v720
AAGCTCGCCTGTATCTTAGTCATCGTTGCATCAAGCATAAATTCGCCGGCGAGCAAGCCAACATC
>ref651000208:v721
AAGCTCGCCTGTATCTTAGTCATCGTTGCATCATACATATCGTCGGGTGCGGGGAAGCCAACATC
>ref651000208:v722
AAGCTCGCCTGTATCTTAGTCATCGTTGCATCATACATATCGTCGGGTGCGGGCAAGCCAACATC
>ref651000208:v723
AAGCTCGCCTGTATCTTAGTCATCGTTGCATCATACATATCGTCGGGTGCGAGCAAGCCAACATC
>ref651000208:v724
AAGCTCGCCTGTATCTTAGTCATCGTTGCATCATACATATCGTCGAATGCGGGGAAGCCAACATC
>ref651000208:v725
AAGCTCGCCTGTATCTTAGTCATCGTTGCATCATACATATCGTCGAATGCGGGCAAGCCAACATC
>ref651000208:v726
AAGCTCGCCTGTATCTTAGTCATCGTTGCATCATACATATCGTCGAATGCGAGCAAGCCAACATC
>ref651000208:v727
AAGCTCGCCTGTATCTTAGTCATCGTTGCATCATACATATCGTCGACAGCGGGGAAGCCAACATC
>ref651000208:v728
AAGCTCGCCTGTATCTTAGTCATCGTTGCATCATACATATCGTCGACAGCGGGCAAGCCAACATC
>ref651000208:v729
AAGCTCGCCTGTATCTTAGTCATCGTTGCATCATACATATCGTCGACAGCGAGCAAGCCAACATC
>ref651000208:v730
AAGCTCGCCTGTATCTTAGTCATCGTTGCATCATACATATCGTCGTTGGCGGGGAAGCCAACATC
>ref651000208:v731
AAGCTCGCCTGTATCTTAGTCATCGTTGCATCATACATATCGTCGTTGGCGGGCAAGCCAACATC
>ref651000208:v732
AAGCTCGCCTGTATCTTAGTCATCGTTGCATCATACATATCGTCGTTGGCGAGCAAGCCAACATC
>ref651000208:v733
AAGCTCGCCTGTATCTTAGTCATCGTTGCATCATACATATCGTCGCCGGCGGGGAAGCCAACATC
>ref651000208:v734
AAGCTCGCCTGTATCTTAGTCATCGTTGCATCATACATATCGTCGCCGGCGGGCAAGCCAACATC
>ref651000208:v735
AAGCTCGCCTGTATCTTAGTCATCGTTGCATCATACATATCGTCGCCGGCGAGCAAGCCAACATC
>ref651000208:v736
AAGCTCGCCTGTATCTTAGTCATCGTTGCATCATACATAATCTCGGGTGCGGGGAAGCCAACATC
>ref651000208:v737
AAGCTCGCCTGTATCTTAGTCATCGTTGCATCATACATAATCTCGGGTGCGGGCAAGCCAACATC
>ref651000208:v738
AAGCTCGCCTGTATCTTAGTCATCGTTGCATCATACATAATCTCGGGTGCGAGCAAGCCAACATC
>ref651000208:v739
AAGCTCGCCTGTATCTTAGTCATCGTTGCATCATACATAATCTCGAATGCGGGGAAGCCAACATC
>ref651000208:v740
AAGCTCGCCTGTATCTTAGTCATCGTTGCATCATACATAATCTCGAATGCGGGCAAGCCAACATC
>ref651000208:v741
AAGCTCGCCTGTATCTTAGTCATCGTTGCATCATACATAATCTCGAATGCGAGCAAGCCAACATC
>ref651000208:v742
AAGCTCGCCTGTATCTTAGTCATCGTTGCATCATACATAATCTCGACAGCGGGGAAGCCAACATC
>ref651000208:v743
AAGCTCGCCTGTATCTTAGTCATCGTTGCATCATACATAATCTCGACAGCGGGCAAGCCAACATC
>ref651000208:v744
AAGCTCGCCTGTATCTTAGTCATCGTTGCATCATACATAATCTCGACAGCGAGCAAGCCAACATC
>ref651000208:v745
AAGCTCGCCTGTATCTTAGTCATCGTTGCATCATACATAATCTCGTTGGCGGGGAAGCCAACATC
>ref651000208:v746
AAGCTCGCCTGTATCTTAGTCATCGTTGCATCATACATAATCTCGTTGGCGGGCAAGCCAACATC
>ref651000208:v747
AAGCTCGCCTGTATCTTAGTCATCGTTGCATCATACATAATCTCGTTGGCGAGCAAGCCAACATC
>ref651000208:v748
AAGCTCGCCTGTATCTTAGTCATCGTTGCATCATACATAATCTCGCCGGCGGGGAAGCCAACATC
>ref651000208:v749
AAGCTCGCCTGTATCTTAGTCATCGTTGCATCATACATAATCTCGCCGGCGGGCAAGCCAACATC
>ref651000208:v750
AAGCTCGCCTGTATCTTAGTCATCGTTGCATCATACATAATCTCGCCGGCGAGCAAGCCAACATC
>ref651000208:v751
AAGCTCGCCTGTATCTTAGTCATCGTTGCATCATACATAAATTCGGGTGCGGGGAAGCCAACATC
>ref651000208:v752
AAGCTCGCCTGTATCTTAGTCATCGTTGCATCATACATAAATTCGGGTGCGGGCAAGCCAACATC
>ref651000208:v753
AAGCTCGCCTGTATCTTAGTCATCGTTGCATCATACATAAATTCGGGTGCGAGCAAGCCAACATC
>ref651000208:v754
AAGCTCGCCTGTATCTTAGTCATCGTTGCATCATACATAAATTCGAATGCGGGGAAGCCAACATC
>ref651000208:v755
AAGCTCGCCTGTATCTTAGTCATCGTTGCATCATACATAAATTCGAATGCGGGCAAGCCAACATC
>ref651000208:v756
AAGCTCGCCTGTATCTTAGTCATCGTTGCATCATACATAAATTCGAATGCGAGCAAGCCAACATC
>ref651000208:v757
AAGCTCGCCTGTATCTTAGTCATCGTTGCATCATACATAAATTCGACAGCGGGGAAGCCAACATC
>ref651000208:v758
AAGCTCGCCTGTATCTTAGTCATCGTTGCATCATACATAAATTCGACAGCGGGCAAGCCAACATC
>ref651000208:v759
AAGCTCGCCTGTATCTTAGTCATCGTTGCATCATACATAAATTCGACAGCGAGCAAGCCAACATC
>ref651000208:v760
AAGCTCGCCTGTATCTTAGTCATCGTTGCATCATACATAAATTCGTTGGCGGGGAAGCCAACATC
>ref651000208:v761
AAGCTCGCCTGTATCTTAGTCATCGTTGCATCATACATAAATTCGTTGGCGGGCAAGCCAACATC
>ref651000208:v762
AAGCTCGCCTGTATCTTAGTCATCGTTGCATCATACATAAATTCGTTGGCGAGCAAGCCAACATC
>ref651000208:v763
AAGCTCGCCTGTATCTTAGTCATCGTTGCATCATACATAAATTCGCCGGCGGGGAAGCCAACATC
>ref651000208:v764
AAGCTCGCCTGTATCTTAGTCATCGTTGCATCATACATAAATTCGCCGGCGGGCAAGCCAACATC
>ref651000208:v765
AAGCTCGCCTGTATCTTAGTCATCGTTGCATCATACATAAATTCGCCGGCGAGCAAGCCAACATC
>ref651000208:v766
AAGCTCGCCTGTATCTTAGTCATCGTTGCATCAGCTATATCGTCGGGTGCGGGGAAGCCAACATC
>ref651000208:v767
AAGCTCGCCTGTATCTTAGTCATCGTTGCATCAGCTATATCGTCGGGTGCGGGCAAGCCAACATC
>ref651000208:v768
AAGCTCGCCTGTATCTTAGTCATCGTTGCATCAGCTATATCGTCGGGTGCGAGCAAGCCAACATC
>ref651000208:v769
AAGCTCGCCTGTATCTTAGTCATCGTTGCATCAGCTATATCGTCGAATGCGGGGAAGCCAACATC
>ref651000208:v770
AAGCTCGCCTGTATCTTAGTCATCGTTGCATCAGCTATATCGTCGAATGCGGGCAAGCCAACATC
>ref651000208:v771
AAGCTCGCCTGTATCTTAGTCATCGTTGCATCAGCTATATCGTCGAATGCGAGCAAGCCAACATC
>ref651000208:v772
AAGCTCGCCTGTATCTTAGTCATCGTTGCATCAGCTATATCGTCGACAGCGGGGAAGCCAACATC
>ref651000208:v773
AAGCTCGCCTGTATCTTAGTCATCGTTGCATCAGCTATATCGTCGACAGCGGGCAAGCCAACATC
>ref651000208:v774
AAGCTCGCCTGTATCTTAGTCATCGTTGCATCAGCTATATCGTCGACAGCGAGCAAGCCAACATC
>ref651000208:v775
AAGCTCGCCTGTATCTTAGTCATCGTTGCATCAGCTATATCGTCGTTGGCGGGGAAGCCAACATC
>ref651000208:v776
AAGCTCGCCTGTATCTTAGTCATCGTTGCATCAGCTATATCGTCGTTGGCGGGCAAGCCAACATC
>ref651000208:v777
AAGCTCGCCTGTATCTTAGTCATCGTTGCATCAGCTATATCGTCGTTGGCGAGCAAGCCAACATC
>ref651000208:v778
AAGCTCGCCTGTATCTTAGTCATCGTTGCATCAGCTATATCGTCGCCGGCGGGGAAGCCAACATC
>ref651000208:v779
AAGCTCGCCTGTATCTTAGTCATCGTTGCATCAGCTATATCGTCGCCGGCGGGCAAGCCAACATC
>ref651000208:v780
AAGCTCGCCTGTATCTTAGTCATCGTTGCATCAGCTATATCGTCGCCGGCGAGCAAGCCAACATC
>ref651000208:v781
AAGCTCGCCTGTATCTTAGTCATCGTTGCATCAGCTATAATCTCGGGTGCGGGGAAGCCAACATC
>ref651000208:v782
AAGCTCGCCTGTATCTTAGTCATCGTTGCATCAGCTATAATCTCGGGTGCGGGCAAGCCAACATC
>ref651000208:v783
AAGCTCGCCTGTATCTTAGTCATCGTTGCATCAGCTATAATCTCGGGTGCGAGCAAGCCAACATC
>ref651000208:v784
AAGCTCGCCTGTATCTTAGTCATCGTTGCATCAGCTATAATCTCGAATGCGGGGAAGCCAACATC
>ref651000208:v785
AAGCTCGCCTGTATCTTAGTCATCGTTGCATCAGCTATAATCTCGAATGCGGGCAAGCCAACATC
>ref651000208:v786
AAGCTCGCCTGTATCTTAGTCATCGTTGCATCAGCTATAATCTCGAATGCGAGCAAGCCAACATC
>ref651000208:v787
AAGCTCGCCTGTATCTTAGTCATCGTTGCATCAGCTATAATCTCGACAGCGGGGAAGCCAACATC
>ref651000208:v788
AAGCTCGCCTGTATCTTAGTCATCGTTGCATCAGCTATAATCTCGACAGCGGGCAAGCCAACATC
>ref651000208:v789
AAGCTCGCCTGTATCTTAGTCATCGTTGCATCAGCTATAATCTCGACAGCGAGCAAGCCAACATC
>ref651000208:v790
AAGCTCGCCTGTATCTTAGTCATCGTTGCATCAGCTATAATCTCGTTGGCGGGGAAGCCAACATC
>ref651000208:v791
AAGCTCGCCTGTATCTTAGTCATCGTTGCATCAGCTATAATCTCGTTGGCGGGCAAGCCAACATC
>ref651000208:v792
AAGCTCGCCTGTATCTTAGTCATCGTTGCATCAGCTATAATCTCGTTGGCGAGCAAGCCAACATC
>ref651000208:v793
AAGCTCGCCTGTATCTTAGTCATCGTTGCATCAGCTATAATCTCGCCGGCGGGGAAGCCAACATC
>ref651000208:v794
AAGCTCGCCTGTATCTTAGTCATCGTTGCATCAGCTATAATCTCGCCGGCGGGCAAGCCAACATC
>ref651000208:v795
AAGCTCGCCTGTATCTTAGTCATCGTTGCATCAGCTATAATCTCGCCGGCGAGCAAGCCAACATC
>ref651000208:v796
AAGCTCGCCTGTATCTTAGTCATCGTTGCATCAGCTATAAATTCGGGTGCGGGGAAGCCAACATC
>ref651000208:v797
AAGCTCGCCTGTATCTTAGTCATCGTTGCATCAGCTATAAATTCGGGTGCGGGCAAGCCAACATC
>ref651000208:v798
AAGCTCGCCTGTATCTTAGTCATCGTTGCATCAGCTATAAATTCGGGTGCGAGCAAGCCAACATC
>ref651000208:v799
AAGCTCGCCTGTATCTTAGTCATCGTTGCATCAGCTATAAATTCGAATGCGGGGAAGCCAACATC
>ref651000208:v800
AAGCTCGCCTGTATCTTAGTCATCGTTGCATCAGCTATAAATTCGAATGCGGGCAAGCCAACATC
>ref651000208:v801
AAGCTCGCCTGTATCTTAGTCATCGTTGCATCAGCTATAAATTCGAATGCGAGCAAGCCAACATC
>ref651000208:v802
AAGCTCGCCTGTATCTTAGTCATCGTTGCATCAGCTATAAATTCGACAGCGGGGAAGCCAACATC
>ref651000208:v803
AAGCTCGCCTGTATCTTAGTCATCGTTGCATCAGCTATAAATTCGACAGCGGGCAAGCCAACATC
>ref651000208:v804
AAGCTCGCCTGTATCTTAGTCATCGTTGCATCAGCTATAAATTCGACAGCGAGCAAGCCAACATC
>ref651000208:v805
AAGCTCGCCTGTATCTTAGTCATCGTTGCATCAGCTATAAATTCGTTGGCGGGGAAGCCAACATC
>ref651000208:v806
AAGCTCGCCTGTATCTTAGTCATCGTTGCATCAGCTATAAATTCGTTGGCGGGCAAGCCAACATC
>ref651000208:v807
AAGCTCGCCTGTATCTTAGTCATCGTTGCATCAGCTATAAATTCGTTGGCGAGCAAGCCAACATC
>ref651000208:v808
AAGCTCGCCTGTATCTTAGTCATCGTTGCATCAGCTATAAATTCGCCGGCGGGGAAGCCAACATC
>ref651000208:v809
AAGCTCGCCTGTATCTTAGTCATCGTTGCATCAGCTATAAATTCGCCGGCGGGCAAGCCAACATC
>ref651000208:v810
AAGCTCGCCTGTATCTTAGTCATCGTTGCATCAGCTATAAATTCGCCGGCGAGCAAGCCAACATC
>ref651000208:v811
AAGCTCGCCTGTATCTTAGTCATCGTTGCATCACCCATATCGTCGGGTGCGGGGAAGCCAACATC
>ref651000208:v812
AAGCTCGCCTGTATCTTAGTCATCGTTGCATCACCCATATCGTCGGGTGCGGGCAAGCCAACATC
>ref651000208:v813
AAGCTCGCCTGTATCTTAGTCATCGTTGCATCACCCATATCGTCGGGTGCGAGCAAGCCAACATC
>ref651000208:v814
AAGCTCGCCTGTATCTTAGTCATCGTTGCATCACCCATATCGTCGAATGCGGGGAAGCCAACATC
>ref651000208:v815
AAGCTCGCCTGTATCTTAGTCATCGTTGCATCACCCATATCGTCGAATGCGGGCAAGCCAACATC
>ref651000208:v816
AAGCTCGCCTGTATCTTAGTCATCGTTGCATCACCCATATCGTCGAATGCGAGCAAGCCAACATC
>ref651000208:v817
AAGCTCGCCTGTATCTTAGTCATCGTTGCATCACCCATATCGTCGACAGCGGGGAAGCCAACATC
>ref651000208:v818
AAGCTCGCCTGTATCTTAGTCATCGTTGCATCACCCATATCGTCGACAGCGGGCAAGCCAACATC
>ref651000208:v819
AAGCTCGCCTGTATCTTAGTCATCGTTGCATCACCCATATCGTCGACAGCGAGCAAGCCAACATC
>ref651000208:v820
AAGCTCGCCTGTATCTTAGTCATCGTTGCATCACCCATATCGTCGTTGGCGGGGAAGCCAACATC
>ref651000208:v821
AAGCTCGCCTGTATCTTAGTCATCGTTGCATCACCCATATCGTCGTTGGCGGGCAAGCCAACATC
>ref651000208:v822
AAGCTCGCCTGTATCTTAGTCATCGTTGCATCACCCATATCGTCGTTGGCGAGCAAGCCAACATC
>ref651000208:v823
AAGCTCGCCTGTATCTTAGTCATCGTTGCATCACCCATATCGTCGCCGGCGGGGAAGCCAACATC
>ref651000208:v824
AAGCTCGCCTGTATCTTAGTCATCGTTGCATCACCCATATCGTCGCCGGCGGGCAAGCCAACATC
>ref651000208:v825
AAGCTCGCCTGTATCTTAGTCATCGTTGCATCACCCATATCGTCGCCGGCGAGCAAGCCAACATC
>ref651000208:v826
AAGCTCGCCTGTATCTTAGTCATCGTTGCATCACCCATAATCTCGGGTGCGGGGAAGCCAACATC
>ref651000208:v827
AAGCTCGCCTGTATCTTAGTCATCGTTGCATCACCCATAATCTCGGGTGCGGGCAAGCCAACATC
>ref651000208:v828
AAGCTCGCCTGTATCTTAGTCATCGTTGCATCACCCATAATCTCGGGTGCGAGCAAGCCAACATC
>ref651000208:v829
AAGCTCGCCTGTATCTTAGTCATCGTTGCATCACCCATAATCTCGAATGCGGGGAAGCCAACATC
>ref651000208:v830
AAGCTCGCCTGTATCTTAGTCATCGTTGCATCACCCATAATCTCGAATGCGGGCAAGCCAACATC
>ref651000208:v831
AAGCTCGCCTGTATCTTAGTCATCGTTGCATCACCCATAATCTCGAATGCGAGCAAGCCAACATC
>ref651000208:v832
AAGCTCGCCTGTATCTTAGTCATCGTTGCATCACCCATAATCTCGACAGCGGGGAAGCCAACATC
>ref651000208:v833
AAGCTCGCCTGTATCTTAGTCATCGTTGCATCACCCATAATCTCGACAGCGGGCAAGCCAACATC
>ref651000208:v834
AAGCTCGCCTGTATCTTAGTCATCGTTGCATCACCCATAATCTCGACAGCGAGCAAGCCAACATC
>ref651000208:v835
AAGCTCGCCTGTATCTTAGTCATCGTTGCATCACCCATAATCTCGTTGGCGGGGAAGCCAACATC
>ref651000208:v836
AAGCTCGCCTGTATCTTAGTCATCGTTGCATCACCCATAATCTCGTTGGCGGGCAAGCCAACATC
>ref651000208:v837
AAGCTCGCCTGTATCTTAGTCATCGTTGCATCACCCATAATCTCGTTGGCGAGCAAGCCAACATC
>ref651000208:v838
AAGCTCGCCTGTATCTTAGTCATCGTTGCATCACCCATAATCTCGCCGGCGGGGAAGCCAACATC
>ref651000208:v839
AAGCTCGCCTGTATCTTAGTCATCGTTGCATCACCCATAATCTCGCCGGCGGGCAAGCCAACATC
>ref651000208:v840
AAGCTCGCCTGTATCTTAGTCATCGTTGCATCACCCATAATCTCGCCGGCGAGCAAGCCAACATC
>ref651000208:v841
AAGCTCGCCTGTATCTTAGTCATCGTTGCATCACCCATAAATTCGGGTGCGGGGAAGCCAACATC
>ref651000208:v842
AAGCTCGCCTGTATCTTAGTCATCGTTGCATCACCCATAAATTCGGGTGCGGGCAAGCCAACATC
>ref651000208:v843
AAGCTCGCCTGTATCTTAGTCATCGTTGCATCACCCATAAATTCGGGTGCGAGCAAGCCAACATC
>ref651000208:v844
AAGCTCGCCTGTATCTTAGTCATCGTTGCATCACCCATAAATTCGAATGCGGGGAAGCCAACATC
>ref651000208:v845
AAGCTCGCCTGTATCTTAGTCATCGTTGCATCACCCATAAATTCGAATGCGGGCAAGCCAACATC
>ref651000208:v846
AAGCTCGCCTGTATCTTAGTCATCGTTGCATCACCCATAAATTCGAATGCGAGCAAGCCAACATC
>ref651000208:v847
AAGCTCGCCTGTATCTTAGTCATCGTTGCATCACCCATAAATTCGACAGCGGGGAAGCCAACATC
>ref651000208:v848
AAGCTCGCCTGTATCTTAGTCATCGTTGCATCACCCATAAATTCGACAGCGGGCAAGCCAACATC
>ref651000208:v849
AAGCTCGCCTGTATCTTAGTCATCGTTGCATCACCCATAAATTCGACAGCGAGCAAGCCAACATC
>ref651000208:v850
AAGCTCGCCTGTATCTTAGTCATCGTTGCATCACCCATAAATTCGTTGGCGGGGAAGCCAACATC
>ref651000208:v851
AAGCTCGCCTGTATCTTAGTCATCGTTGCATCACCCATAAATTCGTTGGCGGGCAAGCCAACATC
>ref651000208:v852
AAGCTCGCCTGTATCTTAGTCATCGTTGCATCACCCATAAATTCGTTGGCGAGCAAGCCAACATC
>ref651000208:v853
AAGCTCGCCTGTATCTTAGTCATCGTTGCATCACCCATAAATTCGCCGGCGGGGAAGCCAACATC
>ref651000208:v854
AAGCTCGCCTGTATCTTAGTCATCGTTGCATCACCCATAAATTCGCCGGCGGGCAAGCCAACATC
>ref651000208:v855
AAGCTCGCCTGTATCTTAGTCATCGTTGCATCACCCATAAATTCGCCGGCGAGCAAGCCAACATC
>ref651000208:v856
AAGCTCGCCTGTATCTTAGTCATCGTTGCATCACTAATATCGTCGGGTGCGGGGAAGCCAACATC
>ref651000208:v857
AAGCTCGCCTGTATCTTAGTCATCGTTGCATCACTAATATCGTCGGGTGCGGGCAAGCCAACATC
>ref651000208:v858
AAGCTCGCCTGTATCTTAGTCATCGTTGCATCACTAATATCGTCGGGTGCGAGCAAGCCAACATC
>ref651000208:v859
AAGCTCGCCTGTATCTTAGTCATCGTTGCATCACTAATATCGTCGAATGCGGGGAAGCCAACATC
>ref651000208:v860
AAGCTCGCCTGTATCTTAGTCATCGTTGCATCACTAATATCGTCGAATGCGGGCAAGCCAACATC
>ref651000208:v861
AAGCTCGCCTGTATCTTAGTCATCGTTGCATCACTAATATCGTCGAATGCGAGCAAGCCAACATC
>ref651000208:v862
AAGCTCGCCTGTATCTTAGTCATCGTTGCATCACTAATATCGTCGACAGCGGGGAAGCCAACATC
>ref651000208:v863
AAGCTCGCCTGTATCTTAGTCATCGTTGCATCACTAATATCGTCGACAGCGGGCAAGCCAACATC
>ref651000208:v864
AAGCTCGCCTGTATCTTAGTCATCGTTGCATCACTAATATCGTCGACAGCGAGCAAGCCAACATC
>ref651000208:v865
AAGCTCGCCTGTATCTTAGTCATCGTTGCATCACTAATATCGTCGTTGGCGGGGAAGCCAACATC
>ref651000208:v866
AAGCTCGCCTGTATCTTAGTCATCGTTGCATCACTAATATCGTCGTTGGCGGGCAAGCCAACATC
>ref651000208:v867
AAGCTCGCCTGTATCTTAGTCATCGTTGCATCACTAATATCGTCGTTGGCGAGCAAGCCAACATC
>ref651000208:v868
AAGCTCGCCTGTATCTTAGTCATCGTTGCATCACTAATATCGTCGCCGGCGGGGAAGCCAACATC
>ref651000208:v869
AAGCTCGCCTGTATCTTAGTCATCGTTGCATCACTAATATCGTCGCCGGCGGGCAAGCCAACATC
>ref651000208:v870
AAGCTCGCCTGTATCTTAGTCATCGTTGCATCACTAATATCGTCGCCGGCGAGCAAGCCAACATC
>ref651000208:v871
AAGCTCGCCTGTATCTTAGTCATCGTTGCATCACTAATAATCTCGGGTGCGGGGAAGCCAACATC
>ref651000208:v872
AAGCTCGCCTGTATCTTAGTCATCGTTGCATCACTAATAATCTCGGGTGCGGGCAAGCCAACATC
>ref651000208:v873
AAGCTCGCCTGTATCTTAGTCATCGTTGCATCACTAATAATCTCGGGTGCGAGCAAGCCAACATC
>ref651000208:v874
AAGCTCGCCTGTATCTTAGTCATCGTTGCATCACTAATAATCTCGAATGCGGGGAAGCCAACATC
>ref651000208:v875
AAGCTCGCCTGTATCTTAGTCATCGTTGCATCACTAATAATCTCGAATGCGGGCAAGCCAACATC
>ref651000208:v876
AAGCTCGCCTGTATCTTAGTCATCGTTGCATCACTAATAATCTCGAATGCGAGCAAGCCAACATC
>ref651000208:v877
AAGCTCGCCTGTATCTTAGTCATCGTTGCATCACTAATAATCTCGACAGCGGGGAAGCCAACATC
>ref651000208:v878
AAGCTCGCCTGTATCTTAGTCATCGTTGCATCACTAATAATCTCGACAGCGGGCAAGCCAACATC
>ref651000208:v879
AAGCTCGCCTGTATCTTAGTCATCGTTGCATCACTAATAATCTCGACAGCGAGCAAGCCAACATC
>ref651000208:v880
AAGCTCGCCTGTATCTTAGTCATCGTTGCATCACTAATAATCTCGTTGGCGGGGAAGCCAACATC
>ref651000208:v881
AAGCTCGCCTGTATCTTAGTCATCGTTGCATCACTAATAATCTCGTTGGCGGGCAAGCCAACATC
>ref651000208:v882
AAGCTCGCCTGTATCTTAGTCATCGTTGCATCACTAATAATCTCGTTGGCGAGCAAGCCAACATC
>ref651000208:v883
AAGCTCGCCTGTATCTTAGTCATCGTTGCATCACTAATAATCTCGCCGGCGGGGAAGCCAACATC
>ref651000208:v884
AAGCTCGCCTGTATCTTAGTCATCGTTGCATCACTAATAATCTCGCCGGCGGGCAAGCCAACATC
>ref651000208:v885
AAGCTCGCCTGTATCTTAGTCATCGTTGCATCACTAATAATCTCGCCGGCGAGCAAGCCAACATC
>ref651000208:v886
AAGCTCGCCTGTATCTTAGTCATCGTTGCATCACTAATAAATTCGGGTGCGGGGAAGCCAACATC
>ref651000208:v887
AAGCTCGCCTGTATCTTAGTCATCGTTGCATCACTAATAAATTCGGGTGCGGGCAAGCCAACATC
>ref651000208:v888
AAGCTCGCCTGTATCTTAGTCATCGTTGCATCACTAATAAATTCGGGTGCGAGCAAGCCAACATC
>ref651000208:v889
AAGCTCGCCTGTATCTTAGTCATCGTTGCATCACTAATAAATTCGAATGCGGGGAAGCCAACATC
>ref651000208:v890
AAGCTCGCCTGTATCTTAGTCATCGTTGCATCACTAATAAATTCGAATGCGGGCAAGCCAACATC
>ref651000208:v891
AAGCTCGCCTGTATCTTAGTCATCGTTGCATCACTAATAAATTCGAATGCGAGCAAGCCAACATC
>ref651000208:v892
AAGCTCGCCTGTATCTTAGTCATCGTTGCATCACTAATAAATTCGACAGCGGGGAAGCCAACATC
>ref651000208:v893
AAGCTCGCCTGTATCTTAGTCATCGTTGCATCACTAATAAATTCGACAGCGGGCAAGCCAACATC
>ref651000208:v894
AAGCTCGCCTGTATCTTAGTCATCGTTGCATCACTAATAAATTCGACAGCGAGCAAGCCAACATC
>ref651000208:v895
AAGCTCGCCTGTATCTTAGTCATCGTTGCATCACTAATAAATTCGTTGGCGGGGAAGCCAACATC
>ref651000208:v896
AAGCTCGCCTGTATCTTAGTCATCGTTGCATCACTAATAAATTCGTTGGCGGGCAAGCCAACATC
>ref651000208:v897
AAGCTCGCCTGTATCTTAGTCATCGTTGCATCACTAATAAATTCGTTGGCGAGCAAGCCAACATC
>ref651000208:v898
AAGCTCGCCTGTATCTTAGTCATCGTTGCATCACTAATAAATTCGCCGGCGGGGAAGCCAACATC
>ref651000208:v899
AAGCTCGCCTGTATCTTAGTCATCGTTGCATCACTAATAAATTCGCCGGCGGGCAAGCCAACATC
>ref651000208:v900
AAGCTCGCCTGTATCTTAGTCATCGTTGCATCACTAATAAATTCGCCGGCGAGCAAGCCAACATC
>ref651000208:v901
AAGCTCGCCTGTATCTTAGTCATCGTTTTCTCAAGCATATCGTCGGGTGCGGGGAAGCCAACATC
>ref651000208:v902
AAGCTCGCCTGTATCTTAGTCATCGTTTTCTCAAGCATATCGTCGGGTGCGGGCAAGCCAACATC
>ref651000208:v903
AAGCTCGCCTGTATCTTAGTCATCGTTTTCTCAAGCATATCGTCGGGTGCGAGCAAGCCAACATC
>ref651000208:v904
AAGCTCGCCTGTATCTTAGTCATCGTTTTCTCAAGCATATCGTCGAATGCGGGGAAGCCAACATC
>ref651000208:v905
AAGCTCGCCTGTATCTTAGTCATCGTTTTCTCAAGCATATCGTCGAATGCGGGCAAGCCAACATC
>ref651000208:v906
AAGCTCGCCTGTATCTTAGTCATCGTTTTCTCAAGCATATCGTCGAATGCGAGCAAGCCAACATC
>ref651000208:v907
AAGCTCGCCTGTATCTTAGTCATCGTTTTCTCAAGCATATCGTCGACAGCGGGGAAGCCAACATC
>ref651000208:v908
AAGCTCGCCTGTATCTTAGTCATCGTTTTCTCAAGCATATCGTCGACAGCGGGCAAGCCAACATC
>ref651000208:v909
AAGCTCGCCTGTATCTTAGTCATCGTTTTCTCAAGCATATCGTCGACAGCGAGCAAGCCAACATC
>ref651000208:v910
AAGCTCGCCTGTATCTTAGTCATCGTTTTCTCAAGCATATCGTCGTTGGCGGGGAAGCCAACATC
>ref651000208:v911
AAGCTCGCCTGTATCTTAGTCATCGTTTTCTCAAGCATATCGTCGTTGGCGGGCAAGCCAACATC
>ref651000208:v912
AAGCTCGCCTGTATCTTAGTCATCGTTTTCTCAAGCATATCGTCGTTGGCGAGCAAGCCAACATC
>ref651000208:v913
AAGCTCGCCTGTATCTTAGTCATCGTTTTCTCAAGCATATCGTCGCCGGCGGGGAAGCCAACATC
>ref651000208:v914
AAGCTCGCCTGTATCTTAGTCATCGTTTTCTCAAGCATATCGTCGCCGGCGGGCAAGCCAACATC
>ref651000208:v915
AAGCTCGCCTGTATCTTAGTCATCGTTTTCTCAAGCATATCGTCGCCGGCGAGCAAGCCAACATC
>ref651000208:v916
AAGCTCGCCTGTATCTTAGTCATCGTTTTCTCAAGCATAATCTCGGGTGCGGGGAAGCCAACATC
>ref651000208:v917
AAGCTCGCCTGTATCTTAGTCATCGTTTTCTCAAGCATAATCTCGGGTGCGGGCAAGCCAACATC
>ref651000208:v918
AAGCTCGCCTGTATCTTAGTCATCGTTTTCTCAAGCATAATCTCGGGTGCGAGCAAGCCAACATC
>ref651000208:v919
AAGCTCGCCTGTATCTTAGTCATCGTTTTCTCAAGCATAATCTCGAATGCGGGGAAGCCAACATC
>ref651000208:v920
AAGCTCGCCTGTATCTTAGTCATCGTTTTCTCAAGCATAATCTCGAATGCGGGCAAGCCAACATC
>ref651000208:v921
AAGCTCGCCTGTATCTTAGTCATCGTTTTCTCAAGCATAATCTCGAATGCGAGCAAGCCAACATC
>ref651000208:v922
AAGCTCGCCTGTATCTTAGTCATCGTTTTCTCAAGCATAATCTCGACAGCGGGGAAGCCAACATC
>ref651000208:v923
AAGCTCGCCTGTATCTTAGTCATCGTTTTCTCAAGCATAATCTCGACAGCGGGCAAGCCAACATC
>ref651000208:v924
AAGCTCGCCTGTATCTTAGTCATCGTTTTCTCAAGCATAATCTCGACAGCGAGCAAGCCAACATC
>ref651000208:v925
AAGCTCGCCTGTATCTTAGTCATCGTTTTCTCAAGCATAATCTCGTTGGCGGGGAAGCCAACATC
>ref651000208:v926
AAGCTCGCCTGTATCTTAGTCATCGTTTTCTCAAGCATAATCTCGTTGGCGGGCAAGCCAACATC
>ref651000208:v927
AAGCTCGCCTGTATCTTAGTCATCGTTTTCTCAAGCATAATCTCGTTGGCGAGCAAGCCAACATC
>ref651000208:v928
AAGCTCGCCTGTATCTTAGTCATCGTTTTCTCAAGCATAATCTCGCCGGCGGGGAAGCCAACATC
>ref651000208:v929
AAGCTCGCCTGTATCTTAGTCATCGTTTTCTCAAGCATAATCTCGCCGGCGGGCAAGCCAACATC
>ref651000208:v930
AAGCTCGCCTGTATCTTAGTCATCGTTTTCTCAAGCATAATCTCGCCGGCGAGCAAGCCAACATC
>ref651000208:v931
AAGCTCGCCTGTATCTTAGTCATCGTTTTCTCAAGCATAAATTCGGGTGCGGGGAAGCCAACATC
>ref651000208:v932
AAGCTCGCCTGTATCTTAGTCATCGTTTTCTCAAGCATAAATTCGGGTGCGGGCAAGCCAACATC
>ref651000208:v933
AAGCTCGCCTGTATCTTAGTCATCGTTTTCTCAAGCATAAATTCGGGTGCGAGCAAGCCAACATC
>ref651000208:v934
AAGCTCGCCTGTATCTTAGTCATCGTTTTCTCAAGCATAAATTCGAATGCGGGGAAGCCAACATC
>ref651000208:v935
AAGCTCGCCTGTATCTTAGTCATCGTTTTCTCAAGCATAAATTCGAATGCGGGCAAGCCAACATC
>ref651000208:v936
AAGCTCGCCTGTATCTTAGTCATCGTTTTCTCAAGCATAAATTCGAATGCGAGCAAGCCAACATC
>ref651000208:v937
AAGCTCGCCTGTATCTTAGTCATCGTTTTCTCAAGCATAAATTCGACAGCGGGGAAGCCAACATC
>ref651000208:v938
AAGCTCGCCTGTATCTTAGTCATCGTTTTCTCAAGCATAAATTCGACAGCGGGCAAGCCAACATC
>ref651000208:v939
AAGCTCGCCTGTATCTTAGTCATCGTTTTCTCAAGCATAAATTCGACAGCGAGCAAGCCAACATC
>ref651000208:v940
AAGCTCGCCTGTATCTTAGTCATCGTTTTCTCAAGCATAAATTCGTTGGCGGGGAAGCCAACATC
>ref651000208:v941
AAGCTCGCCTGTATCTTAGTCATCGTTTTCTCAAGCATAAATTCGTTGGCGGGCAAGCCAACATC
>ref651000208:v942
AAGCTCGCCTGTATCTTAGTCATCGTTTTCTCAAGCATAAATTCGTTGGCGAGCAAGCCAACATC
>ref651000208:v943
AAGCTCGCCTGTATCTTAGTCATCGTTTTCTCAAGCATAAATTCGCCGGCGGGGAAGCCAACATC
>ref651000208:v944
AAGCTCGCCTGTATCTTAGTCATCGTTTTCTCAAGCATAAATTCGCCGGCGGGCAAGCCAACATC
>ref651000208:v945
AAGCTCGCCTGTATCTTAGTCATCGTTTTCTCAAGCATAAATTCGCCGGCGAGCAAGCCAACATC
>ref651000208:v946
AAGCTCGCCTGTATCTTAGTCATCGTTTTCTCATACATATCGTCGGGTGCGGGGAAGCCAACATC
>ref651000208:v947
AAGCTCGCCTGTATCTTAGTCATCGTTTTCTCATACATATCGTCGGGTGCGGGCAAGCCAACATC
>ref651000208:v948
AAGCTCGCCTGTATCTTAGTCATCGTTTTCTCATACATATCGTCGGGTGCGAGCAAGCCAACATC
>ref651000208:v949
AAGCTCGCCTGTATCTTAGTCATCGTTTTCTCATACATATCGTCGAATGCGGGGAAGCCAACATC
>ref651000208:v950
AAGCTCGCCTGTATCTTAGTCATCGTTTTCTCATACATATCGTCGAATGCGGGCAAGCCAACATC
>ref651000208:v951
AAGCTCGCCTGTATCTTAGTCATCGTTTTCTCATACATATCGTCGAATGCGAGCAAGCCAACATC
>ref651000208:v952
AAGCTCGCCTGTATCTTAGTCATCGTTTTCTCATACATATCGTCGACAGCGGGGAAGCCAACATC
>ref651000208:v953
AAGCTCGCCTGTATCTTAGTCATCGTTTTCTCATACATATCGTCGACAGCGGGCAAGCCAACATC
>ref651000208:v954
AAGCTCGCCTGTATCTTAGTCATCGTTTTCTCATACATATCGTCGACAGCGAGCAAGCCAACATC
>ref651000208:v955
AAGCTCGCCTGTATCTTAGTCATCGTTTTCTCATACATATCGTCGTTGGCGGGGAAGCCAACATC
>ref651000208:v956
AAGCTCGCCTGTATCTTAGTCATCGTTTTCTCATACATATCGTCGTTGGCGGGCAAGCCAACATC
>ref651000208:v957
AAGCTCGCCTGTATCTTAGTCATCGTTTTCTCATACATATCGTCGTTGGCGAGCAAGCCAACATC
>ref651000208:v958
AAGCTCGCCTGTATCTTAGTCATCGTTTTCTCATACATATCGTCGCCGGCGGGGAAGCCAACATC
>ref651000208:v959
AAGCTCGCCTGTATCTTAGTCATCGTTTTCTCATACATATCGTCGCCGGCGGGCAAGCCAACATC
>ref651000208:v960
AAGCTCGCCTGTATCTTAGTCATCGTTTTCTCATACATATCGTCGCCGGCGAGCAAGCCAACATC
>ref651000208:v961
AAGCTCGCCTGTATCTTAGTCATCGTTTTCTCATACATAATCTCGGGTGCGGGGAAGCCAACATC
>ref651000208:v962
AAGCTCGCCTGTATCTTAGTCATCGTTTTCTCATACATAATCTCGGGTGCGGGCAAGCCAACATC
>ref651000208:v963
AAGCTCGCCTGTATCTTAGTCATCGTTTTCTCATACATAATCTCGGGTGCGAGCAAGCCAACATC
>ref651000208:v964
AAGCTCGCCTGTATCTTAGTCATCGTTTTCTCATACATAATCTCGAATGCGGGGAAGCCAACATC
>ref651000208:v965
AAGCTCGCCTGTATCTTAGTCATCGTTTTCTCATACATAATCTCGAATGCGGGCAAGCCAACATC
>ref651000208:v966
AAGCTCGCCTGTATCTTAGTCATCGTTTTCTCATACATAATCTCGAATGCGAGCAAGCCAACATC
>ref651000208:v967
AAGCTCGCCTGTATCTTAGTCATCGTTTTCTCATACATAATCTCGACAGCGGGGAAGCCAACATC
>ref651000208:v968
AAGCTCGCCTGTATCTTAGTCATCGTTTTCTCATACATAATCTCGACAGCGGGCAAGCCAACATC
>ref651000208:v969
AAGCTCGCCTGTATCTTAGTCATCGTTTTCTCATACATAATCTCGACAGCGAGCAAGCCAACATC
>ref651000208:v970
AAGCTCGCCTGTATCTTAGTCATCGTTTTCTCATACATAATCTCGTTGGCGGGGAAGCCAACATC
>ref651000208:v971
AAGCTCGCCTGTATCTTAGTCATCGTTTTCTCATACATAATCTCGTTGGCGGGCAAGCCAACATC
>ref651000208:v972
AAGCTCGCCTGTATCTTAGTCATCGTTTTCTCATACATAATCTCGTTGGCGAGCAAGCCAACATC
>ref651000208:v973
AAGCTCGCCTGTATCTTAGTCATCGTTTTCTCATACATAATCTCGCCGGCGGGGAAGCCAACATC
>ref651000208:v974
AAGCTCGCCTGTATCTTAGTCATCGTTTTCTCATACATAATCTCGCCGGCGGGCAAGCCAACATC
>ref651000208:v975
AAGCTCGCCTGTATCTTAGTCATCGTTTTCTCATACATAATCTCGCCGGCGAGCAAGCCAACATC
>ref651000208:v976
AAGCTCGCCTGTATCTTAGTCATCGTTTTCTCATACATAAATTCGGGTGCGGGGAAGCCAACATC
>ref651000208:v977
AAGCTCGCCTGTATCTTAGTCATCGTTTTCTCATACATAAATTCGGGTGCGGGCAAGCCAACATC
>ref651000208:v978
AAGCTCGCCTGTATCTTAGTCATCGTTTTCTCATACATAAATTCGGGTGCGAGCAAGCCAACATC
>ref651000208:v979
AAGCTCGCCTGTATCTTAGTCATCGTTTTCTCATACATAAATTCGAATGCGGGGAAGCCAACATC
>ref651000208:v980
AAGCTCGCCTGTATCTTAGTCATCGTTTTCTCATACATAAATTCGAATGCGGGCAAGCCAACATC
>ref651000208:v981
AAGCTCGCCTGTATCTTAGTCATCGTTTTCTCATACATAAATTCGAATGCGAGCAAGCCAACATC
>ref651000208:v982
AAGCTCGCCTGTATCTTAGTCATCGTTTTCTCATACATAAATTCGACAGCGGGGAAGCCAACATC
>ref651000208:v983
AAGCTCGCCTGTATCTTAGTCATCGTTTTCTCATACATAAATTCGACAGCGGGCAAGCCAACATC
>ref651000208:v984
AAGCTCGCCTGTATCTTAGTCATCGTTTTCTCATACATAAATTCGACAGCGAGCAAGCCAACATC
>ref651000208:v985
AAGCTCGCCTGTATCTTAGTCATCGTTTTCTCATACATAAATTCGTTGGCGGGGAAGCCAACATC
>ref651000208:v986
AAGCTCGCCTGTATCTTAGTCATCGTTTTCTCATACATAAATTCGTTGGCGGGCAAGCCAACATC
>ref651000208:v987
AAGCTCGCCTGTATCTTAGTCATCGTTTTCTCATACATAAATTCGTTGGCGAGCAAGCCAACATC
>ref651000208:v988
AAGCTCGCCTGTATCTTAGTCATCGTTTTCTCATACATAAATTCGCCGGCGGGGAAGCCAACATC
>ref651000208:v989
AAGCTCGCCTGTATCTTAGTCATCGTTTTCTCATACATAAATTCGCCGGCGGGCAAGCCAACATC
>ref651000208:v990
AAGCTCGCCTGTATCTTAGTCATCGTTTTCTCATACATAAATTCGCCGGCGAGCAAGCCAACATC
>ref651000208:v991
AAGCTCGCCTGTATCTTAGTCATCGTTTTCTCAGCTATATCGTCGGGTGCGGGGAAGCCAACATC
>ref651000208:v992
AAGCTCGCCTGTATCTTAGTCATCGTTTTCTCAGCTATATCGTCGGGTGCGGGCAAGCCAACATC
>ref651000208:v993
AAGCTCGCCTGTATCTTAGTCATCGTTTTCTCAGCTATATCGTCGGGTGCGAGCAAGCCAACATC
>ref651000208:v994
AAGCTCGCCTGTATCTTAGTCATCGTTTTCTCAGCTATATCGTCGAATGCGGGGAAGCCAACATC
>ref651000208:v995
AAGCTCGCCTGTATCTTAGTCATCGTTTTCTCAGCTATATCGTCGAATGCGGGCAAGCCAACATC
>ref651000208:v996
AAGCTCGCCTGTATCTTAGTCATCGTTTTCTCAGCTATATCGTCGAATGCGAGCAAGCCAACATC
>ref651000208:v997
AAGCTCGCCTGTATCTTAGTCATCGTTTTCTCAGCTATATCGTCGACAGCGGGGAAGCCAACATC
>ref651000208:v998
AAGCTCGCCTGTATCTTAGTCATCGTTTTCTCAGCTATATCGTCGACAGCGGGCAAGCCAACATC
>ref651000208:v999
AAGCTCGCCTGTATCTTAGTCATCGTTTTCTCAGCTATATCGTCGACAGCGAGCAAGCCAACATC
>ref651000208:v1000
AAGCTCGCCTGTATCTTAGTCATCGTTTTCTCAGCTATATCGTCGTTGGCGGGGAAGCCAACATC
>ref651000208:v1001
AAGCTCGCCTGTATCTTAGTCATCGTTTTCTCAGCTATATCGTCGTTGGCGGGCAAGCCAACATC
>ref651000208:v1002
AAGCTCGCCTGTATCTTAGTCATCGTTTTCTCAGCTATATCGTCGTTGGCGAGCAAGCCAACATC
>ref651000208:v1003
AAGCTCGCCTGTATCTTAGTCATCGTTTTCTCAGCTATATCGTCGCCGGCGGGGAAGCCAACATC
>ref651000208:v1004
AAGCTCGCCTGTATCTTAGTCATCGTTTTCTCAGCTATATCGTCGCCGGCGGGCAAGCCAACATC
>ref651000208:v1005
AAGCTCGCCTGTATCTTAGTCATCGTTTTCTCAGCTATATCGTCGCCGGCGAGCAAGCCAACATC
>ref651000208:v1006
AAGCTCGCCTGTATCTTAGTCATCGTTTTCTCAGCTATAATCTCGGGTGCGGGGAAGCCAACATC
>ref651000208:v1007
AAGCTCGCCTGTATCTTAGTCATCGTTTTCTCAGCTATAATCTCGGGTGCGGGCAAGCCAACATC
>ref651000208:v1008
AAGCTCGCCTGTATCTTAGTCATCGTTTTCTCAGCTATAATCTCGGGTGCGAGCAAGCCAACATC
>ref651000208:v1009
AAGCTCGCCTGTATCTTAGTCATCGTTTTCTCAGCTATAATCTCGAATGCGGGGAAGCCAACATC
>ref651000208:v1010
AAGCTCGCCTGTATCTTAGTCATCGTTTTCTCAGCTATAATCTCGAATGCGGGCAAGCCAACATC
>ref651000208:v1011
AAGCTCGCCTGTATCTTAGTCATCGTTTTCTCAGCTATAATCTCGAATGCGAGCAAGCCAACATC
>ref651000208:v1012
AAGCTCGCCTGTATCTTAGTCATCGTTTTCTCAGCTATAATCTCGACAGCGGGGAAGCCAACATC
>ref651000208:v1013
AAGCTCGCCTGTATCTTAGTCATCGTTTTCTCAGCTATAATCTCGACAGCGGGCAAGCCAACATC
>ref651000208:v1014
AAGCTCGCCTGTATCTTAGTCATCGTTTTCTCAGCTATAATCTCGACAGCGAGCAAGCCAACATC
>ref651000208:v1015
AAGCTCGCCTGTATCTTAGTCATCGTTTTCTCAGCTATAATCTCGTTGGCGGGGAAGCCAACATC
>ref651000208:v1016
AAGCTCGCCTGTATCTTAGTCATCGTTTTCTCAGCTATAATCTCGTTGGCGGGCAAGCCAACATC
>ref651000208:v1017
AAGCTCGCCTGTATCTTAGTCATCGTTTTCTCAGCTATAATCTCGTTGGCGAGCAAGCCAACATC
>ref651000208:v1018
AAGCTCGCCTGTATCTTAGTCATCGTTTTCTCAGCTATAATCTCGCCGGCGGGGAAGCCAACATC
>ref651000208:v1019
AAGCTCGCCTGTATCTTAGTCATCGTTTTCTCAGCTATAATCTCGCCGGCGGGCAAGCCAACATC
>ref651000208:v1020
AAGCTCGCCTGTATCTTAGTCATCGTTTTCTCAGCTATAATCTCGCCGGCGAGCAAGCCAACATC
>ref651000208:v1021
AAGCTCGCCTGTATCTTAGTCATCGTTTTCTCAGCTATAAATTCGGGTGCGGGGAAGCCAACATC
>ref651000208:v1022
AAGCTCGCCTGTATCTTAGTCATCGTTTTCTCAGCTATAAATTCGGGTGCGGGCAAGCCAACATC
>ref651000208:v1023
AAGCTCGCCTGTATCTTAGTCATCGTTTTCTCAGCTATAAATTCGGGTGCGAGCAAGCCAACATC
>ref651000208:v1024
AAGCTCGCCTGTATCTTAGTCATCGTTTTCTCAGCTATAAATTCGAATGCGGGGAAGCCAACATC
>ref651000208:v1025
AAGCTCGCCTGTATCTTAGTCATCGTTTTCTCAGCTATAAATTCGAATGCGGGCAAGCCAACATC
>ref651000208:v1026
AAGCTCGCCTGTATCTTAGTCATCGTTTTCTCAGCTATAAATTCGAATGCGAGCAAGCCAACATC
>ref651000208:v1027
AAGCTCGCCTGTATCTTAGTCATCGTTTTCTCAGCTATAAATTCGACAGCGGGGAAGCCAACATC
>ref651000208:v1028
AAGCTCGCCTGTATCTTAGTCATCGTTTTCTCAGCTATAAATTCGACAGCGGGCAAGCCAACATC
>ref651000208:v1029
AAGCTCGCCTGTATCTTAGTCATCGTTTTCTCAGCTATAAATTCGACAGCGAGCAAGCCAACATC
>ref651000208:v1030
AAGCTCGCCTGTATCTTAGTCATCGTTTTCTCAGCTATAAATTCGTTGGCGGGGAAGCCAACATC
>ref651000208:v1031
AAGCTCGCCTGTATCTTAGTCATCGTTTTCTCAGCTATAAATTCGTTGGCGGGCAAGCCAACATC
>ref651000208:v1032
AAGCTCGCCTGTATCTTAGTCATCGTTTTCTCAGCTATAAATTCGTTGGCGAGCAAGCCAACATC
>ref651000208:v1033
AAGCTCGCCTGTATCTTAGTCATCGTTTTCTCAGCTATAAATTCGCCGGCGGGGAAGCCAACATC
>ref651000208:v1034
AAGCTCGCCTGTATCTTAGTCATCGTTTTCTCAGCTATAAATTCGCCGGCGGGCAAGCCAACATC
>ref651000208:v1035
AAGCTCGCCTGTATCTTAGTCATCGTTTTCTCAGCTATAAATTCGCCGGCGAGCAAGCCAACATC
>ref651000208:v1036
AAGCTCGCCTGTATCTTAGTCATCGTTTTCTCACCCATATCGTCGGGTGCGGGGAAGCCAACATC
>ref651000208:v1037
AAGCTCGCCTGTATCTTAGTCATCGTTTTCTCACCCATATCGTCGGGTGCGGGCAAGCCAACATC
>ref651000208:v1038
AAGCTCGCCTGTATCTTAGTCATCGTTTTCTCACCCATATCGTCGGGTGCGAGCAAGCCAACATC
>ref651000208:v1039
AAGCTCGCCTGTATCTTAGTCATCGTTTTCTCACCCATATCGTCGAATGCGGGGAAGCCAACATC
>ref651000208:v1040
AAGCTCGCCTGTATCTTAGTCATCGTTTTCTCACCCATATCGTCGAATGCGGGCAAGCCAACATC
>ref651000208:v1041
AAGCTCGCCTGTATCTTAGTCATCGTTTTCTCACCCATATCGTCGAATGCGAGCAAGCCAACATC
>ref651000208:v1042
AAGCTCGCCTGTATCTTAGTCATCGTTTTCTCACCCATATCGTCGACAGCGGGGAAGCCAACATC
>ref651000208:v1043
AAGCTCGCCTGTATCTTAGTCATCGTTTTCTCACCCATATCGTCGACAGCGGGCAAGCCAACATC
>ref651000208:v1044
AAGCTCGCCTGTATCTTAGTCATCGTTTTCTCACCCATATCGTCGACAGCGAGCAAGCCAACATC
>ref651000208:v1045
AAGCTCGCCTGTATCTTAGTCATCGTTTTCTCACCCATATCGTCGTTGGCGGGGAAGCCAACATC
>ref651000208:v1046
AAGCTCGCCTGTATCTTAGTCATCGTTTTCTCACCCATATCGTCGTTGGCGGGCAAGCCAACATC
>ref651000208:v1047
AAGCTCGCCTGTATCTTAGTCATCGTTTTCTCACCCATATCGTCGTTGGCGAGCAAGCCAACATC
>ref651000208:v1048
AAGCTCGCCTGTATCTTAGTCATCGTTTTCTCACCCATATCGTCGCCGGCGGGGAAGCCAACATC
>ref651000208:v1049
AAGCTCGCCTGTATCTTAGTCATCGTTTTCTCACCCATATCGTCGCCGGCGGGCAAGCCAACATC
>ref651000208:v1050
AAGCTCGCCTGTATCTTAGTCATCGTTTTCTCACCCATATCGTCGCCGGCGAGCAAGCCAACATC
>ref651000208:v1051
AAGCTCGCCTGTATCTTAGTCATCGTTTTCTCACCCATAATCTCGGGTGCGGGGAAGCCAACATC
>ref651000208:v1052
AAGCTCGCCTGTATCTTAGTCATCGTTTTCTCACCCATAATCTCGGGTGCGGGCAAGCCAACATC
>ref651000208:v1053
AAGCTCGCCTGTATCTTAGTCATCGTTTTCTCACCCATAATCTCGGGTGCGAGCAAGCCAACATC
>ref651000208:v1054
AAGCTCGCCTGTATCTTAGTCATCGTTTTCTCACCCATAATCTCGAATGCGGGGAAGCCAACATC
>ref651000208:v1055
AAGCTCGCCTGTATCTTAGTCATCGTTTTCTCACCCATAATCTCGAATGCGGGCAAGCCAACATC
>ref651000208:v1056
AAGCTCGCCTGTATCTTAGTCATCGTTTTCTCACCCATAATCTCGAATGCGAGCAAGCCAACATC
>ref651000208:v1057
AAGCTCGCCTGTATCTTAGTCATCGTTTTCTCACCCATAATCTCGACAGCGGGGAAGCCAACATC
>ref651000208:v1058
AAGCTCGCCTGTATCTTAGTCATCGTTTTCTCACCCATAATCTCGACAGCGGGCAAGCCAACATC
>ref651000208:v1059
AAGCTCGCCTGTATCTTAGTCATCGTTTTCTCACCCATAATCTCGACAGCGAGCAAGCCAACATC
>ref651000208:v1060
AAGCTCGCCTGTATCTTAGTCATCGTTTTCTCACCCATAATCTCGTTGGCGGGGAAGCCAACATC
>ref651000208:v1061
AAGCTCGCCTGTATCTTAGTCATCGTTTTCTCACCCATAATCTCGTTGGCGGGCAAGCCAACATC
>ref651000208:v1062
AAGCTCGCCTGTATCTTAGTCATCGTTTTCTCACCCATAATCTCGTTGGCGAGCAAGCCAACATC
>ref651000208:v1063
AAGCTCGCCTGTATCTTAGTCATCGTTTTCTCACCCATAATCTCGCCGGCGGGGAAGCCAACATC
>ref651000208:v1064
AAGCTCGCCTGTATCTTAGTCATCGTTTTCTCACCCATAATCTCGCCGGCGGGCAAGCCAACATC
>ref651000208:v1065
AAGCTCGCCTGTATCTTAGTCATCGTTTTCTCACCCATAATCTCGCCGGCGAGCAAGCCAACATC
>ref651000208:v1066
AAGCTCGCCTGTATCTTAGTCATCGTTTTCTCACCCATAAATTCGGGTGCGGGGAAGCCAACATC
>ref651000208:v1067
AAGCTCGCCTGTATCTTAGTCATCGTTTTCTCACCCATAAATTCGGGTGCGGGCAAGCCAACATC
>ref651000208:v1068
AAGCTCGCCTGTATCTTAGTCATCGTTTTCTCACCCATAAATTCGGGTGCGAGCAAGCCAACATC
>ref651000208:v1069
AAGCTCGCCTGTATCTTAGTCATCGTTTTCTCACCCATAAATTCGAATGCGGGGAAGCCAACATC
>ref651000208:v1070
AAGCTCGCCTGTATCTTAGTCATCGTTTTCTCACCCATAAATTCGAATGCGGGCAAGCCAACATC
>ref651000208:v1071
AAGCTCGCCTGTATCTTAGTCATCGTTTTCTCACCCATAAATTCGAATGCGAGCAAGCCAACATC
>ref651000208:v1072
AAGCTCGCCTGTATCTTAGTCATCGTTTTCTCACCCATAAATTCGACAGCGGGGAAGCCAACATC
>ref651000208:v1073
AAGCTCGCCTGTATCTTAGTCATCGTTTTCTCACCCATAAATTCGACAGCGGGCAAGCCAACATC
>ref651000208:v1074
AAGCTCGCCTGTATCTTAGTCATCGTTTTCTCACCCATAAATTCGACAGCGAGCAAGCCAACATC
>ref651000208:v1075
AAGCTCGCCTGTATCTTAGTCATCGTTTTCTCACCCATAAATTCGTTGGCGGGGAAGCCAACATC
>ref651000208:v1076
AAGCTCGCCTGTATCTTAGTCATCGTTTTCTCACCCATAAATTCGTTGGCGGGCAAGCCAACATC
>ref651000208:v1077
AAGCTCGCCTGTATCTTAGTCATCGTTTTCTCACCCATAAATTCGTTGGCGAGCAAGCCAACATC
>ref651000208:v1078
AAGCTCGCCTGTATCTTAGTCATCGTTTTCTCACCCATAAATTCGCCGGCGGGGAAGCCAACATC
>ref651000208:v1079
AAGCTCGCCTGTATCTTAGTCATCGTTTTCTCACCCATAAATTCGCCGGCGGGCAAGCCAACATC
>ref651000208:v1080
AAGCTCGCCTGTATCTTAGTCATCGTTTTCTCACCCATAAATTCGCCGGCGAGCAAGCCAACATC
>ref651000208:v1081
AAGCTCGCCTGTATCTTAGTCATCGTTTTCTCACTAATATCGTCGGGTGCGGGGAAGCCAACATC
>ref651000208:v1082
AAGCTCGCCTGTATCTTAGTCATCGTTTTCTCACTAATATCGTCGGGTGCGGGCAAGCCAACATC
>ref651000208:v1083
AAGCTCGCCTGTATCTTAGTCATCGTTTTCTCACTAATATCGTCGGGTGCGAGCAAGCCAACATC
>ref651000208:v1084
AAGCTCGCCTGTATCTTAGTCATCGTTTTCTCACTAATATCGTCGAATGCGGGGAAGCCAACATC
>ref651000208:v1085
AAGCTCGCCTGTATCTTAGTCATCGTTTTCTCACTAATATCGTCGAATGCGGGCAAGCCAACATC
>ref651000208:v1086
AAGCTCGCCTGTATCTTAGTCATCGTTTTCTCACTAATATCGTCGAATGCGAGCAAGCCAACATC
>ref651000208:v1087
AAGCTCGCCTGTATCTTAGTCATCGTTTTCTCACTAATATCGTCGACAGCGGGGAAGCCAACATC
>ref651000208:v1088
AAGCTCGCCTGTATCTTAGTCATCGTTTTCTCACTAATATCGTCGACAGCGGGCAAGCCAACATC
>ref651000208:v1089
AAGCTCGCCTGTATCTTAGTCATCGTTTTCTCACTAATATCGTCGACAGCGAGCAAGCCAACATC
>ref651000208:v1090
AAGCTCGCCTGTATCTTAGTCATCGTTTTCTCACTAATATCGTCGTTGGCGGGGAAGCCAACATC
>ref651000208:v1091
AAGCTCGCCTGTATCTTAGTCATCGTTTTCTCACTAATATCGTCGTTGGCGGGCAAGCCAACATC
>ref651000208:v1092
AAGCTCGCCTGTATCTTAGTCATCGTTTTCTCACTAATATCGTCGTTGGCGAGCAAGCCAACATC
>ref651000208:v1093
AAGCTCGCCTGTATCTTAGTCATCGTTTTCTCACTAATATCGTCGCCGGCGGGGAAGCCAACATC
>ref651000208:v1094
AAGCTCGCCTGTATCTTAGTCATCGTTTTCTCACTAATATCGTCGCCGGCGGGCAAGCCAACATC
>ref651000208:v1095
AAGCTCGCCTGTATCTTAGTCATCGTTTTCTCACTAATATCGTCGCCGGCGAGCAAGCCAACATC
>ref651000208:v1096
AAGCTCGCCTGTATCTTAGTCATCGTTTTCTCACTAATAATCTCGGGTGCGGGGAAGCCAACATC
>ref651000208:v1097
AAGCTCGCCTGTATCTTAGTCATCGTTTTCTCACTAATAATCTCGGGTGCGGGCAAGCCAACATC
>ref651000208:v1098
AAGCTCGCCTGTATCTTAGTCATCGTTTTCTCACTAATAATCTCGGGTGCGAGCAAGCCAACATC
>ref651000208:v1099
AAGCTCGCCTGTATCTTAGTCATCGTTTTCTCACTAATAATCTCGAATGCGGGGAAGCCAACATC
>ref651000208:v1100
AAGCTCGCCTGTATCTTAGTCATCGTTTTCTCACTAATAATCTCGAATGCGGGCAAGCCAACATC
>ref651000208:v1101
AAGCTCGCCTGTATCTTAGTCATCGTTTTCTCACTAATAATCTCGAATGCGAGCAAGCCAACATC
>ref651000208:v1102
AAGCTCGCCTGTATCTTAGTCATCGTTTTCTCACTAATAATCTCGACAGCGGGGAAGCCAACATC
>ref651000208:v1103
AAGCTCGCCTGTATCTTAGTCATCGTTTTCTCACTAATAATCTCGACAGCGGGCAAGCCAACATC
>ref651000208:v1104
AAGCTCGCCTGTATCTTAGTCATCGTTTTCTCACTAATAATCTCGACAGCGAGCAAGCCAACATC
>ref651000208:v1105
AAGCTCGCCTGTATCTTAGTCATCGTTTTCTCACTAATAATCTCGTTGGCGGGGAAGCCAACATC
>ref651000208:v1106
AAGCTCGCCTGTATCTTAGTCATCGTTTTCTCACTAATAATCTCGTTGGCGGGCAAGCCAACATC
>ref651000208:v1107
AAGCTCGCCTGTATCTTAGTCATCGTTTTCTCACTAATAATCTCGTTGGCGAGCAAGCCAACATC
>ref651000208:v1108
AAGCTCGCCTGTATCTTAGTCATCGTTTTCTCACTAATAATCTCGCCGGCGGGGAAGCCAACATC
>ref651000208:v1109
AAGCTCGCCTGTATCTTAGTCATCGTTTTCTCACTAATAATCTCGCCGGCGGGCAAGCCAACATC
>ref651000208:v1110
AAGCTCGCCTGTATCTTAGTCATCGTTTTCTCACTAATAATCTCGCCGGCGAGCAAGCCAACATC
>ref651000208:v1111
AAGCTCGCCTGTATCTTAGTCATCGTTTTCTCACTAATAAATTCGGGTGCGGGGAAGCCAACATC
>ref651000208:v1112
AAGCTCGCCTGTATCTTAGTCATCGTTTTCTCACTAATAAATTCGGGTGCGGGCAAGCCAACATC
>ref651000208:v1113
AAGCTCGCCTGTATCTTAGTCATCGTTTTCTCACTAATAAATTCGGGTGCGAGCAAGCCAACATC
>ref651000208:v1114
AAGCTCGCCTGTATCTTAGTCATCGTTTTCTCACTAATAAATTCGAATGCGGGGAAGCCAACATC
>ref651000208:v1115
AAGCTCGCCTGTATCTTAGTCATCGTTTTCTCACTAATAAATTCGAATGCGGGCAAGCCAACATC
>ref651000208:v1116
AAGCTCGCCTGTATCTTAGTCATCGTTTTCTCACTAATAAATTCGAATGCGAGCAAGCCAACATC
>ref651000208:v1117
AAGCTCGCCTGTATCTTAGTCATCGTTTTCTCACTAATAAATTCGACAGCGGGGAAGCCAACATC
>ref651000208:v1118
AAGCTCGCCTGTATCTTAGTCATCGTTTTCTCACTAATAAATTCGACAGCGGGCAAGCCAACATC
>ref651000208:v1119
AAGCTCGCCTGTATCTTAGTCATCGTTTTCTCACTAATAAATTCGACAGCGAGCAAGCCAACATC
>ref651000208:v1120
AAGCTCGCCTGTATCTTAGTCATCGTTTTCTCACTAATAAATTCGTTGGCGGGGAAGCCAACATC
>ref651000208:v1121
AAGCTCGCCTGTATCTTAGTCATCGTTTTCTCACTAATAAATTCGTTGGCGGGCAAGCCAACATC
>ref651000208:v1122
AAGCTCGCCTGTATCTTAGTCATCGTTTTCTCACTAATAAATTCGTTGGCGAGCAAGCCAACATC
>ref651000208:v1123
AAGCTCGCCTGTATCTTAGTCATCGTTTTCTCACTAATAAATTCGCCGGCGGGGAAGCCAACATC
>ref651000208:v1124
AAGCTCGCCTGTATCTTAGTCATCGTTTTCTCACTAATAAATTCGCCGGCGGGCAAGCCAACATC
>ref651000208:v1125
AAGCTCGCCTGTATCTTAGTCATCGTTTTCTCACTAATAAATTCGCCGGCGAGCAAGCCAACATC
>ref651000208:v1126
AAGCTCGCCTGTATCTTAGTCATCGTTATCTCAAGCATATCGTCGGGTGCGGGGAAGCCAACATC
>ref651000208:v1127
AAGCTCGCCTGTATCTTAGTCATCGTTATCTCAAGCATATCGTCGGGTGCGGGCAAGCCAACATC
>ref651000208:v1128
AAGCTCGCCTGTATCTTAGTCATCGTTATCTCAAGCATATCGTCGGGTGCGAGCAAGCCAACATC
>ref651000208:v1129
AAGCTCGCCTGTATCTTAGTCATCGTTATCTCAAGCATATCGTCGAATGCGGGGAAGCCAACATC
>ref651000208:v1130
AAGCTCGCCTGTATCTTAGTCATCGTTATCTCAAGCATATCGTCGAATGCGGGCAAGCCAACATC
>ref651000208:v1131
AAGCTCGCCTGTATCTTAGTCATCGTTATCTCAAGCATATCGTCGAATGCGAGCAAGCCAACATC
>ref651000208:v1132
AAGCTCGCCTGTATCTTAGTCATCGTTATCTCAAGCATATCGTCGACAGCGGGGAAGCCAACATC
>ref651000208:v1133
AAGCTCGCCTGTATCTTAGTCATCGTTATCTCAAGCATATCGTCGACAGCGGGCAAGCCAACATC
>ref651000208:v1134
AAGCTCGCCTGTATCTTAGTCATCGTTATCTCAAGCATATCGTCGACAGCGAGCAAGCCAACATC
>ref651000208:v1135
AAGCTCGCCTGTATCTTAGTCATCGTTATCTCAAGCATATCGTCGTTGGCGGGGAAGCCAACATC
>ref651000208:v1136
AAGCTCGCCTGTATCTTAGTCATCGTTATCTCAAGCATATCGTCGTTGGCGGGCAAGCCAACATC
>ref651000208:v1137
AAGCTCGCCTGTATCTTAGTCATCGTTATCTCAAGCATATCGTCGTTGGCGAGCAAGCCAACATC
>ref651000208:v1138
AAGCTCGCCTGTATCTTAGTCATCGTTATCTCAAGCATATCGTCGCCGGCGGGGAAGCCAACATC
>ref651000208:v1139
AAGCTCGCCTGTATCTTAGTCATCGTTATCTCAAGCATATCGTCGCCGGCGGGCAAGCCAACATC
>ref651000208:v1140
AAGCTCGCCTGTATCTTAGTCATCGTTATCTCAAGCATATCGTCGCCGGCGAGCAAGCCAACATC
>ref651000208:v1141
AAGCTCGCCTGTATCTTAGTCATCGTTATCTCAAGCATAATCTCGGGTGCGGGGAAGCCAACATC
>ref651000208:v1142
AAGCTCGCCTGTATCTTAGTCATCGTTATCTCAAGCATAATCTCGGGTGCGGGCAAGCCAACATC
>ref651000208:v1143
AAGCTCGCCTGTATCTTAGTCATCGTTATCTCAAGCATAATCTCGGGTGCGAGCAAGCCAACATC
>ref651000208:v1144
AAGCTCGCCTGTATCTTAGTCATCGTTATCTCAAGCATAATCTCGAATGCGGGGAAGCCAACATC
>ref651000208:v1145
AAGCTCGCCTGTATCTTAGTCATCGTTATCTCAAGCATAATCTCGAATGCGGGCAAGCCAACATC
>ref651000208:v1146
AAGCTCGCCTGTATCTTAGTCATCGTTATCTCAAGCATAATCTCGAATGCGAGCAAGCCAACATC
>ref651000208:v1147
AAGCTCGCCTGTATCTTAGTCATCGTTATCTCAAGCATAATCTCGACAGCGGGGAAGCCAACATC
>ref651000208:v1148
AAGCTCGCCTGTATCTTAGTCATCGTTATCTCAAGCATAATCTCGACAGCGGGCAAGCCAACATC
>ref651000208:v1149
AAGCTCGCCTGTATCTTAGTCATCGTTATCTCAAGCATAATCTCGACAGCGAGCAAGCCAACATC
>ref651000208:v1150
AAGCTCGCCTGTATCTTAGTCATCGTTATCTCAAGCATAATCTCGTTGGCGGGGAAGCCAACATC
>ref651000208:v1151
AAGCTCGCCTGTATCTTAGTCATCGTTATCTCAAGCATAATCTCGTTGGCGGGCAAGCCAACATC
>ref651000208:v1152
AAGCTCGCCTGTATCTTAGTCATCGTTATCTCAAGCATAATCTCGTTGGCGAGCAAGCCAACATC
>ref651000208:v1153
AAGCTCGCCTGTATCTTAGTCATCGTTATCTCAAGCATAATCTCGCCGGCGGGGAAGCCAACATC
>ref651000208:v1154
AAGCTCGCCTGTATCTTAGTCATCGTTATCTCAAGCATAATCTCGCCGGCGGGCAAGCCAACATC
>ref651000208:v1155
AAGCTCGCCTGTATCTTAGTCATCGTTATCTCAAGCATAATCTCGCCGGCGAGCAAGCCAACATC
>ref651000208:v1156
AAGCTCGCCTGTATCTTAGTCATCGTTATCTCAAGCATAAATTCGGGTGCGGGGAAGCCAACATC
>ref651000208:v1157
AAGCTCGCCTGTATCTTAGTCATCGTTATCTCAAGCATAAATTCGGGTGCGGGCAAGCCAACATC
>ref651000208:v1158
AAGCTCGCCTGTATCTTAGTCATCGTTATCTCAAGCATAAATTCGGGTGCGAGCAAGCCAACATC
>ref651000208:v1159
AAGCTCGCCTGTATCTTAGTCATCGTTATCTCAAGCATAAATTCGAATGCGGGGAAGCCAACATC
>ref651000208:v1160
AAGCTCGCCTGTATCTTAGTCATCGTTATCTCAAGCATAAATTCGAATGCGGGCAAGCCAACATC
>ref651000208:v1161
AAGCTCGCCTGTATCTTAGTCATCGTTATCTCAAGCATAAATTCGAATGCGAGCAAGCCAACATC
>ref651000208:v1162
AAGCTCGCCTGTATCTTAGTCATCGTTATCTCAAGCATAAATTCGACAGCGGGGAAGCCAACATC
>ref651000208:v1163
AAGCTCGCCTGTATCTTAGTCATCGTTATCTCAAGCATAAATTCGACAGCGGGCAAGCCAACATC
>ref651000208:v1164
AAGCTCGCCTGTATCTTAGTCATCGTTATCTCAAGCATAAATTCGACAGCGAGCAAGCCAACATC
>ref651000208:v1165
AAGCTCGCCTGTATCTTAGTCATCGTTATCTCAAGCATAAATTCGTTGGCGGGGAAGCCAACATC
>ref651000208:v1166
AAGCTCGCCTGTATCTTAGTCATCGTTATCTCAAGCATAAATTCGTTGGCGGGCAAGCCAACATC
>ref651000208:v1167
AAGCTCGCCTGTATCTTAGTCATCGTTATCTCAAGCATAAATTCGTTGGCGAGCAAGCCAACATC
>ref651000208:v1168
AAGCTCGCCTGTATCTTAGTCATCGTTATCTCAAGCATAAATTCGCCGGCGGGGAAGCCAACATC
>ref651000208:v1169
AAGCTCGCCTGTATCTTAGTCATCGTTATCTCAAGCATAAATTCGCCGGCGGGCAAGCCAACATC
>ref651000208:v1170
AAGCTCGCCTGTATCTTAGTCATCGTTATCTCAAGCATAAATTCGCCGGCGAGCAAGCCAACATC
>ref651000208:v1171
AAGCTCGCCTGTATCTTAGTCATCGTTATCTCATACATATCGTCGGGTGCGGGGAAGCCAACATC
>ref651000208:v1172
AAGCTCGCCTGTATCTTAGTCATCGTTATCTCATACATATCGTCGGGTGCGGGCAAGCCAACATC
>ref651000208:v1173
AAGCTCGCCTGTATCTTAGTCATCGTTATCTCATACATATCGTCGGGTGCGAGCAAGCCAACATC
>ref651000208:v1174
AAGCTCGCCTGTATCTTAGTCATCGTTATCTCATACATATCGTCGAATGCGGGGAAGCCAACATC
>ref651000208:v1175
AAGCTCGCCTGTATCTTAGTCATCGTTATCTCATACATATCGTCGAATGCGGGCAAGCCAACATC
>ref651000208:v1176
AAGCTCGCCTGTATCTTAGTCATCGTTATCTCATACATATCGTCGAATGCGAGCAAGCCAACATC
>ref651000208:v1177
AAGCTCGCCTGTATCTTAGTCATCGTTATCTCATACATATCGTCGACAGCGGGGAAGCCAACATC
>ref651000208:v1178
AAGCTCGCCTGTATCTTAGTCATCGTTATCTCATACATATCGTCGACAGCGGGCAAGCCAACATC
>ref651000208:v1179
AAGCTCGCCTGTATCTTAGTCATCGTTATCTCATACATATCGTCGACAGCGAGCAAGCCAACATC
>ref651000208:v1180
AAGCTCGCCTGTATCTTAGTCATCGTTATCTCATACATATCGTCGTTGGCGGGGAAGCCAACATC
>ref651000208:v1181
AAGCTCGCCTGTATCTTAGTCATCGTTATCTCATACATATCGTCGTTGGCGGGCAAGCCAACATC
>ref651000208:v1182
AAGCTCGCCTGTATCTTAGTCATCGTTATCTCATACATATCGTCGTTGGCGAGCAAGCCAACATC
>ref651000208:v1183
AAGCTCGCCTGTATCTTAGTCATCGTTATCTCATACATATCGTCGCCGGCGGGGAAGCCAACATC
>ref651000208:v1184
AAGCTCGCCTGTATCTTAGTCATCGTTATCTCATACATATCGTCGCCGGCGGGCAAGCCAACATC
>ref651000208:v1185
AAGCTCGCCTGTATCTTAGTCATCGTTATCTCATACATATCGTCGCCGGCGAGCAAGCCAACATC
>ref651000208:v1186
AAGCTCGCCTGTATCTTAGTCATCGTTATCTCATACATAATCTCGGGTGCGGGGAAGCCAACATC
>ref651000208:v1187
AAGCTCGCCTGTATCTTAGTCATCGTTATCTCATACATAATCTCGGGTGCGGGCAAGCCAACATC
>ref651000208:v1188
AAGCTCGCCTGTATCTTAGTCATCGTTATCTCATACATAATCTCGGGTGCGAGCAAGCCAACATC
>ref651000208:v1189
AAGCTCGCCTGTATCTTAGTCATCGTTATCTCATACATAATCTCGAATGCGGGGAAGCCAACATC
>ref651000208:v1190
AAGCTCGCCTGTATCTTAGTCATCGTTATCTCATACATAATCTCGAATGCGGGCAAGCCAACATC
>ref651000208:v1191
AAGCTCGCCTGTATCTTAGTCATCGTTATCTCATACATAATCTCGAATGCGAGCAAGCCAACATC
>ref651000208:v1192
AAGCTCGCCTGTATCTTAGTCATCGTTATCTCATACATAATCTCGACAGCGGGGAAGCCAACATC
>ref651000208:v1193
AAGCTCGCCTGTATCTTAGTCATCGTTATCTCATACATAATCTCGACAGCGGGCAAGCCAACATC
>ref651000208:v1194
AAGCTCGCCTGTATCTTAGTCATCGTTATCTCATACATAATCTCGACAGCGAGCAAGCCAACATC
>ref651000208:v1195
AAGCTCGCCTGTATCTTAGTCATCGTTATCTCATACATAATCTCGTTGGCGGGGAAGCCAACATC
>ref651000208:v1196
AAGCTCGCCTGTATCTTAGTCATCGTTATCTCATACATAATCTCGTTGGCGGGCAAGCCAACATC
>ref651000208:v1197
AAGCTCGCCTGTATCTTAGTCATCGTTATCTCATACATAATCTCGTTGGCGAGCAAGCCAACATC
>ref651000208:v1198
AAGCTCGCCTGTATCTTAGTCATCGTTATCTCATACATAATCTCGCCGGCGGGGAAGCCAACATC
>ref651000208:v1199
AAGCTCGCCTGTATCTTAGTCATCGTTATCTCATACATAATCTCGCCGGCGGGCAAGCCAACATC
>ref651000208:v1200
AAGCTCGCCTGTATCTTAGTCATCGTTATCTCATACATAATCTCGCCGGCGAGCAAGCCAACATC
>ref651000208:v1201
AAGCTCGCCTGTATCTTAGTCATCGTTATCTCATACATAAATTCGGGTGCGGGGAAGCCAACATC
>ref651000208:v1202
AAGCTCGCCTGTATCTTAGTCATCGTTATCTCATACATAAATTCGGGTGCGGGCAAGCCAACATC
>ref651000208:v1203
AAGCTCGCCTGTATCTTAGTCATCGTTATCTCATACATAAATTCGGGTGCGAGCAAGCCAACATC
>ref651000208:v1204
AAGCTCGCCTGTATCTTAGTCATCGTTATCTCATACATAAATTCGAATGCGGGGAAGCCAACATC
>ref651000208:v1205
AAGCTCGCCTGTATCTTAGTCATCGTTATCTCATACATAAATTCGAATGCGGGCAAGCCAACATC
>ref651000208:v1206
AAGCTCGCCTGTATCTTAGTCATCGTTATCTCATACATAAATTCGAATGCGAGCAAGCCAACATC
>ref651000208:v1207
AAGCTCGCCTGTATCTTAGTCATCGTTATCTCATACATAAATTCGACAGCGGGGAAGCCAACATC
>ref651000208:v1208
AAGCTCGCCTGTATCTTAGTCATCGTTATCTCATACATAAATTCGACAGCGGGCAAGCCAACATC
>ref651000208:v1209
AAGCTCGCCTGTATCTTAGTCATCGTTATCTCATACATAAATTCGACAGCGAGCAAGCCAACATC
>ref651000208:v1210
AAGCTCGCCTGTATCTTAGTCATCGTTATCTCATACATAAATTCGTTGGCGGGGAAGCCAACATC
>ref651000208:v1211
AAGCTCGCCTGTATCTTAGTCATCGTTATCTCATACATAAATTCGTTGGCGGGCAAGCCAACATC
>ref651000208:v1212
AAGCTCGCCTGTATCTTAGTCATCGTTATCTCATACATAAATTCGTTGGCGAGCAAGCCAACATC
>ref651000208:v1213
AAGCTCGCCTGTATCTTAGTCATCGTTATCTCATACATAAATTCGCCGGCGGGGAAGCCAACATC
>ref651000208:v1214
AAGCTCGCCTGTATCTTAGTCATCGTTATCTCATACATAAATTCGCCGGCGGGCAAGCCAACATC
>ref651000208:v1215
AAGCTCGCCTGTATCTTAGTCATCGTTATCTCATACATAAATTCGCCGGCGAGCAAGCCAACATC
>ref651000208:v1216
AAGCTCGCCTGTATCTTAGTCATCGTTATCTCAGCTATATCGTCGGGTGCGGGGAAGCCAACATC
>ref651000208:v1217
AAGCTCGCCTGTATCTTAGTCATCGTTATCTCAGCTATATCGTCGGGTGCGGGCAAGCCAACATC
>ref651000208:v1218
AAGCTCGCCTGTATCTTAGTCATCGTTATCTCAGCTATATCGTCGGGTGCGAGCAAGCCAACATC
>ref651000208:v1219
AAGCTCGCCTGTATCTTAGTCATCGTTATCTCAGCTATATCGTCGAATGCGGGGAAGCCAACATC
>ref651000208:v1220
AAGCTCGCCTGTATCTTAGTCATCGTTATCTCAGCTATATCGTCGAATGCGGGCAAGCCAACATC
>ref651000208:v1221
AAGCTCGCCTGTATCTTAGTCATCGTTATCTCAGCTATATCGTCGAATGCGAGCAAGCCAACATC
>ref651000208:v1222
AAGCTCGCCTGTATCTTAGTCATCGTTATCTCAGCTATATCGTCGACAGCGGGGAAGCCAACATC
>ref651000208:v1223
AAGCTCGCCTGTATCTTAGTCATCGTTATCTCAGCTATATCGTCGACAGCGGGCAAGCCAACATC
>ref651000208:v1224
AAGCTCGCCTGTATCTTAGTCATCGTTATCTCAGCTATATCGTCGACAGCGAGCAAGCCAACATC
>ref651000208:v1225
AAGCTCGCCTGTATCTTAGTCATCGTTATCTCAGCTATATCGTCGTTGGCGGGGAAGCCAACATC
>ref651000208:v1226
AAGCTCGCCTGTATCTTAGTCATCGTTATCTCAGCTATATCGTCGTTGGCGGGCAAGCCAACATC
>ref651000208:v1227
AAGCTCGCCTGTATCTTAGTCATCGTTATCTCAGCTATATCGTCGTTGGCGAGCAAGCCAACATC
>ref651000208:v1228
AAGCTCGCCTGTATCTTAGTCATCGTTATCTCAGCTATATCGTCGCCGGCGGGGAAGCCAACATC
>ref651000208:v1229
AAGCTCGCCTGTATCTTAGTCATCGTTATCTCAGCTATATCGTCGCCGGCGGGCAAGCCAACATC
>ref651000208:v1230
AAGCTCGCCTGTATCTTAGTCATCGTTATCTCAGCTATATCGTCGCCGGCGAGCAAGCCAACATC
>ref651000208:v1231
AAGCTCGCCTGTATCTTAGTCATCGTTATCTCAGCTATAATCTCGGGTGCGGGGAAGCCAACATC
>ref651000208:v1232
AAGCTCGCCTGTATCTTAGTCATCGTTATCTCAGCTATAATCTCGGGTGCGGGCAAGCCAACATC
>ref651000208:v1233
AAGCTCGCCTGTATCTTAGTCATCGTTATCTCAGCTATAATCTCGGGTGCGAGCAAGCCAACATC
>ref651000208:v1234
AAGCTCGCCTGTATCTTAGTCATCGTTATCTCAGCTATAATCTCGAATGCGGGGAAGCCAACATC
>ref651000208:v1235
AAGCTCGCCTGTATCTTAGTCATCGTTATCTCAGCTATAATCTCGAATGCGGGCAAGCCAACATC
>ref651000208:v1236
AAGCTCGCCTGTATCTTAGTCATCGTTATCTCAGCTATAATCTCGAATGCGAGCAAGCCAACATC
>ref651000208:v1237
AAGCTCGCCTGTATCTTAGTCATCGTTATCTCAGCTATAATCTCGACAGCGGGGAAGCCAACATC
>ref651000208:v1238
AAGCTCGCCTGTATCTTAGTCATCGTTATCTCAGCTATAATCTCGACAGCGGGCAAGCCAACATC
>ref651000208:v1239
AAGCTCGCCTGTATCTTAGTCATCGTTATCTCAGCTATAATCTCGACAGCGAGCAAGCCAACATC
>ref651000208:v1240
AAGCTCGCCTGTATCTTAGTCATCGTTATCTCAGCTATAATCTCGTTGGCGGGGAAGCCAACATC
>ref651000208:v1241
AAGCTCGCCTGTATCTTAGTCATCGTTATCTCAGCTATAATCTCGTTGGCGGGCAAGCCAACATC
>ref651000208:v1242
AAGCTCGCCTGTATCTTAGTCATCGTTATCTCAGCTATAATCTCGTTGGCGAGCAAGCCAACATC
>ref651000208:v1243
AAGCTCGCCTGTATCTTAGTCATCGTTATCTCAGCTATAATCTCGCCGGCGGGGAAGCCAACATC
>ref651000208:v1244
AAGCTCGCCTGTATCTTAGTCATCGTTATCTCAGCTATAATCTCGCCGGCGGGCAAGCCAACATC
>ref651000208:v1245
AAGCTCGCCTGTATCTTAGTCATCGTTATCTCAGCTATAATCTCGCCGGCGAGCAAGCCAACATC
>ref651000208:v1246
AAGCTCGCCTGTATCTTAGTCATCGTTATCTCAGCTATAAATTCGGGTGCGGGGAAGCCAACATC
>ref651000208:v1247
AAGCTCGCCTGTATCTTAGTCATCGTTATCTCAGCTATAAATTCGGGTGCGGGCAAGCCAACATC
>ref651000208:v1248
AAGCTCGCCTGTATCTTAGTCATCGTTATCTCAGCTATAAATTCGGGTGCGAGCAAGCCAACATC
>ref651000208:v1249
AAGCTCGCCTGTATCTTAGTCATCGTTATCTCAGCTATAAATTCGAATGCGGGGAAGCCAACATC
>ref651000208:v1250
AAGCTCGCCTGTATCTTAGTCATCGTTATCTCAGCTATAAATTCGAATGCGGGCAAGCCAACATC
>ref651000208:v1251
AAGCTCGCCTGTATCTTAGTCATCGTTATCTCAGCTATAAATTCGAATGCGAGCAAGCCAACATC
>ref651000208:v1252
AAGCTCGCCTGTATCTTAGTCATCGTTATCTCAGCTATAAATTCGACAGCGGGGAAGCCAACATC
>ref651000208:v1253
AAGCTCGCCTGTATCTTAGTCATCGTTATCTCAGCTATAAATTCGACAGCGGGCAAGCCAACATC
>ref651000208:v1254
AAGCTCGCCTGTATCTTAGTCATCGTTATCTCAGCTATAAATTCGACAGCGAGCAAGCCAACATC
>ref651000208:v1255
AAGCTCGCCTGTATCTTAGTCATCGTTATCTCAGCTATAAATTCGTTGGCGGGGAAGCCAACATC
>ref651000208:v1256
AAGCTCGCCTGTATCTTAGTCATCGTTATCTCAGCTATAAATTCGTTGGCGGGCAAGCCAACATC
>ref651000208:v1257
AAGCTCGCCTGTATCTTAGTCATCGTTATCTCAGCTATAAATTCGTTGGCGAGCAAGCCAACATC
>ref651000208:v1258
AAGCTCGCCTGTATCTTAGTCATCGTTATCTCAGCTATAAATTCGCCGGCGGGGAAGCCAACATC
>ref651000208:v1259
AAGCTCGCCTGTATCTTAGTCATCGTTATCTCAGCTATAAATTCGCCGGCGGGCAAGCCAACATC
>ref651000208:v1260
AAGCTCGCCTGTATCTTAGTCATCGTTATCTCAGCTATAAATTCGCCGGCGAGCAAGCCAACATC
>ref651000208:v1261
AAGCTCGCCTGTATCTTAGTCATCGTTATCTCACCCATATCGTCGGGTGCGGGGAAGCCAACATC
>ref651000208:v1262
AAGCTCGCCTGTATCTTAGTCATCGTTATCTCACCCATATCGTCGGGTGCGGGCAAGCCAACATC
>ref651000208:v1263
AAGCTCGCCTGTATCTTAGTCATCGTTATCTCACCCATATCGTCGGGTGCGAGCAAGCCAACATC
>ref651000208:v1264
AAGCTCGCCTGTATCTTAGTCATCGTTATCTCACCCATATCGTCGAATGCGGGGAAGCCAACATC
>ref651000208:v1265
AAGCTCGCCTGTATCTTAGTCATCGTTATCTCACCCATATCGTCGAATGCGGGCAAGCCAACATC
>ref651000208:v1266
AAGCTCGCCTGTATCTTAGTCATCGTTATCTCACCCATATCGTCGAATGCGAGCAAGCCAACATC
>ref651000208:v1267
AAGCTCGCCTGTATCTTAGTCATCGTTATCTCACCCATATCGTCGACAGCGGGGAAGCCAACATC
>ref651000208:v1268
AAGCTCGCCTGTATCTTAGTCATCGTTATCTCACCCATATCGTCGACAGCGGGCAAGCCAACATC
>ref651000208:v1269
AAGCTCGCCTGTATCTTAGTCATCGTTATCTCACCCATATCGTCGACAGCGAGCAAGCCAACATC
>ref651000208:v1270
AAGCTCGCCTGTATCTTAGTCATCGTTATCTCACCCATATCGTCGTTGGCGGGGAAGCCAACATC
>ref651000208:v1271
AAGCTCGCCTGTATCTTAGTCATCGTTATCTCACCCATATCGTCGTTGGCGGGCAAGCCAACATC
>ref651000208:v1272
AAGCTCGCCTGTATCTTAGTCATCGTTATCTCACCCATATCGTCGTTGGCGAGCAAGCCAACATC
>ref651000208:v1273
AAGCTCGCCTGTATCTTAGTCATCGTTATCTCACCCATATCGTCGCCGGCGGGGAAGCCAACATC
>ref651000208:v1274
AAGCTCGCCTGTATCTTAGTCATCGTTATCTCACCCATATCGTCGCCGGCGGGCAAGCCAACATC
>ref651000208:v1275
AAGCTCGCCTGTATCTTAGTCATCGTTATCTCACCCATATCGTCGCCGGCGAGCAAGCCAACATC
>ref651000208:v1276
AAGCTCGCCTGTATCTTAGTCATCGTTATCTCACCCATAATCTCGGGTGCGGGGAAGCCAACATC
>ref651000208:v1277
AAGCTCGCCTGTATCTTAGTCATCGTTATCTCACCCATAATCTCGGGTGCGGGCAAGCCAACATC
>ref651000208:v1278
AAGCTCGCCTGTATCTTAGTCATCGTTATCTCACCCATAATCTCGGGTGCGAGCAAGCCAACATC
>ref651000208:v1279
AAGCTCGCCTGTATCTTAGTCATCGTTATCTCACCCATAATCTCGAATGCGGGGAAGCCAACATC
>ref651000208:v1280
AAGCTCGCCTGTATCTTAGTCATCGTTATCTCACCCATAATCTCGAATGCGGGCAAGCCAACATC
>ref651000208:v1281
AAGCTCGCCTGTATCTTAGTCATCGTTATCTCACCCATAATCTCGAATGCGAGCAAGCCAACATC
>ref651000208:v1282
AAGCTCGCCTGTATCTTAGTCATCGTTATCTCACCCATAATCTCGACAGCGGGGAAGCCAACATC
>ref651000208:v1283
AAGCTCGCCTGTATCTTAGTCATCGTTATCTCACCCATAATCTCGACAGCGGGCAAGCCAACATC
>ref651000208:v1284
AAGCTCGCCTGTATCTTAGTCATCGTTATCTCACCCATAATCTCGACAGCGAGCAAGCCAACATC
>ref651000208:v1285
AAGCTCGCCTGTATCTTAGTCATCGTTATCTCACCCATAATCTCGTTGGCGGGGAAGCCAACATC
>ref651000208:v1286
AAGCTCGCCTGTATCTTAGTCATCGTTATCTCACCCATAATCTCGTTGGCGGGCAAGCCAACATC
>ref651000208:v1287
AAGCTCGCCTGTATCTTAGTCATCGTTATCTCACCCATAATCTCGTTGGCGAGCAAGCCAACATC
>ref651000208:v1288
AAGCTCGCCTGTATCTTAGTCATCGTTATCTCACCCATAATCTCGCCGGCGGGGAAGCCAACATC
>ref651000208:v1289
AAGCTCGCCTGTATCTTAGTCATCGTTATCTCACCCATAATCTCGCCGGCGGGCAAGCCAACATC
>ref651000208:v1290
AAGCTCGCCTGTATCTTAGTCATCGTTATCTCACCCATAATCTCGCCGGCGAGCAAGCCAACATC
>ref651000208:v1291
AAGCTCGCCTGTATCTTAGTCATCGTTATCTCACCCATAAATTCGGGTGCGGGGAAGCCAACATC
>ref651000208:v1292
AAGCTCGCCTGTATCTTAGTCATCGTTATCTCACCCATAAATTCGGGTGCGGGCAAGCCAACATC
>ref651000208:v1293
AAGCTCGCCTGTATCTTAGTCATCGTTATCTCACCCATAAATTCGGGTGCGAGCAAGCCAACATC
>ref651000208:v1294
AAGCTCGCCTGTATCTTAGTCATCGTTATCTCACCCATAAATTCGAATGCGGGGAAGCCAACATC
>ref651000208:v1295
AAGCTCGCCTGTATCTTAGTCATCGTTATCTCACCCATAAATTCGAATGCGGGCAAGCCAACATC
>ref651000208:v1296
AAGCTCGCCTGTATCTTAGTCATCGTTATCTCACCCATAAATTCGAATGCGAGCAAGCCAACATC
>ref651000208:v1297
AAGCTCGCCTGTATCTTAGTCATCGTTATCTCACCCATAAATTCGACAGCGGGGAAGCCAACATC
>ref651000208:v1298
AAGCTCGCCTGTATCTTAGTCATCGTTATCTCACCCATAAATTCGACAGCGGGCAAGCCAACATC
>ref651000208:v1299
AAGCTCGCCTGTATCTTAGTCATCGTTATCTCACCCATAAATTCGACAGCGAGCAAGCCAACATC
>ref651000208:v1300
AAGCTCGCCTGTATCTTAGTCATCGTTATCTCACCCATAAATTCGTTGGCGGGGAAGCCAACATC
>ref651000208:v1301
AAGCTCGCCTGTATCTTAGTCATCGTTATCTCACCCATAAATTCGTTGGCGGGCAAGCCAACATC
>ref651000208:v1302
AAGCTCGCCTGTATCTTAGTCATCGTTATCTCACCCATAAATTCGTTGGCGAGCAAGCCAACATC
>ref651000208:v1303
AAGCTCGCCTGTATCTTAGTCATCGTTATCTCACCCATAAATTCGCCGGCGGGGAAGCCAACATC
>ref651000208:v1304
AAGCTCGCCTGTATCTTAGTCATCGTTATCTCACCCATAAATTCGCCGGCGGGCAAGCCAACATC
>ref651000208:v1305
AAGCTCGCCTGTATCTTAGTCATCGTTATCTCACCCATAAATTCGCCGGCGAGCAAGCCAACATC
>ref651000208:v1306
AAGCTCGCCTGTATCTTAGTCATCGTTATCTCACTAATATCGTCGGGTGCGGGGAAGCCAACATC
>ref651000208:v1307
AAGCTCGCCTGTATCTTAGTCATCGTTATCTCACTAATATCGTCGGGTGCGGGCAAGCCAACATC
>ref651000208:v1308
AAGCTCGCCTGTATCTTAGTCATCGTTATCTCACTAATATCGTCGGGTGCGAGCAAGCCAACATC
>ref651000208:v1309
AAGCTCGCCTGTATCTTAGTCATCGTTATCTCACTAATATCGTCGAATGCGGGGAAGCCAACATC
>ref651000208:v1310
AAGCTCGCCTGTATCTTAGTCATCGTTATCTCACTAATATCGTCGAATGCGGGCAAGCCAACATC
>ref651000208:v1311
AAGCTCGCCTGTATCTTAGTCATCGTTATCTCACTAATATCGTCGAATGCGAGCAAGCCAACATC
>ref651000208:v1312
AAGCTCGCCTGTATCTTAGTCATCGTTATCTCACTAATATCGTCGACAGCGGGGAAGCCAACATC
>ref651000208:v1313
AAGCTCGCCTGTATCTTAGTCATCGTTATCTCACTAATATCGTCGACAGCGGGCAAGCCAACATC
>ref651000208:v1314
AAGCTCGCCTGTATCTTAGTCATCGTTATCTCACTAATATCGTCGACAGCGAGCAAGCCAACATC
>ref651000208:v1315
AAGCTCGCCTGTATCTTAGTCATCGTTATCTCACTAATATCGTCGTTGGCGGGGAAGCCAACATC
>ref651000208:v1316
AAGCTCGCCTGTATCTTAGTCATCGTTATCTCACTAATATCGTCGTTGGCGGGCAAGCCAACATC
>ref651000208:v1317
AAGCTCGCCTGTATCTTAGTCATCGTTATCTCACTAATATCGTCGTTGGCGAGCAAGCCAACATC
>ref651000208:v1318
AAGCTCGCCTGTATCTTAGTCATCGTTATCTCACTAATATCGTCGCCGGCGGGGAAGCCAACATC
>ref651000208:v1319
AAGCTCGCCTGTATCTTAGTCATCGTTATCTCACTAATATCGTCGCCGGCGGGCAAGCCAACATC
>ref651000208:v1320
AAGCTCGCCTGTATCTTAGTCATCGTTATCTCACTAATATCGTCGCCGGCGAGCAAGCCAACATC
>ref651000208:v1321
AAGCTCGCCTGTATCTTAGTCATCGTTATCTCACTAATAATCTCGGGTGCGGGGAAGCCAACATC
>ref651000208:v1322
AAGCTCGCCTGTATCTTAGTCATCGTTATCTCACTAATAATCTCGGGTGCGGGCAAGCCAACATC
>ref651000208:v1323
AAGCTCGCCTGTATCTTAGTCATCGTTATCTCACTAATAATCTCGGGTGCGAGCAAGCCAACATC
>ref651000208:v1324
AAGCTCGCCTGTATCTTAGTCATCGTTATCTCACTAATAATCTCGAATGCGGGGAAGCCAACATC
>ref651000208:v1325
AAGCTCGCCTGTATCTTAGTCATCGTTATCTCACTAATAATCTCGAATGCGGGCAAGCCAACATC
>ref651000208:v1326
AAGCTCGCCTGTATCTTAGTCATCGTTATCTCACTAATAATCTCGAATGCGAGCAAGCCAACATC
>ref651000208:v1327
AAGCTCGCCTGTATCTTAGTCATCGTTATCTCACTAATAATCTCGACAGCGGGGAAGCCAACATC
>ref651000208:v1328
AAGCTCGCCTGTATCTTAGTCATCGTTATCTCACTAATAATCTCGACAGCGGGCAAGCCAACATC
>ref651000208:v1329
AAGCTCGCCTGTATCTTAGTCATCGTTATCTCACTAATAATCTCGACAGCGAGCAAGCCAACATC
>ref651000208:v1330
AAGCTCGCCTGTATCTTAGTCATCGTTATCTCACTAATAATCTCGTTGGCGGGGAAGCCAACATC
>ref651000208:v1331
AAGCTCGCCTGTATCTTAGTCATCGTTATCTCACTAATAATCTCGTTGGCGGGCAAGCCAACATC
>ref651000208:v1332
AAGCTCGCCTGTATCTTAGTCATCGTTATCTCACTAATAATCTCGTTGGCGAGCAAGCCAACATC
>ref651000208:v1333
AAGCTCGCCTGTATCTTAGTCATCGTTATCTCACTAATAATCTCGCCGGCGGGGAAGCCAACATC
>ref651000208:v1334
AAGCTCGCCTGTATCTTAGTCATCGTTATCTCACTAATAATCTCGCCGGCGGGCAAGCCAACATC
>ref651000208:v1335
AAGCTCGCCTGTATCTTAGTCATCGTTATCTCACTAATAATCTCGCCGGCGAGCAAGCCAACATC
>ref651000208:v1336
AAGCTCGCCTGTATCTTAGTCATCGTTATCTCACTAATAAATTCGGGTGCGGGGAAGCCAACATC
>ref651000208:v1337
AAGCTCGCCTGTATCTTAGTCATCGTTATCTCACTAATAAATTCGGGTGCGGGCAAGCCAACATC
>ref651000208:v1338
AAGCTCGCCTGTATCTTAGTCATCGTTATCTCACTAATAAATTCGGGTGCGAGCAAGCCAACATC
>ref651000208:v1339
AAGCTCGCCTGTATCTTAGTCATCGTTATCTCACTAATAAATTCGAATGCGGGGAAGCCAACATC
>ref651000208:v1340
AAGCTCGCCTGTATCTTAGTCATCGTTATCTCACTAATAAATTCGAATGCGGGCAAGCCAACATC
>ref651000208:v1341
AAGCTCGCCTGTATCTTAGTCATCGTTATCTCACTAATAAATTCGAATGCGAGCAAGCCAACATC
>ref651000208:v1342
AAGCTCGCCTGTATCTTAGTCATCGTTATCTCACTAATAAATTCGACAGCGGGGAAGCCAACATC
>ref651000208:v1343
AAGCTCGCCTGTATCTTAGTCATCGTTATCTCACTAATAAATTCGACAGCGGGCAAGCCAACATC
>ref651000208:v1344
AAGCTCGCCTGTATCTTAGTCATCGTTATCTCACTAATAAATTCGACAGCGAGCAAGCCAACATC
>ref651000208:v1345
AAGCTCGCCTGTATCTTAGTCATCGTTATCTCACTAATAAATTCGTTGGCGGGGAAGCCAACATC
>ref651000208:v1346
AAGCTCGCCTGTATCTTAGTCATCGTTATCTCACTAATAAATTCGTTGGCGGGCAAGCCAACATC
>ref651000208:v1347
AAGCTCGCCTGTATCTTAGTCATCGTTATCTCACTAATAAATTCGTTGGCGAGCAAGCCAACATC
>ref651000208:v1348
AAGCTCGCCTGTATCTTAGTCATCGTTATCTCACTAATAAATTCGCCGGCGGGGAAGCCAACATC
>ref651000208:v1349
AAGCTCGCCTGTATCTTAGTCATCGTTATCTCACTAATAAATTCGCCGGCGGGCAAGCCAACATC
>ref651000208:v1350
AAGCTCGCCTGTATCTTAGTCATCGTTATCTCACTAATAAATTCGCCGGCGAGCAAGCCAACATC
>ref651000208:v1351
AAGCTCGCCTGTATCTTAGTCAGGGTTGCATCAAGCATATCGTCGGGTGCGGGGAAGCCAACATC
>ref651000208:v1352
AAGCTCGCCTGTATCTTAGTCAGGGTTGCATCAAGCATATCGTCGGGTGCGGGCAAGCCAACATC
>ref651000208:v1353
AAGCTCGCCTGTATCTTAGTCAGGGTTGCATCAAGCATATCGTCGGGTGCGAGCAAGCCAACATC
>ref651000208:v1354
AAGCTCGCCTGTATCTTAGTCAGGGTTGCATCAAGCATATCGTCGAATGCGGGGAAGCCAACATC
>ref651000208:v1355
AAGCTCGCCTGTATCTTAGTCAGGGTTGCATCAAGCATATCGTCGAATGCGGGCAAGCCAACATC
>ref651000208:v1356
AAGCTCGCCTGTATCTTAGTCAGGGTTGCATCAAGCATATCGTCGAATGCGAGCAAGCCAACATC
>ref651000208:v1357
AAGCTCGCCTGTATCTTAGTCAGGGTTGCATCAAGCATATCGTCGACAGCGGGGAAGCCAACATC
>ref651000208:v1358
AAGCTCGCCTGTATCTTAGTCAGGGTTGCATCAAGCATATCGTCGACAGCGGGCAAGCCAACATC
>ref651000208:v1359
AAGCTCGCCTGTATCTTAGTCAGGGTTGCATCAAGCATATCGTCGACAGCGAGCAAGCCAACATC
>ref651000208:v1360
AAGCTCGCCTGTATCTTAGTCAGGGTTGCATCAAGCATATCGTCGTTGGCGGGGAAGCCAACATC
>ref651000208:v1361
AAGCTCGCCTGTATCTTAGTCAGGGTTGCATCAAGCATATCGTCGTTGGCGGGCAAGCCAACATC
>ref651000208:v1362
AAGCTCGCCTGTATCTTAGTCAGGGTTGCATCAAGCATATCGTCGTTGGCGAGCAAGCCAACATC
>ref651000208:v1363
AAGCTCGCCTGTATCTTAGTCAGGGTTGCATCAAGCATATCGTCGCCGGCGGGGAAGCCAACATC
>ref651000208:v1364
AAGCTCGCCTGTATCTTAGTCAGGGTTGCATCAAGCATATCGTCGCCGGCGGGCAAGCCAACATC
>ref651000208:v1365
AAGCTCGCCTGTATCTTAGTCAGGGTTGCATCAAGCATATCGTCGCCGGCGAGCAAGCCAACATC
>ref651000208:v1366
AAGCTCGCCTGTATCTTAGTCAGGGTTGCATCAAGCATAATCTCGGGTGCGGGGAAGCCAACATC
>ref651000208:v1367
AAGCTCGCCTGTATCTTAGTCAGGGTTGCATCAAGCATAATCTCGGGTGCGGGCAAGCCAACATC
>ref651000208:v1368
AAGCTCGCCTGTATCTTAGTCAGGGTTGCATCAAGCATAATCTCGGGTGCGAGCAAGCCAACATC
>ref651000208:v1369
AAGCTCGCCTGTATCTTAGTCAGGGTTGCATCAAGCATAATCTCGAATGCGGGGAAGCCAACATC
>ref651000208:v1370
AAGCTCGCCTGTATCTTAGTCAGGGTTGCATCAAGCATAATCTCGAATGCGGGCAAGCCAACATC
>ref651000208:v1371
AAGCTCGCCTGTATCTTAGTCAGGGTTGCATCAAGCATAATCTCGAATGCGAGCAAGCCAACATC
>ref651000208:v1372
AAGCTCGCCTGTATCTTAGTCAGGGTTGCATCAAGCATAATCTCGACAGCGGGGAAGCCAACATC
>ref651000208:v1373
AAGCTCGCCTGTATCTTAGTCAGGGTTGCATCAAGCATAATCTCGACAGCGGGCAAGCCAACATC
>ref651000208:v1374
AAGCTCGCCTGTATCTTAGTCAGGGTTGCATCAAGCATAATCTCGACAGCGAGCAAGCCAACATC
>ref651000208:v1375
AAGCTCGCCTGTATCTTAGTCAGGGTTGCATCAAGCATAATCTCGTTGGCGGGGAAGCCAACATC
>ref651000208:v1376
AAGCTCGCCTGTATCTTAGTCAGGGTTGCATCAAGCATAATCTCGTTGGCGGGCAAGCCAACATC
>ref651000208:v1377
AAGCTCGCCTGTATCTTAGTCAGGGTTGCATCAAGCATAATCTCGTTGGCGAGCAAGCCAACATC
>ref651000208:v1378
AAGCTCGCCTGTATCTTAGTCAGGGTTGCATCAAGCATAATCTCGCCGGCGGGGAAGCCAACATC
>ref651000208:v1379
AAGCTCGCCTGTATCTTAGTCAGGGTTGCATCAAGCATAATCTCGCCGGCGGGCAAGCCAACATC
>ref651000208:v1380
AAGCTCGCCTGTATCTTAGTCAGGGTTGCATCAAGCATAATCTCGCCGGCGAGCAAGCCAACATC
>ref651000208:v1381
AAGCTCGCCTGTATCTTAGTCAGGGTTGCATCAAGCATAAATTCGGGTGCGGGGAAGCCAACATC
>ref651000208:v1382
AAGCTCGCCTGTATCTTAGTCAGGGTTGCATCAAGCATAAATTCGGGTGCGGGCAAGCCAACATC
>ref651000208:v1383
AAGCTCGCCTGTATCTTAGTCAGGGTTGCATCAAGCATAAATTCGGGTGCGAGCAAGCCAACATC
>ref651000208:v1384
AAGCTCGCCTGTATCTTAGTCAGGGTTGCATCAAGCATAAATTCGAATGCGGGGAAGCCAACATC
>ref651000208:v1385
AAGCTCGCCTGTATCTTAGTCAGGGTTGCATCAAGCATAAATTCGAATGCGGGCAAGCCAACATC
>ref651000208:v1386
AAGCTCGCCTGTATCTTAGTCAGGGTTGCATCAAGCATAAATTCGAATGCGAGCAAGCCAACATC
>ref651000208:v1387
AAGCTCGCCTGTATCTTAGTCAGGGTTGCATCAAGCATAAATTCGACAGCGGGGAAGCCAACATC
>ref651000208:v1388
AAGCTCGCCTGTATCTTAGTCAGGGTTGCATCAAGCATAAATTCGACAGCGGGCAAGCCAACATC
>ref651000208:v1389
AAGCTCGCCTGTATCTTAGTCAGGGTTGCATCAAGCATAAATTCGACAGCGAGCAAGCCAACATC
>ref651000208:v1390
AAGCTCGCCTGTATCTTAGTCAGGGTTGCATCAAGCATAAATTCGTTGGCGGGGAAGCCAACATC
>ref651000208:v1391
AAGCTCGCCTGTATCTTAGTCAGGGTTGCATCAAGCATAAATTCGTTGGCGGGCAAGCCAACATC
>ref651000208:v1392
AAGCTCGCCTGTATCTTAGTCAGGGTTGCATCAAGCATAAATTCGTTGGCGAGCAAGCCAACATC
>ref651000208:v1393
AAGCTCGCCTGTATCTTAGTCAGGGTTGCATCAAGCATAAATTCGCCGGCGGGGAAGCCAACATC
>ref651000208:v1394
AAGCTCGCCTGTATCTTAGTCAGGGTTGCATCAAGCATAAATTCGCCGGCGGGCAAGCCAACATC
>ref651000208:v1395
AAGCTCGCCTGTATCTTAGTCAGGGTTGCATCAAGCATAAATTCGCCGGCGAGCAAGCCAACATC
>ref651000208:v1396
AAGCTCGCCTGTATCTTAGTCAGGGTTGCATCATACATATCGTCGGGTGCGGGGAAGCCAACATC
>ref651000208:v1397
AAGCTCGCCTGTATCTTAGTCAGGGTTGCATCATACATATCGTCGGGTGCGGGCAAGCCAACATC
>ref651000208:v1398
AAGCTCGCCTGTATCTTAGTCAGGGTTGCATCATACATATCGTCGGGTGCGAGCAAGCCAACATC
>ref651000208:v1399
AAGCTCGCCTGTATCTTAGTCAGGGTTGCATCATACATATCGTCGAATGCGGGGAAGCCAACATC
>ref651000208:v1400
AAGCTCGCCTGTATCTTAGTCAGGGTTGCATCATACATATCGTCGAATGCGGGCAAGCCAACATC
>ref651000208:v1401
AAGCTCGCCTGTATCTTAGTCAGGGTTGCATCATACATATCGTCGAATGCGAGCAAGCCAACATC
>ref651000208:v1402
AAGCTCGCCTGTATCTTAGTCAGGGTTGCATCATACATATCGTCGACAGCGGGGAAGCCAACATC
>ref651000208:v1403
AAGCTCGCCTGTATCTTAGTCAGGGTTGCATCATACATATCGTCGACAGCGGGCAAGCCAACATC
>ref651000208:v1404
AAGCTCGCCTGTATCTTAGTCAGGGTTGCATCATACATATCGTCGACAGCGAGCAAGCCAACATC
>ref651000208:v1405
AAGCTCGCCTGTATCTTAGTCAGGGTTGCATCATACATATCGTCGTTGGCGGGGAAGCCAACATC
>ref651000208:v1406
AAGCTCGCCTGTATCTTAGTCAGGGTTGCATCATACATATCGTCGTTGGCGGGCAAGCCAACATC
>ref651000208:v1407
AAGCTCGCCTGTATCTTAGTCAGGGTTGCATCATACATATCGTCGTTGGCGAGCAAGCCAACATC
>ref651000208:v1408
AAGCTCGCCTGTATCTTAGTCAGGGTTGCATCATACATATCGTCGCCGGCGGGGAAGCCAACATC
>ref651000208:v1409
AAGCTCGCCTGTATCTTAGTCAGGGTTGCATCATACATATCGTCGCCGGCGGGCAAGCCAACATC
>ref651000208:v1410
AAGCTCGCCTGTATCTTAGTCAGGGTTGCATCATACATATCGTCGCCGGCGAGCAAGCCAACATC
>ref651000208:v1411
AAGCTCGCCTGTATCTTAGTCAGGGTTGCATCATACATAATCTCGGGTGCGGGGAAGCCAACATC
>ref651000208:v1412
AAGCTCGCCTGTATCTTAGTCAGGGTTGCATCATACATAATCTCGGGTGCGGGCAAGCCAACATC
>ref651000208:v1413
AAGCTCGCCTGTATCTTAGTCAGGGTTGCATCATACATAATCTCGGGTGCGAGCAAGCCAACATC
>ref651000208:v1414
AAGCTCGCCTGTATCTTAGTCAGGGTTGCATCATACATAATCTCGAATGCGGGGAAGCCAACATC
>ref651000208:v1415
AAGCTCGCCTGTATCTTAGTCAGGGTTGCATCATACATAATCTCGAATGCGGGCAAGCCAACATC
>ref651000208:v1416
AAGCTCGCCTGTATCTTAGTCAGGGTTGCATCATACATAATCTCGAATGCGAGCAAGCCAACATC
>ref651000208:v1417
AAGCTCGCCTGTATCTTAGTCAGGGTTGCATCATACATAATCTCGACAGCGGGGAAGCCAACATC
>ref651000208:v1418
AAGCTCGCCTGTATCTTAGTCAGGGTTGCATCATACATAATCTCGACAGCGGGCAAGCCAACATC
>ref651000208:v1419
AAGCTCGCCTGTATCTTAGTCAGGGTTGCATCATACATAATCTCGACAGCGAGCAAGCCAACATC
>ref651000208:v1420
AAGCTCGCCTGTATCTTAGTCAGGGTTGCATCATACATAATCTCGTTGGCGGGGAAGCCAACATC
>ref651000208:v1421
AAGCTCGCCTGTATCTTAGTCAGGGTTGCATCATACATAATCTCGTTGGCGGGCAAGCCAACATC
>ref651000208:v1422
AAGCTCGCCTGTATCTTAGTCAGGGTTGCATCATACATAATCTCGTTGGCGAGCAAGCCAACATC
>ref651000208:v1423
AAGCTCGCCTGTATCTTAGTCAGGGTTGCATCATACATAATCTCGCCGGCGGGGAAGCCAACATC
>ref651000208:v1424
AAGCTCGCCTGTATCTTAGTCAGGGTTGCATCATACATAATCTCGCCGGCGGGCAAGCCAACATC
>ref651000208:v1425
AAGCTCGCCTGTATCTTAGTCAGGGTTGCATCATACATAATCTCGCCGGCGAGCAAGCCAACATC
>ref651000208:v1426
AAGCTCGCCTGTATCTTAGTCAGGGTTGCATCATACATAAATTCGGGTGCGGGGAAGCCAACATC
>ref651000208:v1427
AAGCTCGCCTGTATCTTAGTCAGGGTTGCATCATACATAAATTCGGGTGCGGGCAAGCCAACATC
>ref651000208:v1428
AAGCTCGCCTGTATCTTAGTCAGGGTTGCATCATACATAAATTCGGGTGCGAGCAAGCCAACATC
>ref651000208:v1429
AAGCTCGCCTGTATCTTAGTCAGGGTTGCATCATACATAAATTCGAATGCGGGGAAGCCAACATC
>ref651000208:v1430
AAGCTCGCCTGTATCTTAGTCAGGGTTGCATCATACATAAATTCGAATGCGGGCAAGCCAACATC
>ref651000208:v1431
AAGCTCGCCTGTATCTTAGTCAGGGTTGCATCATACATAAATTCGAATGCGAGCAAGCCAACATC
>ref651000208:v1432
AAGCTCGCCTGTATCTTAGTCAGGGTTGCATCATACATAAATTCGACAGCGGGGAAGCCAACATC
>ref651000208:v1433
AAGCTCGCCTGTATCTTAGTCAGGGTTGCATCATACATAAATTCGACAGCGGGCAAGCCAACATC
>ref651000208:v1434
AAGCTCGCCTGTATCTTAGTCAGGGTTGCATCATACATAAATTCGACAGCGAGCAAGCCAACATC
>ref651000208:v1435
AAGCTCGCCTGTATCTTAGTCAGGGTTGCATCATACATAAATTCGTTGGCGGGGAAGCCAACATC
>ref651000208:v1436
AAGCTCGCCTGTATCTTAGTCAGGGTTGCATCATACATAAATTCGTTGGCGGGCAAGCCAACATC
>ref651000208:v1437
AAGCTCGCCTGTATCTTAGTCAGGGTTGCATCATACATAAATTCGTTGGCGAGCAAGCCAACATC
>ref651000208:v1438
AAGCTCGCCTGTATCTTAGTCAGGGTTGCATCATACATAAATTCGCCGGCGGGGAAGCCAACATC
>ref651000208:v1439
AAGCTCGCCTGTATCTTAGTCAGGGTTGCATCATACATAAATTCGCCGGCGGGCAAGCCAACATC
>ref651000208:v1440
AAGCTCGCCTGTATCTTAGTCAGGGTTGCATCATACATAAATTCGCCGGCGAGCAAGCCAACATC
>ref651000208:v1441
AAGCTCGCCTGTATCTTAGTCAGGGTTGCATCAGCTATATCGTCGGGTGCGGGGAAGCCAACATC
>ref651000208:v1442
AAGCTCGCCTGTATCTTAGTCAGGGTTGCATCAGCTATATCGTCGGGTGCGGGCAAGCCAACATC
>ref651000208:v1443
AAGCTCGCCTGTATCTTAGTCAGGGTTGCATCAGCTATATCGTCGGGTGCGAGCAAGCCAACATC
>ref651000208:v1444
AAGCTCGCCTGTATCTTAGTCAGGGTTGCATCAGCTATATCGTCGAATGCGGGGAAGCCAACATC
>ref651000208:v1445
AAGCTCGCCTGTATCTTAGTCAGGGTTGCATCAGCTATATCGTCGAATGCGGGCAAGCCAACATC
>ref651000208:v1446
AAGCTCGCCTGTATCTTAGTCAGGGTTGCATCAGCTATATCGTCGAATGCGAGCAAGCCAACATC
>ref651000208:v1447
AAGCTCGCCTGTATCTTAGTCAGGGTTGCATCAGCTATATCGTCGACAGCGGGGAAGCCAACATC
>ref651000208:v1448
AAGCTCGCCTGTATCTTAGTCAGGGTTGCATCAGCTATATCGTCGACAGCGGGCAAGCCAACATC
>ref651000208:v1449
AAGCTCGCCTGTATCTTAGTCAGGGTTGCATCAGCTATATCGTCGACAGCGAGCAAGCCAACATC
>ref651000208:v1450
AAGCTCGCCTGTATCTTAGTCAGGGTTGCATCAGCTATATCGTCGTTGGCGGGGAAGCCAACATC
>ref651000208:v1451
AAGCTCGCCTGTATCTTAGTCAGGGTTGCATCAGCTATATCGTCGTTGGCGGGCAAGCCAACATC
>ref651000208:v1452
AAGCTCGCCTGTATCTTAGTCAGGGTTGCATCAGCTATATCGTCGTTGGCGAGCAAGCCAACATC
>ref651000208:v1453
AAGCTCGCCTGTATCTTAGTCAGGGTTGCATCAGCTATATCGTCGCCGGCGGGGAAGCCAACATC
>ref651000208:v1454
AAGCTCGCCTGTATCTTAGTCAGGGTTGCATCAGCTATATCGTCGCCGGCGGGCAAGCCAACATC
>ref651000208:v1455
AAGCTCGCCTGTATCTTAGTCAGGGTTGCATCAGCTATATCGTCGCCGGCGAGCAAGCCAACATC
>ref651000208:v1456
AAGCTCGCCTGTATCTTAGTCAGGGTTGCATCAGCTATAATCTCGGGTGCGGGGAAGCCAACATC
>ref651000208:v1457
AAGCTCGCCTGTATCTTAGTCAGGGTTGCATCAGCTATAATCTCGGGTGCGGGCAAGCCAACATC
>ref651000208:v1458
AAGCTCGCCTGTATCTTAGTCAGGGTTGCATCAGCTATAATCTCGGGTGCGAGCAAGCCAACATC
>ref651000208:v1459
AAGCTCGCCTGTATCTTAGTCAGGGTTGCATCAGCTATAATCTCGAATGCGGGGAAGCCAACATC
>ref651000208:v1460
AAGCTCGCCTGTATCTTAGTCAGGGTTGCATCAGCTATAATCTCGAATGCGGGCAAGCCAACATC
>ref651000208:v1461
AAGCTCGCCTGTATCTTAGTCAGGGTTGCATCAGCTATAATCTCGAATGCGAGCAAGCCAACATC
>ref651000208:v1462
AAGCTCGCCTGTATCTTAGTCAGGGTTGCATCAGCTATAATCTCGACAGCGGGGAAGCCAACATC
>ref651000208:v1463
AAGCTCGCCTGTATCTTAGTCAGGGTTGCATCAGCTATAATCTCGACAGCGGGCAAGCCAACATC
>ref651000208:v1464
AAGCTCGCCTGTATCTTAGTCAGGGTTGCATCAGCTATAATCTCGACAGCGAGCAAGCCAACATC
>ref651000208:v1465
AAGCTCGCCTGTATCTTAGTCAGGGTTGCATCAGCTATAATCTCGTTGGCGGGGAAGCCAACATC
>ref651000208:v1466
AAGCTCGCCTGTATCTTAGTCAGGGTTGCATCAGCTATAATCTCGTTGGCGGGCAAGCCAACATC
>ref651000208:v1467
AAGCTCGCCTGTATCTTAGTCAGGGTTGCATCAGCTATAATCTCGTTGGCGAGCAAGCCAACATC
>ref651000208:v1468
AAGCTCGCCTGTATCTTAGTCAGGGTTGCATCAGCTATAATCTCGCCGGCGGGGAAGCCAACATC
>ref651000208:v1469
AAGCTCGCCTGTATCTTAGTCAGGGTTGCATCAGCTATAATCTCGCCGGCGGGCAAGCCAACATC
>ref651000208:v1470
AAGCTCGCCTGTATCTTAGTCAGGGTTGCATCAGCTATAATCTCGCCGGCGAGCAAGCCAACATC
>ref651000208:v1471
AAGCTCGCCTGTATCTTAGTCAGGGTTGCATCAGCTATAAATTCGGGTGCGGGGAAGCCAACATC
>ref651000208:v1472
AAGCTCGCCTGTATCTTAGTCAGGGTTGCATCAGCTATAAATTCGGGTGCGGGCAAGCCAACATC
>ref651000208:v1473
AAGCTCGCCTGTATCTTAGTCAGGGTTGCATCAGCTATAAATTCGGGTGCGAGCAAGCCAACATC
>ref651000208:v1474
AAGCTCGCCTGTATCTTAGTCAGGGTTGCATCAGCTATAAATTCGAATGCGGGGAAGCCAACATC
>ref651000208:v1475
AAGCTCGCCTGTATCTTAGTCAGGGTTGCATCAGCTATAAATTCGAATGCGGGCAAGCCAACATC
>ref651000208:v1476
AAGCTCGCCTGTATCTTAGTCAGGGTTGCATCAGCTATAAATTCGAATGCGAGCAAGCCAACATC
>ref651000208:v1477
AAGCTCGCCTGTATCTTAGTCAGGGTTGCATCAGCTATAAATTCGACAGCGGGGAAGCCAACATC
>ref651000208:v1478
AAGCTCGCCTGTATCTTAGTCAGGGTTGCATCAGCTATAAATTCGACAGCGGGCAAGCCAACATC
>ref651000208:v1479
AAGCTCGCCTGTATCTTAGTCAGGGTTGCATCAGCTATAAATTCGACAGCGAGCAAGCCAACATC
>ref651000208:v1480
AAGCTCGCCTGTATCTTAGTCAGGGTTGCATCAGCTATAAATTCGTTGGCGGGGAAGCCAACATC
>ref651000208:v1481
AAGCTCGCCTGTATCTTAGTCAGGGTTGCATCAGCTATAAATTCGTTGGCGGGCAAGCCAACATC
>ref651000208:v1482
AAGCTCGCCTGTATCTTAGTCAGGGTTGCATCAGCTATAAATTCGTTGGCGAGCAAGCCAACATC
>ref651000208:v1483
AAGCTCGCCTGTATCTTAGTCAGGGTTGCATCAGCTATAAATTCGCCGGCGGGGAAGCCAACATC
>ref651000208:v1484
AAGCTCGCCTGTATCTTAGTCAGGGTTGCATCAGCTATAAATTCGCCGGCGGGCAAGCCAACATC
>ref651000208:v1485
AAGCTCGCCTGTATCTTAGTCAGGGTTGCATCAGCTATAAATTCGCCGGCGAGCAAGCCAACATC
>ref651000208:v1486
AAGCTCGCCTGTATCTTAGTCAGGGTTGCATCACCCATATCGTCGGGTGCGGGGAAGCCAACATC
>ref651000208:v1487
AAGCTCGCCTGTATCTTAGTCAGGGTTGCATCACCCATATCGTCGGGTGCGGGCAAGCCAACATC
>ref651000208:v1488
AAGCTCGCCTGTATCTTAGTCAGGGTTGCATCACCCATATCGTCGGGTGCGAGCAAGCCAACATC
>ref651000208:v1489
AAGCTCGCCTGTATCTTAGTCAGGGTTGCATCACCCATATCGTCGAATGCGGGGAAGCCAACATC
>ref651000208:v1490
AAGCTCGCCTGTATCTTAGTCAGGGTTGCATCACCCATATCGTCGAATGCGGGCAAGCCAACATC
>ref651000208:v1491
AAGCTCGCCTGTATCTTAGTCAGGGTTGCATCACCCATATCGTCGAATGCGAGCAAGCCAACATC
>ref651000208:v1492
AAGCTCGCCTGTATCTTAGTCAGGGTTGCATCACCCATATCGTCGACAGCGGGGAAGCCAACATC
>ref651000208:v1493
AAGCTCGCCTGTATCTTAGTCAGGGTTGCATCACCCATATCGTCGACAGCGGGCAAGCCAACATC
>ref651000208:v1494
AAGCTCGCCTGTATCTTAGTCAGGGTTGCATCACCCATATCGTCGACAGCGAGCAAGCCAACATC
>ref651000208:v1495
AAGCTCGCCTGTATCTTAGTCAGGGTTGCATCACCCATATCGTCGTTGGCGGGGAAGCCAACATC
>ref651000208:v1496
AAGCTCGCCTGTATCTTAGTCAGGGTTGCATCACCCATATCGTCGTTGGCGGGCAAGCCAACATC
>ref651000208:v1497
AAGCTCGCCTGTATCTTAGTCAGGGTTGCATCACCCATATCGTCGTTGGCGAGCAAGCCAACATC
>ref651000208:v1498
AAGCTCGCCTGTATCTTAGTCAGGGTTGCATCACCCATATCGTCGCCGGCGGGGAAGCCAACATC
>ref651000208:v1499
AAGCTCGCCTGTATCTTAGTCAGGGTTGCATCACCCATATCGTCGCCGGCGGGCAAGCCAACATC
>ref651000208:v1500
AAGCTCGCCTGTATCTTAGTCAGGGTTGCATCACCCATATCGTCGCCGGCGAGCAAGCCAACATC
>ref651000208:v1501
AAGCTCGCCTGTATCTTAGTCAGGGTTGCATCACCCATAATCTCGGGTGCGGGGAAGCCAACATC
>ref651000208:v1502
AAGCTCGCCTGTATCTTAGTCAGGGTTGCATCACCCATAATCTCGGGTGCGGGCAAGCCAACATC
>ref651000208:v1503
AAGCTCGCCTGTATCTTAGTCAGGGTTGCATCACCCATAATCTCGGGTGCGAGCAAGCCAACATC
>ref651000208:v1504
AAGCTCGCCTGTATCTTAGTCAGGGTTGCATCACCCATAATCTCGAATGCGGGGAAGCCAACATC
>ref651000208:v1505
AAGCTCGCCTGTATCTTAGTCAGGGTTGCATCACCCATAATCTCGAATGCGGGCAAGCCAACATC
>ref651000208:v1506
AAGCTCGCCTGTATCTTAGTCAGGGTTGCATCACCCATAATCTCGAATGCGAGCAAGCCAACATC
>ref651000208:v1507
AAGCTCGCCTGTATCTTAGTCAGGGTTGCATCACCCATAATCTCGACAGCGGGGAAGCCAACATC
>ref651000208:v1508
AAGCTCGCCTGTATCTTAGTCAGGGTTGCATCACCCATAATCTCGACAGCGGGCAAGCCAACATC
>ref651000208:v1509
AAGCTCGCCTGTATCTTAGTCAGGGTTGCATCACCCATAATCTCGACAGCGAGCAAGCCAACATC
>ref651000208:v1510
AAGCTCGCCTGTATCTTAGTCAGGGTTGCATCACCCATAATCTCGTTGGCGGGGAAGCCAACATC
>ref651000208:v1511
AAGCTCGCCTGTATCTTAGTCAGGGTTGCATCACCCATAATCTCGTTGGCGGGCAAGCCAACATC
>ref651000208:v1512
AAGCTCGCCTGTATCTTAGTCAGGGTTGCATCACCCATAATCTCGTTGGCGAGCAAGCCAACATC
>ref651000208:v1513
AAGCTCGCCTGTATCTTAGTCAGGGTTGCATCACCCATAATCTCGCCGGCGGGGAAGCCAACATC
>ref651000208:v1514
AAGCTCGCCTGTATCTTAGTCAGGGTTGCATCACCCATAATCTCGCCGGCGGGCAAGCCAACATC
>ref651000208:v1515
AAGCTCGCCTGTATCTTAGTCAGGGTTGCATCACCCATAATCTCGCCGGCGAGCAAGCCAACATC
>ref651000208:v1516
AAGCTCGCCTGTATCTTAGTCAGGGTTGCATCACCCATAAATTCGGGTGCGGGGAAGCCAACATC
>ref651000208:v1517
AAGCTCGCCTGTATCTTAGTCAGGGTTGCATCACCCATAAATTCGGGTGCGGGCAAGCCAACATC
>ref651000208:v1518
AAGCTCGCCTGTATCTTAGTCAGGGTTGCATCACCCATAAATTCGGGTGCGAGCAAGCCAACATC
>ref651000208:v1519
AAGCTCGCCTGTATCTTAGTCAGGGTTGCATCACCCATAAATTCGAATGCGGGGAAGCCAACATC
>ref651000208:v1520
AAGCTCGCCTGTATCTTAGTCAGGGTTGCATCACCCATAAATTCGAATGCGGGCAAGCCAACATC
>ref651000208:v1521
AAGCTCGCCTGTATCTTAGTCAGGGTTGCATCACCCATAAATTCGAATGCGAGCAAGCCAACATC
>ref651000208:v1522
AAGCTCGCCTGTATCTTAGTCAGGGTTGCATCACCCATAAATTCGACAGCGGGGAAGCCAACATC
>ref651000208:v1523
AAGCTCGCCTGTATCTTAGTCAGGGTTGCATCACCCATAAATTCGACAGCGGGCAAGCCAACATC
>ref651000208:v1524
AAGCTCGCCTGTATCTTAGTCAGGGTTGCATCACCCATAAATTCGACAGCGAGCAAGCCAACATC
>ref651000208:v1525
AAGCTCGCCTGTATCTTAGTCAGGGTTGCATCACCCATAAATTCGTTGGCGGGGAAGCCAACATC
>ref651000208:v1526
AAGCTCGCCTGTATCTTAGTCAGGGTTGCATCACCCATAAATTCGTTGGCGGGCAAGCCAACATC
>ref651000208:v1527
AAGCTCGCCTGTATCTTAGTCAGGGTTGCATCACCCATAAATTCGTTGGCGAGCAAGCCAACATC
>ref651000208:v1528
AAGCTCGCCTGTATCTTAGTCAGGGTTGCATCACCCATAAATTCGCCGGCGGGGAAGCCAACATC
>ref651000208:v1529
AAGCTCGCCTGTATCTTAGTCAGGGTTGCATCACCCATAAATTCGCCGGCGGGCAAGCCAACATC
>ref651000208:v1530
AAGCTCGCCTGTATCTTAGTCAGGGTTGCATCACCCATAAATTCGCCGGCGAGCAAGCCAACATC
>ref651000208:v1531
AAGCTCGCCTGTATCTTAGTCAGGGTTGCATCACTAATATCGTCGGGTGCGGGGAAGCCAACATC
>ref651000208:v1532
AAGCTCGCCTGTATCTTAGTCAGGGTTGCATCACTAATATCGTCGGGTGCGGGCAAGCCAACATC
>ref651000208:v1533
AAGCTCGCCTGTATCTTAGTCAGGGTTGCATCACTAATATCGTCGGGTGCGAGCAAGCCAACATC
>ref651000208:v1534
AAGCTCGCCTGTATCTTAGTCAGGGTTGCATCACTAATATCGTCGAATGCGGGGAAGCCAACATC
>ref651000208:v1535
AAGCTCGCCTGTATCTTAGTCAGGGTTGCATCACTAATATCGTCGAATGCGGGCAAGCCAACATC
>ref651000208:v1536
AAGCTCGCCTGTATCTTAGTCAGGGTTGCATCACTAATATCGTCGAATGCGAGCAAGCCAACATC
>ref651000208:v1537
AAGCTCGCCTGTATCTTAGTCAGGGTTGCATCACTAATATCGTCGACAGCGGGGAAGCCAACATC
>ref651000208:v1538
AAGCTCGCCTGTATCTTAGTCAGGGTTGCATCACTAATATCGTCGACAGCGGGCAAGCCAACATC
>ref651000208:v1539
AAGCTCGCCTGTATCTTAGTCAGGGTTGCATCACTAATATCGTCGACAGCGAGCAAGCCAACATC
>ref651000208:v1540
AAGCTCGCCTGTATCTTAGTCAGGGTTGCATCACTAATATCGTCGTTGGCGGGGAAGCCAACATC
>ref651000208:v1541
AAGCTCGCCTGTATCTTAGTCAGGGTTGCATCACTAATATCGTCGTTGGCGGGCAAGCCAACATC
>ref651000208:v1542
AAGCTCGCCTGTATCTTAGTCAGGGTTGCATCACTAATATCGTCGTTGGCGAGCAAGCCAACATC
>ref651000208:v1543
AAGCTCGCCTGTATCTTAGTCAGGGTTGCATCACTAATATCGTCGCCGGCGGGGAAGCCAACATC
>ref651000208:v1544
AAGCTCGCCTGTATCTTAGTCAGGGTTGCATCACTAATATCGTCGCCGGCGGGCAAGCCAACATC
>ref651000208:v1545
AAGCTCGCCTGTATCTTAGTCAGGGTTGCATCACTAATATCGTCGCCGGCGAGCAAGCCAACATC
>ref651000208:v1546
AAGCTCGCCTGTATCTTAGTCAGGGTTGCATCACTAATAATCTCGGGTGCGGGGAAGCCAACATC
>ref651000208:v1547
AAGCTCGCCTGTATCTTAGTCAGGGTTGCATCACTAATAATCTCGGGTGCGGGCAAGCCAACATC
>ref651000208:v1548
AAGCTCGCCTGTATCTTAGTCAGGGTTGCATCACTAATAATCTCGGGTGCGAGCAAGCCAACATC
>ref651000208:v1549
AAGCTCGCCTGTATCTTAGTCAGGGTTGCATCACTAATAATCTCGAATGCGGGGAAGCCAACATC
>ref651000208:v1550
AAGCTCGCCTGTATCTTAGTCAGGGTTGCATCACTAATAATCTCGAATGCGGGCAAGCCAACATC
>ref651000208:v1551
AAGCTCGCCTGTATCTTAGTCAGGGTTGCATCACTAATAATCTCGAATGCGAGCAAGCCAACATC
>ref651000208:v1552
AAGCTCGCCTGTATCTTAGTCAGGGTTGCATCACTAATAATCTCGACAGCGGGGAAGCCAACATC
>ref651000208:v1553
AAGCTCGCCTGTATCTTAGTCAGGGTTGCATCACTAATAATCTCGACAGCGGGCAAGCCAACATC
>ref651000208:v1554
AAGCTCGCCTGTATCTTAGTCAGGGTTGCATCACTAATAATCTCGACAGCGAGCAAGCCAACATC
>ref651000208:v1555
AAGCTCGCCTGTATCTTAGTCAGGGTTGCATCACTAATAATCTCGTTGGCGGGGAAGCCAACATC
>ref651000208:v1556
AAGCTCGCCTGTATCTTAGTCAGGGTTGCATCACTAATAATCTCGTTGGCGGGCAAGCCAACATC
>ref651000208:v1557
AAGCTCGCCTGTATCTTAGTCAGGGTTGCATCACTAATAATCTCGTTGGCGAGCAAGCCAACATC
>ref651000208:v1558
AAGCTCGCCTGTATCTTAGTCAGGGTTGCATCACTAATAATCTCGCCGGCGGGGAAGCCAACATC
>ref651000208:v1559
AAGCTCGCCTGTATCTTAGTCAGGGTTGCATCACTAATAATCTCGCCGGCGGGCAAGCCAACATC
>ref651000208:v1560
AAGCTCGCCTGTATCTTAGTCAGGGTTGCATCACTAATAATCTCGCCGGCGAGCAAGCCAACATC
>ref651000208:v1561
AAGCTCGCCTGTATCTTAGTCAGGGTTGCATCACTAATAAATTCGGGTGCGGGGAAGCCAACATC
>ref651000208:v1562
AAGCTCGCCTGTATCTTAGTCAGGGTTGCATCACTAATAAATTCGGGTGCGGGCAAGCCAACATC
>ref651000208:v1563
AAGCTCGCCTGTATCTTAGTCAGGGTTGCATCACTAATAAATTCGGGTGCGAGCAAGCCAACATC
>ref651000208:v1564
AAGCTCGCCTGTATCTTAGTCAGGGTTGCATCACTAATAAATTCGAATGCGGGGAAGCCAACATC
>ref651000208:v1565
AAGCTCGCCTGTATCTTAGTCAGGGTTGCATCACTAATAAATTCGAATGCGGGCAAGCCAACATC
>ref651000208:v1566
AAGCTCGCCTGTATCTTAGTCAGGGTTGCATCACTAATAAATTCGAATGCGAGCAAGCCAACATC
>ref651000208:v1567
AAGCTCGCCTGTATCTTAGTCAGGGTTGCATCACTAATAAATTCGACAGCGGGGAAGCCAACATC
>ref651000208:v1568
AAGCTCGCCTGTATCTTAGTCAGGGTTGCATCACTAATAAATTCGACAGCGGGCAAGCCAACATC
>ref651000208:v1569
AAGCTCGCCTGTATCTTAGTCAGGGTTGCATCACTAATAAATTCGACAGCGAGCAAGCCAACATC
>ref651000208:v1570
AAGCTCGCCTGTATCTTAGTCAGGGTTGCATCACTAATAAATTCGTTGGCGGGGAAGCCAACATC
>ref651000208:v1571
AAGCTCGCCTGTATCTTAGTCAGGGTTGCATCACTAATAAATTCGTTGGCGGGCAAGCCAACATC
>ref651000208:v1572
AAGCTCGCCTGTATCTTAGTCAGGGTTGCATCACTAATAAATTCGTTGGCGAGCAAGCCAACATC
>ref651000208:v1573
AAGCTCGCCTGTATCTTAGTCAGGGTTGCATCACTAATAAATTCGCCGGCGGGGAAGCCAACATC
>ref651000208:v1574
AAGCTCGCCTGTATCTTAGTCAGGGTTGCATCACTAATAAATTCGCCGGCGGGCAAGCCAACATC
>ref651000208:v1575
AAGCTCGCCTGTATCTTAGTCAGGGTTGCATCACTAATAAATTCGCCGGCGAGCAAGCCAACATC
>ref651000208:v1576
AAGCTCGCCTGTATCTTAGTCAGGGTTTTCTCAAGCATATCGTCGGGTGCGGGGAAGCCAACATC
>ref651000208:v1577
AAGCTCGCCTGTATCTTAGTCAGGGTTTTCTCAAGCATATCGTCGGGTGCGGGCAAGCCAACATC
>ref651000208:v1578
AAGCTCGCCTGTATCTTAGTCAGGGTTTTCTCAAGCATATCGTCGGGTGCGAGCAAGCCAACATC
>ref651000208:v1579
AAGCTCGCCTGTATCTTAGTCAGGGTTTTCTCAAGCATATCGTCGAATGCGGGGAAGCCAACATC
>ref651000208:v1580
AAGCTCGCCTGTATCTTAGTCAGGGTTTTCTCAAGCATATCGTCGAATGCGGGCAAGCCAACATC
>ref651000208:v1581
AAGCTCGCCTGTATCTTAGTCAGGGTTTTCTCAAGCATATCGTCGAATGCGAGCAAGCCAACATC
>ref651000208:v1582
AAGCTCGCCTGTATCTTAGTCAGGGTTTTCTCAAGCATATCGTCGACAGCGGGGAAGCCAACATC
>ref651000208:v1583
AAGCTCGCCTGTATCTTAGTCAGGGTTTTCTCAAGCATATCGTCGACAGCGGGCAAGCCAACATC
>ref651000208:v1584
AAGCTCGCCTGTATCTTAGTCAGGGTTTTCTCAAGCATATCGTCGACAGCGAGCAAGCCAACATC
>ref651000208:v1585
AAGCTCGCCTGTATCTTAGTCAGGGTTTTCTCAAGCATATCGTCGTTGGCGGGGAAGCCAACATC
>ref651000208:v1586
AAGCTCGCCTGTATCTTAGTCAGGGTTTTCTCAAGCATATCGTCGTTGGCGGGCAAGCCAACATC
>ref651000208:v1587
AAGCTCGCCTGTATCTTAGTCAGGGTTTTCTCAAGCATATCGTCGTTGGCGAGCAAGCCAACATC
>ref651000208:v1588
AAGCTCGCCTGTATCTTAGTCAGGGTTTTCTCAAGCATATCGTCGCCGGCGGGGAAGCCAACATC
>ref651000208:v1589
AAGCTCGCCTGTATCTTAGTCAGGGTTTTCTCAAGCATATCGTCGCCGGCGGGCAAGCCAACATC
>ref651000208:v1590
AAGCTCGCCTGTATCTTAGTCAGGGTTTTCTCAAGCATATCGTCGCCGGCGAGCAAGCCAACATC
>ref651000208:v1591
AAGCTCGCCTGTATCTTAGTCAGGGTTTTCTCAAGCATAATCTCGGGTGCGGGGAAGCCAACATC
>ref651000208:v1592
AAGCTCGCCTGTATCTTAGTCAGGGTTTTCTCAAGCATAATCTCGGGTGCGGGCAAGCCAACATC
>ref651000208:v1593
AAGCTCGCCTGTATCTTAGTCAGGGTTTTCTCAAGCATAATCTCGGGTGCGAGCAAGCCAACATC
>ref651000208:v1594
AAGCTCGCCTGTATCTTAGTCAGGGTTTTCTCAAGCATAATCTCGAATGCGGGGAAGCCAACATC
>ref651000208:v1595
AAGCTCGCCTGTATCTTAGTCAGGGTTTTCTCAAGCATAATCTCGAATGCGGGCAAGCCAACATC
>ref651000208:v1596
AAGCTCGCCTGTATCTTAGTCAGGGTTTTCTCAAGCATAATCTCGAATGCGAGCAAGCCAACATC
>ref651000208:v1597
AAGCTCGCCTGTATCTTAGTCAGGGTTTTCTCAAGCATAATCTCGACAGCGGGGAAGCCAACATC
>ref651000208:v1598
AAGCTCGCCTGTATCTTAGTCAGGGTTTTCTCAAGCATAATCTCGACAGCGGGCAAGCCAACATC
>ref651000208:v1599
AAGCTCGCCTGTATCTTAGTCAGGGTTTTCTCAAGCATAATCTCGACAGCGAGCAAGCCAACATC
>ref651000208:v1600
AAGCTCGCCTGTATCTTAGTCAGGGTTTTCTCAAGCATAATCTCGTTGGCGGGGAAGCCAACATC
>ref651000208:v1601
AAGCTCGCCTGTATCTTAGTCAGGGTTTTCTCAAGCATAATCTCGTTGGCGGGCAAGCCAACATC
>ref651000208:v1602
AAGCTCGCCTGTATCTTAGTCAGGGTTTTCTCAAGCATAATCTCGTTGGCGAGCAAGCCAACATC
>ref651000208:v1603
AAGCTCGCCTGTATCTTAGTCAGGGTTTTCTCAAGCATAATCTCGCCGGCGGGGAAGCCAACATC
>ref651000208:v1604
AAGCTCGCCTGTATCTTAGTCAGGGTTTTCTCAAGCATAATCTCGCCGGCGGGCAAGCCAACATC
>ref651000208:v1605
AAGCTCGCCTGTATCTTAGTCAGGGTTTTCTCAAGCATAATCTCGCCGGCGAGCAAGCCAACATC
>ref651000208:v1606
AAGCTCGCCTGTATCTTAGTCAGGGTTTTCTCAAGCATAAATTCGGGTGCGGGGAAGCCAACATC
>ref651000208:v1607
AAGCTCGCCTGTATCTTAGTCAGGGTTTTCTCAAGCATAAATTCGGGTGCGGGCAAGCCAACATC
>ref651000208:v1608
AAGCTCGCCTGTATCTTAGTCAGGGTTTTCTCAAGCATAAATTCGGGTGCGAGCAAGCCAACATC
>ref651000208:v1609
AAGCTCGCCTGTATCTTAGTCAGGGTTTTCTCAAGCATAAATTCGAATGCGGGGAAGCCAACATC
>ref651000208:v1610
AAGCTCGCCTGTATCTTAGTCAGGGTTTTCTCAAGCATAAATTCGAATGCGGGCAAGCCAACATC
>ref651000208:v1611
AAGCTCGCCTGTATCTTAGTCAGGGTTTTCTCAAGCATAAATTCGAATGCGAGCAAGCCAACATC
>ref651000208:v1612
AAGCTCGCCTGTATCTTAGTCAGGGTTTTCTCAAGCATAAATTCGACAGCGGGGAAGCCAACATC
>ref651000208:v1613
AAGCTCGCCTGTATCTTAGTCAGGGTTTTCTCAAGCATAAATTCGACAGCGGGCAAGCCAACATC
>ref651000208:v1614
AAGCTCGCCTGTATCTTAGTCAGGGTTTTCTCAAGCATAAATTCGACAGCGAGCAAGCCAACATC
>ref651000208:v1615
AAGCTCGCCTGTATCTTAGTCAGGGTTTTCTCAAGCATAAATTCGTTGGCGGGGAAGCCAACATC
>ref651000208:v1616
AAGCTCGCCTGTATCTTAGTCAGGGTTTTCTCAAGCATAAATTCGTTGGCGGGCAAGCCAACATC
>ref651000208:v1617
AAGCTCGCCTGTATCTTAGTCAGGGTTTTCTCAAGCATAAATTCGTTGGCGAGCAAGCCAACATC
>ref651000208:v1618
AAGCTCGCCTGTATCTTAGTCAGGGTTTTCTCAAGCATAAATTCGCCGGCGGGGAAGCCAACATC
>ref651000208:v1619
AAGCTCGCCTGTATCTTAGTCAGGGTTTTCTCAAGCATAAATTCGCCGGCGGGCAAGCCAACATC
>ref651000208:v1620
AAGCTCGCCTGTATCTTAGTCAGGGTTTTCTCAAGCATAAATTCGCCGGCGAGCAAGCCAACATC
>ref651000208:v1621
AAGCTCGCCTGTATCTTAGTCAGGGTTTTCTCATACATATCGTCGGGTGCGGGGAAGCCAACATC
>ref651000208:v1622
AAGCTCGCCTGTATCTTAGTCAGGGTTTTCTCATACATATCGTCGGGTGCGGGCAAGCCAACATC
>ref651000208:v1623
AAGCTCGCCTGTATCTTAGTCAGGGTTTTCTCATACATATCGTCGGGTGCGAGCAAGCCAACATC
>ref651000208:v1624
AAGCTCGCCTGTATCTTAGTCAGGGTTTTCTCATACATATCGTCGAATGCGGGGAAGCCAACATC
>ref651000208:v1625
AAGCTCGCCTGTATCTTAGTCAGGGTTTTCTCATACATATCGTCGAATGCGGGCAAGCCAACATC
>ref651000208:v1626
AAGCTCGCCTGTATCTTAGTCAGGGTTTTCTCATACATATCGTCGAATGCGAGCAAGCCAACATC
>ref651000208:v1627
AAGCTCGCCTGTATCTTAGTCAGGGTTTTCTCATACATATCGTCGACAGCGGGGAAGCCAACATC
>ref651000208:v1628
AAGCTCGCCTGTATCTTAGTCAGGGTTTTCTCATACATATCGTCGACAGCGGGCAAGCCAACATC
>ref651000208:v1629
AAGCTCGCCTGTATCTTAGTCAGGGTTTTCTCATACATATCGTCGACAGCGAGCAAGCCAACATC
>ref651000208:v1630
AAGCTCGCCTGTATCTTAGTCAGGGTTTTCTCATACATATCGTCGTTGGCGGGGAAGCCAACATC
>ref651000208:v1631
AAGCTCGCCTGTATCTTAGTCAGGGTTTTCTCATACATATCGTCGTTGGCGGGCAAGCCAACATC
>ref651000208:v1632
AAGCTCGCCTGTATCTTAGTCAGGGTTTTCTCATACATATCGTCGTTGGCGAGCAAGCCAACATC
>ref651000208:v1633
AAGCTCGCCTGTATCTTAGTCAGGGTTTTCTCATACATATCGTCGCCGGCGGGGAAGCCAACATC
>ref651000208:v1634
AAGCTCGCCTGTATCTTAGTCAGGGTTTTCTCATACATATCGTCGCCGGCGGGCAAGCCAACATC
>ref651000208:v1635
AAGCTCGCCTGTATCTTAGTCAGGGTTTTCTCATACATATCGTCGCCGGCGAGCAAGCCAACATC
>ref651000208:v1636
AAGCTCGCCTGTATCTTAGTCAGGGTTTTCTCATACATAATCTCGGGTGCGGGGAAGCCAACATC
>ref651000208:v1637
AAGCTCGCCTGTATCTTAGTCAGGGTTTTCTCATACATAATCTCGGGTGCGGGCAAGCCAACATC
>ref651000208:v1638
AAGCTCGCCTGTATCTTAGTCAGGGTTTTCTCATACATAATCTCGGGTGCGAGCAAGCCAACATC
>ref651000208:v1639
AAGCTCGCCTGTATCTTAGTCAGGGTTTTCTCATACATAATCTCGAATGCGGGGAAGCCAACATC
>ref651000208:v1640
AAGCTCGCCTGTATCTTAGTCAGGGTTTTCTCATACATAATCTCGAATGCGGGCAAGCCAACATC
>ref651000208:v1641
AAGCTCGCCTGTATCTTAGTCAGGGTTTTCTCATACATAATCTCGAATGCGAGCAAGCCAACATC
>ref651000208:v1642
AAGCTCGCCTGTATCTTAGTCAGGGTTTTCTCATACATAATCTCGACAGCGGGGAAGCCAACATC
>ref651000208:v1643
AAGCTCGCCTGTATCTTAGTCAGGGTTTTCTCATACATAATCTCGACAGCGGGCAAGCCAACATC
>ref651000208:v1644
AAGCTCGCCTGTATCTTAGTCAGGGTTTTCTCATACATAATCTCGACAGCGAGCAAGCCAACATC
>ref651000208:v1645
AAGCTCGCCTGTATCTTAGTCAGGGTTTTCTCATACATAATCTCGTTGGCGGGGAAGCCAACATC
>ref651000208:v1646
AAGCTCGCCTGTATCTTAGTCAGGGTTTTCTCATACATAATCTCGTTGGCGGGCAAGCCAACATC
>ref651000208:v1647
AAGCTCGCCTGTATCTTAGTCAGGGTTTTCTCATACATAATCTCGTTGGCGAGCAAGCCAACATC
>ref651000208:v1648
AAGCTCGCCTGTATCTTAGTCAGGGTTTTCTCATACATAATCTCGCCGGCGGGGAAGCCAACATC
>ref651000208:v1649
AAGCTCGCCTGTATCTTAGTCAGGGTTTTCTCATACATAATCTCGCCGGCGGGCAAGCCAACATC
>ref651000208:v1650
AAGCTCGCCTGTATCTTAGTCAGGGTTTTCTCATACATAATCTCGCCGGCGAGCAAGCCAACATC
>ref651000208:v1651
AAGCTCGCCTGTATCTTAGTCAGGGTTTTCTCATACATAAATTCGGGTGCGGGGAAGCCAACATC
>ref651000208:v1652
AAGCTCGCCTGTATCTTAGTCAGGGTTTTCTCATACATAAATTCGGGTGCGGGCAAGCCAACATC
>ref651000208:v1653
AAGCTCGCCTGTATCTTAGTCAGGGTTTTCTCATACATAAATTCGGGTGCGAGCAAGCCAACATC
>ref651000208:v1654
AAGCTCGCCTGTATCTTAGTCAGGGTTTTCTCATACATAAATTCGAATGCGGGGAAGCCAACATC
>ref651000208:v1655
AAGCTCGCCTGTATCTTAGTCAGGGTTTTCTCATACATAAATTCGAATGCGGGCAAGCCAACATC
>ref651000208:v1656
AAGCTCGCCTGTATCTTAGTCAGGGTTTTCTCATACATAAATTCGAATGCGAGCAAGCCAACATC
>ref651000208:v1657
AAGCTCGCCTGTATCTTAGTCAGGGTTTTCTCATACATAAATTCGACAGCGGGGAAGCCAACATC
>ref651000208:v1658
AAGCTCGCCTGTATCTTAGTCAGGGTTTTCTCATACATAAATTCGACAGCGGGCAAGCCAACATC
>ref651000208:v1659
AAGCTCGCCTGTATCTTAGTCAGGGTTTTCTCATACATAAATTCGACAGCGAGCAAGCCAACATC
>ref651000208:v1660
AAGCTCGCCTGTATCTTAGTCAGGGTTTTCTCATACATAAATTCGTTGGCGGGGAAGCCAACATC
>ref651000208:v1661
AAGCTCGCCTGTATCTTAGTCAGGGTTTTCTCATACATAAATTCGTTGGCGGGCAAGCCAACATC
>ref651000208:v1662
AAGCTCGCCTGTATCTTAGTCAGGGTTTTCTCATACATAAATTCGTTGGCGAGCAAGCCAACATC
>ref651000208:v1663
AAGCTCGCCTGTATCTTAGTCAGGGTTTTCTCATACATAAATTCGCCGGCGGGGAAGCCAACATC
>ref651000208:v1664
AAGCTCGCCTGTATCTTAGTCAGGGTTTTCTCATACATAAATTCGCCGGCGGGCAAGCCAACATC
>ref651000208:v1665
AAGCTCGCCTGTATCTTAGTCAGGGTTTTCTCATACATAAATTCGCCGGCGAGCAAGCCAACATC
>ref651000208:v1666
AAGCTCGCCTGTATCTTAGTCAGGGTTTTCTCAGCTATATCGTCGGGTGCGGGGAAGCCAACATC
>ref651000208:v1667
AAGCTCGCCTGTATCTTAGTCAGGGTTTTCTCAGCTATATCGTCGGGTGCGGGCAAGCCAACATC
>ref651000208:v1668
AAGCTCGCCTGTATCTTAGTCAGGGTTTTCTCAGCTATATCGTCGGGTGCGAGCAAGCCAACATC
>ref651000208:v1669
AAGCTCGCCTGTATCTTAGTCAGGGTTTTCTCAGCTATATCGTCGAATGCGGGGAAGCCAACATC
>ref651000208:v1670
AAGCTCGCCTGTATCTTAGTCAGGGTTTTCTCAGCTATATCGTCGAATGCGGGCAAGCCAACATC
>ref651000208:v1671
AAGCTCGCCTGTATCTTAGTCAGGGTTTTCTCAGCTATATCGTCGAATGCGAGCAAGCCAACATC
>ref651000208:v1672
AAGCTCGCCTGTATCTTAGTCAGGGTTTTCTCAGCTATATCGTCGACAGCGGGGAAGCCAACATC
>ref651000208:v1673
AAGCTCGCCTGTATCTTAGTCAGGGTTTTCTCAGCTATATCGTCGACAGCGGGCAAGCCAACATC
>ref651000208:v1674
AAGCTCGCCTGTATCTTAGTCAGGGTTTTCTCAGCTATATCGTCGACAGCGAGCAAGCCAACATC
>ref651000208:v1675
AAGCTCGCCTGTATCTTAGTCAGGGTTTTCTCAGCTATATCGTCGTTGGCGGGGAAGCCAACATC
>ref651000208:v1676
AAGCTCGCCTGTATCTTAGTCAGGGTTTTCTCAGCTATATCGTCGTTGGCGGGCAAGCCAACATC
>ref651000208:v1677
AAGCTCGCCTGTATCTTAGTCAGGGTTTTCTCAGCTATATCGTCGTTGGCGAGCAAGCCAACATC
>ref651000208:v1678
AAGCTCGCCTGTATCTTAGTCAGGGTTTTCTCAGCTATATCGTCGCCGGCGGGGAAGCCAACATC
>ref651000208:v1679
AAGCTCGCCTGTATCTTAGTCAGGGTTTTCTCAGCTATATCGTCGCCGGCGGGCAAGCCAACATC
>ref651000208:v1680
AAGCTCGCCTGTATCTTAGTCAGGGTTTTCTCAGCTATATCGTCGCCGGCGAGCAAGCCAACATC
>ref651000208:v1681
AAGCTCGCCTGTATCTTAGTCAGGGTTTTCTCAGCTATAATCTCGGGTGCGGGGAAGCCAACATC
>ref651000208:v1682
AAGCTCGCCTGTATCTTAGTCAGGGTTTTCTCAGCTATAATCTCGGGTGCGGGCAAGCCAACATC
>ref651000208:v1683
AAGCTCGCCTGTATCTTAGTCAGGGTTTTCTCAGCTATAATCTCGGGTGCGAGCAAGCCAACATC
>ref651000208:v1684
AAGCTCGCCTGTATCTTAGTCAGGGTTTTCTCAGCTATAATCTCGAATGCGGGGAAGCCAACATC
>ref651000208:v1685
AAGCTCGCCTGTATCTTAGTCAGGGTTTTCTCAGCTATAATCTCGAATGCGGGCAAGCCAACATC
>ref651000208:v1686
AAGCTCGCCTGTATCTTAGTCAGGGTTTTCTCAGCTATAATCTCGAATGCGAGCAAGCCAACATC
>ref651000208:v1687
AAGCTCGCCTGTATCTTAGTCAGGGTTTTCTCAGCTATAATCTCGACAGCGGGGAAGCCAACATC
>ref651000208:v1688
AAGCTCGCCTGTATCTTAGTCAGGGTTTTCTCAGCTATAATCTCGACAGCGGGCAAGCCAACATC
>ref651000208:v1689
AAGCTCGCCTGTATCTTAGTCAGGGTTTTCTCAGCTATAATCTCGACAGCGAGCAAGCCAACATC
>ref651000208:v1690
AAGCTCGCCTGTATCTTAGTCAGGGTTTTCTCAGCTATAATCTCGTTGGCGGGGAAGCCAACATC
>ref651000208:v1691
AAGCTCGCCTGTATCTTAGTCAGGGTTTTCTCAGCTATAATCTCGTTGGCGGGCAAGCCAACATC
>ref651000208:v1692
AAGCTCGCCTGTATCTTAGTCAGGGTTTTCTCAGCTATAATCTCGTTGGCGAGCAAGCCAACATC
>ref651000208:v1693
AAGCTCGCCTGTATCTTAGTCAGGGTTTTCTCAGCTATAATCTCGCCGGCGGGGAAGCCAACATC
>ref651000208:v1694
AAGCTCGCCTGTATCTTAGTCAGGGTTTTCTCAGCTATAATCTCGCCGGCGGGCAAGCCAACATC
>ref651000208:v1695
AAGCTCGCCTGTATCTTAGTCAGGGTTTTCTCAGCTATAATCTCGCCGGCGAGCAAGCCAACATC
>ref651000208:v1696
AAGCTCGCCTGTATCTTAGTCAGGGTTTTCTCAGCTATAAATTCGGGTGCGGGGAAGCCAACATC
>ref651000208:v1697
AAGCTCGCCTGTATCTTAGTCAGGGTTTTCTCAGCTATAAATTCGGGTGCGGGCAAGCCAACATC
>ref651000208:v1698
AAGCTCGCCTGTATCTTAGTCAGGGTTTTCTCAGCTATAAATTCGGGTGCGAGCAAGCCAACATC
>ref651000208:v1699
AAGCTCGCCTGTATCTTAGTCAGGGTTTTCTCAGCTATAAATTCGAATGCGGGGAAGCCAACATC
>ref651000208:v1700
AAGCTCGCCTGTATCTTAGTCAGGGTTTTCTCAGCTATAAATTCGAATGCGGGCAAGCCAACATC
>ref651000208:v1701
AAGCTCGCCTGTATCTTAGTCAGGGTTTTCTCAGCTATAAATTCGAATGCGAGCAAGCCAACATC
>ref651000208:v1702
AAGCTCGCCTGTATCTTAGTCAGGGTTTTCTCAGCTATAAATTCGACAGCGGGGAAGCCAACATC
>ref651000208:v1703
AAGCTCGCCTGTATCTTAGTCAGGGTTTTCTCAGCTATAAATTCGACAGCGGGCAAGCCAACATC
>ref651000208:v1704
AAGCTCGCCTGTATCTTAGTCAGGGTTTTCTCAGCTATAAATTCGACAGCGAGCAAGCCAACATC
>ref651000208:v1705
AAGCTCGCCTGTATCTTAGTCAGGGTTTTCTCAGCTATAAATTCGTTGGCGGGGAAGCCAACATC
>ref651000208:v1706
AAGCTCGCCTGTATCTTAGTCAGGGTTTTCTCAGCTATAAATTCGTTGGCGGGCAAGCCAACATC
>ref651000208:v1707
AAGCTCGCCTGTATCTTAGTCAGGGTTTTCTCAGCTATAAATTCGTTGGCGAGCAAGCCAACATC
>ref651000208:v1708
AAGCTCGCCTGTATCTTAGTCAGGGTTTTCTCAGCTATAAATTCGCCGGCGGGGAAGCCAACATC
>ref651000208:v1709
AAGCTCGCCTGTATCTTAGTCAGGGTTTTCTCAGCTATAAATTCGCCGGCGGGCAAGCCAACATC
>ref651000208:v1710
AAGCTCGCCTGTATCTTAGTCAGGGTTTTCTCAGCTATAAATTCGCCGGCGAGCAAGCCAACATC
>ref651000208:v1711
AAGCTCGCCTGTATCTTAGTCAGGGTTTTCTCACCCATATCGTCGGGTGCGGGGAAGCCAACATC
>ref651000208:v1712
AAGCTCGCCTGTATCTTAGTCAGGGTTTTCTCACCCATATCGTCGGGTGCGGGCAAGCCAACATC
>ref651000208:v1713
AAGCTCGCCTGTATCTTAGTCAGGGTTTTCTCACCCATATCGTCGGGTGCGAGCAAGCCAACATC
>ref651000208:v1714
AAGCTCGCCTGTATCTTAGTCAGGGTTTTCTCACCCATATCGTCGAATGCGGGGAAGCCAACATC
>ref651000208:v1715
AAGCTCGCCTGTATCTTAGTCAGGGTTTTCTCACCCATATCGTCGAATGCGGGCAAGCCAACATC
>ref651000208:v1716
AAGCTCGCCTGTATCTTAGTCAGGGTTTTCTCACCCATATCGTCGAATGCGAGCAAGCCAACATC
>ref651000208:v1717
AAGCTCGCCTGTATCTTAGTCAGGGTTTTCTCACCCATATCGTCGACAGCGGGGAAGCCAACATC
>ref651000208:v1718
AAGCTCGCCTGTATCTTAGTCAGGGTTTTCTCACCCATATCGTCGACAGCGGGCAAGCCAACATC
>ref651000208:v1719
AAGCTCGCCTGTATCTTAGTCAGGGTTTTCTCACCCATATCGTCGACAGCGAGCAAGCCAACATC
>ref651000208:v1720
AAGCTCGCCTGTATCTTAGTCAGGGTTTTCTCACCCATATCGTCGTTGGCGGGGAAGCCAACATC
>ref651000208:v1721
AAGCTCGCCTGTATCTTAGTCAGGGTTTTCTCACCCATATCGTCGTTGGCGGGCAAGCCAACATC
>ref651000208:v1722
AAGCTCGCCTGTATCTTAGTCAGGGTTTTCTCACCCATATCGTCGTTGGCGAGCAAGCCAACATC
>ref651000208:v1723
AAGCTCGCCTGTATCTTAGTCAGGGTTTTCTCACCCATATCGTCGCCGGCGGGGAAGCCAACATC
>ref651000208:v1724
AAGCTCGCCTGTATCTTAGTCAGGGTTTTCTCACCCATATCGTCGCCGGCGGGCAAGCCAACATC
>ref651000208:v1725
AAGCTCGCCTGTATCTTAGTCAGGGTTTTCTCACCCATATCGTCGCCGGCGAGCAAGCCAACATC
>ref651000208:v1726
AAGCTCGCCTGTATCTTAGTCAGGGTTTTCTCACCCATAATCTCGGGTGCGGGGAAGCCAACATC
>ref651000208:v1727
AAGCTCGCCTGTATCTTAGTCAGGGTTTTCTCACCCATAATCTCGGGTGCGGGCAAGCCAACATC
>ref651000208:v1728
AAGCTCGCCTGTATCTTAGTCAGGGTTTTCTCACCCATAATCTCGGGTGCGAGCAAGCCAACATC
>ref651000208:v1729
AAGCTCGCCTGTATCTTAGTCAGGGTTTTCTCACCCATAATCTCGAATGCGGGGAAGCCAACATC
>ref651000208:v1730
AAGCTCGCCTGTATCTTAGTCAGGGTTTTCTCACCCATAATCTCGAATGCGGGCAAGCCAACATC
>ref651000208:v1731
AAGCTCGCCTGTATCTTAGTCAGGGTTTTCTCACCCATAATCTCGAATGCGAGCAAGCCAACATC
>ref651000208:v1732
AAGCTCGCCTGTATCTTAGTCAGGGTTTTCTCACCCATAATCTCGACAGCGGGGAAGCCAACATC
>ref651000208:v1733
AAGCTCGCCTGTATCTTAGTCAGGGTTTTCTCACCCATAATCTCGACAGCGGGCAAGCCAACATC
>ref651000208:v1734
AAGCTCGCCTGTATCTTAGTCAGGGTTTTCTCACCCATAATCTCGACAGCGAGCAAGCCAACATC
>ref651000208:v1735
AAGCTCGCCTGTATCTTAGTCAGGGTTTTCTCACCCATAATCTCGTTGGCGGGGAAGCCAACATC
>ref651000208:v1736
AAGCTCGCCTGTATCTTAGTCAGGGTTTTCTCACCCATAATCTCGTTGGCGGGCAAGCCAACATC
>ref651000208:v1737
AAGCTCGCCTGTATCTTAGTCAGGGTTTTCTCACCCATAATCTCGTTGGCGAGCAAGCCAACATC
>ref651000208:v1738
AAGCTCGCCTGTATCTTAGTCAGGGTTTTCTCACCCATAATCTCGCCGGCGGGGAAGCCAACATC
>ref651000208:v1739
AAGCTCGCCTGTATCTTAGTCAGGGTTTTCTCACCCATAATCTCGCCGGCGGGCAAGCCAACATC
>ref651000208:v1740
AAGCTCGCCTGTATCTTAGTCAGGGTTTTCTCACCCATAATCTCGCCGGCGAGCAAGCCAACATC
>ref651000208:v1741
AAGCTCGCCTGTATCTTAGTCAGGGTTTTCTCACCCATAAATTCGGGTGCGGGGAAGCCAACATC
>ref651000208:v1742
AAGCTCGCCTGTATCTTAGTCAGGGTTTTCTCACCCATAAATTCGGGTGCGGGCAAGCCAACATC
>ref651000208:v1743
AAGCTCGCCTGTATCTTAGTCAGGGTTTTCTCACCCATAAATTCGGGTGCGAGCAAGCCAACATC
>ref651000208:v1744
AAGCTCGCCTGTATCTTAGTCAGGGTTTTCTCACCCATAAATTCGAATGCGGGGAAGCCAACATC
>ref651000208:v1745
AAGCTCGCCTGTATCTTAGTCAGGGTTTTCTCACCCATAAATTCGAATGCGGGCAAGCCAACATC
>ref651000208:v1746
AAGCTCGCCTGTATCTTAGTCAGGGTTTTCTCACCCATAAATTCGAATGCGAGCAAGCCAACATC
>ref651000208:v1747
AAGCTCGCCTGTATCTTAGTCAGGGTTTTCTCACCCATAAATTCGACAGCGGGGAAGCCAACATC
>ref651000208:v1748
AAGCTCGCCTGTATCTTAGTCAGGGTTTTCTCACCCATAAATTCGACAGCGGGCAAGCCAACATC
>ref651000208:v1749
AAGCTCGCCTGTATCTTAGTCAGGGTTTTCTCACCCATAAATTCGACAGCGAGCAAGCCAACATC
>ref651000208:v1750
AAGCTCGCCTGTATCTTAGTCAGGGTTTTCTCACCCATAAATTCGTTGGCGGGGAAGCCAACATC
>ref651000208:v1751
AAGCTCGCCTGTATCTTAGTCAGGGTTTTCTCACCCATAAATTCGTTGGCGGGCAAGCCAACATC
>ref651000208:v1752
AAGCTCGCCTGTATCTTAGTCAGGGTTTTCTCACCCATAAATTCGTTGGCGAGCAAGCCAACATC
>ref651000208:v1753
AAGCTCGCCTGTATCTTAGTCAGGGTTTTCTCACCCATAAATTCGCCGGCGGGGAAGCCAACATC
>ref651000208:v1754
AAGCTCGCCTGTATCTTAGTCAGGGTTTTCTCACCCATAAATTCGCCGGCGGGCAAGCCAACATC
>ref651000208:v1755
AAGCTCGCCTGTATCTTAGTCAGGGTTTTCTCACCCATAAATTCGCCGGCGAGCAAGCCAACATC
>ref651000208:v1756
AAGCTCGCCTGTATCTTAGTCAGGGTTTTCTCACTAATATCGTCGGGTGCGGGGAAGCCAACATC
>ref651000208:v1757
AAGCTCGCCTGTATCTTAGTCAGGGTTTTCTCACTAATATCGTCGGGTGCGGGCAAGCCAACATC
>ref651000208:v1758
AAGCTCGCCTGTATCTTAGTCAGGGTTTTCTCACTAATATCGTCGGGTGCGAGCAAGCCAACATC
>ref651000208:v1759
AAGCTCGCCTGTATCTTAGTCAGGGTTTTCTCACTAATATCGTCGAATGCGGGGAAGCCAACATC
>ref651000208:v1760
AAGCTCGCCTGTATCTTAGTCAGGGTTTTCTCACTAATATCGTCGAATGCGGGCAAGCCAACATC
>ref651000208:v1761
AAGCTCGCCTGTATCTTAGTCAGGGTTTTCTCACTAATATCGTCGAATGCGAGCAAGCCAACATC
>ref651000208:v1762
AAGCTCGCCTGTATCTTAGTCAGGGTTTTCTCACTAATATCGTCGACAGCGGGGAAGCCAACATC
>ref651000208:v1763
AAGCTCGCCTGTATCTTAGTCAGGGTTTTCTCACTAATATCGTCGACAGCGGGCAAGCCAACATC
>ref651000208:v1764
AAGCTCGCCTGTATCTTAGTCAGGGTTTTCTCACTAATATCGTCGACAGCGAGCAAGCCAACATC
>ref651000208:v1765
AAGCTCGCCTGTATCTTAGTCAGGGTTTTCTCACTAATATCGTCGTTGGCGGGGAAGCCAACATC
>ref651000208:v1766
AAGCTCGCCTGTATCTTAGTCAGGGTTTTCTCACTAATATCGTCGTTGGCGGGCAAGCCAACATC
>ref651000208:v1767
AAGCTCGCCTGTATCTTAGTCAGGGTTTTCTCACTAATATCGTCGTTGGCGAGCAAGCCAACATC
>ref651000208:v1768
AAGCTCGCCTGTATCTTAGTCAGGGTTTTCTCACTAATATCGTCGCCGGCGGGGAAGCCAACATC
>ref651000208:v1769
AAGCTCGCCTGTATCTTAGTCAGGGTTTTCTCACTAATATCGTCGCCGGCGGGCAAGCCAACATC
>ref651000208:v1770
AAGCTCGCCTGTATCTTAGTCAGGGTTTTCTCACTAATATCGTCGCCGGCGAGCAAGCCAACATC
>ref651000208:v1771
AAGCTCGCCTGTATCTTAGTCAGGGTTTTCTCACTAATAATCTCGGGTGCGGGGAAGCCAACATC
>ref651000208:v1772
AAGCTCGCCTGTATCTTAGTCAGGGTTTTCTCACTAATAATCTCGGGTGCGGGCAAGCCAACATC
>ref651000208:v1773
AAGCTCGCCTGTATCTTAGTCAGGGTTTTCTCACTAATAATCTCGGGTGCGAGCAAGCCAACATC
>ref651000208:v1774
AAGCTCGCCTGTATCTTAGTCAGGGTTTTCTCACTAATAATCTCGAATGCGGGGAAGCCAACATC
>ref651000208:v1775
AAGCTCGCCTGTATCTTAGTCAGGGTTTTCTCACTAATAATCTCGAATGCGGGCAAGCCAACATC
>ref651000208:v1776
AAGCTCGCCTGTATCTTAGTCAGGGTTTTCTCACTAATAATCTCGAATGCGAGCAAGCCAACATC
>ref651000208:v1777
AAGCTCGCCTGTATCTTAGTCAGGGTTTTCTCACTAATAATCTCGACAGCGGGGAAGCCAACATC
>ref651000208:v1778
AAGCTCGCCTGTATCTTAGTCAGGGTTTTCTCACTAATAATCTCGACAGCGGGCAAGCCAACATC
>ref651000208:v1779
AAGCTCGCCTGTATCTTAGTCAGGGTTTTCTCACTAATAATCTCGACAGCGAGCAAGCCAACATC
>ref651000208:v1780
AAGCTCGCCTGTATCTTAGTCAGGGTTTTCTCACTAATAATCTCGTTGGCGGGGAAGCCAACATC
>ref651000208:v1781
AAGCTCGCCTGTATCTTAGTCAGGGTTTTCTCACTAATAATCTCGTTGGCGGGCAAGCCAACATC
>ref651000208:v1782
AAGCTCGCCTGTATCTTAGTCAGGGTTTTCTCACTAATAATCTCGTTGGCGAGCAAGCCAACATC
>ref651000208:v1783
AAGCTCGCCTGTATCTTAGTCAGGGTTTTCTCACTAATAATCTCGCCGGCGGGGAAGCCAACATC
>ref651000208:v1784
AAGCTCGCCTGTATCTTAGTCAGGGTTTTCTCACTAATAATCTCGCCGGCGGGCAAGCCAACATC
>ref651000208:v1785
AAGCTCGCCTGTATCTTAGTCAGGGTTTTCTCACTAATAATCTCGCCGGCGAGCAAGCCAACATC
>ref651000208:v1786
AAGCTCGCCTGTATCTTAGTCAGGGTTTTCTCACTAATAAATTCGGGTGCGGGGAAGCCAACATC
>ref651000208:v1787
AAGCTCGCCTGTATCTTAGTCAGGGTTTTCTCACTAATAAATTCGGGTGCGGGCAAGCCAACATC
>ref651000208:v1788
AAGCTCGCCTGTATCTTAGTCAGGGTTTTCTCACTAATAAATTCGGGTGCGAGCAAGCCAACATC
>ref651000208:v1789
AAGCTCGCCTGTATCTTAGTCAGGGTTTTCTCACTAATAAATTCGAATGCGGGGAAGCCAACATC
>ref651000208:v1790
AAGCTCGCCTGTATCTTAGTCAGGGTTTTCTCACTAATAAATTCGAATGCGGGCAAGCCAACATC
>ref651000208:v1791
AAGCTCGCCTGTATCTTAGTCAGGGTTTTCTCACTAATAAATTCGAATGCGAGCAAGCCAACATC
>ref651000208:v1792
AAGCTCGCCTGTATCTTAGTCAGGGTTTTCTCACTAATAAATTCGACAGCGGGGAAGCCAACATC
>ref651000208:v1793
AAGCTCGCCTGTATCTTAGTCAGGGTTTTCTCACTAATAAATTCGACAGCGGGCAAGCCAACATC
>ref651000208:v1794
AAGCTCGCCTGTATCTTAGTCAGGGTTTTCTCACTAATAAATTCGACAGCGAGCAAGCCAACATC
>ref651000208:v1795
AAGCTCGCCTGTATCTTAGTCAGGGTTTTCTCACTAATAAATTCGTTGGCGGGGAAGCCAACATC
>ref651000208:v1796
AAGCTCGCCTGTATCTTAGTCAGGGTTTTCTCACTAATAAATTCGTTGGCGGGCAAGCCAACATC
>ref651000208:v1797
AAGCTCGCCTGTATCTTAGTCAGGGTTTTCTCACTAATAAATTCGTTGGCGAGCAAGCCAACATC
>ref651000208:v1798
AAGCTCGCCTGTATCTTAGTCAGGGTTTTCTCACTAATAAATTCGCCGGCGGGGAAGCCAACATC
>ref651000208:v1799
AAGCTCGCCTGTATCTTAGTCAGGGTTTTCTCACTAATAAATTCGCCGGCGGGCAAGCCAACATC
>ref651000208:v1800
AAGCTCGCCTGTATCTTAGTCAGGGTTTTCTCACTAATAAATTCGCCGGCGAGCAAGCCAACATC
>ref651000208:v1801
AAGCTCGCCTGTATCTTAGTCAGGGTTATCTCAAGCATATCGTCGGGTGCGGGGAAGCCAACATC
>ref651000208:v1802
AAGCTCGCCTGTATCTTAGTCAGGGTTATCTCAAGCATATCGTCGGGTGCGGGCAAGCCAACATC
>ref651000208:v1803
AAGCTCGCCTGTATCTTAGTCAGGGTTATCTCAAGCATATCGTCGGGTGCGAGCAAGCCAACATC
>ref651000208:v1804
AAGCTCGCCTGTATCTTAGTCAGGGTTATCTCAAGCATATCGTCGAATGCGGGGAAGCCAACATC
>ref651000208:v1805
AAGCTCGCCTGTATCTTAGTCAGGGTTATCTCAAGCATATCGTCGAATGCGGGCAAGCCAACATC
>ref651000208:v1806
AAGCTCGCCTGTATCTTAGTCAGGGTTATCTCAAGCATATCGTCGAATGCGAGCAAGCCAACATC
>ref651000208:v1807
AAGCTCGCCTGTATCTTAGTCAGGGTTATCTCAAGCATATCGTCGACAGCGGGGAAGCCAACATC
>ref651000208:v1808
AAGCTCGCCTGTATCTTAGTCAGGGTTATCTCAAGCATATCGTCGACAGCGGGCAAGCCAACATC
>ref651000208:v1809
AAGCTCGCCTGTATCTTAGTCAGGGTTATCTCAAGCATATCGTCGACAGCGAGCAAGCCAACATC
>ref651000208:v1810
AAGCTCGCCTGTATCTTAGTCAGGGTTATCTCAAGCATATCGTCGTTGGCGGGGAAGCCAACATC
>ref651000208:v1811
AAGCTCGCCTGTATCTTAGTCAGGGTTATCTCAAGCATATCGTCGTTGGCGGGCAAGCCAACATC
>ref651000208:v1812
AAGCTCGCCTGTATCTTAGTCAGGGTTATCTCAAGCATATCGTCGTTGGCGAGCAAGCCAACATC
>ref651000208:v1813
AAGCTCGCCTGTATCTTAGTCAGGGTTATCTCAAGCATATCGTCGCCGGCGGGGAAGCCAACATC
>ref651000208:v1814
AAGCTCGCCTGTATCTTAGTCAGGGTTATCTCAAGCATATCGTCGCCGGCGGGCAAGCCAACATC
>ref651000208:v1815
AAGCTCGCCTGTATCTTAGTCAGGGTTATCTCAAGCATATCGTCGCCGGCGAGCAAGCCAACATC
>ref651000208:v1816
AAGCTCGCCTGTATCTTAGTCAGGGTTATCTCAAGCATAATCTCGGGTGCGGGGAAGCCAACATC
>ref651000208:v1817
AAGCTCGCCTGTATCTTAGTCAGGGTTATCTCAAGCATAATCTCGGGTGCGGGCAAGCCAACATC
>ref651000208:v1818
AAGCTCGCCTGTATCTTAGTCAGGGTTATCTCAAGCATAATCTCGGGTGCGAGCAAGCCAACATC
>ref651000208:v1819
AAGCTCGCCTGTATCTTAGTCAGGGTTATCTCAAGCATAATCTCGAATGCGGGGAAGCCAACATC
>ref651000208:v1820
AAGCTCGCCTGTATCTTAGTCAGGGTTATCTCAAGCATAATCTCGAATGCGGGCAAGCCAACATC
>ref651000208:v1821
AAGCTCGCCTGTATCTTAGTCAGGGTTATCTCAAGCATAATCTCGAATGCGAGCAAGCCAACATC
>ref651000208:v1822
AAGCTCGCCTGTATCTTAGTCAGGGTTATCTCAAGCATAATCTCGACAGCGGGGAAGCCAACATC
>ref651000208:v1823
AAGCTCGCCTGTATCTTAGTCAGGGTTATCTCAAGCATAATCTCGACAGCGGGCAAGCCAACATC
>ref651000208:v1824
AAGCTCGCCTGTATCTTAGTCAGGGTTATCTCAAGCATAATCTCGACAGCGAGCAAGCCAACATC
>ref651000208:v1825
AAGCTCGCCTGTATCTTAGTCAGGGTTATCTCAAGCATAATCTCGTTGGCGGGGAAGCCAACATC
>ref651000208:v1826
AAGCTCGCCTGTATCTTAGTCAGGGTTATCTCAAGCATAATCTCGTTGGCGGGCAAGCCAACATC
>ref651000208:v1827
AAGCTCGCCTGTATCTTAGTCAGGGTTATCTCAAGCATAATCTCGTTGGCGAGCAAGCCAACATC
>ref651000208:v1828
AAGCTCGCCTGTATCTTAGTCAGGGTTATCTCAAGCATAATCTCGCCGGCGGGGAAGCCAACATC
>ref651000208:v1829
AAGCTCGCCTGTATCTTAGTCAGGGTTATCTCAAGCATAATCTCGCCGGCGGGCAAGCCAACATC
>ref651000208:v1830
AAGCTCGCCTGTATCTTAGTCAGGGTTATCTCAAGCATAATCTCGCCGGCGAGCAAGCCAACATC
>ref651000208:v1831
AAGCTCGCCTGTATCTTAGTCAGGGTTATCTCAAGCATAAATTCGGGTGCGGGGAAGCCAACATC
>ref651000208:v1832
AAGCTCGCCTGTATCTTAGTCAGGGTTATCTCAAGCATAAATTCGGGTGCGGGCAAGCCAACATC
>ref651000208:v1833
AAGCTCGCCTGTATCTTAGTCAGGGTTATCTCAAGCATAAATTCGGGTGCGAGCAAGCCAACATC
>ref651000208:v1834
AAGCTCGCCTGTATCTTAGTCAGGGTTATCTCAAGCATAAATTCGAATGCGGGGAAGCCAACATC
>ref651000208:v1835
AAGCTCGCCTGTATCTTAGTCAGGGTTATCTCAAGCATAAATTCGAATGCGGGCAAGCCAACATC
>ref651000208:v1836
AAGCTCGCCTGTATCTTAGTCAGGGTTATCTCAAGCATAAATTCGAATGCGAGCAAGCCAACATC
>ref651000208:v1837
AAGCTCGCCTGTATCTTAGTCAGGGTTATCTCAAGCATAAATTCGACAGCGGGGAAGCCAACATC
>ref651000208:v1838
AAGCTCGCCTGTATCTTAGTCAGGGTTATCTCAAGCATAAATTCGACAGCGGGCAAGCCAACATC
>ref651000208:v1839
AAGCTCGCCTGTATCTTAGTCAGGGTTATCTCAAGCATAAATTCGACAGCGAGCAAGCCAACATC
>ref651000208:v1840
AAGCTCGCCTGTATCTTAGTCAGGGTTATCTCAAGCATAAATTCGTTGGCGGGGAAGCCAACATC
>ref651000208:v1841
AAGCTCGCCTGTATCTTAGTCAGGGTTATCTCAAGCATAAATTCGTTGGCGGGCAAGCCAACATC
>ref651000208:v1842
AAGCTCGCCTGTATCTTAGTCAGGGTTATCTCAAGCATAAATTCGTTGGCGAGCAAGCCAACATC
>ref651000208:v1843
AAGCTCGCCTGTATCTTAGTCAGGGTTATCTCAAGCATAAATTCGCCGGCGGGGAAGCCAACATC
>ref651000208:v1844
AAGCTCGCCTGTATCTTAGTCAGGGTTATCTCAAGCATAAATTCGCCGGCGGGCAAGCCAACATC
>ref651000208:v1845
AAGCTCGCCTGTATCTTAGTCAGGGTTATCTCAAGCATAAATTCGCCGGCGAGCAAGCCAACATC
>ref651000208:v1846
AAGCTCGCCTGTATCTTAGTCAGGGTTATCTCATACATATCGTCGGGTGCGGGGAAGCCAACATC
>ref651000208:v1847
AAGCTCGCCTGTATCTTAGTCAGGGTTATCTCATACATATCGTCGGGTGCGGGCAAGCCAACATC
>ref651000208:v1848
AAGCTCGCCTGTATCTTAGTCAGGGTTATCTCATACATATCGTCGGGTGCGAGCAAGCCAACATC
>ref651000208:v1849
AAGCTCGCCTGTATCTTAGTCAGGGTTATCTCATACATATCGTCGAATGCGGGGAAGCCAACATC
>ref651000208:v1850
AAGCTCGCCTGTATCTTAGTCAGGGTTATCTCATACATATCGTCGAATGCGGGCAAGCCAACATC
>ref651000208:v1851
AAGCTCGCCTGTATCTTAGTCAGGGTTATCTCATACATATCGTCGAATGCGAGCAAGCCAACATC
>ref651000208:v1852
AAGCTCGCCTGTATCTTAGTCAGGGTTATCTCATACATATCGTCGACAGCGGGGAAGCCAACATC
>ref651000208:v1853
AAGCTCGCCTGTATCTTAGTCAGGGTTATCTCATACATATCGTCGACAGCGGGCAAGCCAACATC
>ref651000208:v1854
AAGCTCGCCTGTATCTTAGTCAGGGTTATCTCATACATATCGTCGACAGCGAGCAAGCCAACATC
>ref651000208:v1855
AAGCTCGCCTGTATCTTAGTCAGGGTTATCTCATACATATCGTCGTTGGCGGGGAAGCCAACATC
>ref651000208:v1856
AAGCTCGCCTGTATCTTAGTCAGGGTTATCTCATACATATCGTCGTTGGCGGGCAAGCCAACATC
>ref651000208:v1857
AAGCTCGCCTGTATCTTAGTCAGGGTTATCTCATACATATCGTCGTTGGCGAGCAAGCCAACATC
>ref651000208:v1858
AAGCTCGCCTGTATCTTAGTCAGGGTTATCTCATACATATCGTCGCCGGCGGGGAAGCCAACATC
>ref651000208:v1859
AAGCTCGCCTGTATCTTAGTCAGGGTTATCTCATACATATCGTCGCCGGCGGGCAAGCCAACATC
>ref651000208:v1860
AAGCTCGCCTGTATCTTAGTCAGGGTTATCTCATACATATCGTCGCCGGCGAGCAAGCCAACATC
>ref651000208:v1861
AAGCTCGCCTGTATCTTAGTCAGGGTTATCTCATACATAATCTCGGGTGCGGGGAAGCCAACATC
>ref651000208:v1862
AAGCTCGCCTGTATCTTAGTCAGGGTTATCTCATACATAATCTCGGGTGCGGGCAAGCCAACATC
>ref651000208:v1863
AAGCTCGCCTGTATCTTAGTCAGGGTTATCTCATACATAATCTCGGGTGCGAGCAAGCCAACATC
>ref651000208:v1864
AAGCTCGCCTGTATCTTAGTCAGGGTTATCTCATACATAATCTCGAATGCGGGGAAGCCAACATC
>ref651000208:v1865
AAGCTCGCCTGTATCTTAGTCAGGGTTATCTCATACATAATCTCGAATGCGGGCAAGCCAACATC
>ref651000208:v1866
AAGCTCGCCTGTATCTTAGTCAGGGTTATCTCATACATAATCTCGAATGCGAGCAAGCCAACATC
>ref651000208:v1867
AAGCTCGCCTGTATCTTAGTCAGGGTTATCTCATACATAATCTCGACAGCGGGGAAGCCAACATC
>ref651000208:v1868
AAGCTCGCCTGTATCTTAGTCAGGGTTATCTCATACATAATCTCGACAGCGGGCAAGCCAACATC
>ref651000208:v1869
AAGCTCGCCTGTATCTTAGTCAGGGTTATCTCATACATAATCTCGACAGCGAGCAAGCCAACATC
>ref651000208:v1870
AAGCTCGCCTGTATCTTAGTCAGGGTTATCTCATACATAATCTCGTTGGCGGGGAAGCCAACATC
>ref651000208:v1871
AAGCTCGCCTGTATCTTAGTCAGGGTTATCTCATACATAATCTCGTTGGCGGGCAAGCCAACATC
>ref651000208:v1872
AAGCTCGCCTGTATCTTAGTCAGGGTTATCTCATACATAATCTCGTTGGCGAGCAAGCCAACATC
>ref651000208:v1873
AAGCTCGCCTGTATCTTAGTCAGGGTTATCTCATACATAATCTCGCCGGCGGGGAAGCCAACATC
>ref651000208:v1874
AAGCTCGCCTGTATCTTAGTCAGGGTTATCTCATACATAATCTCGCCGGCGGGCAAGCCAACATC
>ref651000208:v1875
AAGCTCGCCTGTATCTTAGTCAGGGTTATCTCATACATAATCTCGCCGGCGAGCAAGCCAACATC
>ref651000208:v1876
AAGCTCGCCTGTATCTTAGTCAGGGTTATCTCATACATAAATTCGGGTGCGGGGAAGCCAACATC
>ref651000208:v1877
AAGCTCGCCTGTATCTTAGTCAGGGTTATCTCATACATAAATTCGGGTGCGGGCAAGCCAACATC
>ref651000208:v1878
AAGCTCGCCTGTATCTTAGTCAGGGTTATCTCATACATAAATTCGGGTGCGAGCAAGCCAACATC
>ref651000208:v1879
AAGCTCGCCTGTATCTTAGTCAGGGTTATCTCATACATAAATTCGAATGCGGGGAAGCCAACATC
>ref651000208:v1880
AAGCTCGCCTGTATCTTAGTCAGGGTTATCTCATACATAAATTCGAATGCGGGCAAGCCAACATC
>ref651000208:v1881
AAGCTCGCCTGTATCTTAGTCAGGGTTATCTCATACATAAATTCGAATGCGAGCAAGCCAACATC
>ref651000208:v1882
AAGCTCGCCTGTATCTTAGTCAGGGTTATCTCATACATAAATTCGACAGCGGGGAAGCCAACATC
>ref651000208:v1883
AAGCTCGCCTGTATCTTAGTCAGGGTTATCTCATACATAAATTCGACAGCGGGCAAGCCAACATC
>ref651000208:v1884
AAGCTCGCCTGTATCTTAGTCAGGGTTATCTCATACATAAATTCGACAGCGAGCAAGCCAACATC
>ref651000208:v1885
AAGCTCGCCTGTATCTTAGTCAGGGTTATCTCATACATAAATTCGTTGGCGGGGAAGCCAACATC
>ref651000208:v1886
AAGCTCGCCTGTATCTTAGTCAGGGTTATCTCATACATAAATTCGTTGGCGGGCAAGCCAACATC
>ref651000208:v1887
AAGCTCGCCTGTATCTTAGTCAGGGTTATCTCATACATAAATTCGTTGGCGAGCAAGCCAACATC
>ref651000208:v1888
AAGCTCGCCTGTATCTTAGTCAGGGTTATCTCATACATAAATTCGCCGGCGGGGAAGCCAACATC
>ref651000208:v1889
AAGCTCGCCTGTATCTTAGTCAGGGTTATCTCATACATAAATTCGCCGGCGGGCAAGCCAACATC
>ref651000208:v1890
AAGCTCGCCTGTATCTTAGTCAGGGTTATCTCATACATAAATTCGCCGGCGAGCAAGCCAACATC
>ref651000208:v1891
AAGCTCGCCTGTATCTTAGTCAGGGTTATCTCAGCTATATCGTCGGGTGCGGGGAAGCCAACATC
>ref651000208:v1892
AAGCTCGCCTGTATCTTAGTCAGGGTTATCTCAGCTATATCGTCGGGTGCGGGCAAGCCAACATC
>ref651000208:v1893
AAGCTCGCCTGTATCTTAGTCAGGGTTATCTCAGCTATATCGTCGGGTGCGAGCAAGCCAACATC
>ref651000208:v1894
AAGCTCGCCTGTATCTTAGTCAGGGTTATCTCAGCTATATCGTCGAATGCGGGGAAGCCAACATC
>ref651000208:v1895
AAGCTCGCCTGTATCTTAGTCAGGGTTATCTCAGCTATATCGTCGAATGCGGGCAAGCCAACATC
>ref651000208:v1896
AAGCTCGCCTGTATCTTAGTCAGGGTTATCTCAGCTATATCGTCGAATGCGAGCAAGCCAACATC
>ref651000208:v1897
AAGCTCGCCTGTATCTTAGTCAGGGTTATCTCAGCTATATCGTCGACAGCGGGGAAGCCAACATC
>ref651000208:v1898
AAGCTCGCCTGTATCTTAGTCAGGGTTATCTCAGCTATATCGTCGACAGCGGGCAAGCCAACATC
>ref651000208:v1899
AAGCTCGCCTGTATCTTAGTCAGGGTTATCTCAGCTATATCGTCGACAGCGAGCAAGCCAACATC
>ref651000208:v1900
AAGCTCGCCTGTATCTTAGTCAGGGTTATCTCAGCTATATCGTCGTTGGCGGGGAAGCCAACATC
>ref651000208:v1901
AAGCTCGCCTGTATCTTAGTCAGGGTTATCTCAGCTATATCGTCGTTGGCGGGCAAGCCAACATC
>ref651000208:v1902
AAGCTCGCCTGTATCTTAGTCAGGGTTATCTCAGCTATATCGTCGTTGGCGAGCAAGCCAACATC
>ref651000208:v1903
AAGCTCGCCTGTATCTTAGTCAGGGTTATCTCAGCTATATCGTCGCCGGCGGGGAAGCCAACATC
>ref651000208:v1904
AAGCTCGCCTGTATCTTAGTCAGGGTTATCTCAGCTATATCGTCGCCGGCGGGCAAGCCAACATC
>ref651000208:v1905
AAGCTCGCCTGTATCTTAGTCAGGGTTATCTCAGCTATATCGTCGCCGGCGAGCAAGCCAACATC
>ref651000208:v1906
AAGCTCGCCTGTATCTTAGTCAGGGTTATCTCAGCTATAATCTCGGGTGCGGGGAAGCCAACATC
>ref651000208:v1907
AAGCTCGCCTGTATCTTAGTCAGGGTTATCTCAGCTATAATCTCGGGTGCGGGCAAGCCAACATC
>ref651000208:v1908
AAGCTCGCCTGTATCTTAGTCAGGGTTATCTCAGCTATAATCTCGGGTGCGAGCAAGCCAACATC
>ref651000208:v1909
AAGCTCGCCTGTATCTTAGTCAGGGTTATCTCAGCTATAATCTCGAATGCGGGGAAGCCAACATC
>ref651000208:v1910
AAGCTCGCCTGTATCTTAGTCAGGGTTATCTCAGCTATAATCTCGAATGCGGGCAAGCCAACATC
>ref651000208:v1911
AAGCTCGCCTGTATCTTAGTCAGGGTTATCTCAGCTATAATCTCGAATGCGAGCAAGCCAACATC
>ref651000208:v1912
AAGCTCGCCTGTATCTTAGTCAGGGTTATCTCAGCTATAATCTCGACAGCGGGGAAGCCAACATC
>ref651000208:v1913
AAGCTCGCCTGTATCTTAGTCAGGGTTATCTCAGCTATAATCTCGACAGCGGGCAAGCCAACATC
>ref651000208:v1914
AAGCTCGCCTGTATCTTAGTCAGGGTTATCTCAGCTATAATCTCGACAGCGAGCAAGCCAACATC
>ref651000208:v1915
AAGCTCGCCTGTATCTTAGTCAGGGTTATCTCAGCTATAATCTCGTTGGCGGGGAAGCCAACATC
>ref651000208:v1916
AAGCTCGCCTGTATCTTAGTCAGGGTTATCTCAGCTATAATCTCGTTGGCGGGCAAGCCAACATC
>ref651000208:v1917
AAGCTCGCCTGTATCTTAGTCAGGGTTATCTCAGCTATAATCTCGTTGGCGAGCAAGCCAACATC
>ref651000208:v1918
AAGCTCGCCTGTATCTTAGTCAGGGTTATCTCAGCTATAATCTCGCCGGCGGGGAAGCCAACATC
>ref651000208:v1919
AAGCTCGCCTGTATCTTAGTCAGGGTTATCTCAGCTATAATCTCGCCGGCGGGCAAGCCAACATC
>ref651000208:v1920
AAGCTCGCCTGTATCTTAGTCAGGGTTATCTCAGCTATAATCTCGCCGGCGAGCAAGCCAACATC
>ref651000208:v1921
AAGCTCGCCTGTATCTTAGTCAGGGTTATCTCAGCTATAAATTCGGGTGCGGGGAAGCCAACATC
>ref651000208:v1922
AAGCTCGCCTGTATCTTAGTCAGGGTTATCTCAGCTATAAATTCGGGTGCGGGCAAGCCAACATC
>ref651000208:v1923
AAGCTCGCCTGTATCTTAGTCAGGGTTATCTCAGCTATAAATTCGGGTGCGAGCAAGCCAACATC
>ref651000208:v1924
AAGCTCGCCTGTATCTTAGTCAGGGTTATCTCAGCTATAAATTCGAATGCGGGGAAGCCAACATC
>ref651000208:v1925
AAGCTCGCCTGTATCTTAGTCAGGGTTATCTCAGCTATAAATTCGAATGCGGGCAAGCCAACATC
>ref651000208:v1926
AAGCTCGCCTGTATCTTAGTCAGGGTTATCTCAGCTATAAATTCGAATGCGAGCAAGCCAACATC
>ref651000208:v1927
AAGCTCGCCTGTATCTTAGTCAGGGTTATCTCAGCTATAAATTCGACAGCGGGGAAGCCAACATC
>ref651000208:v1928
AAGCTCGCCTGTATCTTAGTCAGGGTTATCTCAGCTATAAATTCGACAGCGGGCAAGCCAACATC
>ref651000208:v1929
AAGCTCGCCTGTATCTTAGTCAGGGTTATCTCAGCTATAAATTCGACAGCGAGCAAGCCAACATC
>ref651000208:v1930
AAGCTCGCCTGTATCTTAGTCAGGGTTATCTCAGCTATAAATTCGTTGGCGGGGAAGCCAACATC
>ref651000208:v1931
AAGCTCGCCTGTATCTTAGTCAGGGTTATCTCAGCTATAAATTCGTTGGCGGGCAAGCCAACATC
>ref651000208:v1932
AAGCTCGCCTGTATCTTAGTCAGGGTTATCTCAGCTATAAATTCGTTGGCGAGCAAGCCAACATC
>ref651000208:v1933
AAGCTCGCCTGTATCTTAGTCAGGGTTATCTCAGCTATAAATTCGCCGGCGGGGAAGCCAACATC
>ref651000208:v1934
AAGCTCGCCTGTATCTTAGTCAGGGTTATCTCAGCTATAAATTCGCCGGCGGGCAAGCCAACATC
>ref651000208:v1935
AAGCTCGCCTGTATCTTAGTCAGGGTTATCTCAGCTATAAATTCGCCGGCGAGCAAGCCAACATC
>ref651000208:v1936
AAGCTCGCCTGTATCTTAGTCAGGGTTATCTCACCCATATCGTCGGGTGCGGGGAAGCCAACATC
>ref651000208:v1937
AAGCTCGCCTGTATCTTAGTCAGGGTTATCTCACCCATATCGTCGGGTGCGGGCAAGCCAACATC
>ref651000208:v1938
AAGCTCGCCTGTATCTTAGTCAGGGTTATCTCACCCATATCGTCGGGTGCGAGCAAGCCAACATC
>ref651000208:v1939
AAGCTCGCCTGTATCTTAGTCAGGGTTATCTCACCCATATCGTCGAATGCGGGGAAGCCAACATC
>ref651000208:v1940
AAGCTCGCCTGTATCTTAGTCAGGGTTATCTCACCCATATCGTCGAATGCGGGCAAGCCAACATC
>ref651000208:v1941
AAGCTCGCCTGTATCTTAGTCAGGGTTATCTCACCCATATCGTCGAATGCGAGCAAGCCAACATC
>ref651000208:v1942
AAGCTCGCCTGTATCTTAGTCAGGGTTATCTCACCCATATCGTCGACAGCGGGGAAGCCAACATC
>ref651000208:v1943
AAGCTCGCCTGTATCTTAGTCAGGGTTATCTCACCCATATCGTCGACAGCGGGCAAGCCAACATC
>ref651000208:v1944
AAGCTCGCCTGTATCTTAGTCAGGGTTATCTCACCCATATCGTCGACAGCGAGCAAGCCAACATC
>ref651000208:v1945
AAGCTCGCCTGTATCTTAGTCAGGGTTATCTCACCCATATCGTCGTTGGCGGGGAAGCCAACATC
>ref651000208:v1946
AAGCTCGCCTGTATCTTAGTCAGGGTTATCTCACCCATATCGTCGTTGGCGGGCAAGCCAACATC
>ref651000208:v1947
AAGCTCGCCTGTATCTTAGTCAGGGTTATCTCACCCATATCGTCGTTGGCGAGCAAGCCAACATC
>ref651000208:v1948
AAGCTCGCCTGTATCTTAGTCAGGGTTATCTCACCCATATCGTCGCCGGCGGGGAAGCCAACATC
>ref651000208:v1949
AAGCTCGCCTGTATCTTAGTCAGGGTTATCTCACCCATATCGTCGCCGGCGGGCAAGCCAACATC
>ref651000208:v1950
AAGCTCGCCTGTATCTTAGTCAGGGTTATCTCACCCATATCGTCGCCGGCGAGCAAGCCAACATC
>ref651000208:v1951
AAGCTCGCCTGTATCTTAGTCAGGGTTATCTCACCCATAATCTCGGGTGCGGGGAAGCCAACATC
>ref651000208:v1952
AAGCTCGCCTGTATCTTAGTCAGGGTTATCTCACCCATAATCTCGGGTGCGGGCAAGCCAACATC
>ref651000208:v1953
AAGCTCGCCTGTATCTTAGTCAGGGTTATCTCACCCATAATCTCGGGTGCGAGCAAGCCAACATC
>ref651000208:v1954
AAGCTCGCCTGTATCTTAGTCAGGGTTATCTCACCCATAATCTCGAATGCGGGGAAGCCAACATC
>ref651000208:v1955
AAGCTCGCCTGTATCTTAGTCAGGGTTATCTCACCCATAATCTCGAATGCGGGCAAGCCAACATC
>ref651000208:v1956
AAGCTCGCCTGTATCTTAGTCAGGGTTATCTCACCCATAATCTCGAATGCGAGCAAGCCAACATC
>ref651000208:v1957
AAGCTCGCCTGTATCTTAGTCAGGGTTATCTCACCCATAATCTCGACAGCGGGGAAGCCAACATC
>ref651000208:v1958
AAGCTCGCCTGTATCTTAGTCAGGGTTATCTCACCCATAATCTCGACAGCGGGCAAGCCAACATC
>ref651000208:v1959
AAGCTCGCCTGTATCTTAGTCAGGGTTATCTCACCCATAATCTCGACAGCGAGCAAGCCAACATC
>ref651000208:v1960
AAGCTCGCCTGTATCTTAGTCAGGGTTATCTCACCCATAATCTCGTTGGCGGGGAAGCCAACATC
>ref651000208:v1961
AAGCTCGCCTGTATCTTAGTCAGGGTTATCTCACCCATAATCTCGTTGGCGGGCAAGCCAACATC
>ref651000208:v1962
AAGCTCGCCTGTATCTTAGTCAGGGTTATCTCACCCATAATCTCGTTGGCGAGCAAGCCAACATC
>ref651000208:v1963
AAGCTCGCCTGTATCTTAGTCAGGGTTATCTCACCCATAATCTCGCCGGCGGGGAAGCCAACATC
>ref651000208:v1964
AAGCTCGCCTGTATCTTAGTCAGGGTTATCTCACCCATAATCTCGCCGGCGGGCAAGCCAACATC
>ref651000208:v1965
AAGCTCGCCTGTATCTTAGTCAGGGTTATCTCACCCATAATCTCGCCGGCGAGCAAGCCAACATC
>ref651000208:v1966
AAGCTCGCCTGTATCTTAGTCAGGGTTATCTCACCCATAAATTCGGGTGCGGGGAAGCCAACATC
>ref651000208:v1967
AAGCTCGCCTGTATCTTAGTCAGGGTTATCTCACCCATAAATTCGGGTGCGGGCAAGCCAACATC
>ref651000208:v1968
AAGCTCGCCTGTATCTTAGTCAGGGTTATCTCACCCATAAATTCGGGTGCGAGCAAGCCAACATC
>ref651000208:v1969
AAGCTCGCCTGTATCTTAGTCAGGGTTATCTCACCCATAAATTCGAATGCGGGGAAGCCAACATC
>ref651000208:v1970
AAGCTCGCCTGTATCTTAGTCAGGGTTATCTCACCCATAAATTCGAATGCGGGCAAGCCAACATC
>ref651000208:v1971
AAGCTCGCCTGTATCTTAGTCAGGGTTATCTCACCCATAAATTCGAATGCGAGCAAGCCAACATC
>ref651000208:v1972
AAGCTCGCCTGTATCTTAGTCAGGGTTATCTCACCCATAAATTCGACAGCGGGGAAGCCAACATC
>ref651000208:v1973
AAGCTCGCCTGTATCTTAGTCAGGGTTATCTCACCCATAAATTCGACAGCGGGCAAGCCAACATC
>ref651000208:v1974
AAGCTCGCCTGTATCTTAGTCAGGGTTATCTCACCCATAAATTCGACAGCGAGCAAGCCAACATC
>ref651000208:v1975
AAGCTCGCCTGTATCTTAGTCAGGGTTATCTCACCCATAAATTCGTTGGCGGGGAAGCCAACATC
>ref651000208:v1976
AAGCTCGCCTGTATCTTAGTCAGGGTTATCTCACCCATAAATTCGTTGGCGGGCAAGCCAACATC
>ref651000208:v1977
AAGCTCGCCTGTATCTTAGTCAGGGTTATCTCACCCATAAATTCGTTGGCGAGCAAGCCAACATC
>ref651000208:v1978
AAGCTCGCCTGTATCTTAGTCAGGGTTATCTCACCCATAAATTCGCCGGCGGGGAAGCCAACATC
>ref651000208:v1979
AAGCTCGCCTGTATCTTAGTCAGGGTTATCTCACCCATAAATTCGCCGGCGGGCAAGCCAACATC
>ref651000208:v1980
AAGCTCGCCTGTATCTTAGTCAGGGTTATCTCACCCATAAATTCGCCGGCGAGCAAGCCAACATC
>ref651000208:v1981
AAGCTCGCCTGTATCTTAGTCAGGGTTATCTCACTAATATCGTCGGGTGCGGGGAAGCCAACATC
>ref651000208:v1982
AAGCTCGCCTGTATCTTAGTCAGGGTTATCTCACTAATATCGTCGGGTGCGGGCAAGCCAACATC
>ref651000208:v1983
AAGCTCGCCTGTATCTTAGTCAGGGTTATCTCACTAATATCGTCGGGTGCGAGCAAGCCAACATC
>ref651000208:v1984
AAGCTCGCCTGTATCTTAGTCAGGGTTATCTCACTAATATCGTCGAATGCGGGGAAGCCAACATC
>ref651000208:v1985
AAGCTCGCCTGTATCTTAGTCAGGGTTATCTCACTAATATCGTCGAATGCGGGCAAGCCAACATC
>ref651000208:v1986
AAGCTCGCCTGTATCTTAGTCAGGGTTATCTCACTAATATCGTCGAATGCGAGCAAGCCAACATC
>ref651000208:v1987
AAGCTCGCCTGTATCTTAGTCAGGGTTATCTCACTAATATCGTCGACAGCGGGGAAGCCAACATC
>ref651000208:v1988
AAGCTCGCCTGTATCTTAGTCAGGGTTATCTCACTAATATCGTCGACAGCGGGCAAGCCAACATC
>ref651000208:v1989
AAGCTCGCCTGTATCTTAGTCAGGGTTATCTCACTAATATCGTCGACAGCGAGCAAGCCAACATC
>ref651000208:v1990
AAGCTCGCCTGTATCTTAGTCAGGGTTATCTCACTAATATCGTCGTTGGCGGGGAAGCCAACATC
>ref651000208:v1991
AAGCTCGCCTGTATCTTAGTCAGGGTTATCTCACTAATATCGTCGTTGGCGGGCAAGCCAACATC
>ref651000208:v1992
AAGCTCGCCTGTATCTTAGTCAGGGTTATCTCACTAATATCGTCGTTGGCGAGCAAGCCAACATC
>ref651000208:v1993
AAGCTCGCCTGTATCTTAGTCAGGGTTATCTCACTAATATCGTCGCCGGCGGGGAAGCCAACATC
>ref651000208:v1994
AAGCTCGCCTGTATCTTAGTCAGGGTTATCTCACTAATATCGTCGCCGGCGGGCAAGCCAACATC
>ref651000208:v1995
AAGCTCGCCTGTATCTTAGTCAGGGTTATCTCACTAATATCGTCGCCGGCGAGCAAGCCAACATC
>ref651000208:v1996
AAGCTCGCCTGTATCTTAGTCAGGGTTATCTCACTAATAATCTCGGGTGCGGGGAAGCCAACATC
>ref651000208:v1997
AAGCTCGCCTGTATCTTAGTCAGGGTTATCTCACTAATAATCTCGGGTGCGGGCAAGCCAACATC
>ref651000208:v1998
AAGCTCGCCTGTATCTTAGTCAGGGTTATCTCACTAATAATCTCGGGTGCGAGCAAGCCAACATC
>ref651000208:v1999
AAGCTCGCCTGTATCTTAGTCAGGGTTATCTCACTAATAATCTCGAATGCGGGGAAGCCAACATC
>ref651000208:v2000
AAGCTCGCCTGTATCTTAGTCAGGGTTATCTCACTAATAATCTCGAATGCGGGCAAGCCAACATC
>ref651000208:v2001
AAGCTCGCCTGTATCTTAGTCAGGGTTATCTCACTAATAATCTCGAATGCGAGCAAGCCAACATC
>ref651000208:v2002
AAGCTCGCCTGTATCTTAGTCAGGGTTATCTCACTAATAATCTCGACAGCGGGGAAGCCAACATC
>ref651000208:v2003
AAGCTCGCCTGTATCTTAGTCAGGGTTATCTCACTAATAATCTCGACAGCGGGCAAGCCAACATC
>ref651000208:v2004
AAGCTCGCCTGTATCTTAGTCAGGGTTATCTCACTAATAATCTCGACAGCGAGCAAGCCAACATC
>ref651000208:v2005
AAGCTCGCCTGTATCTTAGTCAGGGTTATCTCACTAATAATCTCGTTGGCGGGGAAGCCAACATC
>ref651000208:v2006
AAGCTCGCCTGTATCTTAGTCAGGGTTATCTCACTAATAATCTCGTTGGCGGGCAAGCCAACATC
>ref651000208:v2007
AAGCTCGCCTGTATCTTAGTCAGGGTTATCTCACTAATAATCTCGTTGGCGAGCAAGCCAACATC
>ref651000208:v2008
AAGCTCGCCTGTATCTTAGTCAGGGTTATCTCACTAATAATCTCGCCGGCGGGGAAGCCAACATC
>ref651000208:v2009
AAGCTCGCCTGTATCTTAGTCAGGGTTATCTCACTAATAATCTCGCCGGCGGGCAAGCCAACATC
>ref651000208:v2010
AAGCTCGCCTGTATCTTAGTCAGGGTTATCTCACTAATAATCTCGCCGGCGAGCAAGCCAACATC
>ref651000208:v2011
AAGCTCGCCTGTATCTTAGTCAGGGTTATCTCACTAATAAATTCGGGTGCGGGGAAGCCAACATC
>ref651000208:v2012
AAGCTCGCCTGTATCTTAGTCAGGGTTATCTCACTAATAAATTCGGGTGCGGGCAAGCCAACATC
>ref651000208:v2013
AAGCTCGCCTGTATCTTAGTCAGGGTTATCTCACTAATAAATTCGGGTGCGAGCAAGCCAACATC
>ref651000208:v2014
AAGCTCGCCTGTATCTTAGTCAGGGTTATCTCACTAATAAATTCGAATGCGGGGAAGCCAACATC
>ref651000208:v2015
AAGCTCGCCTGTATCTTAGTCAGGGTTATCTCACTAATAAATTCGAATGCGGGCAAGCCAACATC
>ref651000208:v2016
AAGCTCGCCTGTATCTTAGTCAGGGTTATCTCACTAATAAATTCGAATGCGAGCAAGCCAACATC
>ref651000208:v2017
AAGCTCGCCTGTATCTTAGTCAGGGTTATCTCACTAATAAATTCGACAGCGGGGAAGCCAACATC
>ref651000208:v2018
AAGCTCGCCTGTATCTTAGTCAGGGTTATCTCACTAATAAATTCGACAGCGGGCAAGCCAACATC
>ref651000208:v2019
AAGCTCGCCTGTATCTTAGTCAGGGTTATCTCACTAATAAATTCGACAGCGAGCAAGCCAACATC
>ref651000208:v2020
AAGCTCGCCTGTATCTTAGTCAGGGTTATCTCACTAATAAATTCGTTGGCGGGGAAGCCAACATC
>ref651000208:v2021
AAGCTCGCCTGTATCTTAGTCAGGGTTATCTCACTAATAAATTCGTTGGCGGGCAAGCCAACATC
>ref651000208:v2022
AAGCTCGCCTGTATCTTAGTCAGGGTTATCTCACTAATAAATTCGTTGGCGAGCAAGCCAACATC
>ref651000208:v2023
AAGCTCGCCTGTATCTTAGTCAGGGTTATCTCACTAATAAATTCGCCGGCGGGGAAGCCAACATC
>ref651000208:v2024
AAGCTCGCCTGTATCTTAGTCAGGGTTATCTCACTAATAAATTCGCCGGCGGGCAAGCCAACATC
>ref651000208:v2025
AAGCTCGCCTGTATCTTAGTCAGGGTTATCTCACTAATAAATTCGCCGGCGAGCAAGCCAACATC
>ref651000208:v2026
AAGCTCGCCTGTATCTTAGTCTATGTTGCATCAAGCATATCGTCGGGTGCGGGGAAGCCAACATC
>ref651000208:v2027
AAGCTCGCCTGTATCTTAGTCTATGTTGCATCAAGCATATCGTCGGGTGCGGGCAAGCCAACATC
>ref651000208:v2028
AAGCTCGCCTGTATCTTAGTCTATGTTGCATCAAGCATATCGTCGGGTGCGAGCAAGCCAACATC
>ref651000208:v2029
AAGCTCGCCTGTATCTTAGTCTATGTTGCATCAAGCATATCGTCGAATGCGGGGAAGCCAACATC
>ref651000208:v2030
AAGCTCGCCTGTATCTTAGTCTATGTTGCATCAAGCATATCGTCGAATGCGGGCAAGCCAACATC
>ref651000208:v2031
AAGCTCGCCTGTATCTTAGTCTATGTTGCATCAAGCATATCGTCGAATGCGAGCAAGCCAACATC
>ref651000208:v2032
AAGCTCGCCTGTATCTTAGTCTATGTTGCATCAAGCATATCGTCGACAGCGGGGAAGCCAACATC
>ref651000208:v2033
AAGCTCGCCTGTATCTTAGTCTATGTTGCATCAAGCATATCGTCGACAGCGGGCAAGCCAACATC
>ref651000208:v2034
AAGCTCGCCTGTATCTTAGTCTATGTTGCATCAAGCATATCGTCGACAGCGAGCAAGCCAACATC
>ref651000208:v2035
AAGCTCGCCTGTATCTTAGTCTATGTTGCATCAAGCATATCGTCGTTGGCGGGGAAGCCAACATC
>ref651000208:v2036
AAGCTCGCCTGTATCTTAGTCTATGTTGCATCAAGCATATCGTCGTTGGCGGGCAAGCCAACATC
>ref651000208:v2037
AAGCTCGCCTGTATCTTAGTCTATGTTGCATCAAGCATATCGTCGTTGGCGAGCAAGCCAACATC
>ref651000208:v2038
AAGCTCGCCTGTATCTTAGTCTATGTTGCATCAAGCATATCGTCGCCGGCGGGGAAGCCAACATC
>ref651000208:v2039
AAGCTCGCCTGTATCTTAGTCTATGTTGCATCAAGCATATCGTCGCCGGCGGGCAAGCCAACATC
>ref651000208:v2040
AAGCTCGCCTGTATCTTAGTCTATGTTGCATCAAGCATATCGTCGCCGGCGAGCAAGCCAACATC
>ref651000208:v2041
AAGCTCGCCTGTATCTTAGTCTATGTTGCATCAAGCATAATCTCGGGTGCGGGGAAGCCAACATC
>ref651000208:v2042
AAGCTCGCCTGTATCTTAGTCTATGTTGCATCAAGCATAATCTCGGGTGCGGGCAAGCCAACATC
>ref651000208:v2043
AAGCTCGCCTGTATCTTAGTCTATGTTGCATCAAGCATAATCTCGGGTGCGAGCAAGCCAACATC
>ref651000208:v2044
AAGCTCGCCTGTATCTTAGTCTATGTTGCATCAAGCATAATCTCGAATGCGGGGAAGCCAACATC
>ref651000208:v2045
AAGCTCGCCTGTATCTTAGTCTATGTTGCATCAAGCATAATCTCGAATGCGGGCAAGCCAACATC
>ref651000208:v2046
AAGCTCGCCTGTATCTTAGTCTATGTTGCATCAAGCATAATCTCGAATGCGAGCAAGCCAACATC
>ref651000208:v2047
AAGCTCGCCTGTATCTTAGTCTATGTTGCATCAAGCATAATCTCGACAGCGGGGAAGCCAACATC
>ref651000208:v2048
AAGCTCGCCTGTATCTTAGTCTATGTTGCATCAAGCATAATCTCGACAGCGGGCAAGCCAACATC
>ref651000208:v2049
AAGCTCGCCTGTATCTTAGTCTATGTTGCATCAAGCATAATCTCGACAGCGAGCAAGCCAACATC
>ref651000208:v2050
AAGCTCGCCTGTATCTTAGTCTATGTTGCATCAAGCATAATCTCGTTGGCGGGGAAGCCAACATC
>ref651000208:v2051
AAGCTCGCCTGTATCTTAGTCTATGTTGCATCAAGCATAATCTCGTTGGCGGGCAAGCCAACATC
>ref651000208:v2052
AAGCTCGCCTGTATCTTAGTCTATGTTGCATCAAGCATAATCTCGTTGGCGAGCAAGCCAACATC
>ref651000208:v2053
AAGCTCGCCTGTATCTTAGTCTATGTTGCATCAAGCATAATCTCGCCGGCGGGGAAGCCAACATC
>ref651000208:v2054
AAGCTCGCCTGTATCTTAGTCTATGTTGCATCAAGCATAATCTCGCCGGCGGGCAAGCCAACATC
>ref651000208:v2055
AAGCTCGCCTGTATCTTAGTCTATGTTGCATCAAGCATAATCTCGCCGGCGAGCAAGCCAACATC
>ref651000208:v2056
AAGCTCGCCTGTATCTTAGTCTATGTTGCATCAAGCATAAATTCGGGTGCGGGGAAGCCAACATC
>ref651000208:v2057
AAGCTCGCCTGTATCTTAGTCTATGTTGCATCAAGCATAAATTCGGGTGCGGGCAAGCCAACATC
>ref651000208:v2058
AAGCTCGCCTGTATCTTAGTCTATGTTGCATCAAGCATAAATTCGGGTGCGAGCAAGCCAACATC
>ref651000208:v2059
AAGCTCGCCTGTATCTTAGTCTATGTTGCATCAAGCATAAATTCGAATGCGGGGAAGCCAACATC
>ref651000208:v2060
AAGCTCGCCTGTATCTTAGTCTATGTTGCATCAAGCATAAATTCGAATGCGGGCAAGCCAACATC
>ref651000208:v2061
AAGCTCGCCTGTATCTTAGTCTATGTTGCATCAAGCATAAATTCGAATGCGAGCAAGCCAACATC
>ref651000208:v2062
AAGCTCGCCTGTATCTTAGTCTATGTTGCATCAAGCATAAATTCGACAGCGGGGAAGCCAACATC
>ref651000208:v2063
AAGCTCGCCTGTATCTTAGTCTATGTTGCATCAAGCATAAATTCGACAGCGGGCAAGCCAACATC
>ref651000208:v2064
AAGCTCGCCTGTATCTTAGTCTATGTTGCATCAAGCATAAATTCGACAGCGAGCAAGCCAACATC
>ref651000208:v2065
AAGCTCGCCTGTATCTTAGTCTATGTTGCATCAAGCATAAATTCGTTGGCGGGGAAGCCAACATC
>ref651000208:v2066
AAGCTCGCCTGTATCTTAGTCTATGTTGCATCAAGCATAAATTCGTTGGCGGGCAAGCCAACATC
>ref651000208:v2067
AAGCTCGCCTGTATCTTAGTCTATGTTGCATCAAGCATAAATTCGTTGGCGAGCAAGCCAACATC
>ref651000208:v2068
AAGCTCGCCTGTATCTTAGTCTATGTTGCATCAAGCATAAATTCGCCGGCGGGGAAGCCAACATC
>ref651000208:v2069
AAGCTCGCCTGTATCTTAGTCTATGTTGCATCAAGCATAAATTCGCCGGCGGGCAAGCCAACATC
>ref651000208:v2070
AAGCTCGCCTGTATCTTAGTCTATGTTGCATCAAGCATAAATTCGCCGGCGAGCAAGCCAACATC
>ref651000208:v2071
AAGCTCGCCTGTATCTTAGTCTATGTTGCATCATACATATCGTCGGGTGCGGGGAAGCCAACATC
>ref651000208:v2072
AAGCTCGCCTGTATCTTAGTCTATGTTGCATCATACATATCGTCGGGTGCGGGCAAGCCAACATC
>ref651000208:v2073
AAGCTCGCCTGTATCTTAGTCTATGTTGCATCATACATATCGTCGGGTGCGAGCAAGCCAACATC
>ref651000208:v2074
AAGCTCGCCTGTATCTTAGTCTATGTTGCATCATACATATCGTCGAATGCGGGGAAGCCAACATC
>ref651000208:v2075
AAGCTCGCCTGTATCTTAGTCTATGTTGCATCATACATATCGTCGAATGCGGGCAAGCCAACATC
>ref651000208:v2076
AAGCTCGCCTGTATCTTAGTCTATGTTGCATCATACATATCGTCGAATGCGAGCAAGCCAACATC
>ref651000208:v2077
AAGCTCGCCTGTATCTTAGTCTATGTTGCATCATACATATCGTCGACAGCGGGGAAGCCAACATC
>ref651000208:v2078
AAGCTCGCCTGTATCTTAGTCTATGTTGCATCATACATATCGTCGACAGCGGGCAAGCCAACATC
>ref651000208:v2079
AAGCTCGCCTGTATCTTAGTCTATGTTGCATCATACATATCGTCGACAGCGAGCAAGCCAACATC
>ref651000208:v2080
AAGCTCGCCTGTATCTTAGTCTATGTTGCATCATACATATCGTCGTTGGCGGGGAAGCCAACATC
>ref651000208:v2081
AAGCTCGCCTGTATCTTAGTCTATGTTGCATCATACATATCGTCGTTGGCGGGCAAGCCAACATC
>ref651000208:v2082
AAGCTCGCCTGTATCTTAGTCTATGTTGCATCATACATATCGTCGTTGGCGAGCAAGCCAACATC
>ref651000208:v2083
AAGCTCGCCTGTATCTTAGTCTATGTTGCATCATACATATCGTCGCCGGCGGGGAAGCCAACATC
>ref651000208:v2084
AAGCTCGCCTGTATCTTAGTCTATGTTGCATCATACATATCGTCGCCGGCGGGCAAGCCAACATC
>ref651000208:v2085
AAGCTCGCCTGTATCTTAGTCTATGTTGCATCATACATATCGTCGCCGGCGAGCAAGCCAACATC
>ref651000208:v2086
AAGCTCGCCTGTATCTTAGTCTATGTTGCATCATACATAATCTCGGGTGCGGGGAAGCCAACATC
>ref651000208:v2087
AAGCTCGCCTGTATCTTAGTCTATGTTGCATCATACATAATCTCGGGTGCGGGCAAGCCAACATC
>ref651000208:v2088
AAGCTCGCCTGTATCTTAGTCTATGTTGCATCATACATAATCTCGGGTGCGAGCAAGCCAACATC
>ref651000208:v2089
AAGCTCGCCTGTATCTTAGTCTATGTTGCATCATACATAATCTCGAATGCGGGGAAGCCAACATC
>ref651000208:v2090
AAGCTCGCCTGTATCTTAGTCTATGTTGCATCATACATAATCTCGAATGCGGGCAAGCCAACATC
>ref651000208:v2091
AAGCTCGCCTGTATCTTAGTCTATGTTGCATCATACATAATCTCGAATGCGAGCAAGCCAACATC
>ref651000208:v2092
AAGCTCGCCTGTATCTTAGTCTATGTTGCATCATACATAATCTCGACAGCGGGGAAGCCAACATC
>ref651000208:v2093
AAGCTCGCCTGTATCTTAGTCTATGTTGCATCATACATAATCTCGACAGCGGGCAAGCCAACATC
>ref651000208:v2094
AAGCTCGCCTGTATCTTAGTCTATGTTGCATCATACATAATCTCGACAGCGAGCAAGCCAACATC
>ref651000208:v2095
AAGCTCGCCTGTATCTTAGTCTATGTTGCATCATACATAATCTCGTTGGCGGGGAAGCCAACATC
>ref651000208:v2096
AAGCTCGCCTGTATCTTAGTCTATGTTGCATCATACATAATCTCGTTGGCGGGCAAGCCAACATC
>ref651000208:v2097
AAGCTCGCCTGTATCTTAGTCTATGTTGCATCATACATAATCTCGTTGGCGAGCAAGCCAACATC
>ref651000208:v2098
AAGCTCGCCTGTATCTTAGTCTATGTTGCATCATACATAATCTCGCCGGCGGGGAAGCCAACATC
>ref651000208:v2099
AAGCTCGCCTGTATCTTAGTCTATGTTGCATCATACATAATCTCGCCGGCGGGCAAGCCAACATC
>ref651000208:v2100
AAGCTCGCCTGTATCTTAGTCTATGTTGCATCATACATAATCTCGCCGGCGAGCAAGCCAACATC
>ref651000208:v2101
AAGCTCGCCTGTATCTTAGTCTATGTTGCATCATACATAAATTCGGGTGCGGGGAAGCCAACATC
>ref651000208:v2102
AAGCTCGCCTGTATCTTAGTCTATGTTGCATCATACATAAATTCGGGTGCGGGCAAGCCAACATC
>ref651000208:v2103
AAGCTCGCCTGTATCTTAGTCTATGTTGCATCATACATAAATTCGGGTGCGAGCAAGCCAACATC
>ref651000208:v2104
AAGCTCGCCTGTATCTTAGTCTATGTTGCATCATACATAAATTCGAATGCGGGGAAGCCAACATC
>ref651000208:v2105
AAGCTCGCCTGTATCTTAGTCTATGTTGCATCATACATAAATTCGAATGCGGGCAAGCCAACATC
>ref651000208:v2106
AAGCTCGCCTGTATCTTAGTCTATGTTGCATCATACATAAATTCGAATGCGAGCAAGCCAACATC
>ref651000208:v2107
AAGCTCGCCTGTATCTTAGTCTATGTTGCATCATACATAAATTCGACAGCGGGGAAGCCAACATC
>ref651000208:v2108
AAGCTCGCCTGTATCTTAGTCTATGTTGCATCATACATAAATTCGACAGCGGGCAAGCCAACATC
>ref651000208:v2109
AAGCTCGCCTGTATCTTAGTCTATGTTGCATCATACATAAATTCGACAGCGAGCAAGCCAACATC
>ref651000208:v2110
AAGCTCGCCTGTATCTTAGTCTATGTTGCATCATACATAAATTCGTTGGCGGGGAAGCCAACATC
>ref651000208:v2111
AAGCTCGCCTGTATCTTAGTCTATGTTGCATCATACATAAATTCGTTGGCGGGCAAGCCAACATC
>ref651000208:v2112
AAGCTCGCCTGTATCTTAGTCTATGTTGCATCATACATAAATTCGTTGGCGAGCAAGCCAACATC
>ref651000208:v2113
AAGCTCGCCTGTATCTTAGTCTATGTTGCATCATACATAAATTCGCCGGCGGGGAAGCCAACATC
>ref651000208:v2114
AAGCTCGCCTGTATCTTAGTCTATGTTGCATCATACATAAATTCGCCGGCGGGCAAGCCAACATC
>ref651000208:v2115
AAGCTCGCCTGTATCTTAGTCTATGTTGCATCATACATAAATTCGCCGGCGAGCAAGCCAACATC
>ref651000208:v2116
AAGCTCGCCTGTATCTTAGTCTATGTTGCATCAGCTATATCGTCGGGTGCGGGGAAGCCAACATC
>ref651000208:v2117
AAGCTCGCCTGTATCTTAGTCTATGTTGCATCAGCTATATCGTCGGGTGCGGGCAAGCCAACATC
>ref651000208:v2118
AAGCTCGCCTGTATCTTAGTCTATGTTGCATCAGCTATATCGTCGGGTGCGAGCAAGCCAACATC
>ref651000208:v2119
AAGCTCGCCTGTATCTTAGTCTATGTTGCATCAGCTATATCGTCGAATGCGGGGAAGCCAACATC
>ref651000208:v2120
AAGCTCGCCTGTATCTTAGTCTATGTTGCATCAGCTATATCGTCGAATGCGGGCAAGCCAACATC
>ref651000208:v2121
AAGCTCGCCTGTATCTTAGTCTATGTTGCATCAGCTATATCGTCGAATGCGAGCAAGCCAACATC
>ref651000208:v2122
AAGCTCGCCTGTATCTTAGTCTATGTTGCATCAGCTATATCGTCGACAGCGGGGAAGCCAACATC
>ref651000208:v2123
AAGCTCGCCTGTATCTTAGTCTATGTTGCATCAGCTATATCGTCGACAGCGGGCAAGCCAACATC
>ref651000208:v2124
AAGCTCGCCTGTATCTTAGTCTATGTTGCATCAGCTATATCGTCGACAGCGAGCAAGCCAACATC
>ref651000208:v2125
AAGCTCGCCTGTATCTTAGTCTATGTTGCATCAGCTATATCGTCGTTGGCGGGGAAGCCAACATC
>ref651000208:v2126
AAGCTCGCCTGTATCTTAGTCTATGTTGCATCAGCTATATCGTCGTTGGCGGGCAAGCCAACATC
>ref651000208:v2127
AAGCTCGCCTGTATCTTAGTCTATGTTGCATCAGCTATATCGTCGTTGGCGAGCAAGCCAACATC
>ref651000208:v2128
AAGCTCGCCTGTATCTTAGTCTATGTTGCATCAGCTATATCGTCGCCGGCGGGGAAGCCAACATC
>ref651000208:v2129
AAGCTCGCCTGTATCTTAGTCTATGTTGCATCAGCTATATCGTCGCCGGCGGGCAAGCCAACATC
>ref651000208:v2130
AAGCTCGCCTGTATCTTAGTCTATGTTGCATCAGCTATATCGTCGCCGGCGAGCAAGCCAACATC
>ref651000208:v2131
AAGCTCGCCTGTATCTTAGTCTATGTTGCATCAGCTATAATCTCGGGTGCGGGGAAGCCAACATC
>ref651000208:v2132
AAGCTCGCCTGTATCTTAGTCTATGTTGCATCAGCTATAATCTCGGGTGCGGGCAAGCCAACATC
>ref651000208:v2133
AAGCTCGCCTGTATCTTAGTCTATGTTGCATCAGCTATAATCTCGGGTGCGAGCAAGCCAACATC
>ref651000208:v2134
AAGCTCGCCTGTATCTTAGTCTATGTTGCATCAGCTATAATCTCGAATGCGGGGAAGCCAACATC
>ref651000208:v2135
AAGCTCGCCTGTATCTTAGTCTATGTTGCATCAGCTATAATCTCGAATGCGGGCAAGCCAACATC
>ref651000208:v2136
AAGCTCGCCTGTATCTTAGTCTATGTTGCATCAGCTATAATCTCGAATGCGAGCAAGCCAACATC
>ref651000208:v2137
AAGCTCGCCTGTATCTTAGTCTATGTTGCATCAGCTATAATCTCGACAGCGGGGAAGCCAACATC
>ref651000208:v2138
AAGCTCGCCTGTATCTTAGTCTATGTTGCATCAGCTATAATCTCGACAGCGGGCAAGCCAACATC
>ref651000208:v2139
AAGCTCGCCTGTATCTTAGTCTATGTTGCATCAGCTATAATCTCGACAGCGAGCAAGCCAACATC
>ref651000208:v2140
AAGCTCGCCTGTATCTTAGTCTATGTTGCATCAGCTATAATCTCGTTGGCGGGGAAGCCAACATC
>ref651000208:v2141
AAGCTCGCCTGTATCTTAGTCTATGTTGCATCAGCTATAATCTCGTTGGCGGGCAAGCCAACATC
>ref651000208:v2142
AAGCTCGCCTGTATCTTAGTCTATGTTGCATCAGCTATAATCTCGTTGGCGAGCAAGCCAACATC
>ref651000208:v2143
AAGCTCGCCTGTATCTTAGTCTATGTTGCATCAGCTATAATCTCGCCGGCGGGGAAGCCAACATC
>ref651000208:v2144
AAGCTCGCCTGTATCTTAGTCTATGTTGCATCAGCTATAATCTCGCCGGCGGGCAAGCCAACATC
>ref651000208:v2145
AAGCTCGCCTGTATCTTAGTCTATGTTGCATCAGCTATAATCTCGCCGGCGAGCAAGCCAACATC
>ref651000208:v2146
AAGCTCGCCTGTATCTTAGTCTATGTTGCATCAGCTATAAATTCGGGTGCGGGGAAGCCAACATC
>ref651000208:v2147
AAGCTCGCCTGTATCTTAGTCTATGTTGCATCAGCTATAAATTCGGGTGCGGGCAAGCCAACATC
>ref651000208:v2148
AAGCTCGCCTGTATCTTAGTCTATGTTGCATCAGCTATAAATTCGGGTGCGAGCAAGCCAACATC
>ref651000208:v2149
AAGCTCGCCTGTATCTTAGTCTATGTTGCATCAGCTATAAATTCGAATGCGGGGAAGCCAACATC
>ref651000208:v2150
AAGCTCGCCTGTATCTTAGTCTATGTTGCATCAGCTATAAATTCGAATGCGGGCAAGCCAACATC
>ref651000208:v2151
AAGCTCGCCTGTATCTTAGTCTATGTTGCATCAGCTATAAATTCGAATGCGAGCAAGCCAACATC
>ref651000208:v2152
AAGCTCGCCTGTATCTTAGTCTATGTTGCATCAGCTATAAATTCGACAGCGGGGAAGCCAACATC
>ref651000208:v2153
AAGCTCGCCTGTATCTTAGTCTATGTTGCATCAGCTATAAATTCGACAGCGGGCAAGCCAACATC
>ref651000208:v2154
AAGCTCGCCTGTATCTTAGTCTATGTTGCATCAGCTATAAATTCGACAGCGAGCAAGCCAACATC
>ref651000208:v2155
AAGCTCGCCTGTATCTTAGTCTATGTTGCATCAGCTATAAATTCGTTGGCGGGGAAGCCAACATC
>ref651000208:v2156
AAGCTCGCCTGTATCTTAGTCTATGTTGCATCAGCTATAAATTCGTTGGCGGGCAAGCCAACATC
>ref651000208:v2157
AAGCTCGCCTGTATCTTAGTCTATGTTGCATCAGCTATAAATTCGTTGGCGAGCAAGCCAACATC
>ref651000208:v2158
AAGCTCGCCTGTATCTTAGTCTATGTTGCATCAGCTATAAATTCGCCGGCGGGGAAGCCAACATC
>ref651000208:v2159
AAGCTCGCCTGTATCTTAGTCTATGTTGCATCAGCTATAAATTCGCCGGCGGGCAAGCCAACATC
>ref651000208:v2160
AAGCTCGCCTGTATCTTAGTCTATGTTGCATCAGCTATAAATTCGCCGGCGAGCAAGCCAACATC
>ref651000208:v2161
AAGCTCGCCTGTATCTTAGTCTATGTTGCATCACCCATATCGTCGGGTGCGGGGAAGCCAACATC
>ref651000208:v2162
AAGCTCGCCTGTATCTTAGTCTATGTTGCATCACCCATATCGTCGGGTGCGGGCAAGCCAACATC
>ref651000208:v2163
AAGCTCGCCTGTATCTTAGTCTATGTTGCATCACCCATATCGTCGGGTGCGAGCAAGCCAACATC
>ref651000208:v2164
AAGCTCGCCTGTATCTTAGTCTATGTTGCATCACCCATATCGTCGAATGCGGGGAAGCCAACATC
>ref651000208:v2165
AAGCTCGCCTGTATCTTAGTCTATGTTGCATCACCCATATCGTCGAATGCGGGCAAGCCAACATC
>ref651000208:v2166
AAGCTCGCCTGTATCTTAGTCTATGTTGCATCACCCATATCGTCGAATGCGAGCAAGCCAACATC
>ref651000208:v2167
AAGCTCGCCTGTATCTTAGTCTATGTTGCATCACCCATATCGTCGACAGCGGGGAAGCCAACATC
>ref651000208:v2168
AAGCTCGCCTGTATCTTAGTCTATGTTGCATCACCCATATCGTCGACAGCGGGCAAGCCAACATC
>ref651000208:v2169
AAGCTCGCCTGTATCTTAGTCTATGTTGCATCACCCATATCGTCGACAGCGAGCAAGCCAACATC
>ref651000208:v2170
AAGCTCGCCTGTATCTTAGTCTATGTTGCATCACCCATATCGTCGTTGGCGGGGAAGCCAACATC
>ref651000208:v2171
AAGCTCGCCTGTATCTTAGTCTATGTTGCATCACCCATATCGTCGTTGGCGGGCAAGCCAACATC
>ref651000208:v2172
AAGCTCGCCTGTATCTTAGTCTATGTTGCATCACCCATATCGTCGTTGGCGAGCAAGCCAACATC
>ref651000208:v2173
AAGCTCGCCTGTATCTTAGTCTATGTTGCATCACCCATATCGTCGCCGGCGGGGAAGCCAACATC
>ref651000208:v2174
AAGCTCGCCTGTATCTTAGTCTATGTTGCATCACCCATATCGTCGCCGGCGGGCAAGCCAACATC
>ref651000208:v2175
AAGCTCGCCTGTATCTTAGTCTATGTTGCATCACCCATATCGTCGCCGGCGAGCAAGCCAACATC
>ref651000208:v2176
AAGCTCGCCTGTATCTTAGTCTATGTTGCATCACCCATAATCTCGGGTGCGGGGAAGCCAACATC
>ref651000208:v2177
AAGCTCGCCTGTATCTTAGTCTATGTTGCATCACCCATAATCTCGGGTGCGGGCAAGCCAACATC
>ref651000208:v2178
AAGCTCGCCTGTATCTTAGTCTATGTTGCATCACCCATAATCTCGGGTGCGAGCAAGCCAACATC
>ref651000208:v2179
AAGCTCGCCTGTATCTTAGTCTATGTTGCATCACCCATAATCTCGAATGCGGGGAAGCCAACATC
>ref651000208:v2180
AAGCTCGCCTGTATCTTAGTCTATGTTGCATCACCCATAATCTCGAATGCGGGCAAGCCAACATC
>ref651000208:v2181
AAGCTCGCCTGTATCTTAGTCTATGTTGCATCACCCATAATCTCGAATGCGAGCAAGCCAACATC
>ref651000208:v2182
AAGCTCGCCTGTATCTTAGTCTATGTTGCATCACCCATAATCTCGACAGCGGGGAAGCCAACATC
>ref651000208:v2183
AAGCTCGCCTGTATCTTAGTCTATGTTGCATCACCCATAATCTCGACAGCGGGCAAGCCAACATC
>ref651000208:v2184
AAGCTCGCCTGTATCTTAGTCTATGTTGCATCACCCATAATCTCGACAGCGAGCAAGCCAACATC
>ref651000208:v2185
AAGCTCGCCTGTATCTTAGTCTATGTTGCATCACCCATAATCTCGTTGGCGGGGAAGCCAACATC
>ref651000208:v2186
AAGCTCGCCTGTATCTTAGTCTATGTTGCATCACCCATAATCTCGTTGGCGGGCAAGCCAACATC
>ref651000208:v2187
AAGCTCGCCTGTATCTTAGTCTATGTTGCATCACCCATAATCTCGTTGGCGAGCAAGCCAACATC
>ref651000208:v2188
AAGCTCGCCTGTATCTTAGTCTATGTTGCATCACCCATAATCTCGCCGGCGGGGAAGCCAACATC
>ref651000208:v2189
AAGCTCGCCTGTATCTTAGTCTATGTTGCATCACCCATAATCTCGCCGGCGGGCAAGCCAACATC
>ref651000208:v2190
AAGCTCGCCTGTATCTTAGTCTATGTTGCATCACCCATAATCTCGCCGGCGAGCAAGCCAACATC
>ref651000208:v2191
AAGCTCGCCTGTATCTTAGTCTATGTTGCATCACCCATAAATTCGGGTGCGGGGAAGCCAACATC
>ref651000208:v2192
AAGCTCGCCTGTATCTTAGTCTATGTTGCATCACCCATAAATTCGGGTGCGGGCAAGCCAACATC
>ref651000208:v2193
AAGCTCGCCTGTATCTTAGTCTATGTTGCATCACCCATAAATTCGGGTGCGAGCAAGCCAACATC
>ref651000208:v2194
AAGCTCGCCTGTATCTTAGTCTATGTTGCATCACCCATAAATTCGAATGCGGGGAAGCCAACATC
>ref651000208:v2195
AAGCTCGCCTGTATCTTAGTCTATGTTGCATCACCCATAAATTCGAATGCGGGCAAGCCAACATC
>ref651000208:v2196
AAGCTCGCCTGTATCTTAGTCTATGTTGCATCACCCATAAATTCGAATGCGAGCAAGCCAACATC
>ref651000208:v2197
AAGCTCGCCTGTATCTTAGTCTATGTTGCATCACCCATAAATTCGACAGCGGGGAAGCCAACATC
>ref651000208:v2198
AAGCTCGCCTGTATCTTAGTCTATGTTGCATCACCCATAAATTCGACAGCGGGCAAGCCAACATC
>ref651000208:v2199
AAGCTCGCCTGTATCTTAGTCTATGTTGCATCACCCATAAATTCGACAGCGAGCAAGCCAACATC
>ref651000208:v2200
AAGCTCGCCTGTATCTTAGTCTATGTTGCATCACCCATAAATTCGTTGGCGGGGAAGCCAACATC
>ref651000208:v2201
AAGCTCGCCTGTATCTTAGTCTATGTTGCATCACCCATAAATTCGTTGGCGGGCAAGCCAACATC
>ref651000208:v2202
AAGCTCGCCTGTATCTTAGTCTATGTTGCATCACCCATAAATTCGTTGGCGAGCAAGCCAACATC
>ref651000208:v2203
AAGCTCGCCTGTATCTTAGTCTATGTTGCATCACCCATAAATTCGCCGGCGGGGAAGCCAACATC
>ref651000208:v2204
AAGCTCGCCTGTATCTTAGTCTATGTTGCATCACCCATAAATTCGCCGGCGGGCAAGCCAACATC
>ref651000208:v2205
AAGCTCGCCTGTATCTTAGTCTATGTTGCATCACCCATAAATTCGCCGGCGAGCAAGCCAACATC
>ref651000208:v2206
AAGCTCGCCTGTATCTTAGTCTATGTTGCATCACTAATATCGTCGGGTGCGGGGAAGCCAACATC
>ref651000208:v2207
AAGCTCGCCTGTATCTTAGTCTATGTTGCATCACTAATATCGTCGGGTGCGGGCAAGCCAACATC
>ref651000208:v2208
AAGCTCGCCTGTATCTTAGTCTATGTTGCATCACTAATATCGTCGGGTGCGAGCAAGCCAACATC
>ref651000208:v2209
AAGCTCGCCTGTATCTTAGTCTATGTTGCATCACTAATATCGTCGAATGCGGGGAAGCCAACATC
>ref651000208:v2210
AAGCTCGCCTGTATCTTAGTCTATGTTGCATCACTAATATCGTCGAATGCGGGCAAGCCAACATC
>ref651000208:v2211
AAGCTCGCCTGTATCTTAGTCTATGTTGCATCACTAATATCGTCGAATGCGAGCAAGCCAACATC
>ref651000208:v2212
AAGCTCGCCTGTATCTTAGTCTATGTTGCATCACTAATATCGTCGACAGCGGGGAAGCCAACATC
>ref651000208:v2213
AAGCTCGCCTGTATCTTAGTCTATGTTGCATCACTAATATCGTCGACAGCGGGCAAGCCAACATC
>ref651000208:v2214
AAGCTCGCCTGTATCTTAGTCTATGTTGCATCACTAATATCGTCGACAGCGAGCAAGCCAACATC
>ref651000208:v2215
AAGCTCGCCTGTATCTTAGTCTATGTTGCATCACTAATATCGTCGTTGGCGGGGAAGCCAACATC
>ref651000208:v2216
AAGCTCGCCTGTATCTTAGTCTATGTTGCATCACTAATATCGTCGTTGGCGGGCAAGCCAACATC
>ref651000208:v2217
AAGCTCGCCTGTATCTTAGTCTATGTTGCATCACTAATATCGTCGTTGGCGAGCAAGCCAACATC
>ref651000208:v2218
AAGCTCGCCTGTATCTTAGTCTATGTTGCATCACTAATATCGTCGCCGGCGGGGAAGCCAACATC
>ref651000208:v2219
AAGCTCGCCTGTATCTTAGTCTATGTTGCATCACTAATATCGTCGCCGGCGGGCAAGCCAACATC
>ref651000208:v2220
AAGCTCGCCTGTATCTTAGTCTATGTTGCATCACTAATATCGTCGCCGGCGAGCAAGCCAACATC
>ref651000208:v2221
AAGCTCGCCTGTATCTTAGTCTATGTTGCATCACTAATAATCTCGGGTGCGGGGAAGCCAACATC
>ref651000208:v2222
AAGCTCGCCTGTATCTTAGTCTATGTTGCATCACTAATAATCTCGGGTGCGGGCAAGCCAACATC
>ref651000208:v2223
AAGCTCGCCTGTATCTTAGTCTATGTTGCATCACTAATAATCTCGGGTGCGAGCAAGCCAACATC
>ref651000208:v2224
AAGCTCGCCTGTATCTTAGTCTATGTTGCATCACTAATAATCTCGAATGCGGGGAAGCCAACATC
>ref651000208:v2225
AAGCTCGCCTGTATCTTAGTCTATGTTGCATCACTAATAATCTCGAATGCGGGCAAGCCAACATC
>ref651000208:v2226
AAGCTCGCCTGTATCTTAGTCTATGTTGCATCACTAATAATCTCGAATGCGAGCAAGCCAACATC
>ref651000208:v2227
AAGCTCGCCTGTATCTTAGTCTATGTTGCATCACTAATAATCTCGACAGCGGGGAAGCCAACATC
>ref651000208:v2228
AAGCTCGCCTGTATCTTAGTCTATGTTGCATCACTAATAATCTCGACAGCGGGCAAGCCAACATC
>ref651000208:v2229
AAGCTCGCCTGTATCTTAGTCTATGTTGCATCACTAATAATCTCGACAGCGAGCAAGCCAACATC
>ref651000208:v2230
AAGCTCGCCTGTATCTTAGTCTATGTTGCATCACTAATAATCTCGTTGGCGGGGAAGCCAACATC
>ref651000208:v2231
AAGCTCGCCTGTATCTTAGTCTATGTTGCATCACTAATAATCTCGTTGGCGGGCAAGCCAACATC
>ref651000208:v2232
AAGCTCGCCTGTATCTTAGTCTATGTTGCATCACTAATAATCTCGTTGGCGAGCAAGCCAACATC
>ref651000208:v2233
AAGCTCGCCTGTATCTTAGTCTATGTTGCATCACTAATAATCTCGCCGGCGGGGAAGCCAACATC
>ref651000208:v2234
AAGCTCGCCTGTATCTTAGTCTATGTTGCATCACTAATAATCTCGCCGGCGGGCAAGCCAACATC
>ref651000208:v2235
AAGCTCGCCTGTATCTTAGTCTATGTTGCATCACTAATAATCTCGCCGGCGAGCAAGCCAACATC
>ref651000208:v2236
AAGCTCGCCTGTATCTTAGTCTATGTTGCATCACTAATAAATTCGGGTGCGGGGAAGCCAACATC
>ref651000208:v2237
AAGCTCGCCTGTATCTTAGTCTATGTTGCATCACTAATAAATTCGGGTGCGGGCAAGCCAACATC
>ref651000208:v2238
AAGCTCGCCTGTATCTTAGTCTATGTTGCATCACTAATAAATTCGGGTGCGAGCAAGCCAACATC
>ref651000208:v2239
AAGCTCGCCTGTATCTTAGTCTATGTTGCATCACTAATAAATTCGAATGCGGGGAAGCCAACATC
>ref651000208:v2240
AAGCTCGCCTGTATCTTAGTCTATGTTGCATCACTAATAAATTCGAATGCGGGCAAGCCAACATC
>ref651000208:v2241
AAGCTCGCCTGTATCTTAGTCTATGTTGCATCACTAATAAATTCGAATGCGAGCAAGCCAACATC
>ref651000208:v2242
AAGCTCGCCTGTATCTTAGTCTATGTTGCATCACTAATAAATTCGACAGCGGGGAAGCCAACATC
>ref651000208:v2243
AAGCTCGCCTGTATCTTAGTCTATGTTGCATCACTAATAAATTCGACAGCGGGCAAGCCAACATC
>ref651000208:v2244
AAGCTCGCCTGTATCTTAGTCTATGTTGCATCACTAATAAATTCGACAGCGAGCAAGCCAACATC
>ref651000208:v2245
AAGCTCGCCTGTATCTTAGTCTATGTTGCATCACTAATAAATTCGTTGGCGGGGAAGCCAACATC
>ref651000208:v2246
AAGCTCGCCTGTATCTTAGTCTATGTTGCATCACTAATAAATTCGTTGGCGGGCAAGCCAACATC
>ref651000208:v2247
AAGCTCGCCTGTATCTTAGTCTATGTTGCATCACTAATAAATTCGTTGGCGAGCAAGCCAACATC
>ref651000208:v2248
AAGCTCGCCTGTATCTTAGTCTATGTTGCATCACTAATAAATTCGCCGGCGGGGAAGCCAACATC
>ref651000208:v2249
AAGCTCGCCTGTATCTTAGTCTATGTTGCATCACTAATAAATTCGCCGGCGGGCAAGCCAACATC
>ref651000208:v2250
AAGCTCGCCTGTATCTTAGTCTATGTTGCATCACTAATAAATTCGCCGGCGAGCAAGCCAACATC
>ref651000208:v2251
AAGCTCGCCTGTATCTTAGTCTATGTTTTCTCAAGCATATCGTCGGGTGCGGGGAAGCCAACATC
>ref651000208:v2252
AAGCTCGCCTGTATCTTAGTCTATGTTTTCTCAAGCATATCGTCGGGTGCGGGCAAGCCAACATC
>ref651000208:v2253
AAGCTCGCCTGTATCTTAGTCTATGTTTTCTCAAGCATATCGTCGGGTGCGAGCAAGCCAACATC
>ref651000208:v2254
AAGCTCGCCTGTATCTTAGTCTATGTTTTCTCAAGCATATCGTCGAATGCGGGGAAGCCAACATC
>ref651000208:v2255
AAGCTCGCCTGTATCTTAGTCTATGTTTTCTCAAGCATATCGTCGAATGCGGGCAAGCCAACATC
>ref651000208:v2256
AAGCTCGCCTGTATCTTAGTCTATGTTTTCTCAAGCATATCGTCGAATGCGAGCAAGCCAACATC
>ref651000208:v2257
AAGCTCGCCTGTATCTTAGTCTATGTTTTCTCAAGCATATCGTCGACAGCGGGGAAGCCAACATC
>ref651000208:v2258
AAGCTCGCCTGTATCTTAGTCTATGTTTTCTCAAGCATATCGTCGACAGCGGGCAAGCCAACATC
>ref651000208:v2259
AAGCTCGCCTGTATCTTAGTCTATGTTTTCTCAAGCATATCGTCGACAGCGAGCAAGCCAACATC
>ref651000208:v2260
AAGCTCGCCTGTATCTTAGTCTATGTTTTCTCAAGCATATCGTCGTTGGCGGGGAAGCCAACATC
>ref651000208:v2261
AAGCTCGCCTGTATCTTAGTCTATGTTTTCTCAAGCATATCGTCGTTGGCGGGCAAGCCAACATC
>ref651000208:v2262
AAGCTCGCCTGTATCTTAGTCTATGTTTTCTCAAGCATATCGTCGTTGGCGAGCAAGCCAACATC
>ref651000208:v2263
AAGCTCGCCTGTATCTTAGTCTATGTTTTCTCAAGCATATCGTCGCCGGCGGGGAAGCCAACATC
>ref651000208:v2264
AAGCTCGCCTGTATCTTAGTCTATGTTTTCTCAAGCATATCGTCGCCGGCGGGCAAGCCAACATC
>ref651000208:v2265
AAGCTCGCCTGTATCTTAGTCTATGTTTTCTCAAGCATATCGTCGCCGGCGAGCAAGCCAACATC
>ref651000208:v2266
AAGCTCGCCTGTATCTTAGTCTATGTTTTCTCAAGCATAATCTCGGGTGCGGGGAAGCCAACATC
>ref651000208:v2267
AAGCTCGCCTGTATCTTAGTCTATGTTTTCTCAAGCATAATCTCGGGTGCGGGCAAGCCAACATC
>ref651000208:v2268
AAGCTCGCCTGTATCTTAGTCTATGTTTTCTCAAGCATAATCTCGGGTGCGAGCAAGCCAACATC
>ref651000208:v2269
AAGCTCGCCTGTATCTTAGTCTATGTTTTCTCAAGCATAATCTCGAATGCGGGGAAGCCAACATC
>ref651000208:v2270
AAGCTCGCCTGTATCTTAGTCTATGTTTTCTCAAGCATAATCTCGAATGCGGGCAAGCCAACATC
>ref651000208:v2271
AAGCTCGCCTGTATCTTAGTCTATGTTTTCTCAAGCATAATCTCGAATGCGAGCAAGCCAACATC
>ref651000208:v2272
AAGCTCGCCTGTATCTTAGTCTATGTTTTCTCAAGCATAATCTCGACAGCGGGGAAGCCAACATC
>ref651000208:v2273
AAGCTCGCCTGTATCTTAGTCTATGTTTTCTCAAGCATAATCTCGACAGCGGGCAAGCCAACATC
>ref651000208:v2274
AAGCTCGCCTGTATCTTAGTCTATGTTTTCTCAAGCATAATCTCGACAGCGAGCAAGCCAACATC
>ref651000208:v2275
AAGCTCGCCTGTATCTTAGTCTATGTTTTCTCAAGCATAATCTCGTTGGCGGGGAAGCCAACATC
>ref651000208:v2276
AAGCTCGCCTGTATCTTAGTCTATGTTTTCTCAAGCATAATCTCGTTGGCGGGCAAGCCAACATC
>ref651000208:v2277
AAGCTCGCCTGTATCTTAGTCTATGTTTTCTCAAGCATAATCTCGTTGGCGAGCAAGCCAACATC
>ref651000208:v2278
AAGCTCGCCTGTATCTTAGTCTATGTTTTCTCAAGCATAATCTCGCCGGCGGGGAAGCCAACATC
>ref651000208:v2279
AAGCTCGCCTGTATCTTAGTCTATGTTTTCTCAAGCATAATCTCGCCGGCGGGCAAGCCAACATC
>ref651000208:v2280
AAGCTCGCCTGTATCTTAGTCTATGTTTTCTCAAGCATAATCTCGCCGGCGAGCAAGCCAACATC
>ref651000208:v2281
AAGCTCGCCTGTATCTTAGTCTATGTTTTCTCAAGCATAAATTCGGGTGCGGGGAAGCCAACATC
>ref651000208:v2282
AAGCTCGCCTGTATCTTAGTCTATGTTTTCTCAAGCATAAATTCGGGTGCGGGCAAGCCAACATC
>ref651000208:v2283
AAGCTCGCCTGTATCTTAGTCTATGTTTTCTCAAGCATAAATTCGGGTGCGAGCAAGCCAACATC
>ref651000208:v2284
AAGCTCGCCTGTATCTTAGTCTATGTTTTCTCAAGCATAAATTCGAATGCGGGGAAGCCAACATC
>ref651000208:v2285
AAGCTCGCCTGTATCTTAGTCTATGTTTTCTCAAGCATAAATTCGAATGCGGGCAAGCCAACATC
>ref651000208:v2286
AAGCTCGCCTGTATCTTAGTCTATGTTTTCTCAAGCATAAATTCGAATGCGAGCAAGCCAACATC
>ref651000208:v2287
AAGCTCGCCTGTATCTTAGTCTATGTTTTCTCAAGCATAAATTCGACAGCGGGGAAGCCAACATC
>ref651000208:v2288
AAGCTCGCCTGTATCTTAGTCTATGTTTTCTCAAGCATAAATTCGACAGCGGGCAAGCCAACATC
>ref651000208:v2289
AAGCTCGCCTGTATCTTAGTCTATGTTTTCTCAAGCATAAATTCGACAGCGAGCAAGCCAACATC
>ref651000208:v2290
AAGCTCGCCTGTATCTTAGTCTATGTTTTCTCAAGCATAAATTCGTTGGCGGGGAAGCCAACATC
>ref651000208:v2291
AAGCTCGCCTGTATCTTAGTCTATGTTTTCTCAAGCATAAATTCGTTGGCGGGCAAGCCAACATC
>ref651000208:v2292
AAGCTCGCCTGTATCTTAGTCTATGTTTTCTCAAGCATAAATTCGTTGGCGAGCAAGCCAACATC
>ref651000208:v2293
AAGCTCGCCTGTATCTTAGTCTATGTTTTCTCAAGCATAAATTCGCCGGCGGGGAAGCCAACATC
>ref651000208:v2294
AAGCTCGCCTGTATCTTAGTCTATGTTTTCTCAAGCATAAATTCGCCGGCGGGCAAGCCAACATC
>ref651000208:v2295
AAGCTCGCCTGTATCTTAGTCTATGTTTTCTCAAGCATAAATTCGCCGGCGAGCAAGCCAACATC
>ref651000208:v2296
AAGCTCGCCTGTATCTTAGTCTATGTTTTCTCATACATATCGTCGGGTGCGGGGAAGCCAACATC
>ref651000208:v2297
AAGCTCGCCTGTATCTTAGTCTATGTTTTCTCATACATATCGTCGGGTGCGGGCAAGCCAACATC
>ref651000208:v2298
AAGCTCGCCTGTATCTTAGTCTATGTTTTCTCATACATATCGTCGGGTGCGAGCAAGCCAACATC
>ref651000208:v2299
AAGCTCGCCTGTATCTTAGTCTATGTTTTCTCATACATATCGTCGAATGCGGGGAAGCCAACATC
>ref651000208:v2300
AAGCTCGCCTGTATCTTAGTCTATGTTTTCTCATACATATCGTCGAATGCGGGCAAGCCAACATC
>ref651000208:v2301
AAGCTCGCCTGTATCTTAGTCTATGTTTTCTCATACATATCGTCGAATGCGAGCAAGCCAACATC
>ref651000208:v2302
AAGCTCGCCTGTATCTTAGTCTATGTTTTCTCATACATATCGTCGACAGCGGGGAAGCCAACATC
>ref651000208:v2303
AAGCTCGCCTGTATCTTAGTCTATGTTTTCTCATACATATCGTCGACAGCGGGCAAGCCAACATC
>ref651000208:v2304
AAGCTCGCCTGTATCTTAGTCTATGTTTTCTCATACATATCGTCGACAGCGAGCAAGCCAACATC
>ref651000208:v2305
AAGCTCGCCTGTATCTTAGTCTATGTTTTCTCATACATATCGTCGTTGGCGGGGAAGCCAACATC
>ref651000208:v2306
AAGCTCGCCTGTATCTTAGTCTATGTTTTCTCATACATATCGTCGTTGGCGGGCAAGCCAACATC
>ref651000208:v2307
AAGCTCGCCTGTATCTTAGTCTATGTTTTCTCATACATATCGTCGTTGGCGAGCAAGCCAACATC
>ref651000208:v2308
AAGCTCGCCTGTATCTTAGTCTATGTTTTCTCATACATATCGTCGCCGGCGGGGAAGCCAACATC
>ref651000208:v2309
AAGCTCGCCTGTATCTTAGTCTATGTTTTCTCATACATATCGTCGCCGGCGGGCAAGCCAACATC
>ref651000208:v2310
AAGCTCGCCTGTATCTTAGTCTATGTTTTCTCATACATATCGTCGCCGGCGAGCAAGCCAACATC
>ref651000208:v2311
AAGCTCGCCTGTATCTTAGTCTATGTTTTCTCATACATAATCTCGGGTGCGGGGAAGCCAACATC
>ref651000208:v2312
AAGCTCGCCTGTATCTTAGTCTATGTTTTCTCATACATAATCTCGGGTGCGGGCAAGCCAACATC
>ref651000208:v2313
AAGCTCGCCTGTATCTTAGTCTATGTTTTCTCATACATAATCTCGGGTGCGAGCAAGCCAACATC
>ref651000208:v2314
AAGCTCGCCTGTATCTTAGTCTATGTTTTCTCATACATAATCTCGAATGCGGGGAAGCCAACATC
>ref651000208:v2315
AAGCTCGCCTGTATCTTAGTCTATGTTTTCTCATACATAATCTCGAATGCGGGCAAGCCAACATC
>ref651000208:v2316
AAGCTCGCCTGTATCTTAGTCTATGTTTTCTCATACATAATCTCGAATGCGAGCAAGCCAACATC
>ref651000208:v2317
AAGCTCGCCTGTATCTTAGTCTATGTTTTCTCATACATAATCTCGACAGCGGGGAAGCCAACATC
>ref651000208:v2318
AAGCTCGCCTGTATCTTAGTCTATGTTTTCTCATACATAATCTCGACAGCGGGCAAGCCAACATC
>ref651000208:v2319
AAGCTCGCCTGTATCTTAGTCTATGTTTTCTCATACATAATCTCGACAGCGAGCAAGCCAACATC
>ref651000208:v2320
AAGCTCGCCTGTATCTTAGTCTATGTTTTCTCATACATAATCTCGTTGGCGGGGAAGCCAACATC
>ref651000208:v2321
AAGCTCGCCTGTATCTTAGTCTATGTTTTCTCATACATAATCTCGTTGGCGGGCAAGCCAACATC
>ref651000208:v2322
AAGCTCGCCTGTATCTTAGTCTATGTTTTCTCATACATAATCTCGTTGGCGAGCAAGCCAACATC
>ref651000208:v2323
AAGCTCGCCTGTATCTTAGTCTATGTTTTCTCATACATAATCTCGCCGGCGGGGAAGCCAACATC
>ref651000208:v2324
AAGCTCGCCTGTATCTTAGTCTATGTTTTCTCATACATAATCTCGCCGGCGGGCAAGCCAACATC
>ref651000208:v2325
AAGCTCGCCTGTATCTTAGTCTATGTTTTCTCATACATAATCTCGCCGGCGAGCAAGCCAACATC
>ref651000208:v2326
AAGCTCGCCTGTATCTTAGTCTATGTTTTCTCATACATAAATTCGGGTGCGGGGAAGCCAACATC
>ref651000208:v2327
AAGCTCGCCTGTATCTTAGTCTATGTTTTCTCATACATAAATTCGGGTGCGGGCAAGCCAACATC
>ref651000208:v2328
AAGCTCGCCTGTATCTTAGTCTATGTTTTCTCATACATAAATTCGGGTGCGAGCAAGCCAACATC
>ref651000208:v2329
AAGCTCGCCTGTATCTTAGTCTATGTTTTCTCATACATAAATTCGAATGCGGGGAAGCCAACATC
>ref651000208:v2330
AAGCTCGCCTGTATCTTAGTCTATGTTTTCTCATACATAAATTCGAATGCGGGCAAGCCAACATC
>ref651000208:v2331
AAGCTCGCCTGTATCTTAGTCTATGTTTTCTCATACATAAATTCGAATGCGAGCAAGCCAACATC
>ref651000208:v2332
AAGCTCGCCTGTATCTTAGTCTATGTTTTCTCATACATAAATTCGACAGCGGGGAAGCCAACATC
>ref651000208:v2333
AAGCTCGCCTGTATCTTAGTCTATGTTTTCTCATACATAAATTCGACAGCGGGCAAGCCAACATC
>ref651000208:v2334
AAGCTCGCCTGTATCTTAGTCTATGTTTTCTCATACATAAATTCGACAGCGAGCAAGCCAACATC
>ref651000208:v2335
AAGCTCGCCTGTATCTTAGTCTATGTTTTCTCATACATAAATTCGTTGGCGGGGAAGCCAACATC
>ref651000208:v2336
AAGCTCGCCTGTATCTTAGTCTATGTTTTCTCATACATAAATTCGTTGGCGGGCAAGCCAACATC
>ref651000208:v2337
AAGCTCGCCTGTATCTTAGTCTATGTTTTCTCATACATAAATTCGTTGGCGAGCAAGCCAACATC
>ref651000208:v2338
AAGCTCGCCTGTATCTTAGTCTATGTTTTCTCATACATAAATTCGCCGGCGGGGAAGCCAACATC
>ref651000208:v2339
AAGCTCGCCTGTATCTTAGTCTATGTTTTCTCATACATAAATTCGCCGGCGGGCAAGCCAACATC
>ref651000208:v2340
AAGCTCGCCTGTATCTTAGTCTATGTTTTCTCATACATAAATTCGCCGGCGAGCAAGCCAACATC
>ref651000208:v2341
AAGCTCGCCTGTATCTTAGTCTATGTTTTCTCAGCTATATCGTCGGGTGCGGGGAAGCCAACATC
>ref651000208:v2342
AAGCTCGCCTGTATCTTAGTCTATGTTTTCTCAGCTATATCGTCGGGTGCGGGCAAGCCAACATC
>ref651000208:v2343
AAGCTCGCCTGTATCTTAGTCTATGTTTTCTCAGCTATATCGTCGGGTGCGAGCAAGCCAACATC
>ref651000208:v2344
AAGCTCGCCTGTATCTTAGTCTATGTTTTCTCAGCTATATCGTCGAATGCGGGGAAGCCAACATC
>ref651000208:v2345
AAGCTCGCCTGTATCTTAGTCTATGTTTTCTCAGCTATATCGTCGAATGCGGGCAAGCCAACATC
>ref651000208:v2346
AAGCTCGCCTGTATCTTAGTCTATGTTTTCTCAGCTATATCGTCGAATGCGAGCAAGCCAACATC
>ref651000208:v2347
AAGCTCGCCTGTATCTTAGTCTATGTTTTCTCAGCTATATCGTCGACAGCGGGGAAGCCAACATC
>ref651000208:v2348
AAGCTCGCCTGTATCTTAGTCTATGTTTTCTCAGCTATATCGTCGACAGCGGGCAAGCCAACATC
>ref651000208:v2349
AAGCTCGCCTGTATCTTAGTCTATGTTTTCTCAGCTATATCGTCGACAGCGAGCAAGCCAACATC
>ref651000208:v2350
AAGCTCGCCTGTATCTTAGTCTATGTTTTCTCAGCTATATCGTCGTTGGCGGGGAAGCCAACATC
>ref651000208:v2351
AAGCTCGCCTGTATCTTAGTCTATGTTTTCTCAGCTATATCGTCGTTGGCGGGCAAGCCAACATC
>ref651000208:v2352
AAGCTCGCCTGTATCTTAGTCTATGTTTTCTCAGCTATATCGTCGTTGGCGAGCAAGCCAACATC
>ref651000208:v2353
AAGCTCGCCTGTATCTTAGTCTATGTTTTCTCAGCTATATCGTCGCCGGCGGGGAAGCCAACATC
>ref651000208:v2354
AAGCTCGCCTGTATCTTAGTCTATGTTTTCTCAGCTATATCGTCGCCGGCGGGCAAGCCAACATC
>ref651000208:v2355
AAGCTCGCCTGTATCTTAGTCTATGTTTTCTCAGCTATATCGTCGCCGGCGAGCAAGCCAACATC
>ref651000208:v2356
AAGCTCGCCTGTATCTTAGTCTATGTTTTCTCAGCTATAATCTCGGGTGCGGGGAAGCCAACATC
>ref651000208:v2357
AAGCTCGCCTGTATCTTAGTCTATGTTTTCTCAGCTATAATCTCGGGTGCGGGCAAGCCAACATC
>ref651000208:v2358
AAGCTCGCCTGTATCTTAGTCTATGTTTTCTCAGCTATAATCTCGGGTGCGAGCAAGCCAACATC
>ref651000208:v2359
AAGCTCGCCTGTATCTTAGTCTATGTTTTCTCAGCTATAATCTCGAATGCGGGGAAGCCAACATC
>ref651000208:v2360
AAGCTCGCCTGTATCTTAGTCTATGTTTTCTCAGCTATAATCTCGAATGCGGGCAAGCCAACATC
>ref651000208:v2361
AAGCTCGCCTGTATCTTAGTCTATGTTTTCTCAGCTATAATCTCGAATGCGAGCAAGCCAACATC
>ref651000208:v2362
AAGCTCGCCTGTATCTTAGTCTATGTTTTCTCAGCTATAATCTCGACAGCGGGGAAGCCAACATC
>ref651000208:v2363
AAGCTCGCCTGTATCTTAGTCTATGTTTTCTCAGCTATAATCTCGACAGCGGGCAAGCCAACATC
>ref651000208:v2364
AAGCTCGCCTGTATCTTAGTCTATGTTTTCTCAGCTATAATCTCGACAGCGAGCAAGCCAACATC
>ref651000208:v2365
AAGCTCGCCTGTATCTTAGTCTATGTTTTCTCAGCTATAATCTCGTTGGCGGGGAAGCCAACATC
>ref651000208:v2366
AAGCTCGCCTGTATCTTAGTCTATGTTTTCTCAGCTATAATCTCGTTGGCGGGCAAGCCAACATC
>ref651000208:v2367
AAGCTCGCCTGTATCTTAGTCTATGTTTTCTCAGCTATAATCTCGTTGGCGAGCAAGCCAACATC
>ref651000208:v2368
AAGCTCGCCTGTATCTTAGTCTATGTTTTCTCAGCTATAATCTCGCCGGCGGGGAAGCCAACATC
>ref651000208:v2369
AAGCTCGCCTGTATCTTAGTCTATGTTTTCTCAGCTATAATCTCGCCGGCGGGCAAGCCAACATC
>ref651000208:v2370
AAGCTCGCCTGTATCTTAGTCTATGTTTTCTCAGCTATAATCTCGCCGGCGAGCAAGCCAACATC
>ref651000208:v2371
AAGCTCGCCTGTATCTTAGTCTATGTTTTCTCAGCTATAAATTCGGGTGCGGGGAAGCCAACATC
>ref651000208:v2372
AAGCTCGCCTGTATCTTAGTCTATGTTTTCTCAGCTATAAATTCGGGTGCGGGCAAGCCAACATC
>ref651000208:v2373
AAGCTCGCCTGTATCTTAGTCTATGTTTTCTCAGCTATAAATTCGGGTGCGAGCAAGCCAACATC
>ref651000208:v2374
AAGCTCGCCTGTATCTTAGTCTATGTTTTCTCAGCTATAAATTCGAATGCGGGGAAGCCAACATC
>ref651000208:v2375
AAGCTCGCCTGTATCTTAGTCTATGTTTTCTCAGCTATAAATTCGAATGCGGGCAAGCCAACATC
>ref651000208:v2376
AAGCTCGCCTGTATCTTAGTCTATGTTTTCTCAGCTATAAATTCGAATGCGAGCAAGCCAACATC
>ref651000208:v2377
AAGCTCGCCTGTATCTTAGTCTATGTTTTCTCAGCTATAAATTCGACAGCGGGGAAGCCAACATC
>ref651000208:v2378
AAGCTCGCCTGTATCTTAGTCTATGTTTTCTCAGCTATAAATTCGACAGCGGGCAAGCCAACATC
>ref651000208:v2379
AAGCTCGCCTGTATCTTAGTCTATGTTTTCTCAGCTATAAATTCGACAGCGAGCAAGCCAACATC
>ref651000208:v2380
AAGCTCGCCTGTATCTTAGTCTATGTTTTCTCAGCTATAAATTCGTTGGCGGGGAAGCCAACATC
>ref651000208:v2381
AAGCTCGCCTGTATCTTAGTCTATGTTTTCTCAGCTATAAATTCGTTGGCGGGCAAGCCAACATC
>ref651000208:v2382
AAGCTCGCCTGTATCTTAGTCTATGTTTTCTCAGCTATAAATTCGTTGGCGAGCAAGCCAACATC
>ref651000208:v2383
AAGCTCGCCTGTATCTTAGTCTATGTTTTCTCAGCTATAAATTCGCCGGCGGGGAAGCCAACATC
>ref651000208:v2384
AAGCTCGCCTGTATCTTAGTCTATGTTTTCTCAGCTATAAATTCGCCGGCGGGCAAGCCAACATC
>ref651000208:v2385
AAGCTCGCCTGTATCTTAGTCTATGTTTTCTCAGCTATAAATTCGCCGGCGAGCAAGCCAACATC
>ref651000208:v2386
AAGCTCGCCTGTATCTTAGTCTATGTTTTCTCACCCATATCGTCGGGTGCGGGGAAGCCAACATC
>ref651000208:v2387
AAGCTCGCCTGTATCTTAGTCTATGTTTTCTCACCCATATCGTCGGGTGCGGGCAAGCCAACATC
>ref651000208:v2388
AAGCTCGCCTGTATCTTAGTCTATGTTTTCTCACCCATATCGTCGGGTGCGAGCAAGCCAACATC
>ref651000208:v2389
AAGCTCGCCTGTATCTTAGTCTATGTTTTCTCACCCATATCGTCGAATGCGGGGAAGCCAACATC
>ref651000208:v2390
AAGCTCGCCTGTATCTTAGTCTATGTTTTCTCACCCATATCGTCGAATGCGGGCAAGCCAACATC
>ref651000208:v2391
AAGCTCGCCTGTATCTTAGTCTATGTTTTCTCACCCATATCGTCGAATGCGAGCAAGCCAACATC
>ref651000208:v2392
AAGCTCGCCTGTATCTTAGTCTATGTTTTCTCACCCATATCGTCGACAGCGGGGAAGCCAACATC
>ref651000208:v2393
AAGCTCGCCTGTATCTTAGTCTATGTTTTCTCACCCATATCGTCGACAGCGGGCAAGCCAACATC
>ref651000208:v2394
AAGCTCGCCTGTATCTTAGTCTATGTTTTCTCACCCATATCGTCGACAGCGAGCAAGCCAACATC
>ref651000208:v2395
AAGCTCGCCTGTATCTTAGTCTATGTTTTCTCACCCATATCGTCGTTGGCGGGGAAGCCAACATC
>ref651000208:v2396
AAGCTCGCCTGTATCTTAGTCTATGTTTTCTCACCCATATCGTCGTTGGCGGGCAAGCCAACATC
>ref651000208:v2397
AAGCTCGCCTGTATCTTAGTCTATGTTTTCTCACCCATATCGTCGTTGGCGAGCAAGCCAACATC
>ref651000208:v2398
AAGCTCGCCTGTATCTTAGTCTATGTTTTCTCACCCATATCGTCGCCGGCGGGGAAGCCAACATC
>ref651000208:v2399
AAGCTCGCCTGTATCTTAGTCTATGTTTTCTCACCCATATCGTCGCCGGCGGGCAAGCCAACATC
>ref651000208:v2400
AAGCTCGCCTGTATCTTAGTCTATGTTTTCTCACCCATATCGTCGCCGGCGAGCAAGCCAACATC
>ref651000208:v2401
AAGCTCGCCTGTATCTTAGTCTATGTTTTCTCACCCATAATCTCGGGTGCGGGGAAGCCAACATC
>ref651000208:v2402
AAGCTCGCCTGTATCTTAGTCTATGTTTTCTCACCCATAATCTCGGGTGCGGGCAAGCCAACATC
>ref651000208:v2403
AAGCTCGCCTGTATCTTAGTCTATGTTTTCTCACCCATAATCTCGGGTGCGAGCAAGCCAACATC
>ref651000208:v2404
AAGCTCGCCTGTATCTTAGTCTATGTTTTCTCACCCATAATCTCGAATGCGGGGAAGCCAACATC
>ref651000208:v2405
AAGCTCGCCTGTATCTTAGTCTATGTTTTCTCACCCATAATCTCGAATGCGGGCAAGCCAACATC
>ref651000208:v2406
AAGCTCGCCTGTATCTTAGTCTATGTTTTCTCACCCATAATCTCGAATGCGAGCAAGCCAACATC
>ref651000208:v2407
AAGCTCGCCTGTATCTTAGTCTATGTTTTCTCACCCATAATCTCGACAGCGGGGAAGCCAACATC
>ref651000208:v2408
AAGCTCGCCTGTATCTTAGTCTATGTTTTCTCACCCATAATCTCGACAGCGGGCAAGCCAACATC
>ref651000208:v2409
AAGCTCGCCTGTATCTTAGTCTATGTTTTCTCACCCATAATCTCGACAGCGAGCAAGCCAACATC
>ref651000208:v2410
AAGCTCGCCTGTATCTTAGTCTATGTTTTCTCACCCATAATCTCGTTGGCGGGGAAGCCAACATC
>ref651000208:v2411
AAGCTCGCCTGTATCTTAGTCTATGTTTTCTCACCCATAATCTCGTTGGCGGGCAAGCCAACATC
>ref651000208:v2412
AAGCTCGCCTGTATCTTAGTCTATGTTTTCTCACCCATAATCTCGTTGGCGAGCAAGCCAACATC
>ref651000208:v2413
AAGCTCGCCTGTATCTTAGTCTATGTTTTCTCACCCATAATCTCGCCGGCGGGGAAGCCAACATC
>ref651000208:v2414
AAGCTCGCCTGTATCTTAGTCTATGTTTTCTCACCCATAATCTCGCCGGCGGGCAAGCCAACATC
>ref651000208:v2415
AAGCTCGCCTGTATCTTAGTCTATGTTTTCTCACCCATAATCTCGCCGGCGAGCAAGCCAACATC
>ref651000208:v2416
AAGCTCGCCTGTATCTTAGTCTATGTTTTCTCACCCATAAATTCGGGTGCGGGGAAGCCAACATC
>ref651000208:v2417
AAGCTCGCCTGTATCTTAGTCTATGTTTTCTCACCCATAAATTCGGGTGCGGGCAAGCCAACATC
>ref651000208:v2418
AAGCTCGCCTGTATCTTAGTCTATGTTTTCTCACCCATAAATTCGGGTGCGAGCAAGCCAACATC
>ref651000208:v2419
AAGCTCGCCTGTATCTTAGTCTATGTTTTCTCACCCATAAATTCGAATGCGGGGAAGCCAACATC
>ref651000208:v2420
AAGCTCGCCTGTATCTTAGTCTATGTTTTCTCACCCATAAATTCGAATGCGGGCAAGCCAACATC
>ref651000208:v2421
AAGCTCGCCTGTATCTTAGTCTATGTTTTCTCACCCATAAATTCGAATGCGAGCAAGCCAACATC
>ref651000208:v2422
AAGCTCGCCTGTATCTTAGTCTATGTTTTCTCACCCATAAATTCGACAGCGGGGAAGCCAACATC
>ref651000208:v2423
AAGCTCGCCTGTATCTTAGTCTATGTTTTCTCACCCATAAATTCGACAGCGGGCAAGCCAACATC
>ref651000208:v2424
AAGCTCGCCTGTATCTTAGTCTATGTTTTCTCACCCATAAATTCGACAGCGAGCAAGCCAACATC
>ref651000208:v2425
AAGCTCGCCTGTATCTTAGTCTATGTTTTCTCACCCATAAATTCGTTGGCGGGGAAGCCAACATC
>ref651000208:v2426
AAGCTCGCCTGTATCTTAGTCTATGTTTTCTCACCCATAAATTCGTTGGCGGGCAAGCCAACATC
>ref651000208:v2427
AAGCTCGCCTGTATCTTAGTCTATGTTTTCTCACCCATAAATTCGTTGGCGAGCAAGCCAACATC
>ref651000208:v2428
AAGCTCGCCTGTATCTTAGTCTATGTTTTCTCACCCATAAATTCGCCGGCGGGGAAGCCAACATC
>ref651000208:v2429
AAGCTCGCCTGTATCTTAGTCTATGTTTTCTCACCCATAAATTCGCCGGCGGGCAAGCCAACATC
>ref651000208:v2430
AAGCTCGCCTGTATCTTAGTCTATGTTTTCTCACCCATAAATTCGCCGGCGAGCAAGCCAACATC
>ref651000208:v2431
AAGCTCGCCTGTATCTTAGTCTATGTTTTCTCACTAATATCGTCGGGTGCGGGGAAGCCAACATC
>ref651000208:v2432
AAGCTCGCCTGTATCTTAGTCTATGTTTTCTCACTAATATCGTCGGGTGCGGGCAAGCCAACATC
>ref651000208:v2433
AAGCTCGCCTGTATCTTAGTCTATGTTTTCTCACTAATATCGTCGGGTGCGAGCAAGCCAACATC
>ref651000208:v2434
AAGCTCGCCTGTATCTTAGTCTATGTTTTCTCACTAATATCGTCGAATGCGGGGAAGCCAACATC
>ref651000208:v2435
AAGCTCGCCTGTATCTTAGTCTATGTTTTCTCACTAATATCGTCGAATGCGGGCAAGCCAACATC
>ref651000208:v2436
AAGCTCGCCTGTATCTTAGTCTATGTTTTCTCACTAATATCGTCGAATGCGAGCAAGCCAACATC
>ref651000208:v2437
AAGCTCGCCTGTATCTTAGTCTATGTTTTCTCACTAATATCGTCGACAGCGGGGAAGCCAACATC
>ref651000208:v2438
AAGCTCGCCTGTATCTTAGTCTATGTTTTCTCACTAATATCGTCGACAGCGGGCAAGCCAACATC
>ref651000208:v2439
AAGCTCGCCTGTATCTTAGTCTATGTTTTCTCACTAATATCGTCGACAGCGAGCAAGCCAACATC
>ref651000208:v2440
AAGCTCGCCTGTATCTTAGTCTATGTTTTCTCACTAATATCGTCGTTGGCGGGGAAGCCAACATC
>ref651000208:v2441
AAGCTCGCCTGTATCTTAGTCTATGTTTTCTCACTAATATCGTCGTTGGCGGGCAAGCCAACATC
>ref651000208:v2442
AAGCTCGCCTGTATCTTAGTCTATGTTTTCTCACTAATATCGTCGTTGGCGAGCAAGCCAACATC
>ref651000208:v2443
AAGCTCGCCTGTATCTTAGTCTATGTTTTCTCACTAATATCGTCGCCGGCGGGGAAGCCAACATC
>ref651000208:v2444
AAGCTCGCCTGTATCTTAGTCTATGTTTTCTCACTAATATCGTCGCCGGCGGGCAAGCCAACATC
>ref651000208:v2445
AAGCTCGCCTGTATCTTAGTCTATGTTTTCTCACTAATATCGTCGCCGGCGAGCAAGCCAACATC
>ref651000208:v2446
AAGCTCGCCTGTATCTTAGTCTATGTTTTCTCACTAATAATCTCGGGTGCGGGGAAGCCAACATC
>ref651000208:v2447
AAGCTCGCCTGTATCTTAGTCTATGTTTTCTCACTAATAATCTCGGGTGCGGGCAAGCCAACATC
>ref651000208:v2448
AAGCTCGCCTGTATCTTAGTCTATGTTTTCTCACTAATAATCTCGGGTGCGAGCAAGCCAACATC
>ref651000208:v2449
AAGCTCGCCTGTATCTTAGTCTATGTTTTCTCACTAATAATCTCGAATGCGGGGAAGCCAACATC
>ref651000208:v2450
AAGCTCGCCTGTATCTTAGTCTATGTTTTCTCACTAATAATCTCGAATGCGGGCAAGCCAACATC
>ref651000208:v2451
AAGCTCGCCTGTATCTTAGTCTATGTTTTCTCACTAATAATCTCGAATGCGAGCAAGCCAACATC
>ref651000208:v2452
AAGCTCGCCTGTATCTTAGTCTATGTTTTCTCACTAATAATCTCGACAGCGGGGAAGCCAACATC
>ref651000208:v2453
AAGCTCGCCTGTATCTTAGTCTATGTTTTCTCACTAATAATCTCGACAGCGGGCAAGCCAACATC
>ref651000208:v2454
AAGCTCGCCTGTATCTTAGTCTATGTTTTCTCACTAATAATCTCGACAGCGAGCAAGCCAACATC
>ref651000208:v2455
AAGCTCGCCTGTATCTTAGTCTATGTTTTCTCACTAATAATCTCGTTGGCGGGGAAGCCAACATC
>ref651000208:v2456
AAGCTCGCCTGTATCTTAGTCTATGTTTTCTCACTAATAATCTCGTTGGCGGGCAAGCCAACATC
>ref651000208:v2457
AAGCTCGCCTGTATCTTAGTCTATGTTTTCTCACTAATAATCTCGTTGGCGAGCAAGCCAACATC
>ref651000208:v2458
AAGCTCGCCTGTATCTTAGTCTATGTTTTCTCACTAATAATCTCGCCGGCGGGGAAGCCAACATC
>ref651000208:v2459
AAGCTCGCCTGTATCTTAGTCTATGTTTTCTCACTAATAATCTCGCCGGCGGGCAAGCCAACATC
>ref651000208:v2460
AAGCTCGCCTGTATCTTAGTCTATGTTTTCTCACTAATAATCTCGCCGGCGAGCAAGCCAACATC
>ref651000208:v2461
AAGCTCGCCTGTATCTTAGTCTATGTTTTCTCACTAATAAATTCGGGTGCGGGGAAGCCAACATC
>ref651000208:v2462
AAGCTCGCCTGTATCTTAGTCTATGTTTTCTCACTAATAAATTCGGGTGCGGGCAAGCCAACATC
>ref651000208:v2463
AAGCTCGCCTGTATCTTAGTCTATGTTTTCTCACTAATAAATTCGGGTGCGAGCAAGCCAACATC
>ref651000208:v2464
AAGCTCGCCTGTATCTTAGTCTATGTTTTCTCACTAATAAATTCGAATGCGGGGAAGCCAACATC
>ref651000208:v2465
AAGCTCGCCTGTATCTTAGTCTATGTTTTCTCACTAATAAATTCGAATGCGGGCAAGCCAACATC
>ref651000208:v2466
AAGCTCGCCTGTATCTTAGTCTATGTTTTCTCACTAATAAATTCGAATGCGAGCAAGCCAACATC
>ref651000208:v2467
AAGCTCGCCTGTATCTTAGTCTATGTTTTCTCACTAATAAATTCGACAGCGGGGAAGCCAACATC
>ref651000208:v2468
AAGCTCGCCTGTATCTTAGTCTATGTTTTCTCACTAATAAATTCGACAGCGGGCAAGCCAACATC
>ref651000208:v2469
AAGCTCGCCTGTATCTTAGTCTATGTTTTCTCACTAATAAATTCGACAGCGAGCAAGCCAACATC
>ref651000208:v2470
AAGCTCGCCTGTATCTTAGTCTATGTTTTCTCACTAATAAATTCGTTGGCGGGGAAGCCAACATC
>ref651000208:v2471
AAGCTCGCCTGTATCTTAGTCTATGTTTTCTCACTAATAAATTCGTTGGCGGGCAAGCCAACATC
>ref651000208:v2472
AAGCTCGCCTGTATCTTAGTCTATGTTTTCTCACTAATAAATTCGTTGGCGAGCAAGCCAACATC
>ref651000208:v2473
AAGCTCGCCTGTATCTTAGTCTATGTTTTCTCACTAATAAATTCGCCGGCGGGGAAGCCAACATC
>ref651000208:v2474
AAGCTCGCCTGTATCTTAGTCTATGTTTTCTCACTAATAAATTCGCCGGCGGGCAAGCCAACATC
>ref651000208:v2475
AAGCTCGCCTGTATCTTAGTCTATGTTTTCTCACTAATAAATTCGCCGGCGAGCAAGCCAACATC
>ref651000208:v2476
AAGCTCGCCTGTATCTTAGTCTATGTTATCTCAAGCATATCGTCGGGTGCGGGGAAGCCAACATC
>ref651000208:v2477
AAGCTCGCCTGTATCTTAGTCTATGTTATCTCAAGCATATCGTCGGGTGCGGGCAAGCCAACATC
>ref651000208:v2478
AAGCTCGCCTGTATCTTAGTCTATGTTATCTCAAGCATATCGTCGGGTGCGAGCAAGCCAACATC
>ref651000208:v2479
AAGCTCGCCTGTATCTTAGTCTATGTTATCTCAAGCATATCGTCGAATGCGGGGAAGCCAACATC
>ref651000208:v2480
AAGCTCGCCTGTATCTTAGTCTATGTTATCTCAAGCATATCGTCGAATGCGGGCAAGCCAACATC
>ref651000208:v2481
AAGCTCGCCTGTATCTTAGTCTATGTTATCTCAAGCATATCGTCGAATGCGAGCAAGCCAACATC
>ref651000208:v2482
AAGCTCGCCTGTATCTTAGTCTATGTTATCTCAAGCATATCGTCGACAGCGGGGAAGCCAACATC
>ref651000208:v2483
AAGCTCGCCTGTATCTTAGTCTATGTTATCTCAAGCATATCGTCGACAGCGGGCAAGCCAACATC
>ref651000208:v2484
AAGCTCGCCTGTATCTTAGTCTATGTTATCTCAAGCATATCGTCGACAGCGAGCAAGCCAACATC
>ref651000208:v2485
AAGCTCGCCTGTATCTTAGTCTATGTTATCTCAAGCATATCGTCGTTGGCGGGGAAGCCAACATC
>ref651000208:v2486
AAGCTCGCCTGTATCTTAGTCTATGTTATCTCAAGCATATCGTCGTTGGCGGGCAAGCCAACATC
>ref651000208:v2487
AAGCTCGCCTGTATCTTAGTCTATGTTATCTCAAGCATATCGTCGTTGGCGAGCAAGCCAACATC
>ref651000208:v2488
AAGCTCGCCTGTATCTTAGTCTATGTTATCTCAAGCATATCGTCGCCGGCGGGGAAGCCAACATC
>ref651000208:v2489
AAGCTCGCCTGTATCTTAGTCTATGTTATCTCAAGCATATCGTCGCCGGCGGGCAAGCCAACATC
>ref651000208:v2490
AAGCTCGCCTGTATCTTAGTCTATGTTATCTCAAGCATATCGTCGCCGGCGAGCAAGCCAACATC
>ref651000208:v2491
AAGCTCGCCTGTATCTTAGTCTATGTTATCTCAAGCATAATCTCGGGTGCGGGGAAGCCAACATC
>ref651000208:v2492
AAGCTCGCCTGTATCTTAGTCTATGTTATCTCAAGCATAATCTCGGGTGCGGGCAAGCCAACATC
>ref651000208:v2493
AAGCTCGCCTGTATCTTAGTCTATGTTATCTCAAGCATAATCTCGGGTGCGAGCAAGCCAACATC
>ref651000208:v2494
AAGCTCGCCTGTATCTTAGTCTATGTTATCTCAAGCATAATCTCGAATGCGGGGAAGCCAACATC
>ref651000208:v2495
AAGCTCGCCTGTATCTTAGTCTATGTTATCTCAAGCATAATCTCGAATGCGGGCAAGCCAACATC
>ref651000208:v2496
AAGCTCGCCTGTATCTTAGTCTATGTTATCTCAAGCATAATCTCGAATGCGAGCAAGCCAACATC
>ref651000208:v2497
AAGCTCGCCTGTATCTTAGTCTATGTTATCTCAAGCATAATCTCGACAGCGGGGAAGCCAACATC
>ref651000208:v2498
AAGCTCGCCTGTATCTTAGTCTATGTTATCTCAAGCATAATCTCGACAGCGGGCAAGCCAACATC
>ref651000208:v2499
AAGCTCGCCTGTATCTTAGTCTATGTTATCTCAAGCATAATCTCGACAGCGAGCAAGCCAACATC
>ref651000208:v2500
AAGCTCGCCTGTATCTTAGTCTATGTTATCTCAAGCATAATCTCGTTGGCGGGGAAGCCAACATC
>ref651000208:v2501
AAGCTCGCCTGTATCTTAGTCTATGTTATCTCAAGCATAATCTCGTTGGCGGGCAAGCCAACATC
>ref651000208:v2502
AAGCTCGCCTGTATCTTAGTCTATGTTATCTCAAGCATAATCTCGTTGGCGAGCAAGCCAACATC
>ref651000208:v2503
AAGCTCGCCTGTATCTTAGTCTATGTTATCTCAAGCATAATCTCGCCGGCGGGGAAGCCAACATC
>ref651000208:v2504
AAGCTCGCCTGTATCTTAGTCTATGTTATCTCAAGCATAATCTCGCCGGCGGGCAAGCCAACATC
>ref651000208:v2505
AAGCTCGCCTGTATCTTAGTCTATGTTATCTCAAGCATAATCTCGCCGGCGAGCAAGCCAACATC
>ref651000208:v2506
AAGCTCGCCTGTATCTTAGTCTATGTTATCTCAAGCATAAATTCGGGTGCGGGGAAGCCAACATC
>ref651000208:v2507
AAGCTCGCCTGTATCTTAGTCTATGTTATCTCAAGCATAAATTCGGGTGCGGGCAAGCCAACATC
>ref651000208:v2508
AAGCTCGCCTGTATCTTAGTCTATGTTATCTCAAGCATAAATTCGGGTGCGAGCAAGCCAACATC
>ref651000208:v2509
AAGCTCGCCTGTATCTTAGTCTATGTTATCTCAAGCATAAATTCGAATGCGGGGAAGCCAACATC
>ref651000208:v2510
AAGCTCGCCTGTATCTTAGTCTATGTTATCTCAAGCATAAATTCGAATGCGGGCAAGCCAACATC
>ref651000208:v2511
AAGCTCGCCTGTATCTTAGTCTATGTTATCTCAAGCATAAATTCGAATGCGAGCAAGCCAACATC
>ref651000208:v2512
AAGCTCGCCTGTATCTTAGTCTATGTTATCTCAAGCATAAATTCGACAGCGGGGAAGCCAACATC
>ref651000208:v2513
AAGCTCGCCTGTATCTTAGTCTATGTTATCTCAAGCATAAATTCGACAGCGGGCAAGCCAACATC
>ref651000208:v2514
AAGCTCGCCTGTATCTTAGTCTATGTTATCTCAAGCATAAATTCGACAGCGAGCAAGCCAACATC
>ref651000208:v2515
AAGCTCGCCTGTATCTTAGTCTATGTTATCTCAAGCATAAATTCGTTGGCGGGGAAGCCAACATC
>ref651000208:v2516
AAGCTCGCCTGTATCTTAGTCTATGTTATCTCAAGCATAAATTCGTTGGCGGGCAAGCCAACATC
>ref651000208:v2517
AAGCTCGCCTGTATCTTAGTCTATGTTATCTCAAGCATAAATTCGTTGGCGAGCAAGCCAACATC
>ref651000208:v2518
AAGCTCGCCTGTATCTTAGTCTATGTTATCTCAAGCATAAATTCGCCGGCGGGGAAGCCAACATC
>ref651000208:v2519
AAGCTCGCCTGTATCTTAGTCTATGTTATCTCAAGCATAAATTCGCCGGCGGGCAAGCCAACATC
>ref651000208:v2520
AAGCTCGCCTGTATCTTAGTCTATGTTATCTCAAGCATAAATTCGCCGGCGAGCAAGCCAACATC
>ref651000208:v2521
AAGCTCGCCTGTATCTTAGTCTATGTTATCTCATACATATCGTCGGGTGCGGGGAAGCCAACATC
>ref651000208:v2522
AAGCTCGCCTGTATCTTAGTCTATGTTATCTCATACATATCGTCGGGTGCGGGCAAGCCAACATC
>ref651000208:v2523
AAGCTCGCCTGTATCTTAGTCTATGTTATCTCATACATATCGTCGGGTGCGAGCAAGCCAACATC
>ref651000208:v2524
AAGCTCGCCTGTATCTTAGTCTATGTTATCTCATACATATCGTCGAATGCGGGGAAGCCAACATC
>ref651000208:v2525
AAGCTCGCCTGTATCTTAGTCTATGTTATCTCATACATATCGTCGAATGCGGGCAAGCCAACATC
>ref651000208:v2526
AAGCTCGCCTGTATCTTAGTCTATGTTATCTCATACATATCGTCGAATGCGAGCAAGCCAACATC
>ref651000208:v2527
AAGCTCGCCTGTATCTTAGTCTATGTTATCTCATACATATCGTCGACAGCGGGGAAGCCAACATC
>ref651000208:v2528
AAGCTCGCCTGTATCTTAGTCTATGTTATCTCATACATATCGTCGACAGCGGGCAAGCCAACATC
>ref651000208:v2529
AAGCTCGCCTGTATCTTAGTCTATGTTATCTCATACATATCGTCGACAGCGAGCAAGCCAACATC
>ref651000208:v2530
AAGCTCGCCTGTATCTTAGTCTATGTTATCTCATACATATCGTCGTTGGCGGGGAAGCCAACATC
>ref651000208:v2531
AAGCTCGCCTGTATCTTAGTCTATGTTATCTCATACATATCGTCGTTGGCGGGCAAGCCAACATC
>ref651000208:v2532
AAGCTCGCCTGTATCTTAGTCTATGTTATCTCATACATATCGTCGTTGGCGAGCAAGCCAACATC
>ref651000208:v2533
AAGCTCGCCTGTATCTTAGTCTATGTTATCTCATACATATCGTCGCCGGCGGGGAAGCCAACATC
>ref651000208:v2534
AAGCTCGCCTGTATCTTAGTCTATGTTATCTCATACATATCGTCGCCGGCGGGCAAGCCAACATC
>ref651000208:v2535
AAGCTCGCCTGTATCTTAGTCTATGTTATCTCATACATATCGTCGCCGGCGAGCAAGCCAACATC
>ref651000208:v2536
AAGCTCGCCTGTATCTTAGTCTATGTTATCTCATACATAATCTCGGGTGCGGGGAAGCCAACATC
>ref651000208:v2537
AAGCTCGCCTGTATCTTAGTCTATGTTATCTCATACATAATCTCGGGTGCGGGCAAGCCAACATC
>ref651000208:v2538
AAGCTCGCCTGTATCTTAGTCTATGTTATCTCATACATAATCTCGGGTGCGAGCAAGCCAACATC
>ref651000208:v2539
AAGCTCGCCTGTATCTTAGTCTATGTTATCTCATACATAATCTCGAATGCGGGGAAGCCAACATC
>ref651000208:v2540
AAGCTCGCCTGTATCTTAGTCTATGTTATCTCATACATAATCTCGAATGCGGGCAAGCCAACATC
>ref651000208:v2541
AAGCTCGCCTGTATCTTAGTCTATGTTATCTCATACATAATCTCGAATGCGAGCAAGCCAACATC
>ref651000208:v2542
AAGCTCGCCTGTATCTTAGTCTATGTTATCTCATACATAATCTCGACAGCGGGGAAGCCAACATC
>ref651000208:v2543
AAGCTCGCCTGTATCTTAGTCTATGTTATCTCATACATAATCTCGACAGCGGGCAAGCCAACATC
>ref651000208:v2544
AAGCTCGCCTGTATCTTAGTCTATGTTATCTCATACATAATCTCGACAGCGAGCAAGCCAACATC
>ref651000208:v2545
AAGCTCGCCTGTATCTTAGTCTATGTTATCTCATACATAATCTCGTTGGCGGGGAAGCCAACATC
>ref651000208:v2546
AAGCTCGCCTGTATCTTAGTCTATGTTATCTCATACATAATCTCGTTGGCGGGCAAGCCAACATC
>ref651000208:v2547
AAGCTCGCCTGTATCTTAGTCTATGTTATCTCATACATAATCTCGTTGGCGAGCAAGCCAACATC
>ref651000208:v2548
AAGCTCGCCTGTATCTTAGTCTATGTTATCTCATACATAATCTCGCCGGCGGGGAAGCCAACATC
>ref651000208:v2549
AAGCTCGCCTGTATCTTAGTCTATGTTATCTCATACATAATCTCGCCGGCGGGCAAGCCAACATC
>ref651000208:v2550
AAGCTCGCCTGTATCTTAGTCTATGTTATCTCATACATAATCTCGCCGGCGAGCAAGCCAACATC
>ref651000208:v2551
AAGCTCGCCTGTATCTTAGTCTATGTTATCTCATACATAAATTCGGGTGCGGGGAAGCCAACATC
>ref651000208:v2552
AAGCTCGCCTGTATCTTAGTCTATGTTATCTCATACATAAATTCGGGTGCGGGCAAGCCAACATC
>ref651000208:v2553
AAGCTCGCCTGTATCTTAGTCTATGTTATCTCATACATAAATTCGGGTGCGAGCAAGCCAACATC
>ref651000208:v2554
AAGCTCGCCTGTATCTTAGTCTATGTTATCTCATACATAAATTCGAATGCGGGGAAGCCAACATC
>ref651000208:v2555
AAGCTCGCCTGTATCTTAGTCTATGTTATCTCATACATAAATTCGAATGCGGGCAAGCCAACATC
>ref651000208:v2556
AAGCTCGCCTGTATCTTAGTCTATGTTATCTCATACATAAATTCGAATGCGAGCAAGCCAACATC
>ref651000208:v2557
AAGCTCGCCTGTATCTTAGTCTATGTTATCTCATACATAAATTCGACAGCGGGGAAGCCAACATC
>ref651000208:v2558
AAGCTCGCCTGTATCTTAGTCTATGTTATCTCATACATAAATTCGACAGCGGGCAAGCCAACATC
>ref651000208:v2559
AAGCTCGCCTGTATCTTAGTCTATGTTATCTCATACATAAATTCGACAGCGAGCAAGCCAACATC
>ref651000208:v2560
AAGCTCGCCTGTATCTTAGTCTATGTTATCTCATACATAAATTCGTTGGCGGGGAAGCCAACATC
>ref651000208:v2561
AAGCTCGCCTGTATCTTAGTCTATGTTATCTCATACATAAATTCGTTGGCGGGCAAGCCAACATC
>ref651000208:v2562
AAGCTCGCCTGTATCTTAGTCTATGTTATCTCATACATAAATTCGTTGGCGAGCAAGCCAACATC
>ref651000208:v2563
AAGCTCGCCTGTATCTTAGTCTATGTTATCTCATACATAAATTCGCCGGCGGGGAAGCCAACATC
>ref651000208:v2564
AAGCTCGCCTGTATCTTAGTCTATGTTATCTCATACATAAATTCGCCGGCGGGCAAGCCAACATC
>ref651000208:v2565
AAGCTCGCCTGTATCTTAGTCTATGTTATCTCATACATAAATTCGCCGGCGAGCAAGCCAACATC
>ref651000208:v2566
AAGCTCGCCTGTATCTTAGTCTATGTTATCTCAGCTATATCGTCGGGTGCGGGGAAGCCAACATC
>ref651000208:v2567
AAGCTCGCCTGTATCTTAGTCTATGTTATCTCAGCTATATCGTCGGGTGCGGGCAAGCCAACATC
>ref651000208:v2568
AAGCTCGCCTGTATCTTAGTCTATGTTATCTCAGCTATATCGTCGGGTGCGAGCAAGCCAACATC
>ref651000208:v2569
AAGCTCGCCTGTATCTTAGTCTATGTTATCTCAGCTATATCGTCGAATGCGGGGAAGCCAACATC
>ref651000208:v2570
AAGCTCGCCTGTATCTTAGTCTATGTTATCTCAGCTATATCGTCGAATGCGGGCAAGCCAACATC
>ref651000208:v2571
AAGCTCGCCTGTATCTTAGTCTATGTTATCTCAGCTATATCGTCGAATGCGAGCAAGCCAACATC
>ref651000208:v2572
AAGCTCGCCTGTATCTTAGTCTATGTTATCTCAGCTATATCGTCGACAGCGGGGAAGCCAACATC
>ref651000208:v2573
AAGCTCGCCTGTATCTTAGTCTATGTTATCTCAGCTATATCGTCGACAGCGGGCAAGCCAACATC
>ref651000208:v2574
AAGCTCGCCTGTATCTTAGTCTATGTTATCTCAGCTATATCGTCGACAGCGAGCAAGCCAACATC
>ref651000208:v2575
AAGCTCGCCTGTATCTTAGTCTATGTTATCTCAGCTATATCGTCGTTGGCGGGGAAGCCAACATC
>ref651000208:v2576
AAGCTCGCCTGTATCTTAGTCTATGTTATCTCAGCTATATCGTCGTTGGCGGGCAAGCCAACATC
>ref651000208:v2577
AAGCTCGCCTGTATCTTAGTCTATGTTATCTCAGCTATATCGTCGTTGGCGAGCAAGCCAACATC
>ref651000208:v2578
AAGCTCGCCTGTATCTTAGTCTATGTTATCTCAGCTATATCGTCGCCGGCGGGGAAGCCAACATC
>ref651000208:v2579
AAGCTCGCCTGTATCTTAGTCTATGTTATCTCAGCTATATCGTCGCCGGCGGGCAAGCCAACATC
>ref651000208:v2580
AAGCTCGCCTGTATCTTAGTCTATGTTATCTCAGCTATATCGTCGCCGGCGAGCAAGCCAACATC
>ref651000208:v2581
AAGCTCGCCTGTATCTTAGTCTATGTTATCTCAGCTATAATCTCGGGTGCGGGGAAGCCAACATC
>ref651000208:v2582
AAGCTCGCCTGTATCTTAGTCTATGTTATCTCAGCTATAATCTCGGGTGCGGGCAAGCCAACATC
>ref651000208:v2583
AAGCTCGCCTGTATCTTAGTCTATGTTATCTCAGCTATAATCTCGGGTGCGAGCAAGCCAACATC
>ref651000208:v2584
AAGCTCGCCTGTATCTTAGTCTATGTTATCTCAGCTATAATCTCGAATGCGGGGAAGCCAACATC
>ref651000208:v2585
AAGCTCGCCTGTATCTTAGTCTATGTTATCTCAGCTATAATCTCGAATGCGGGCAAGCCAACATC
>ref651000208:v2586
AAGCTCGCCTGTATCTTAGTCTATGTTATCTCAGCTATAATCTCGAATGCGAGCAAGCCAACATC
>ref651000208:v2587
AAGCTCGCCTGTATCTTAGTCTATGTTATCTCAGCTATAATCTCGACAGCGGGGAAGCCAACATC
>ref651000208:v2588
AAGCTCGCCTGTATCTTAGTCTATGTTATCTCAGCTATAATCTCGACAGCGGGCAAGCCAACATC
>ref651000208:v2589
AAGCTCGCCTGTATCTTAGTCTATGTTATCTCAGCTATAATCTCGACAGCGAGCAAGCCAACATC
>ref651000208:v2590
AAGCTCGCCTGTATCTTAGTCTATGTTATCTCAGCTATAATCTCGTTGGCGGGGAAGCCAACATC
>ref651000208:v2591
AAGCTCGCCTGTATCTTAGTCTATGTTATCTCAGCTATAATCTCGTTGGCGGGCAAGCCAACATC
>ref651000208:v2592
AAGCTCGCCTGTATCTTAGTCTATGTTATCTCAGCTATAATCTCGTTGGCGAGCAAGCCAACATC
>ref651000208:v2593
AAGCTCGCCTGTATCTTAGTCTATGTTATCTCAGCTATAATCTCGCCGGCGGGGAAGCCAACATC
>ref651000208:v2594
AAGCTCGCCTGTATCTTAGTCTATGTTATCTCAGCTATAATCTCGCCGGCGGGCAAGCCAACATC
>ref651000208:v2595
AAGCTCGCCTGTATCTTAGTCTATGTTATCTCAGCTATAATCTCGCCGGCGAGCAAGCCAACATC
>ref651000208:v2596
AAGCTCGCCTGTATCTTAGTCTATGTTATCTCAGCTATAAATTCGGGTGCGGGGAAGCCAACATC
>ref651000208:v2597
AAGCTCGCCTGTATCTTAGTCTATGTTATCTCAGCTATAAATTCGGGTGCGGGCAAGCCAACATC
>ref651000208:v2598
AAGCTCGCCTGTATCTTAGTCTATGTTATCTCAGCTATAAATTCGGGTGCGAGCAAGCCAACATC
>ref651000208:v2599
AAGCTCGCCTGTATCTTAGTCTATGTTATCTCAGCTATAAATTCGAATGCGGGGAAGCCAACATC
>ref651000208:v2600
AAGCTCGCCTGTATCTTAGTCTATGTTATCTCAGCTATAAATTCGAATGCGGGCAAGCCAACATC
>ref651000208:v2601
AAGCTCGCCTGTATCTTAGTCTATGTTATCTCAGCTATAAATTCGAATGCGAGCAAGCCAACATC
>ref651000208:v2602
AAGCTCGCCTGTATCTTAGTCTATGTTATCTCAGCTATAAATTCGACAGCGGGGAAGCCAACATC
>ref651000208:v2603
AAGCTCGCCTGTATCTTAGTCTATGTTATCTCAGCTATAAATTCGACAGCGGGCAAGCCAACATC
>ref651000208:v2604
AAGCTCGCCTGTATCTTAGTCTATGTTATCTCAGCTATAAATTCGACAGCGAGCAAGCCAACATC
>ref651000208:v2605
AAGCTCGCCTGTATCTTAGTCTATGTTATCTCAGCTATAAATTCGTTGGCGGGGAAGCCAACATC
>ref651000208:v2606
AAGCTCGCCTGTATCTTAGTCTATGTTATCTCAGCTATAAATTCGTTGGCGGGCAAGCCAACATC
>ref651000208:v2607
AAGCTCGCCTGTATCTTAGTCTATGTTATCTCAGCTATAAATTCGTTGGCGAGCAAGCCAACATC
>ref651000208:v2608
AAGCTCGCCTGTATCTTAGTCTATGTTATCTCAGCTATAAATTCGCCGGCGGGGAAGCCAACATC
>ref651000208:v2609
AAGCTCGCCTGTATCTTAGTCTATGTTATCTCAGCTATAAATTCGCCGGCGGGCAAGCCAACATC
>ref651000208:v2610
AAGCTCGCCTGTATCTTAGTCTATGTTATCTCAGCTATAAATTCGCCGGCGAGCAAGCCAACATC
>ref651000208:v2611
AAGCTCGCCTGTATCTTAGTCTATGTTATCTCACCCATATCGTCGGGTGCGGGGAAGCCAACATC
>ref651000208:v2612
AAGCTCGCCTGTATCTTAGTCTATGTTATCTCACCCATATCGTCGGGTGCGGGCAAGCCAACATC
>ref651000208:v2613
AAGCTCGCCTGTATCTTAGTCTATGTTATCTCACCCATATCGTCGGGTGCGAGCAAGCCAACATC
>ref651000208:v2614
AAGCTCGCCTGTATCTTAGTCTATGTTATCTCACCCATATCGTCGAATGCGGGGAAGCCAACATC
>ref651000208:v2615
AAGCTCGCCTGTATCTTAGTCTATGTTATCTCACCCATATCGTCGAATGCGGGCAAGCCAACATC
>ref651000208:v2616
AAGCTCGCCTGTATCTTAGTCTATGTTATCTCACCCATATCGTCGAATGCGAGCAAGCCAACATC
>ref651000208:v2617
AAGCTCGCCTGTATCTTAGTCTATGTTATCTCACCCATATCGTCGACAGCGGGGAAGCCAACATC
>ref651000208:v2618
AAGCTCGCCTGTATCTTAGTCTATGTTATCTCACCCATATCGTCGACAGCGGGCAAGCCAACATC
>ref651000208:v2619
AAGCTCGCCTGTATCTTAGTCTATGTTATCTCACCCATATCGTCGACAGCGAGCAAGCCAACATC
>ref651000208:v2620
AAGCTCGCCTGTATCTTAGTCTATGTTATCTCACCCATATCGTCGTTGGCGGGGAAGCCAACATC
>ref651000208:v2621
AAGCTCGCCTGTATCTTAGTCTATGTTATCTCACCCATATCGTCGTTGGCGGGCAAGCCAACATC
>ref651000208:v2622
AAGCTCGCCTGTATCTTAGTCTATGTTATCTCACCCATATCGTCGTTGGCGAGCAAGCCAACATC
>ref651000208:v2623
AAGCTCGCCTGTATCTTAGTCTATGTTATCTCACCCATATCGTCGCCGGCGGGGAAGCCAACATC
>ref651000208:v2624
AAGCTCGCCTGTATCTTAGTCTATGTTATCTCACCCATATCGTCGCCGGCGGGCAAGCCAACATC
>ref651000208:v2625
AAGCTCGCCTGTATCTTAGTCTATGTTATCTCACCCATATCGTCGCCGGCGAGCAAGCCAACATC
>ref651000208:v2626
AAGCTCGCCTGTATCTTAGTCTATGTTATCTCACCCATAATCTCGGGTGCGGGGAAGCCAACATC
>ref651000208:v2627
AAGCTCGCCTGTATCTTAGTCTATGTTATCTCACCCATAATCTCGGGTGCGGGCAAGCCAACATC
>ref651000208:v2628
AAGCTCGCCTGTATCTTAGTCTATGTTATCTCACCCATAATCTCGGGTGCGAGCAAGCCAACATC
>ref651000208:v2629
AAGCTCGCCTGTATCTTAGTCTATGTTATCTCACCCATAATCTCGAATGCGGGGAAGCCAACATC
>ref651000208:v2630
AAGCTCGCCTGTATCTTAGTCTATGTTATCTCACCCATAATCTCGAATGCGGGCAAGCCAACATC
>ref651000208:v2631
AAGCTCGCCTGTATCTTAGTCTATGTTATCTCACCCATAATCTCGAATGCGAGCAAGCCAACATC
>ref651000208:v2632
AAGCTCGCCTGTATCTTAGTCTATGTTATCTCACCCATAATCTCGACAGCGGGGAAGCCAACATC
>ref651000208:v2633
AAGCTCGCCTGTATCTTAGTCTATGTTATCTCACCCATAATCTCGACAGCGGGCAAGCCAACATC
>ref651000208:v2634
AAGCTCGCCTGTATCTTAGTCTATGTTATCTCACCCATAATCTCGACAGCGAGCAAGCCAACATC
>ref651000208:v2635
AAGCTCGCCTGTATCTTAGTCTATGTTATCTCACCCATAATCTCGTTGGCGGGGAAGCCAACATC
>ref651000208:v2636
AAGCTCGCCTGTATCTTAGTCTATGTTATCTCACCCATAATCTCGTTGGCGGGCAAGCCAACATC
>ref651000208:v2637
AAGCTCGCCTGTATCTTAGTCTATGTTATCTCACCCATAATCTCGTTGGCGAGCAAGCCAACATC
>ref651000208:v2638
AAGCTCGCCTGTATCTTAGTCTATGTTATCTCACCCATAATCTCGCCGGCGGGGAAGCCAACATC
>ref651000208:v2639
AAGCTCGCCTGTATCTTAGTCTATGTTATCTCACCCATAATCTCGCCGGCGGGCAAGCCAACATC
>ref651000208:v2640
AAGCTCGCCTGTATCTTAGTCTATGTTATCTCACCCATAATCTCGCCGGCGAGCAAGCCAACATC
>ref651000208:v2641
AAGCTCGCCTGTATCTTAGTCTATGTTATCTCACCCATAAATTCGGGTGCGGGGAAGCCAACATC
>ref651000208:v2642
AAGCTCGCCTGTATCTTAGTCTATGTTATCTCACCCATAAATTCGGGTGCGGGCAAGCCAACATC
>ref651000208:v2643
AAGCTCGCCTGTATCTTAGTCTATGTTATCTCACCCATAAATTCGGGTGCGAGCAAGCCAACATC
>ref651000208:v2644
AAGCTCGCCTGTATCTTAGTCTATGTTATCTCACCCATAAATTCGAATGCGGGGAAGCCAACATC
>ref651000208:v2645
AAGCTCGCCTGTATCTTAGTCTATGTTATCTCACCCATAAATTCGAATGCGGGCAAGCCAACATC
>ref651000208:v2646
AAGCTCGCCTGTATCTTAGTCTATGTTATCTCACCCATAAATTCGAATGCGAGCAAGCCAACATC
>ref651000208:v2647
AAGCTCGCCTGTATCTTAGTCTATGTTATCTCACCCATAAATTCGACAGCGGGGAAGCCAACATC
>ref651000208:v2648
AAGCTCGCCTGTATCTTAGTCTATGTTATCTCACCCATAAATTCGACAGCGGGCAAGCCAACATC
>ref651000208:v2649
AAGCTCGCCTGTATCTTAGTCTATGTTATCTCACCCATAAATTCGACAGCGAGCAAGCCAACATC
>ref651000208:v2650
AAGCTCGCCTGTATCTTAGTCTATGTTATCTCACCCATAAATTCGTTGGCGGGGAAGCCAACATC
>ref651000208:v2651
AAGCTCGCCTGTATCTTAGTCTATGTTATCTCACCCATAAATTCGTTGGCGGGCAAGCCAACATC
>ref651000208:v2652
AAGCTCGCCTGTATCTTAGTCTATGTTATCTCACCCATAAATTCGTTGGCGAGCAAGCCAACATC
>ref651000208:v2653
AAGCTCGCCTGTATCTTAGTCTATGTTATCTCACCCATAAATTCGCCGGCGGGGAAGCCAACATC
>ref651000208:v2654
AAGCTCGCCTGTATCTTAGTCTATGTTATCTCACCCATAAATTCGCCGGCGGGCAAGCCAACATC
>ref651000208:v2655
AAGCTCGCCTGTATCTTAGTCTATGTTATCTCACCCATAAATTCGCCGGCGAGCAAGCCAACATC
>ref651000208:v2656
AAGCTCGCCTGTATCTTAGTCTATGTTATCTCACTAATATCGTCGGGTGCGGGGAAGCCAACATC
>ref651000208:v2657
AAGCTCGCCTGTATCTTAGTCTATGTTATCTCACTAATATCGTCGGGTGCGGGCAAGCCAACATC
>ref651000208:v2658
AAGCTCGCCTGTATCTTAGTCTATGTTATCTCACTAATATCGTCGGGTGCGAGCAAGCCAACATC
>ref651000208:v2659
AAGCTCGCCTGTATCTTAGTCTATGTTATCTCACTAATATCGTCGAATGCGGGGAAGCCAACATC
>ref651000208:v2660
AAGCTCGCCTGTATCTTAGTCTATGTTATCTCACTAATATCGTCGAATGCGGGCAAGCCAACATC
>ref651000208:v2661
AAGCTCGCCTGTATCTTAGTCTATGTTATCTCACTAATATCGTCGAATGCGAGCAAGCCAACATC
>ref651000208:v2662
AAGCTCGCCTGTATCTTAGTCTATGTTATCTCACTAATATCGTCGACAGCGGGGAAGCCAACATC
>ref651000208:v2663
AAGCTCGCCTGTATCTTAGTCTATGTTATCTCACTAATATCGTCGACAGCGGGCAAGCCAACATC
>ref651000208:v2664
AAGCTCGCCTGTATCTTAGTCTATGTTATCTCACTAATATCGTCGACAGCGAGCAAGCCAACATC
>ref651000208:v2665
AAGCTCGCCTGTATCTTAGTCTATGTTATCTCACTAATATCGTCGTTGGCGGGGAAGCCAACATC
>ref651000208:v2666
AAGCTCGCCTGTATCTTAGTCTATGTTATCTCACTAATATCGTCGTTGGCGGGCAAGCCAACATC
>ref651000208:v2667
AAGCTCGCCTGTATCTTAGTCTATGTTATCTCACTAATATCGTCGTTGGCGAGCAAGCCAACATC
>ref651000208:v2668
AAGCTCGCCTGTATCTTAGTCTATGTTATCTCACTAATATCGTCGCCGGCGGGGAAGCCAACATC
>ref651000208:v2669
AAGCTCGCCTGTATCTTAGTCTATGTTATCTCACTAATATCGTCGCCGGCGGGCAAGCCAACATC
>ref651000208:v2670
AAGCTCGCCTGTATCTTAGTCTATGTTATCTCACTAATATCGTCGCCGGCGAGCAAGCCAACATC
>ref651000208:v2671
AAGCTCGCCTGTATCTTAGTCTATGTTATCTCACTAATAATCTCGGGTGCGGGGAAGCCAACATC
>ref651000208:v2672
AAGCTCGCCTGTATCTTAGTCTATGTTATCTCACTAATAATCTCGGGTGCGGGCAAGCCAACATC
>ref651000208:v2673
AAGCTCGCCTGTATCTTAGTCTATGTTATCTCACTAATAATCTCGGGTGCGAGCAAGCCAACATC
>ref651000208:v2674
AAGCTCGCCTGTATCTTAGTCTATGTTATCTCACTAATAATCTCGAATGCGGGGAAGCCAACATC
>ref651000208:v2675
AAGCTCGCCTGTATCTTAGTCTATGTTATCTCACTAATAATCTCGAATGCGGGCAAGCCAACATC
>ref651000208:v2676
AAGCTCGCCTGTATCTTAGTCTATGTTATCTCACTAATAATCTCGAATGCGAGCAAGCCAACATC
>ref651000208:v2677
AAGCTCGCCTGTATCTTAGTCTATGTTATCTCACTAATAATCTCGACAGCGGGGAAGCCAACATC
>ref651000208:v2678
AAGCTCGCCTGTATCTTAGTCTATGTTATCTCACTAATAATCTCGACAGCGGGCAAGCCAACATC
>ref651000208:v2679
AAGCTCGCCTGTATCTTAGTCTATGTTATCTCACTAATAATCTCGACAGCGAGCAAGCCAACATC
>ref651000208:v2680
AAGCTCGCCTGTATCTTAGTCTATGTTATCTCACTAATAATCTCGTTGGCGGGGAAGCCAACATC
>ref651000208:v2681
AAGCTCGCCTGTATCTTAGTCTATGTTATCTCACTAATAATCTCGTTGGCGGGCAAGCCAACATC
>ref651000208:v2682
AAGCTCGCCTGTATCTTAGTCTATGTTATCTCACTAATAATCTCGTTGGCGAGCAAGCCAACATC
>ref651000208:v2683
AAGCTCGCCTGTATCTTAGTCTATGTTATCTCACTAATAATCTCGCCGGCGGGGAAGCCAACATC
>ref651000208:v2684
AAGCTCGCCTGTATCTTAGTCTATGTTATCTCACTAATAATCTCGCCGGCGGGCAAGCCAACATC
>ref651000208:v2685
AAGCTCGCCTGTATCTTAGTCTATGTTATCTCACTAATAATCTCGCCGGCGAGCAAGCCAACATC
>ref651000208:v2686
AAGCTCGCCTGTATCTTAGTCTATGTTATCTCACTAATAAATTCGGGTGCGGGGAAGCCAACATC
>ref651000208:v2687
AAGCTCGCCTGTATCTTAGTCTATGTTATCTCACTAATAAATTCGGGTGCGGGCAAGCCAACATC
>ref651000208:v2688
AAGCTCGCCTGTATCTTAGTCTATGTTATCTCACTAATAAATTCGGGTGCGAGCAAGCCAACATC
>ref651000208:v2689
AAGCTCGCCTGTATCTTAGTCTATGTTATCTCACTAATAAATTCGAATGCGGGGAAGCCAACATC
>ref651000208:v2690
AAGCTCGCCTGTATCTTAGTCTATGTTATCTCACTAATAAATTCGAATGCGGGCAAGCCAACATC
>ref651000208:v2691
AAGCTCGCCTGTATCTTAGTCTATGTTATCTCACTAATAAATTCGAATGCGAGCAAGCCAACATC
>ref651000208:v2692
AAGCTCGCCTGTATCTTAGTCTATGTTATCTCACTAATAAATTCGACAGCGGGGAAGCCAACATC
>ref651000208:v2693
AAGCTCGCCTGTATCTTAGTCTATGTTATCTCACTAATAAATTCGACAGCGGGCAAGCCAACATC
>ref651000208:v2694
AAGCTCGCCTGTATCTTAGTCTATGTTATCTCACTAATAAATTCGACAGCGAGCAAGCCAACATC
>ref651000208:v2695
AAGCTCGCCTGTATCTTAGTCTATGTTATCTCACTAATAAATTCGTTGGCGGGGAAGCCAACATC
>ref651000208:v2696
AAGCTCGCCTGTATCTTAGTCTATGTTATCTCACTAATAAATTCGTTGGCGGGCAAGCCAACATC
>ref651000208:v2697
AAGCTCGCCTGTATCTTAGTCTATGTTATCTCACTAATAAATTCGTTGGCGAGCAAGCCAACATC
>ref651000208:v2698
AAGCTCGCCTGTATCTTAGTCTATGTTATCTCACTAATAAATTCGCCGGCGGGGAAGCCAACATC
>ref651000208:v2699
AAGCTCGCCTGTATCTTAGTCTATGTTATCTCACTAATAAATTCGCCGGCGGGCAAGCCAACATC
>ref651000208:v2700
AAGCTCGCCTGTATCTTAGTCTATGTTATCTCACTAATAAATTCGCCGGCGAGCAAGCCAACATC
>ref651000208:v2701
AAGCTCGCCTGTATCTTAGTCCCCGTTGCATCAAGCATATCGTCGGGTGCGGGGAAGCCAACATC
>ref651000208:v2702
AAGCTCGCCTGTATCTTAGTCCCCGTTGCATCAAGCATATCGTCGGGTGCGGGCAAGCCAACATC
>ref651000208:v2703
AAGCTCGCCTGTATCTTAGTCCCCGTTGCATCAAGCATATCGTCGGGTGCGAGCAAGCCAACATC
>ref651000208:v2704
AAGCTCGCCTGTATCTTAGTCCCCGTTGCATCAAGCATATCGTCGAATGCGGGGAAGCCAACATC
>ref651000208:v2705
AAGCTCGCCTGTATCTTAGTCCCCGTTGCATCAAGCATATCGTCGAATGCGGGCAAGCCAACATC
>ref651000208:v2706
AAGCTCGCCTGTATCTTAGTCCCCGTTGCATCAAGCATATCGTCGAATGCGAGCAAGCCAACATC
>ref651000208:v2707
AAGCTCGCCTGTATCTTAGTCCCCGTTGCATCAAGCATATCGTCGACAGCGGGGAAGCCAACATC
>ref651000208:v2708
AAGCTCGCCTGTATCTTAGTCCCCGTTGCATCAAGCATATCGTCGACAGCGGGCAAGCCAACATC
>ref651000208:v2709
AAGCTCGCCTGTATCTTAGTCCCCGTTGCATCAAGCATATCGTCGACAGCGAGCAAGCCAACATC
>ref651000208:v2710
AAGCTCGCCTGTATCTTAGTCCCCGTTGCATCAAGCATATCGTCGTTGGCGGGGAAGCCAACATC
>ref651000208:v2711
AAGCTCGCCTGTATCTTAGTCCCCGTTGCATCAAGCATATCGTCGTTGGCGGGCAAGCCAACATC
>ref651000208:v2712
AAGCTCGCCTGTATCTTAGTCCCCGTTGCATCAAGCATATCGTCGTTGGCGAGCAAGCCAACATC
>ref651000208:v2713
AAGCTCGCCTGTATCTTAGTCCCCGTTGCATCAAGCATATCGTCGCCGGCGGGGAAGCCAACATC
>ref651000208:v2714
AAGCTCGCCTGTATCTTAGTCCCCGTTGCATCAAGCATATCGTCGCCGGCGGGCAAGCCAACATC
>ref651000208:v2715
AAGCTCGCCTGTATCTTAGTCCCCGTTGCATCAAGCATATCGTCGCCGGCGAGCAAGCCAACATC
>ref651000208:v2716
AAGCTCGCCTGTATCTTAGTCCCCGTTGCATCAAGCATAATCTCGGGTGCGGGGAAGCCAACATC
>ref651000208:v2717
AAGCTCGCCTGTATCTTAGTCCCCGTTGCATCAAGCATAATCTCGGGTGCGGGCAAGCCAACATC
>ref651000208:v2718
AAGCTCGCCTGTATCTTAGTCCCCGTTGCATCAAGCATAATCTCGGGTGCGAGCAAGCCAACATC
>ref651000208:v2719
AAGCTCGCCTGTATCTTAGTCCCCGTTGCATCAAGCATAATCTCGAATGCGGGGAAGCCAACATC
>ref651000208:v2720
AAGCTCGCCTGTATCTTAGTCCCCGTTGCATCAAGCATAATCTCGAATGCGGGCAAGCCAACATC
>ref651000208:v2721
AAGCTCGCCTGTATCTTAGTCCCCGTTGCATCAAGCATAATCTCGAATGCGAGCAAGCCAACATC
>ref651000208:v2722
AAGCTCGCCTGTATCTTAGTCCCCGTTGCATCAAGCATAATCTCGACAGCGGGGAAGCCAACATC
>ref651000208:v2723
AAGCTCGCCTGTATCTTAGTCCCCGTTGCATCAAGCATAATCTCGACAGCGGGCAAGCCAACATC
>ref651000208:v2724
AAGCTCGCCTGTATCTTAGTCCCCGTTGCATCAAGCATAATCTCGACAGCGAGCAAGCCAACATC
>ref651000208:v2725
AAGCTCGCCTGTATCTTAGTCCCCGTTGCATCAAGCATAATCTCGTTGGCGGGGAAGCCAACATC
>ref651000208:v2726
AAGCTCGCCTGTATCTTAGTCCCCGTTGCATCAAGCATAATCTCGTTGGCGGGCAAGCCAACATC
>ref651000208:v2727
AAGCTCGCCTGTATCTTAGTCCCCGTTGCATCAAGCATAATCTCGTTGGCGAGCAAGCCAACATC
>ref651000208:v2728
AAGCTCGCCTGTATCTTAGTCCCCGTTGCATCAAGCATAATCTCGCCGGCGGGGAAGCCAACATC
>ref651000208:v2729
AAGCTCGCCTGTATCTTAGTCCCCGTTGCATCAAGCATAATCTCGCCGGCGGGCAAGCCAACATC
>ref651000208:v2730
AAGCTCGCCTGTATCTTAGTCCCCGTTGCATCAAGCATAATCTCGCCGGCGAGCAAGCCAACATC
>ref651000208:v2731
AAGCTCGCCTGTATCTTAGTCCCCGTTGCATCAAGCATAAATTCGGGTGCGGGGAAGCCAACATC
>ref651000208:v2732
AAGCTCGCCTGTATCTTAGTCCCCGTTGCATCAAGCATAAATTCGGGTGCGGGCAAGCCAACATC
>ref651000208:v2733
AAGCTCGCCTGTATCTTAGTCCCCGTTGCATCAAGCATAAATTCGGGTGCGAGCAAGCCAACATC
>ref651000208:v2734
AAGCTCGCCTGTATCTTAGTCCCCGTTGCATCAAGCATAAATTCGAATGCGGGGAAGCCAACATC
>ref651000208:v2735
AAGCTCGCCTGTATCTTAGTCCCCGTTGCATCAAGCATAAATTCGAATGCGGGCAAGCCAACATC
>ref651000208:v2736
AAGCTCGCCTGTATCTTAGTCCCCGTTGCATCAAGCATAAATTCGAATGCGAGCAAGCCAACATC
>ref651000208:v2737
AAGCTCGCCTGTATCTTAGTCCCCGTTGCATCAAGCATAAATTCGACAGCGGGGAAGCCAACATC
>ref651000208:v2738
AAGCTCGCCTGTATCTTAGTCCCCGTTGCATCAAGCATAAATTCGACAGCGGGCAAGCCAACATC
>ref651000208:v2739
AAGCTCGCCTGTATCTTAGTCCCCGTTGCATCAAGCATAAATTCGACAGCGAGCAAGCCAACATC
>ref651000208:v2740
AAGCTCGCCTGTATCTTAGTCCCCGTTGCATCAAGCATAAATTCGTTGGCGGGGAAGCCAACATC
>ref651000208:v2741
AAGCTCGCCTGTATCTTAGTCCCCGTTGCATCAAGCATAAATTCGTTGGCGGGCAAGCCAACATC
>ref651000208:v2742
AAGCTCGCCTGTATCTTAGTCCCCGTTGCATCAAGCATAAATTCGTTGGCGAGCAAGCCAACATC
>ref651000208:v2743
AAGCTCGCCTGTATCTTAGTCCCCGTTGCATCAAGCATAAATTCGCCGGCGGGGAAGCCAACATC
>ref651000208:v2744
AAGCTCGCCTGTATCTTAGTCCCCGTTGCATCAAGCATAAATTCGCCGGCGGGCAAGCCAACATC
>ref651000208:v2745
AAGCTCGCCTGTATCTTAGTCCCCGTTGCATCAAGCATAAATTCGCCGGCGAGCAAGCCAACATC
>ref651000208:v2746
AAGCTCGCCTGTATCTTAGTCCCCGTTGCATCATACATATCGTCGGGTGCGGGGAAGCCAACATC
>ref651000208:v2747
AAGCTCGCCTGTATCTTAGTCCCCGTTGCATCATACATATCGTCGGGTGCGGGCAAGCCAACATC
>ref651000208:v2748
AAGCTCGCCTGTATCTTAGTCCCCGTTGCATCATACATATCGTCGGGTGCGAGCAAGCCAACATC
>ref651000208:v2749
AAGCTCGCCTGTATCTTAGTCCCCGTTGCATCATACATATCGTCGAATGCGGGGAAGCCAACATC
>ref651000208:v2750
AAGCTCGCCTGTATCTTAGTCCCCGTTGCATCATACATATCGTCGAATGCGGGCAAGCCAACATC
>ref651000208:v2751
AAGCTCGCCTGTATCTTAGTCCCCGTTGCATCATACATATCGTCGAATGCGAGCAAGCCAACATC
>ref651000208:v2752
AAGCTCGCCTGTATCTTAGTCCCCGTTGCATCATACATATCGTCGACAGCGGGGAAGCCAACATC
>ref651000208:v2753
AAGCTCGCCTGTATCTTAGTCCCCGTTGCATCATACATATCGTCGACAGCGGGCAAGCCAACATC
>ref651000208:v2754
AAGCTCGCCTGTATCTTAGTCCCCGTTGCATCATACATATCGTCGACAGCGAGCAAGCCAACATC
>ref651000208:v2755
AAGCTCGCCTGTATCTTAGTCCCCGTTGCATCATACATATCGTCGTTGGCGGGGAAGCCAACATC
>ref651000208:v2756
AAGCTCGCCTGTATCTTAGTCCCCGTTGCATCATACATATCGTCGTTGGCGGGCAAGCCAACATC
>ref651000208:v2757
AAGCTCGCCTGTATCTTAGTCCCCGTTGCATCATACATATCGTCGTTGGCGAGCAAGCCAACATC
>ref651000208:v2758
AAGCTCGCCTGTATCTTAGTCCCCGTTGCATCATACATATCGTCGCCGGCGGGGAAGCCAACATC
>ref651000208:v2759
AAGCTCGCCTGTATCTTAGTCCCCGTTGCATCATACATATCGTCGCCGGCGGGCAAGCCAACATC
>ref651000208:v2760
AAGCTCGCCTGTATCTTAGTCCCCGTTGCATCATACATATCGTCGCCGGCGAGCAAGCCAACATC
>ref651000208:v2761
AAGCTCGCCTGTATCTTAGTCCCCGTTGCATCATACATAATCTCGGGTGCGGGGAAGCCAACATC
>ref651000208:v2762
AAGCTCGCCTGTATCTTAGTCCCCGTTGCATCATACATAATCTCGGGTGCGGGCAAGCCAACATC
>ref651000208:v2763
AAGCTCGCCTGTATCTTAGTCCCCGTTGCATCATACATAATCTCGGGTGCGAGCAAGCCAACATC
>ref651000208:v2764
AAGCTCGCCTGTATCTTAGTCCCCGTTGCATCATACATAATCTCGAATGCGGGGAAGCCAACATC
>ref651000208:v2765
AAGCTCGCCTGTATCTTAGTCCCCGTTGCATCATACATAATCTCGAATGCGGGCAAGCCAACATC
>ref651000208:v2766
AAGCTCGCCTGTATCTTAGTCCCCGTTGCATCATACATAATCTCGAATGCGAGCAAGCCAACATC
>ref651000208:v2767
AAGCTCGCCTGTATCTTAGTCCCCGTTGCATCATACATAATCTCGACAGCGGGGAAGCCAACATC
>ref651000208:v2768
AAGCTCGCCTGTATCTTAGTCCCCGTTGCATCATACATAATCTCGACAGCGGGCAAGCCAACATC
>ref651000208:v2769
AAGCTCGCCTGTATCTTAGTCCCCGTTGCATCATACATAATCTCGACAGCGAGCAAGCCAACATC
>ref651000208:v2770
AAGCTCGCCTGTATCTTAGTCCCCGTTGCATCATACATAATCTCGTTGGCGGGGAAGCCAACATC
>ref651000208:v2771
AAGCTCGCCTGTATCTTAGTCCCCGTTGCATCATACATAATCTCGTTGGCGGGCAAGCCAACATC
>ref651000208:v2772
AAGCTCGCCTGTATCTTAGTCCCCGTTGCATCATACATAATCTCGTTGGCGAGCAAGCCAACATC
>ref651000208:v2773
AAGCTCGCCTGTATCTTAGTCCCCGTTGCATCATACATAATCTCGCCGGCGGGGAAGCCAACATC
>ref651000208:v2774
AAGCTCGCCTGTATCTTAGTCCCCGTTGCATCATACATAATCTCGCCGGCGGGCAAGCCAACATC
>ref651000208:v2775
AAGCTCGCCTGTATCTTAGTCCCCGTTGCATCATACATAATCTCGCCGGCGAGCAAGCCAACATC
>ref651000208:v2776
AAGCTCGCCTGTATCTTAGTCCCCGTTGCATCATACATAAATTCGGGTGCGGGGAAGCCAACATC
>ref651000208:v2777
AAGCTCGCCTGTATCTTAGTCCCCGTTGCATCATACATAAATTCGGGTGCGGGCAAGCCAACATC
>ref651000208:v2778
AAGCTCGCCTGTATCTTAGTCCCCGTTGCATCATACATAAATTCGGGTGCGAGCAAGCCAACATC
>ref651000208:v2779
AAGCTCGCCTGTATCTTAGTCCCCGTTGCATCATACATAAATTCGAATGCGGGGAAGCCAACATC
>ref651000208:v2780
AAGCTCGCCTGTATCTTAGTCCCCGTTGCATCATACATAAATTCGAATGCGGGCAAGCCAACATC
>ref651000208:v2781
AAGCTCGCCTGTATCTTAGTCCCCGTTGCATCATACATAAATTCGAATGCGAGCAAGCCAACATC
>ref651000208:v2782
AAGCTCGCCTGTATCTTAGTCCCCGTTGCATCATACATAAATTCGACAGCGGGGAAGCCAACATC
>ref651000208:v2783
AAGCTCGCCTGTATCTTAGTCCCCGTTGCATCATACATAAATTCGACAGCGGGCAAGCCAACATC
>ref651000208:v2784
AAGCTCGCCTGTATCTTAGTCCCCGTTGCATCATACATAAATTCGACAGCGAGCAAGCCAACATC
>ref651000208:v2785
AAGCTCGCCTGTATCTTAGTCCCCGTTGCATCATACATAAATTCGTTGGCGGGGAAGCCAACATC
>ref651000208:v2786
AAGCTCGCCTGTATCTTAGTCCCCGTTGCATCATACATAAATTCGTTGGCGGGCAAGCCAACATC
>ref651000208:v2787
AAGCTCGCCTGTATCTTAGTCCCCGTTGCATCATACATAAATTCGTTGGCGAGCAAGCCAACATC
>ref651000208:v2788
AAGCTCGCCTGTATCTTAGTCCCCGTTGCATCATACATAAATTCGCCGGCGGGGAAGCCAACATC
>ref651000208:v2789
AAGCTCGCCTGTATCTTAGTCCCCGTTGCATCATACATAAATTCGCCGGCGGGCAAGCCAACATC
>ref651000208:v2790
AAGCTCGCCTGTATCTTAGTCCCCGTTGCATCATACATAAATTCGCCGGCGAGCAAGCCAACATC
>ref651000208:v2791
AAGCTCGCCTGTATCTTAGTCCCCGTTGCATCAGCTATATCGTCGGGTGCGGGGAAGCCAACATC
>ref651000208:v2792
AAGCTCGCCTGTATCTTAGTCCCCGTTGCATCAGCTATATCGTCGGGTGCGGGCAAGCCAACATC
>ref651000208:v2793
AAGCTCGCCTGTATCTTAGTCCCCGTTGCATCAGCTATATCGTCGGGTGCGAGCAAGCCAACATC
>ref651000208:v2794
AAGCTCGCCTGTATCTTAGTCCCCGTTGCATCAGCTATATCGTCGAATGCGGGGAAGCCAACATC
>ref651000208:v2795
AAGCTCGCCTGTATCTTAGTCCCCGTTGCATCAGCTATATCGTCGAATGCGGGCAAGCCAACATC
>ref651000208:v2796
AAGCTCGCCTGTATCTTAGTCCCCGTTGCATCAGCTATATCGTCGAATGCGAGCAAGCCAACATC
>ref651000208:v2797
AAGCTCGCCTGTATCTTAGTCCCCGTTGCATCAGCTATATCGTCGACAGCGGGGAAGCCAACATC
>ref651000208:v2798
AAGCTCGCCTGTATCTTAGTCCCCGTTGCATCAGCTATATCGTCGACAGCGGGCAAGCCAACATC
>ref651000208:v2799
AAGCTCGCCTGTATCTTAGTCCCCGTTGCATCAGCTATATCGTCGACAGCGAGCAAGCCAACATC
>ref651000208:v2800
AAGCTCGCCTGTATCTTAGTCCCCGTTGCATCAGCTATATCGTCGTTGGCGGGGAAGCCAACATC
>ref651000208:v2801
AAGCTCGCCTGTATCTTAGTCCCCGTTGCATCAGCTATATCGTCGTTGGCGGGCAAGCCAACATC
>ref651000208:v2802
AAGCTCGCCTGTATCTTAGTCCCCGTTGCATCAGCTATATCGTCGTTGGCGAGCAAGCCAACATC
>ref651000208:v2803
AAGCTCGCCTGTATCTTAGTCCCCGTTGCATCAGCTATATCGTCGCCGGCGGGGAAGCCAACATC
>ref651000208:v2804
AAGCTCGCCTGTATCTTAGTCCCCGTTGCATCAGCTATATCGTCGCCGGCGGGCAAGCCAACATC
>ref651000208:v2805
AAGCTCGCCTGTATCTTAGTCCCCGTTGCATCAGCTATATCGTCGCCGGCGAGCAAGCCAACATC
>ref651000208:v2806
AAGCTCGCCTGTATCTTAGTCCCCGTTGCATCAGCTATAATCTCGGGTGCGGGGAAGCCAACATC
>ref651000208:v2807
AAGCTCGCCTGTATCTTAGTCCCCGTTGCATCAGCTATAATCTCGGGTGCGGGCAAGCCAACATC
>ref651000208:v2808
AAGCTCGCCTGTATCTTAGTCCCCGTTGCATCAGCTATAATCTCGGGTGCGAGCAAGCCAACATC
>ref651000208:v2809
AAGCTCGCCTGTATCTTAGTCCCCGTTGCATCAGCTATAATCTCGAATGCGGGGAAGCCAACATC
>ref651000208:v2810
AAGCTCGCCTGTATCTTAGTCCCCGTTGCATCAGCTATAATCTCGAATGCGGGCAAGCCAACATC
>ref651000208:v2811
AAGCTCGCCTGTATCTTAGTCCCCGTTGCATCAGCTATAATCTCGAATGCGAGCAAGCCAACATC
>ref651000208:v2812
AAGCTCGCCTGTATCTTAGTCCCCGTTGCATCAGCTATAATCTCGACAGCGGGGAAGCCAACATC
>ref651000208:v2813
AAGCTCGCCTGTATCTTAGTCCCCGTTGCATCAGCTATAATCTCGACAGCGGGCAAGCCAACATC
>ref651000208:v2814
AAGCTCGCCTGTATCTTAGTCCCCGTTGCATCAGCTATAATCTCGACAGCGAGCAAGCCAACATC
>ref651000208:v2815
AAGCTCGCCTGTATCTTAGTCCCCGTTGCATCAGCTATAATCTCGTTGGCGGGGAAGCCAACATC
>ref651000208:v2816
AAGCTCGCCTGTATCTTAGTCCCCGTTGCATCAGCTATAATCTCGTTGGCGGGCAAGCCAACATC
>ref651000208:v2817
AAGCTCGCCTGTATCTTAGTCCCCGTTGCATCAGCTATAATCTCGTTGGCGAGCAAGCCAACATC
>ref651000208:v2818
AAGCTCGCCTGTATCTTAGTCCCCGTTGCATCAGCTATAATCTCGCCGGCGGGGAAGCCAACATC
>ref651000208:v2819
AAGCTCGCCTGTATCTTAGTCCCCGTTGCATCAGCTATAATCTCGCCGGCGGGCAAGCCAACATC
>ref651000208:v2820
AAGCTCGCCTGTATCTTAGTCCCCGTTGCATCAGCTATAATCTCGCCGGCGAGCAAGCCAACATC
>ref651000208:v2821
AAGCTCGCCTGTATCTTAGTCCCCGTTGCATCAGCTATAAATTCGGGTGCGGGGAAGCCAACATC
>ref651000208:v2822
AAGCTCGCCTGTATCTTAGTCCCCGTTGCATCAGCTATAAATTCGGGTGCGGGCAAGCCAACATC
>ref651000208:v2823
AAGCTCGCCTGTATCTTAGTCCCCGTTGCATCAGCTATAAATTCGGGTGCGAGCAAGCCAACATC
>ref651000208:v2824
AAGCTCGCCTGTATCTTAGTCCCCGTTGCATCAGCTATAAATTCGAATGCGGGGAAGCCAACATC
>ref651000208:v2825
AAGCTCGCCTGTATCTTAGTCCCCGTTGCATCAGCTATAAATTCGAATGCGGGCAAGCCAACATC
>ref651000208:v2826
AAGCTCGCCTGTATCTTAGTCCCCGTTGCATCAGCTATAAATTCGAATGCGAGCAAGCCAACATC
>ref651000208:v2827
AAGCTCGCCTGTATCTTAGTCCCCGTTGCATCAGCTATAAATTCGACAGCGGGGAAGCCAACATC
>ref651000208:v2828
AAGCTCGCCTGTATCTTAGTCCCCGTTGCATCAGCTATAAATTCGACAGCGGGCAAGCCAACATC
>ref651000208:v2829
AAGCTCGCCTGTATCTTAGTCCCCGTTGCATCAGCTATAAATTCGACAGCGAGCAAGCCAACATC
>ref651000208:v2830
AAGCTCGCCTGTATCTTAGTCCCCGTTGCATCAGCTATAAATTCGTTGGCGGGGAAGCCAACATC
>ref651000208:v2831
AAGCTCGCCTGTATCTTAGTCCCCGTTGCATCAGCTATAAATTCGTTGGCGGGCAAGCCAACATC
>ref651000208:v2832
AAGCTCGCCTGTATCTTAGTCCCCGTTGCATCAGCTATAAATTCGTTGGCGAGCAAGCCAACATC
>ref651000208:v2833
AAGCTCGCCTGTATCTTAGTCCCCGTTGCATCAGCTATAAATTCGCCGGCGGGGAAGCCAACATC
>ref651000208:v2834
AAGCTCGCCTGTATCTTAGTCCCCGTTGCATCAGCTATAAATTCGCCGGCGGGCAAGCCAACATC
>ref651000208:v2835
AAGCTCGCCTGTATCTTAGTCCCCGTTGCATCAGCTATAAATTCGCCGGCGAGCAAGCCAACATC
>ref651000208:v2836
AAGCTCGCCTGTATCTTAGTCCCCGTTGCATCACCCATATCGTCGGGTGCGGGGAAGCCAACATC
>ref651000208:v2837
AAGCTCGCCTGTATCTTAGTCCCCGTTGCATCACCCATATCGTCGGGTGCGGGCAAGCCAACATC
>ref651000208:v2838
AAGCTCGCCTGTATCTTAGTCCCCGTTGCATCACCCATATCGTCGGGTGCGAGCAAGCCAACATC
>ref651000208:v2839
AAGCTCGCCTGTATCTTAGTCCCCGTTGCATCACCCATATCGTCGAATGCGGGGAAGCCAACATC
>ref651000208:v2840
AAGCTCGCCTGTATCTTAGTCCCCGTTGCATCACCCATATCGTCGAATGCGGGCAAGCCAACATC
>ref651000208:v2841
AAGCTCGCCTGTATCTTAGTCCCCGTTGCATCACCCATATCGTCGAATGCGAGCAAGCCAACATC
>ref651000208:v2842
AAGCTCGCCTGTATCTTAGTCCCCGTTGCATCACCCATATCGTCGACAGCGGGGAAGCCAACATC
>ref651000208:v2843
AAGCTCGCCTGTATCTTAGTCCCCGTTGCATCACCCATATCGTCGACAGCGGGCAAGCCAACATC
>ref651000208:v2844
AAGCTCGCCTGTATCTTAGTCCCCGTTGCATCACCCATATCGTCGACAGCGAGCAAGCCAACATC
>ref651000208:v2845
AAGCTCGCCTGTATCTTAGTCCCCGTTGCATCACCCATATCGTCGTTGGCGGGGAAGCCAACATC
>ref651000208:v2846
AAGCTCGCCTGTATCTTAGTCCCCGTTGCATCACCCATATCGTCGTTGGCGGGCAAGCCAACATC
>ref651000208:v2847
AAGCTCGCCTGTATCTTAGTCCCCGTTGCATCACCCATATCGTCGTTGGCGAGCAAGCCAACATC
>ref651000208:v2848
AAGCTCGCCTGTATCTTAGTCCCCGTTGCATCACCCATATCGTCGCCGGCGGGGAAGCCAACATC
>ref651000208:v2849
AAGCTCGCCTGTATCTTAGTCCCCGTTGCATCACCCATATCGTCGCCGGCGGGCAAGCCAACATC
>ref651000208:v2850
AAGCTCGCCTGTATCTTAGTCCCCGTTGCATCACCCATATCGTCGCCGGCGAGCAAGCCAACATC
>ref651000208:v2851
AAGCTCGCCTGTATCTTAGTCCCCGTTGCATCACCCATAATCTCGGGTGCGGGGAAGCCAACATC
>ref651000208:v2852
AAGCTCGCCTGTATCTTAGTCCCCGTTGCATCACCCATAATCTCGGGTGCGGGCAAGCCAACATC
>ref651000208:v2853
AAGCTCGCCTGTATCTTAGTCCCCGTTGCATCACCCATAATCTCGGGTGCGAGCAAGCCAACATC
>ref651000208:v2854
AAGCTCGCCTGTATCTTAGTCCCCGTTGCATCACCCATAATCTCGAATGCGGGGAAGCCAACATC
>ref651000208:v2855
AAGCTCGCCTGTATCTTAGTCCCCGTTGCATCACCCATAATCTCGAATGCGGGCAAGCCAACATC
>ref651000208:v2856
AAGCTCGCCTGTATCTTAGTCCCCGTTGCATCACCCATAATCTCGAATGCGAGCAAGCCAACATC
>ref651000208:v2857
AAGCTCGCCTGTATCTTAGTCCCCGTTGCATCACCCATAATCTCGACAGCGGGGAAGCCAACATC
>ref651000208:v2858
AAGCTCGCCTGTATCTTAGTCCCCGTTGCATCACCCATAATCTCGACAGCGGGCAAGCCAACATC
>ref651000208:v2859
AAGCTCGCCTGTATCTTAGTCCCCGTTGCATCACCCATAATCTCGACAGCGAGCAAGCCAACATC
>ref651000208:v2860
AAGCTCGCCTGTATCTTAGTCCCCGTTGCATCACCCATAATCTCGTTGGCGGGGAAGCCAACATC
>ref651000208:v2861
AAGCTCGCCTGTATCTTAGTCCCCGTTGCATCACCCATAATCTCGTTGGCGGGCAAGCCAACATC
>ref651000208:v2862
AAGCTCGCCTGTATCTTAGTCCCCGTTGCATCACCCATAATCTCGTTGGCGAGCAAGCCAACATC
>ref651000208:v2863
AAGCTCGCCTGTATCTTAGTCCCCGTTGCATCACCCATAATCTCGCCGGCGGGGAAGCCAACATC
>ref651000208:v2864
AAGCTCGCCTGTATCTTAGTCCCCGTTGCATCACCCATAATCTCGCCGGCGGGCAAGCCAACATC
>ref651000208:v2865
AAGCTCGCCTGTATCTTAGTCCCCGTTGCATCACCCATAATCTCGCCGGCGAGCAAGCCAACATC
>ref651000208:v2866
AAGCTCGCCTGTATCTTAGTCCCCGTTGCATCACCCATAAATTCGGGTGCGGGGAAGCCAACATC
>ref651000208:v2867
AAGCTCGCCTGTATCTTAGTCCCCGTTGCATCACCCATAAATTCGGGTGCGGGCAAGCCAACATC
>ref651000208:v2868
AAGCTCGCCTGTATCTTAGTCCCCGTTGCATCACCCATAAATTCGGGTGCGAGCAAGCCAACATC
>ref651000208:v2869
AAGCTCGCCTGTATCTTAGTCCCCGTTGCATCACCCATAAATTCGAATGCGGGGAAGCCAACATC
>ref651000208:v2870
AAGCTCGCCTGTATCTTAGTCCCCGTTGCATCACCCATAAATTCGAATGCGGGCAAGCCAACATC
>ref651000208:v2871
AAGCTCGCCTGTATCTTAGTCCCCGTTGCATCACCCATAAATTCGAATGCGAGCAAGCCAACATC
>ref651000208:v2872
AAGCTCGCCTGTATCTTAGTCCCCGTTGCATCACCCATAAATTCGACAGCGGGGAAGCCAACATC
>ref651000208:v2873
AAGCTCGCCTGTATCTTAGTCCCCGTTGCATCACCCATAAATTCGACAGCGGGCAAGCCAACATC
>ref651000208:v2874
AAGCTCGCCTGTATCTTAGTCCCCGTTGCATCACCCATAAATTCGACAGCGAGCAAGCCAACATC
>ref651000208:v2875
AAGCTCGCCTGTATCTTAGTCCCCGTTGCATCACCCATAAATTCGTTGGCGGGGAAGCCAACATC
>ref651000208:v2876
AAGCTCGCCTGTATCTTAGTCCCCGTTGCATCACCCATAAATTCGTTGGCGGGCAAGCCAACATC
>ref651000208:v2877
AAGCTCGCCTGTATCTTAGTCCCCGTTGCATCACCCATAAATTCGTTGGCGAGCAAGCCAACATC
>ref651000208:v2878
AAGCTCGCCTGTATCTTAGTCCCCGTTGCATCACCCATAAATTCGCCGGCGGGGAAGCCAACATC
>ref651000208:v2879
AAGCTCGCCTGTATCTTAGTCCCCGTTGCATCACCCATAAATTCGCCGGCGGGCAAGCCAACATC
>ref651000208:v2880
AAGCTCGCCTGTATCTTAGTCCCCGTTGCATCACCCATAAATTCGCCGGCGAGCAAGCCAACATC
>ref651000208:v2881
AAGCTCGCCTGTATCTTAGTCCCCGTTGCATCACTAATATCGTCGGGTGCGGGGAAGCCAACATC
>ref651000208:v2882
AAGCTCGCCTGTATCTTAGTCCCCGTTGCATCACTAATATCGTCGGGTGCGGGCAAGCCAACATC
>ref651000208:v2883
AAGCTCGCCTGTATCTTAGTCCCCGTTGCATCACTAATATCGTCGGGTGCGAGCAAGCCAACATC
>ref651000208:v2884
AAGCTCGCCTGTATCTTAGTCCCCGTTGCATCACTAATATCGTCGAATGCGGGGAAGCCAACATC
>ref651000208:v2885
AAGCTCGCCTGTATCTTAGTCCCCGTTGCATCACTAATATCGTCGAATGCGGGCAAGCCAACATC
>ref651000208:v2886
AAGCTCGCCTGTATCTTAGTCCCCGTTGCATCACTAATATCGTCGAATGCGAGCAAGCCAACATC
>ref651000208:v2887
AAGCTCGCCTGTATCTTAGTCCCCGTTGCATCACTAATATCGTCGACAGCGGGGAAGCCAACATC
>ref651000208:v2888
AAGCTCGCCTGTATCTTAGTCCCCGTTGCATCACTAATATCGTCGACAGCGGGCAAGCCAACATC
>ref651000208:v2889
AAGCTCGCCTGTATCTTAGTCCCCGTTGCATCACTAATATCGTCGACAGCGAGCAAGCCAACATC
>ref651000208:v2890
AAGCTCGCCTGTATCTTAGTCCCCGTTGCATCACTAATATCGTCGTTGGCGGGGAAGCCAACATC
>ref651000208:v2891
AAGCTCGCCTGTATCTTAGTCCCCGTTGCATCACTAATATCGTCGTTGGCGGGCAAGCCAACATC
>ref651000208:v2892
AAGCTCGCCTGTATCTTAGTCCCCGTTGCATCACTAATATCGTCGTTGGCGAGCAAGCCAACATC
>ref651000208:v2893
AAGCTCGCCTGTATCTTAGTCCCCGTTGCATCACTAATATCGTCGCCGGCGGGGAAGCCAACATC
>ref651000208:v2894
AAGCTCGCCTGTATCTTAGTCCCCGTTGCATCACTAATATCGTCGCCGGCGGGCAAGCCAACATC
>ref651000208:v2895
AAGCTCGCCTGTATCTTAGTCCCCGTTGCATCACTAATATCGTCGCCGGCGAGCAAGCCAACATC
>ref651000208:v2896
AAGCTCGCCTGTATCTTAGTCCCCGTTGCATCACTAATAATCTCGGGTGCGGGGAAGCCAACATC
>ref651000208:v2897
AAGCTCGCCTGTATCTTAGTCCCCGTTGCATCACTAATAATCTCGGGTGCGGGCAAGCCAACATC
>ref651000208:v2898
AAGCTCGCCTGTATCTTAGTCCCCGTTGCATCACTAATAATCTCGGGTGCGAGCAAGCCAACATC
>ref651000208:v2899
AAGCTCGCCTGTATCTTAGTCCCCGTTGCATCACTAATAATCTCGAATGCGGGGAAGCCAACATC
>ref651000208:v2900
AAGCTCGCCTGTATCTTAGTCCCCGTTGCATCACTAATAATCTCGAATGCGGGCAAGCCAACATC
>ref651000208:v2901
AAGCTCGCCTGTATCTTAGTCCCCGTTGCATCACTAATAATCTCGAATGCGAGCAAGCCAACATC
>ref651000208:v2902
AAGCTCGCCTGTATCTTAGTCCCCGTTGCATCACTAATAATCTCGACAGCGGGGAAGCCAACATC
>ref651000208:v2903
AAGCTCGCCTGTATCTTAGTCCCCGTTGCATCACTAATAATCTCGACAGCGGGCAAGCCAACATC
>ref651000208:v2904
AAGCTCGCCTGTATCTTAGTCCCCGTTGCATCACTAATAATCTCGACAGCGAGCAAGCCAACATC
>ref651000208:v2905
AAGCTCGCCTGTATCTTAGTCCCCGTTGCATCACTAATAATCTCGTTGGCGGGGAAGCCAACATC
>ref651000208:v2906
AAGCTCGCCTGTATCTTAGTCCCCGTTGCATCACTAATAATCTCGTTGGCGGGCAAGCCAACATC
>ref651000208:v2907
AAGCTCGCCTGTATCTTAGTCCCCGTTGCATCACTAATAATCTCGTTGGCGAGCAAGCCAACATC
>ref651000208:v2908
AAGCTCGCCTGTATCTTAGTCCCCGTTGCATCACTAATAATCTCGCCGGCGGGGAAGCCAACATC
>ref651000208:v2909
AAGCTCGCCTGTATCTTAGTCCCCGTTGCATCACTAATAATCTCGCCGGCGGGCAAGCCAACATC
>ref651000208:v2910
AAGCTCGCCTGTATCTTAGTCCCCGTTGCATCACTAATAATCTCGCCGGCGAGCAAGCCAACATC
>ref651000208:v2911
AAGCTCGCCTGTATCTTAGTCCCCGTTGCATCACTAATAAATTCGGGTGCGGGGAAGCCAACATC
>ref651000208:v2912
AAGCTCGCCTGTATCTTAGTCCCCGTTGCATCACTAATAAATTCGGGTGCGGGCAAGCCAACATC
>ref651000208:v2913
AAGCTCGCCTGTATCTTAGTCCCCGTTGCATCACTAATAAATTCGGGTGCGAGCAAGCCAACATC
>ref651000208:v2914
AAGCTCGCCTGTATCTTAGTCCCCGTTGCATCACTAATAAATTCGAATGCGGGGAAGCCAACATC
>ref651000208:v2915
AAGCTCGCCTGTATCTTAGTCCCCGTTGCATCACTAATAAATTCGAATGCGGGCAAGCCAACATC
>ref651000208:v2916
AAGCTCGCCTGTATCTTAGTCCCCGTTGCATCACTAATAAATTCGAATGCGAGCAAGCCAACATC
>ref651000208:v2917
AAGCTCGCCTGTATCTTAGTCCCCGTTGCATCACTAATAAATTCGACAGCGGGGAAGCCAACATC
>ref651000208:v2918
AAGCTCGCCTGTATCTTAGTCCCCGTTGCATCACTAATAAATTCGACAGCGGGCAAGCCAACATC
>ref651000208:v2919
AAGCTCGCCTGTATCTTAGTCCCCGTTGCATCACTAATAAATTCGACAGCGAGCAAGCCAACATC
>ref651000208:v2920
AAGCTCGCCTGTATCTTAGTCCCCGTTGCATCACTAATAAATTCGTTGGCGGGGAAGCCAACATC
>ref651000208:v2921
AAGCTCGCCTGTATCTTAGTCCCCGTTGCATCACTAATAAATTCGTTGGCGGGCAAGCCAACATC
>ref651000208:v2922
AAGCTCGCCTGTATCTTAGTCCCCGTTGCATCACTAATAAATTCGTTGGCGAGCAAGCCAACATC
>ref651000208:v2923
AAGCTCGCCTGTATCTTAGTCCCCGTTGCATCACTAATAAATTCGCCGGCGGGGAAGCCAACATC
>ref651000208:v2924
AAGCTCGCCTGTATCTTAGTCCCCGTTGCATCACTAATAAATTCGCCGGCGGGCAAGCCAACATC
>ref651000208:v2925
AAGCTCGCCTGTATCTTAGTCCCCGTTGCATCACTAATAAATTCGCCGGCGAGCAAGCCAACATC
>ref651000208:v2926
AAGCTCGCCTGTATCTTAGTCCCCGTTTTCTCAAGCATATCGTCGGGTGCGGGGAAGCCAACATC
>ref651000208:v2927
AAGCTCGCCTGTATCTTAGTCCCCGTTTTCTCAAGCATATCGTCGGGTGCGGGCAAGCCAACATC
>ref651000208:v2928
AAGCTCGCCTGTATCTTAGTCCCCGTTTTCTCAAGCATATCGTCGGGTGCGAGCAAGCCAACATC
>ref651000208:v2929
AAGCTCGCCTGTATCTTAGTCCCCGTTTTCTCAAGCATATCGTCGAATGCGGGGAAGCCAACATC
>ref651000208:v2930
AAGCTCGCCTGTATCTTAGTCCCCGTTTTCTCAAGCATATCGTCGAATGCGGGCAAGCCAACATC
>ref651000208:v2931
AAGCTCGCCTGTATCTTAGTCCCCGTTTTCTCAAGCATATCGTCGAATGCGAGCAAGCCAACATC
>ref651000208:v2932
AAGCTCGCCTGTATCTTAGTCCCCGTTTTCTCAAGCATATCGTCGACAGCGGGGAAGCCAACATC
>ref651000208:v2933
AAGCTCGCCTGTATCTTAGTCCCCGTTTTCTCAAGCATATCGTCGACAGCGGGCAAGCCAACATC
>ref651000208:v2934
AAGCTCGCCTGTATCTTAGTCCCCGTTTTCTCAAGCATATCGTCGACAGCGAGCAAGCCAACATC
>ref651000208:v2935
AAGCTCGCCTGTATCTTAGTCCCCGTTTTCTCAAGCATATCGTCGTTGGCGGGGAAGCCAACATC
>ref651000208:v2936
AAGCTCGCCTGTATCTTAGTCCCCGTTTTCTCAAGCATATCGTCGTTGGCGGGCAAGCCAACATC
>ref651000208:v2937
AAGCTCGCCTGTATCTTAGTCCCCGTTTTCTCAAGCATATCGTCGTTGGCGAGCAAGCCAACATC
>ref651000208:v2938
AAGCTCGCCTGTATCTTAGTCCCCGTTTTCTCAAGCATATCGTCGCCGGCGGGGAAGCCAACATC
>ref651000208:v2939
AAGCTCGCCTGTATCTTAGTCCCCGTTTTCTCAAGCATATCGTCGCCGGCGGGCAAGCCAACATC
>ref651000208:v2940
AAGCTCGCCTGTATCTTAGTCCCCGTTTTCTCAAGCATATCGTCGCCGGCGAGCAAGCCAACATC
>ref651000208:v2941
AAGCTCGCCTGTATCTTAGTCCCCGTTTTCTCAAGCATAATCTCGGGTGCGGGGAAGCCAACATC
>ref651000208:v2942
AAGCTCGCCTGTATCTTAGTCCCCGTTTTCTCAAGCATAATCTCGGGTGCGGGCAAGCCAACATC
>ref651000208:v2943
AAGCTCGCCTGTATCTTAGTCCCCGTTTTCTCAAGCATAATCTCGGGTGCGAGCAAGCCAACATC
>ref651000208:v2944
AAGCTCGCCTGTATCTTAGTCCCCGTTTTCTCAAGCATAATCTCGAATGCGGGGAAGCCAACATC
>ref651000208:v2945
AAGCTCGCCTGTATCTTAGTCCCCGTTTTCTCAAGCATAATCTCGAATGCGGGCAAGCCAACATC
>ref651000208:v2946
AAGCTCGCCTGTATCTTAGTCCCCGTTTTCTCAAGCATAATCTCGAATGCGAGCAAGCCAACATC
>ref651000208:v2947
AAGCTCGCCTGTATCTTAGTCCCCGTTTTCTCAAGCATAATCTCGACAGCGGGGAAGCCAACATC
>ref651000208:v2948
AAGCTCGCCTGTATCTTAGTCCCCGTTTTCTCAAGCATAATCTCGACAGCGGGCAAGCCAACATC
>ref651000208:v2949
AAGCTCGCCTGTATCTTAGTCCCCGTTTTCTCAAGCATAATCTCGACAGCGAGCAAGCCAACATC
>ref651000208:v2950
AAGCTCGCCTGTATCTTAGTCCCCGTTTTCTCAAGCATAATCTCGTTGGCGGGGAAGCCAACATC
>ref651000208:v2951
AAGCTCGCCTGTATCTTAGTCCCCGTTTTCTCAAGCATAATCTCGTTGGCGGGCAAGCCAACATC
>ref651000208:v2952
AAGCTCGCCTGTATCTTAGTCCCCGTTTTCTCAAGCATAATCTCGTTGGCGAGCAAGCCAACATC
>ref651000208:v2953
AAGCTCGCCTGTATCTTAGTCCCCGTTTTCTCAAGCATAATCTCGCCGGCGGGGAAGCCAACATC
>ref651000208:v2954
AAGCTCGCCTGTATCTTAGTCCCCGTTTTCTCAAGCATAATCTCGCCGGCGGGCAAGCCAACATC
>ref651000208:v2955
AAGCTCGCCTGTATCTTAGTCCCCGTTTTCTCAAGCATAATCTCGCCGGCGAGCAAGCCAACATC
>ref651000208:v2956
AAGCTCGCCTGTATCTTAGTCCCCGTTTTCTCAAGCATAAATTCGGGTGCGGGGAAGCCAACATC
>ref651000208:v2957
AAGCTCGCCTGTATCTTAGTCCCCGTTTTCTCAAGCATAAATTCGGGTGCGGGCAAGCCAACATC
>ref651000208:v2958
AAGCTCGCCTGTATCTTAGTCCCCGTTTTCTCAAGCATAAATTCGGGTGCGAGCAAGCCAACATC
>ref651000208:v2959
AAGCTCGCCTGTATCTTAGTCCCCGTTTTCTCAAGCATAAATTCGAATGCGGGGAAGCCAACATC
>ref651000208:v2960
AAGCTCGCCTGTATCTTAGTCCCCGTTTTCTCAAGCATAAATTCGAATGCGGGCAAGCCAACATC
>ref651000208:v2961
AAGCTCGCCTGTATCTTAGTCCCCGTTTTCTCAAGCATAAATTCGAATGCGAGCAAGCCAACATC
>ref651000208:v2962
AAGCTCGCCTGTATCTTAGTCCCCGTTTTCTCAAGCATAAATTCGACAGCGGGGAAGCCAACATC
>ref651000208:v2963
AAGCTCGCCTGTATCTTAGTCCCCGTTTTCTCAAGCATAAATTCGACAGCGGGCAAGCCAACATC
>ref651000208:v2964
AAGCTCGCCTGTATCTTAGTCCCCGTTTTCTCAAGCATAAATTCGACAGCGAGCAAGCCAACATC
>ref651000208:v2965
AAGCTCGCCTGTATCTTAGTCCCCGTTTTCTCAAGCATAAATTCGTTGGCGGGGAAGCCAACATC
>ref651000208:v2966
AAGCTCGCCTGTATCTTAGTCCCCGTTTTCTCAAGCATAAATTCGTTGGCGGGCAAGCCAACATC
>ref651000208:v2967
AAGCTCGCCTGTATCTTAGTCCCCGTTTTCTCAAGCATAAATTCGTTGGCGAGCAAGCCAACATC
>ref651000208:v2968
AAGCTCGCCTGTATCTTAGTCCCCGTTTTCTCAAGCATAAATTCGCCGGCGGGGAAGCCAACATC
>ref651000208:v2969
AAGCTCGCCTGTATCTTAGTCCCCGTTTTCTCAAGCATAAATTCGCCGGCGGGCAAGCCAACATC
>ref651000208:v2970
AAGCTCGCCTGTATCTTAGTCCCCGTTTTCTCAAGCATAAATTCGCCGGCGAGCAAGCCAACATC
>ref651000208:v2971
AAGCTCGCCTGTATCTTAGTCCCCGTTTTCTCATACATATCGTCGGGTGCGGGGAAGCCAACATC
>ref651000208:v2972
AAGCTCGCCTGTATCTTAGTCCCCGTTTTCTCATACATATCGTCGGGTGCGGGCAAGCCAACATC
>ref651000208:v2973
AAGCTCGCCTGTATCTTAGTCCCCGTTTTCTCATACATATCGTCGGGTGCGAGCAAGCCAACATC
>ref651000208:v2974
AAGCTCGCCTGTATCTTAGTCCCCGTTTTCTCATACATATCGTCGAATGCGGGGAAGCCAACATC
>ref651000208:v2975
AAGCTCGCCTGTATCTTAGTCCCCGTTTTCTCATACATATCGTCGAATGCGGGCAAGCCAACATC
>ref651000208:v2976
AAGCTCGCCTGTATCTTAGTCCCCGTTTTCTCATACATATCGTCGAATGCGAGCAAGCCAACATC
>ref651000208:v2977
AAGCTCGCCTGTATCTTAGTCCCCGTTTTCTCATACATATCGTCGACAGCGGGGAAGCCAACATC
>ref651000208:v2978
AAGCTCGCCTGTATCTTAGTCCCCGTTTTCTCATACATATCGTCGACAGCGGGCAAGCCAACATC
>ref651000208:v2979
AAGCTCGCCTGTATCTTAGTCCCCGTTTTCTCATACATATCGTCGACAGCGAGCAAGCCAACATC
>ref651000208:v2980
AAGCTCGCCTGTATCTTAGTCCCCGTTTTCTCATACATATCGTCGTTGGCGGGGAAGCCAACATC
>ref651000208:v2981
AAGCTCGCCTGTATCTTAGTCCCCGTTTTCTCATACATATCGTCGTTGGCGGGCAAGCCAACATC
>ref651000208:v2982
AAGCTCGCCTGTATCTTAGTCCCCGTTTTCTCATACATATCGTCGTTGGCGAGCAAGCCAACATC
>ref651000208:v2983
AAGCTCGCCTGTATCTTAGTCCCCGTTTTCTCATACATATCGTCGCCGGCGGGGAAGCCAACATC
>ref651000208:v2984
AAGCTCGCCTGTATCTTAGTCCCCGTTTTCTCATACATATCGTCGCCGGCGGGCAAGCCAACATC
>ref651000208:v2985
AAGCTCGCCTGTATCTTAGTCCCCGTTTTCTCATACATATCGTCGCCGGCGAGCAAGCCAACATC
>ref651000208:v2986
AAGCTCGCCTGTATCTTAGTCCCCGTTTTCTCATACATAATCTCGGGTGCGGGGAAGCCAACATC
>ref651000208:v2987
AAGCTCGCCTGTATCTTAGTCCCCGTTTTCTCATACATAATCTCGGGTGCGGGCAAGCCAACATC
>ref651000208:v2988
AAGCTCGCCTGTATCTTAGTCCCCGTTTTCTCATACATAATCTCGGGTGCGAGCAAGCCAACATC
>ref651000208:v2989
AAGCTCGCCTGTATCTTAGTCCCCGTTTTCTCATACATAATCTCGAATGCGGGGAAGCCAACATC
>ref651000208:v2990
AAGCTCGCCTGTATCTTAGTCCCCGTTTTCTCATACATAATCTCGAATGCGGGCAAGCCAACATC
>ref651000208:v2991
AAGCTCGCCTGTATCTTAGTCCCCGTTTTCTCATACATAATCTCGAATGCGAGCAAGCCAACATC
>ref651000208:v2992
AAGCTCGCCTGTATCTTAGTCCCCGTTTTCTCATACATAATCTCGACAGCGGGGAAGCCAACATC
>ref651000208:v2993
AAGCTCGCCTGTATCTTAGTCCCCGTTTTCTCATACATAATCTCGACAGCGGGCAAGCCAACATC
>ref651000208:v2994
AAGCTCGCCTGTATCTTAGTCCCCGTTTTCTCATACATAATCTCGACAGCGAGCAAGCCAACATC
>ref651000208:v2995
AAGCTCGCCTGTATCTTAGTCCCCGTTTTCTCATACATAATCTCGTTGGCGGGGAAGCCAACATC
>ref651000208:v2996
AAGCTCGCCTGTATCTTAGTCCCCGTTTTCTCATACATAATCTCGTTGGCGGGCAAGCCAACATC
>ref651000208:v2997
AAGCTCGCCTGTATCTTAGTCCCCGTTTTCTCATACATAATCTCGTTGGCGAGCAAGCCAACATC
>ref651000208:v2998
AAGCTCGCCTGTATCTTAGTCCCCGTTTTCTCATACATAATCTCGCCGGCGGGGAAGCCAACATC
>ref651000208:v2999
AAGCTCGCCTGTATCTTAGTCCCCGTTTTCTCATACATAATCTCGCCGGCGGGCAAGCCAACATC
>ref651000208:v3000
AAGCTCGCCTGTATCTTAGTCCCCGTTTTCTCATACATAATCTCGCCGGCGAGCAAGCCAACATC
>ref651000208:v3001
AAGCTCGCCTGTATCTTAGTCCCCGTTTTCTCATACATAAATTCGGGTGCGGGGAAGCCAACATC
>ref651000208:v3002
AAGCTCGCCTGTATCTTAGTCCCCGTTTTCTCATACATAAATTCGGGTGCGGGCAAGCCAACATC
>ref651000208:v3003
AAGCTCGCCTGTATCTTAGTCCCCGTTTTCTCATACATAAATTCGGGTGCGAGCAAGCCAACATC
>ref651000208:v3004
AAGCTCGCCTGTATCTTAGTCCCCGTTTTCTCATACATAAATTCGAATGCGGGGAAGCCAACATC
>ref651000208:v3005
AAGCTCGCCTGTATCTTAGTCCCCGTTTTCTCATACATAAATTCGAATGCGGGCAAGCCAACATC
>ref651000208:v3006
AAGCTCGCCTGTATCTTAGTCCCCGTTTTCTCATACATAAATTCGAATGCGAGCAAGCCAACATC
>ref651000208:v3007
AAGCTCGCCTGTATCTTAGTCCCCGTTTTCTCATACATAAATTCGACAGCGGGGAAGCCAACATC
>ref651000208:v3008
AAGCTCGCCTGTATCTTAGTCCCCGTTTTCTCATACATAAATTCGACAGCGGGCAAGCCAACATC
>ref651000208:v3009
AAGCTCGCCTGTATCTTAGTCCCCGTTTTCTCATACATAAATTCGACAGCGAGCAAGCCAACATC
>ref651000208:v3010
AAGCTCGCCTGTATCTTAGTCCCCGTTTTCTCATACATAAATTCGTTGGCGGGGAAGCCAACATC
>ref651000208:v3011
AAGCTCGCCTGTATCTTAGTCCCCGTTTTCTCATACATAAATTCGTTGGCGGGCAAGCCAACATC
>ref651000208:v3012
AAGCTCGCCTGTATCTTAGTCCCCGTTTTCTCATACATAAATTCGTTGGCGAGCAAGCCAACATC
>ref651000208:v3013
AAGCTCGCCTGTATCTTAGTCCCCGTTTTCTCATACATAAATTCGCCGGCGGGGAAGCCAACATC
>ref651000208:v3014
AAGCTCGCCTGTATCTTAGTCCCCGTTTTCTCATACATAAATTCGCCGGCGGGCAAGCCAACATC
>ref651000208:v3015
AAGCTCGCCTGTATCTTAGTCCCCGTTTTCTCATACATAAATTCGCCGGCGAGCAAGCCAACATC
>ref651000208:v3016
AAGCTCGCCTGTATCTTAGTCCCCGTTTTCTCAGCTATATCGTCGGGTGCGGGGAAGCCAACATC
>ref651000208:v3017
AAGCTCGCCTGTATCTTAGTCCCCGTTTTCTCAGCTATATCGTCGGGTGCGGGCAAGCCAACATC
>ref651000208:v3018
AAGCTCGCCTGTATCTTAGTCCCCGTTTTCTCAGCTATATCGTCGGGTGCGAGCAAGCCAACATC
>ref651000208:v3019
AAGCTCGCCTGTATCTTAGTCCCCGTTTTCTCAGCTATATCGTCGAATGCGGGGAAGCCAACATC
>ref651000208:v3020
AAGCTCGCCTGTATCTTAGTCCCCGTTTTCTCAGCTATATCGTCGAATGCGGGCAAGCCAACATC
>ref651000208:v3021
AAGCTCGCCTGTATCTTAGTCCCCGTTTTCTCAGCTATATCGTCGAATGCGAGCAAGCCAACATC
>ref651000208:v3022
AAGCTCGCCTGTATCTTAGTCCCCGTTTTCTCAGCTATATCGTCGACAGCGGGGAAGCCAACATC
>ref651000208:v3023
AAGCTCGCCTGTATCTTAGTCCCCGTTTTCTCAGCTATATCGTCGACAGCGGGCAAGCCAACATC
>ref651000208:v3024
AAGCTCGCCTGTATCTTAGTCCCCGTTTTCTCAGCTATATCGTCGACAGCGAGCAAGCCAACATC
>ref651000208:v3025
AAGCTCGCCTGTATCTTAGTCCCCGTTTTCTCAGCTATATCGTCGTTGGCGGGGAAGCCAACATC
>ref651000208:v3026
AAGCTCGCCTGTATCTTAGTCCCCGTTTTCTCAGCTATATCGTCGTTGGCGGGCAAGCCAACATC
>ref651000208:v3027
AAGCTCGCCTGTATCTTAGTCCCCGTTTTCTCAGCTATATCGTCGTTGGCGAGCAAGCCAACATC
>ref651000208:v3028
AAGCTCGCCTGTATCTTAGTCCCCGTTTTCTCAGCTATATCGTCGCCGGCGGGGAAGCCAACATC
>ref651000208:v3029
AAGCTCGCCTGTATCTTAGTCCCCGTTTTCTCAGCTATATCGTCGCCGGCGGGCAAGCCAACATC
>ref651000208:v3030
AAGCTCGCCTGTATCTTAGTCCCCGTTTTCTCAGCTATATCGTCGCCGGCGAGCAAGCCAACATC
>ref651000208:v3031
AAGCTCGCCTGTATCTTAGTCCCCGTTTTCTCAGCTATAATCTCGGGTGCGGGGAAGCCAACATC
>ref651000208:v3032
AAGCTCGCCTGTATCTTAGTCCCCGTTTTCTCAGCTATAATCTCGGGTGCGGGCAAGCCAACATC
>ref651000208:v3033
AAGCTCGCCTGTATCTTAGTCCCCGTTTTCTCAGCTATAATCTCGGGTGCGAGCAAGCCAACATC
>ref651000208:v3034
AAGCTCGCCTGTATCTTAGTCCCCGTTTTCTCAGCTATAATCTCGAATGCGGGGAAGCCAACATC
>ref651000208:v3035
AAGCTCGCCTGTATCTTAGTCCCCGTTTTCTCAGCTATAATCTCGAATGCGGGCAAGCCAACATC
>ref651000208:v3036
AAGCTCGCCTGTATCTTAGTCCCCGTTTTCTCAGCTATAATCTCGAATGCGAGCAAGCCAACATC
>ref651000208:v3037
AAGCTCGCCTGTATCTTAGTCCCCGTTTTCTCAGCTATAATCTCGACAGCGGGGAAGCCAACATC
>ref651000208:v3038
AAGCTCGCCTGTATCTTAGTCCCCGTTTTCTCAGCTATAATCTCGACAGCGGGCAAGCCAACATC
>ref651000208:v3039
AAGCTCGCCTGTATCTTAGTCCCCGTTTTCTCAGCTATAATCTCGACAGCGAGCAAGCCAACATC
>ref651000208:v3040
AAGCTCGCCTGTATCTTAGTCCCCGTTTTCTCAGCTATAATCTCGTTGGCGGGGAAGCCAACATC
>ref651000208:v3041
AAGCTCGCCTGTATCTTAGTCCCCGTTTTCTCAGCTATAATCTCGTTGGCGGGCAAGCCAACATC
>ref651000208:v3042
AAGCTCGCCTGTATCTTAGTCCCCGTTTTCTCAGCTATAATCTCGTTGGCGAGCAAGCCAACATC
>ref651000208:v3043
AAGCTCGCCTGTATCTTAGTCCCCGTTTTCTCAGCTATAATCTCGCCGGCGGGGAAGCCAACATC
>ref651000208:v3044
AAGCTCGCCTGTATCTTAGTCCCCGTTTTCTCAGCTATAATCTCGCCGGCGGGCAAGCCAACATC
>ref651000208:v3045
AAGCTCGCCTGTATCTTAGTCCCCGTTTTCTCAGCTATAATCTCGCCGGCGAGCAAGCCAACATC
>ref651000208:v3046
AAGCTCGCCTGTATCTTAGTCCCCGTTTTCTCAGCTATAAATTCGGGTGCGGGGAAGCCAACATC
>ref651000208:v3047
AAGCTCGCCTGTATCTTAGTCCCCGTTTTCTCAGCTATAAATTCGGGTGCGGGCAAGCCAACATC
>ref651000208:v3048
AAGCTCGCCTGTATCTTAGTCCCCGTTTTCTCAGCTATAAATTCGGGTGCGAGCAAGCCAACATC
>ref651000208:v3049
AAGCTCGCCTGTATCTTAGTCCCCGTTTTCTCAGCTATAAATTCGAATGCGGGGAAGCCAACATC
>ref651000208:v3050
AAGCTCGCCTGTATCTTAGTCCCCGTTTTCTCAGCTATAAATTCGAATGCGGGCAAGCCAACATC
>ref651000208:v3051
AAGCTCGCCTGTATCTTAGTCCCCGTTTTCTCAGCTATAAATTCGAATGCGAGCAAGCCAACATC
>ref651000208:v3052
AAGCTCGCCTGTATCTTAGTCCCCGTTTTCTCAGCTATAAATTCGACAGCGGGGAAGCCAACATC
>ref651000208:v3053
AAGCTCGCCTGTATCTTAGTCCCCGTTTTCTCAGCTATAAATTCGACAGCGGGCAAGCCAACATC
>ref651000208:v3054
AAGCTCGCCTGTATCTTAGTCCCCGTTTTCTCAGCTATAAATTCGACAGCGAGCAAGCCAACATC
>ref651000208:v3055
AAGCTCGCCTGTATCTTAGTCCCCGTTTTCTCAGCTATAAATTCGTTGGCGGGGAAGCCAACATC
>ref651000208:v3056
AAGCTCGCCTGTATCTTAGTCCCCGTTTTCTCAGCTATAAATTCGTTGGCGGGCAAGCCAACATC
>ref651000208:v3057
AAGCTCGCCTGTATCTTAGTCCCCGTTTTCTCAGCTATAAATTCGTTGGCGAGCAAGCCAACATC
>ref651000208:v3058
AAGCTCGCCTGTATCTTAGTCCCCGTTTTCTCAGCTATAAATTCGCCGGCGGGGAAGCCAACATC
>ref651000208:v3059
AAGCTCGCCTGTATCTTAGTCCCCGTTTTCTCAGCTATAAATTCGCCGGCGGGCAAGCCAACATC
>ref651000208:v3060
AAGCTCGCCTGTATCTTAGTCCCCGTTTTCTCAGCTATAAATTCGCCGGCGAGCAAGCCAACATC
>ref651000208:v3061
AAGCTCGCCTGTATCTTAGTCCCCGTTTTCTCACCCATATCGTCGGGTGCGGGGAAGCCAACATC
>ref651000208:v3062
AAGCTCGCCTGTATCTTAGTCCCCGTTTTCTCACCCATATCGTCGGGTGCGGGCAAGCCAACATC
>ref651000208:v3063
AAGCTCGCCTGTATCTTAGTCCCCGTTTTCTCACCCATATCGTCGGGTGCGAGCAAGCCAACATC
>ref651000208:v3064
AAGCTCGCCTGTATCTTAGTCCCCGTTTTCTCACCCATATCGTCGAATGCGGGGAAGCCAACATC
>ref651000208:v3065
AAGCTCGCCTGTATCTTAGTCCCCGTTTTCTCACCCATATCGTCGAATGCGGGCAAGCCAACATC
>ref651000208:v3066
AAGCTCGCCTGTATCTTAGTCCCCGTTTTCTCACCCATATCGTCGAATGCGAGCAAGCCAACATC
>ref651000208:v3067
AAGCTCGCCTGTATCTTAGTCCCCGTTTTCTCACCCATATCGTCGACAGCGGGGAAGCCAACATC
>ref651000208:v3068
AAGCTCGCCTGTATCTTAGTCCCCGTTTTCTCACCCATATCGTCGACAGCGGGCAAGCCAACATC
>ref651000208:v3069
AAGCTCGCCTGTATCTTAGTCCCCGTTTTCTCACCCATATCGTCGACAGCGAGCAAGCCAACATC
>ref651000208:v3070
AAGCTCGCCTGTATCTTAGTCCCCGTTTTCTCACCCATATCGTCGTTGGCGGGGAAGCCAACATC
>ref651000208:v3071
AAGCTCGCCTGTATCTTAGTCCCCGTTTTCTCACCCATATCGTCGTTGGCGGGCAAGCCAACATC
>ref651000208:v3072
AAGCTCGCCTGTATCTTAGTCCCCGTTTTCTCACCCATATCGTCGTTGGCGAGCAAGCCAACATC
>ref651000208:v3073
AAGCTCGCCTGTATCTTAGTCCCCGTTTTCTCACCCATATCGTCGCCGGCGGGGAAGCCAACATC
>ref651000208:v3074
AAGCTCGCCTGTATCTTAGTCCCCGTTTTCTCACCCATATCGTCGCCGGCGGGCAAGCCAACATC
>ref651000208:v3075
AAGCTCGCCTGTATCTTAGTCCCCGTTTTCTCACCCATATCGTCGCCGGCGAGCAAGCCAACATC
>ref651000208:v3076
AAGCTCGCCTGTATCTTAGTCCCCGTTTTCTCACCCATAATCTCGGGTGCGGGGAAGCCAACATC
>ref651000208:v3077
AAGCTCGCCTGTATCTTAGTCCCCGTTTTCTCACCCATAATCTCGGGTGCGGGCAAGCCAACATC
>ref651000208:v3078
AAGCTCGCCTGTATCTTAGTCCCCGTTTTCTCACCCATAATCTCGGGTGCGAGCAAGCCAACATC
>ref651000208:v3079
AAGCTCGCCTGTATCTTAGTCCCCGTTTTCTCACCCATAATCTCGAATGCGGGGAAGCCAACATC
>ref651000208:v3080
AAGCTCGCCTGTATCTTAGTCCCCGTTTTCTCACCCATAATCTCGAATGCGGGCAAGCCAACATC
>ref651000208:v3081
AAGCTCGCCTGTATCTTAGTCCCCGTTTTCTCACCCATAATCTCGAATGCGAGCAAGCCAACATC
>ref651000208:v3082
AAGCTCGCCTGTATCTTAGTCCCCGTTTTCTCACCCATAATCTCGACAGCGGGGAAGCCAACATC
>ref651000208:v3083
AAGCTCGCCTGTATCTTAGTCCCCGTTTTCTCACCCATAATCTCGACAGCGGGCAAGCCAACATC
>ref651000208:v3084
AAGCTCGCCTGTATCTTAGTCCCCGTTTTCTCACCCATAATCTCGACAGCGAGCAAGCCAACATC
>ref651000208:v3085
AAGCTCGCCTGTATCTTAGTCCCCGTTTTCTCACCCATAATCTCGTTGGCGGGGAAGCCAACATC
>ref651000208:v3086
AAGCTCGCCTGTATCTTAGTCCCCGTTTTCTCACCCATAATCTCGTTGGCGGGCAAGCCAACATC
>ref651000208:v3087
AAGCTCGCCTGTATCTTAGTCCCCGTTTTCTCACCCATAATCTCGTTGGCGAGCAAGCCAACATC
>ref651000208:v3088
AAGCTCGCCTGTATCTTAGTCCCCGTTTTCTCACCCATAATCTCGCCGGCGGGGAAGCCAACATC
>ref651000208:v3089
AAGCTCGCCTGTATCTTAGTCCCCGTTTTCTCACCCATAATCTCGCCGGCGGGCAAGCCAACATC
>ref651000208:v3090
AAGCTCGCCTGTATCTTAGTCCCCGTTTTCTCACCCATAATCTCGCCGGCGAGCAAGCCAACATC
>ref651000208:v3091
AAGCTCGCCTGTATCTTAGTCCCCGTTTTCTCACCCATAAATTCGGGTGCGGGGAAGCCAACATC
>ref651000208:v3092
AAGCTCGCCTGTATCTTAGTCCCCGTTTTCTCACCCATAAATTCGGGTGCGGGCAAGCCAACATC
>ref651000208:v3093
AAGCTCGCCTGTATCTTAGTCCCCGTTTTCTCACCCATAAATTCGGGTGCGAGCAAGCCAACATC
>ref651000208:v3094
AAGCTCGCCTGTATCTTAGTCCCCGTTTTCTCACCCATAAATTCGAATGCGGGGAAGCCAACATC
>ref651000208:v3095
AAGCTCGCCTGTATCTTAGTCCCCGTTTTCTCACCCATAAATTCGAATGCGGGCAAGCCAACATC
>ref651000208:v3096
AAGCTCGCCTGTATCTTAGTCCCCGTTTTCTCACCCATAAATTCGAATGCGAGCAAGCCAACATC
>ref651000208:v3097
AAGCTCGCCTGTATCTTAGTCCCCGTTTTCTCACCCATAAATTCGACAGCGGGGAAGCCAACATC
>ref651000208:v3098
AAGCTCGCCTGTATCTTAGTCCCCGTTTTCTCACCCATAAATTCGACAGCGGGCAAGCCAACATC
>ref651000208:v3099
AAGCTCGCCTGTATCTTAGTCCCCGTTTTCTCACCCATAAATTCGACAGCGAGCAAGCCAACATC
>ref651000208:v3100
AAGCTCGCCTGTATCTTAGTCCCCGTTTTCTCACCCATAAATTCGTTGGCGGGGAAGCCAACATC
>ref651000208:v3101
AAGCTCGCCTGTATCTTAGTCCCCGTTTTCTCACCCATAAATTCGTTGGCGGGCAAGCCAACATC
>ref651000208:v3102
AAGCTCGCCTGTATCTTAGTCCCCGTTTTCTCACCCATAAATTCGTTGGCGAGCAAGCCAACATC
>ref651000208:v3103
AAGCTCGCCTGTATCTTAGTCCCCGTTTTCTCACCCATAAATTCGCCGGCGGGGAAGCCAACATC
>ref651000208:v3104
AAGCTCGCCTGTATCTTAGTCCCCGTTTTCTCACCCATAAATTCGCCGGCGGGCAAGCCAACATC
>ref651000208:v3105
AAGCTCGCCTGTATCTTAGTCCCCGTTTTCTCACCCATAAATTCGCCGGCGAGCAAGCCAACATC
>ref651000208:v3106
AAGCTCGCCTGTATCTTAGTCCCCGTTTTCTCACTAATATCGTCGGGTGCGGGGAAGCCAACATC
>ref651000208:v3107
AAGCTCGCCTGTATCTTAGTCCCCGTTTTCTCACTAATATCGTCGGGTGCGGGCAAGCCAACATC
>ref651000208:v3108
AAGCTCGCCTGTATCTTAGTCCCCGTTTTCTCACTAATATCGTCGGGTGCGAGCAAGCCAACATC
>ref651000208:v3109
AAGCTCGCCTGTATCTTAGTCCCCGTTTTCTCACTAATATCGTCGAATGCGGGGAAGCCAACATC
>ref651000208:v3110
AAGCTCGCCTGTATCTTAGTCCCCGTTTTCTCACTAATATCGTCGAATGCGGGCAAGCCAACATC
>ref651000208:v3111
AAGCTCGCCTGTATCTTAGTCCCCGTTTTCTCACTAATATCGTCGAATGCGAGCAAGCCAACATC
>ref651000208:v3112
AAGCTCGCCTGTATCTTAGTCCCCGTTTTCTCACTAATATCGTCGACAGCGGGGAAGCCAACATC
>ref651000208:v3113
AAGCTCGCCTGTATCTTAGTCCCCGTTTTCTCACTAATATCGTCGACAGCGGGCAAGCCAACATC
>ref651000208:v3114
AAGCTCGCCTGTATCTTAGTCCCCGTTTTCTCACTAATATCGTCGACAGCGAGCAAGCCAACATC
>ref651000208:v3115
AAGCTCGCCTGTATCTTAGTCCCCGTTTTCTCACTAATATCGTCGTTGGCGGGGAAGCCAACATC
>ref651000208:v3116
AAGCTCGCCTGTATCTTAGTCCCCGTTTTCTCACTAATATCGTCGTTGGCGGGCAAGCCAACATC
>ref651000208:v3117
AAGCTCGCCTGTATCTTAGTCCCCGTTTTCTCACTAATATCGTCGTTGGCGAGCAAGCCAACATC
>ref651000208:v3118
AAGCTCGCCTGTATCTTAGTCCCCGTTTTCTCACTAATATCGTCGCCGGCGGGGAAGCCAACATC
>ref651000208:v3119
AAGCTCGCCTGTATCTTAGTCCCCGTTTTCTCACTAATATCGTCGCCGGCGGGCAAGCCAACATC
>ref651000208:v3120
AAGCTCGCCTGTATCTTAGTCCCCGTTTTCTCACTAATATCGTCGCCGGCGAGCAAGCCAACATC
>ref651000208:v3121
AAGCTCGCCTGTATCTTAGTCCCCGTTTTCTCACTAATAATCTCGGGTGCGGGGAAGCCAACATC
>ref651000208:v3122
AAGCTCGCCTGTATCTTAGTCCCCGTTTTCTCACTAATAATCTCGGGTGCGGGCAAGCCAACATC
>ref651000208:v3123
AAGCTCGCCTGTATCTTAGTCCCCGTTTTCTCACTAATAATCTCGGGTGCGAGCAAGCCAACATC
>ref651000208:v3124
AAGCTCGCCTGTATCTTAGTCCCCGTTTTCTCACTAATAATCTCGAATGCGGGGAAGCCAACATC
>ref651000208:v3125
AAGCTCGCCTGTATCTTAGTCCCCGTTTTCTCACTAATAATCTCGAATGCGGGCAAGCCAACATC
>ref651000208:v3126
AAGCTCGCCTGTATCTTAGTCCCCGTTTTCTCACTAATAATCTCGAATGCGAGCAAGCCAACATC
>ref651000208:v3127
AAGCTCGCCTGTATCTTAGTCCCCGTTTTCTCACTAATAATCTCGACAGCGGGGAAGCCAACATC
>ref651000208:v3128
AAGCTCGCCTGTATCTTAGTCCCCGTTTTCTCACTAATAATCTCGACAGCGGGCAAGCCAACATC
>ref651000208:v3129
AAGCTCGCCTGTATCTTAGTCCCCGTTTTCTCACTAATAATCTCGACAGCGAGCAAGCCAACATC
>ref651000208:v3130
AAGCTCGCCTGTATCTTAGTCCCCGTTTTCTCACTAATAATCTCGTTGGCGGGGAAGCCAACATC
>ref651000208:v3131
AAGCTCGCCTGTATCTTAGTCCCCGTTTTCTCACTAATAATCTCGTTGGCGGGCAAGCCAACATC
>ref651000208:v3132
AAGCTCGCCTGTATCTTAGTCCCCGTTTTCTCACTAATAATCTCGTTGGCGAGCAAGCCAACATC
>ref651000208:v3133
AAGCTCGCCTGTATCTTAGTCCCCGTTTTCTCACTAATAATCTCGCCGGCGGGGAAGCCAACATC
>ref651000208:v3134
AAGCTCGCCTGTATCTTAGTCCCCGTTTTCTCACTAATAATCTCGCCGGCGGGCAAGCCAACATC
>ref651000208:v3135
AAGCTCGCCTGTATCTTAGTCCCCGTTTTCTCACTAATAATCTCGCCGGCGAGCAAGCCAACATC
>ref651000208:v3136
AAGCTCGCCTGTATCTTAGTCCCCGTTTTCTCACTAATAAATTCGGGTGCGGGGAAGCCAACATC
>ref651000208:v3137
AAGCTCGCCTGTATCTTAGTCCCCGTTTTCTCACTAATAAATTCGGGTGCGGGCAAGCCAACATC
>ref651000208:v3138
AAGCTCGCCTGTATCTTAGTCCCCGTTTTCTCACTAATAAATTCGGGTGCGAGCAAGCCAACATC
>ref651000208:v3139
AAGCTCGCCTGTATCTTAGTCCCCGTTTTCTCACTAATAAATTCGAATGCGGGGAAGCCAACATC
>ref651000208:v3140
AAGCTCGCCTGTATCTTAGTCCCCGTTTTCTCACTAATAAATTCGAATGCGGGCAAGCCAACATC
>ref651000208:v3141
AAGCTCGCCTGTATCTTAGTCCCCGTTTTCTCACTAATAAATTCGAATGCGAGCAAGCCAACATC
>ref651000208:v3142
AAGCTCGCCTGTATCTTAGTCCCCGTTTTCTCACTAATAAATTCGACAGCGGGGAAGCCAACATC
>ref651000208:v3143
AAGCTCGCCTGTATCTTAGTCCCCGTTTTCTCACTAATAAATTCGACAGCGGGCAAGCCAACATC
>ref651000208:v3144
AAGCTCGCCTGTATCTTAGTCCCCGTTTTCTCACTAATAAATTCGACAGCGAGCAAGCCAACATC
>ref651000208:v3145
AAGCTCGCCTGTATCTTAGTCCCCGTTTTCTCACTAATAAATTCGTTGGCGGGGAAGCCAACATC
>ref651000208:v3146
AAGCTCGCCTGTATCTTAGTCCCCGTTTTCTCACTAATAAATTCGTTGGCGGGCAAGCCAACATC
>ref651000208:v3147
AAGCTCGCCTGTATCTTAGTCCCCGTTTTCTCACTAATAAATTCGTTGGCGAGCAAGCCAACATC
>ref651000208:v3148
AAGCTCGCCTGTATCTTAGTCCCCGTTTTCTCACTAATAAATTCGCCGGCGGGGAAGCCAACATC
>ref651000208:v3149
AAGCTCGCCTGTATCTTAGTCCCCGTTTTCTCACTAATAAATTCGCCGGCGGGCAAGCCAACATC
>ref651000208:v3150
AAGCTCGCCTGTATCTTAGTCCCCGTTTTCTCACTAATAAATTCGCCGGCGAGCAAGCCAACATC
>ref651000208:v3151
AAGCTCGCCTGTATCTTAGTCCCCGTTATCTCAAGCATATCGTCGGGTGCGGGGAAGCCAACATC
>ref651000208:v3152
AAGCTCGCCTGTATCTTAGTCCCCGTTATCTCAAGCATATCGTCGGGTGCGGGCAAGCCAACATC
>ref651000208:v3153
AAGCTCGCCTGTATCTTAGTCCCCGTTATCTCAAGCATATCGTCGGGTGCGAGCAAGCCAACATC
>ref651000208:v3154
AAGCTCGCCTGTATCTTAGTCCCCGTTATCTCAAGCATATCGTCGAATGCGGGGAAGCCAACATC
>ref651000208:v3155
AAGCTCGCCTGTATCTTAGTCCCCGTTATCTCAAGCATATCGTCGAATGCGGGCAAGCCAACATC
>ref651000208:v3156
AAGCTCGCCTGTATCTTAGTCCCCGTTATCTCAAGCATATCGTCGAATGCGAGCAAGCCAACATC
>ref651000208:v3157
AAGCTCGCCTGTATCTTAGTCCCCGTTATCTCAAGCATATCGTCGACAGCGGGGAAGCCAACATC
>ref651000208:v3158
AAGCTCGCCTGTATCTTAGTCCCCGTTATCTCAAGCATATCGTCGACAGCGGGCAAGCCAACATC
>ref651000208:v3159
AAGCTCGCCTGTATCTTAGTCCCCGTTATCTCAAGCATATCGTCGACAGCGAGCAAGCCAACATC
>ref651000208:v3160
AAGCTCGCCTGTATCTTAGTCCCCGTTATCTCAAGCATATCGTCGTTGGCGGGGAAGCCAACATC
>ref651000208:v3161
AAGCTCGCCTGTATCTTAGTCCCCGTTATCTCAAGCATATCGTCGTTGGCGGGCAAGCCAACATC
>ref651000208:v3162
AAGCTCGCCTGTATCTTAGTCCCCGTTATCTCAAGCATATCGTCGTTGGCGAGCAAGCCAACATC
>ref651000208:v3163
AAGCTCGCCTGTATCTTAGTCCCCGTTATCTCAAGCATATCGTCGCCGGCGGGGAAGCCAACATC
>ref651000208:v3164
AAGCTCGCCTGTATCTTAGTCCCCGTTATCTCAAGCATATCGTCGCCGGCGGGCAAGCCAACATC
>ref651000208:v3165
AAGCTCGCCTGTATCTTAGTCCCCGTTATCTCAAGCATATCGTCGCCGGCGAGCAAGCCAACATC
>ref651000208:v3166
AAGCTCGCCTGTATCTTAGTCCCCGTTATCTCAAGCATAATCTCGGGTGCGGGGAAGCCAACATC
>ref651000208:v3167
AAGCTCGCCTGTATCTTAGTCCCCGTTATCTCAAGCATAATCTCGGGTGCGGGCAAGCCAACATC
>ref651000208:v3168
AAGCTCGCCTGTATCTTAGTCCCCGTTATCTCAAGCATAATCTCGGGTGCGAGCAAGCCAACATC
>ref651000208:v3169
AAGCTCGCCTGTATCTTAGTCCCCGTTATCTCAAGCATAATCTCGAATGCGGGGAAGCCAACATC
>ref651000208:v3170
AAGCTCGCCTGTATCTTAGTCCCCGTTATCTCAAGCATAATCTCGAATGCGGGCAAGCCAACATC
>ref651000208:v3171
AAGCTCGCCTGTATCTTAGTCCCCGTTATCTCAAGCATAATCTCGAATGCGAGCAAGCCAACATC
>ref651000208:v3172
AAGCTCGCCTGTATCTTAGTCCCCGTTATCTCAAGCATAATCTCGACAGCGGGGAAGCCAACATC
>ref651000208:v3173
AAGCTCGCCTGTATCTTAGTCCCCGTTATCTCAAGCATAATCTCGACAGCGGGCAAGCCAACATC
>ref651000208:v3174
AAGCTCGCCTGTATCTTAGTCCCCGTTATCTCAAGCATAATCTCGACAGCGAGCAAGCCAACATC
>ref651000208:v3175
AAGCTCGCCTGTATCTTAGTCCCCGTTATCTCAAGCATAATCTCGTTGGCGGGGAAGCCAACATC
>ref651000208:v3176
AAGCTCGCCTGTATCTTAGTCCCCGTTATCTCAAGCATAATCTCGTTGGCGGGCAAGCCAACATC
>ref651000208:v3177
AAGCTCGCCTGTATCTTAGTCCCCGTTATCTCAAGCATAATCTCGTTGGCGAGCAAGCCAACATC
>ref651000208:v3178
AAGCTCGCCTGTATCTTAGTCCCCGTTATCTCAAGCATAATCTCGCCGGCGGGGAAGCCAACATC
>ref651000208:v3179
AAGCTCGCCTGTATCTTAGTCCCCGTTATCTCAAGCATAATCTCGCCGGCGGGCAAGCCAACATC
>ref651000208:v3180
AAGCTCGCCTGTATCTTAGTCCCCGTTATCTCAAGCATAATCTCGCCGGCGAGCAAGCCAACATC
>ref651000208:v3181
AAGCTCGCCTGTATCTTAGTCCCCGTTATCTCAAGCATAAATTCGGGTGCGGGGAAGCCAACATC
>ref651000208:v3182
AAGCTCGCCTGTATCTTAGTCCCCGTTATCTCAAGCATAAATTCGGGTGCGGGCAAGCCAACATC
>ref651000208:v3183
AAGCTCGCCTGTATCTTAGTCCCCGTTATCTCAAGCATAAATTCGGGTGCGAGCAAGCCAACATC
>ref651000208:v3184
AAGCTCGCCTGTATCTTAGTCCCCGTTATCTCAAGCATAAATTCGAATGCGGGGAAGCCAACATC
>ref651000208:v3185
AAGCTCGCCTGTATCTTAGTCCCCGTTATCTCAAGCATAAATTCGAATGCGGGCAAGCCAACATC
>ref651000208:v3186
AAGCTCGCCTGTATCTTAGTCCCCGTTATCTCAAGCATAAATTCGAATGCGAGCAAGCCAACATC
>ref651000208:v3187
AAGCTCGCCTGTATCTTAGTCCCCGTTATCTCAAGCATAAATTCGACAGCGGGGAAGCCAACATC
>ref651000208:v3188
AAGCTCGCCTGTATCTTAGTCCCCGTTATCTCAAGCATAAATTCGACAGCGGGCAAGCCAACATC
>ref651000208:v3189
AAGCTCGCCTGTATCTTAGTCCCCGTTATCTCAAGCATAAATTCGACAGCGAGCAAGCCAACATC
>ref651000208:v3190
AAGCTCGCCTGTATCTTAGTCCCCGTTATCTCAAGCATAAATTCGTTGGCGGGGAAGCCAACATC
>ref651000208:v3191
AAGCTCGCCTGTATCTTAGTCCCCGTTATCTCAAGCATAAATTCGTTGGCGGGCAAGCCAACATC
>ref651000208:v3192
AAGCTCGCCTGTATCTTAGTCCCCGTTATCTCAAGCATAAATTCGTTGGCGAGCAAGCCAACATC
>ref651000208:v3193
AAGCTCGCCTGTATCTTAGTCCCCGTTATCTCAAGCATAAATTCGCCGGCGGGGAAGCCAACATC
>ref651000208:v3194
AAGCTCGCCTGTATCTTAGTCCCCGTTATCTCAAGCATAAATTCGCCGGCGGGCAAGCCAACATC
>ref651000208:v3195
AAGCTCGCCTGTATCTTAGTCCCCGTTATCTCAAGCATAAATTCGCCGGCGAGCAAGCCAACATC
>ref651000208:v3196
AAGCTCGCCTGTATCTTAGTCCCCGTTATCTCATACATATCGTCGGGTGCGGGGAAGCCAACATC
>ref651000208:v3197
AAGCTCGCCTGTATCTTAGTCCCCGTTATCTCATACATATCGTCGGGTGCGGGCAAGCCAACATC
>ref651000208:v3198
AAGCTCGCCTGTATCTTAGTCCCCGTTATCTCATACATATCGTCGGGTGCGAGCAAGCCAACATC
>ref651000208:v3199
AAGCTCGCCTGTATCTTAGTCCCCGTTATCTCATACATATCGTCGAATGCGGGGAAGCCAACATC
>ref651000208:v3200
AAGCTCGCCTGTATCTTAGTCCCCGTTATCTCATACATATCGTCGAATGCGGGCAAGCCAACATC
>ref651000208:v3201
AAGCTCGCCTGTATCTTAGTCCCCGTTATCTCATACATATCGTCGAATGCGAGCAAGCCAACATC
>ref651000208:v3202
AAGCTCGCCTGTATCTTAGTCCCCGTTATCTCATACATATCGTCGACAGCGGGGAAGCCAACATC
>ref651000208:v3203
AAGCTCGCCTGTATCTTAGTCCCCGTTATCTCATACATATCGTCGACAGCGGGCAAGCCAACATC
>ref651000208:v3204
AAGCTCGCCTGTATCTTAGTCCCCGTTATCTCATACATATCGTCGACAGCGAGCAAGCCAACATC
>ref651000208:v3205
AAGCTCGCCTGTATCTTAGTCCCCGTTATCTCATACATATCGTCGTTGGCGGGGAAGCCAACATC
>ref651000208:v3206
AAGCTCGCCTGTATCTTAGTCCCCGTTATCTCATACATATCGTCGTTGGCGGGCAAGCCAACATC
>ref651000208:v3207
AAGCTCGCCTGTATCTTAGTCCCCGTTATCTCATACATATCGTCGTTGGCGAGCAAGCCAACATC
>ref651000208:v3208
AAGCTCGCCTGTATCTTAGTCCCCGTTATCTCATACATATCGTCGCCGGCGGGGAAGCCAACATC
>ref651000208:v3209
AAGCTCGCCTGTATCTTAGTCCCCGTTATCTCATACATATCGTCGCCGGCGGGCAAGCCAACATC
>ref651000208:v3210
AAGCTCGCCTGTATCTTAGTCCCCGTTATCTCATACATATCGTCGCCGGCGAGCAAGCCAACATC
>ref651000208:v3211
AAGCTCGCCTGTATCTTAGTCCCCGTTATCTCATACATAATCTCGGGTGCGGGGAAGCCAACATC
>ref651000208:v3212
AAGCTCGCCTGTATCTTAGTCCCCGTTATCTCATACATAATCTCGGGTGCGGGCAAGCCAACATC
>ref651000208:v3213
AAGCTCGCCTGTATCTTAGTCCCCGTTATCTCATACATAATCTCGGGTGCGAGCAAGCCAACATC
>ref651000208:v3214
AAGCTCGCCTGTATCTTAGTCCCCGTTATCTCATACATAATCTCGAATGCGGGGAAGCCAACATC
>ref651000208:v3215
AAGCTCGCCTGTATCTTAGTCCCCGTTATCTCATACATAATCTCGAATGCGGGCAAGCCAACATC
>ref651000208:v3216
AAGCTCGCCTGTATCTTAGTCCCCGTTATCTCATACATAATCTCGAATGCGAGCAAGCCAACATC
>ref651000208:v3217
AAGCTCGCCTGTATCTTAGTCCCCGTTATCTCATACATAATCTCGACAGCGGGGAAGCCAACATC
>ref651000208:v3218
AAGCTCGCCTGTATCTTAGTCCCCGTTATCTCATACATAATCTCGACAGCGGGCAAGCCAACATC
>ref651000208:v3219
AAGCTCGCCTGTATCTTAGTCCCCGTTATCTCATACATAATCTCGACAGCGAGCAAGCCAACATC
>ref651000208:v3220
AAGCTCGCCTGTATCTTAGTCCCCGTTATCTCATACATAATCTCGTTGGCGGGGAAGCCAACATC
>ref651000208:v3221
AAGCTCGCCTGTATCTTAGTCCCCGTTATCTCATACATAATCTCGTTGGCGGGCAAGCCAACATC
>ref651000208:v3222
AAGCTCGCCTGTATCTTAGTCCCCGTTATCTCATACATAATCTCGTTGGCGAGCAAGCCAACATC
>ref651000208:v3223
AAGCTCGCCTGTATCTTAGTCCCCGTTATCTCATACATAATCTCGCCGGCGGGGAAGCCAACATC
>ref651000208:v3224
AAGCTCGCCTGTATCTTAGTCCCCGTTATCTCATACATAATCTCGCCGGCGGGCAAGCCAACATC
>ref651000208:v3225
AAGCTCGCCTGTATCTTAGTCCCCGTTATCTCATACATAATCTCGCCGGCGAGCAAGCCAACATC
>ref651000208:v3226
AAGCTCGCCTGTATCTTAGTCCCCGTTATCTCATACATAAATTCGGGTGCGGGGAAGCCAACATC
>ref651000208:v3227
AAGCTCGCCTGTATCTTAGTCCCCGTTATCTCATACATAAATTCGGGTGCGGGCAAGCCAACATC
>ref651000208:v3228
AAGCTCGCCTGTATCTTAGTCCCCGTTATCTCATACATAAATTCGGGTGCGAGCAAGCCAACATC
>ref651000208:v3229
AAGCTCGCCTGTATCTTAGTCCCCGTTATCTCATACATAAATTCGAATGCGGGGAAGCCAACATC
>ref651000208:v3230
AAGCTCGCCTGTATCTTAGTCCCCGTTATCTCATACATAAATTCGAATGCGGGCAAGCCAACATC
>ref651000208:v3231
AAGCTCGCCTGTATCTTAGTCCCCGTTATCTCATACATAAATTCGAATGCGAGCAAGCCAACATC
>ref651000208:v3232
AAGCTCGCCTGTATCTTAGTCCCCGTTATCTCATACATAAATTCGACAGCGGGGAAGCCAACATC
>ref651000208:v3233
AAGCTCGCCTGTATCTTAGTCCCCGTTATCTCATACATAAATTCGACAGCGGGCAAGCCAACATC
>ref651000208:v3234
AAGCTCGCCTGTATCTTAGTCCCCGTTATCTCATACATAAATTCGACAGCGAGCAAGCCAACATC
>ref651000208:v3235
AAGCTCGCCTGTATCTTAGTCCCCGTTATCTCATACATAAATTCGTTGGCGGGGAAGCCAACATC
>ref651000208:v3236
AAGCTCGCCTGTATCTTAGTCCCCGTTATCTCATACATAAATTCGTTGGCGGGCAAGCCAACATC
>ref651000208:v3237
AAGCTCGCCTGTATCTTAGTCCCCGTTATCTCATACATAAATTCGTTGGCGAGCAAGCCAACATC
>ref651000208:v3238
AAGCTCGCCTGTATCTTAGTCCCCGTTATCTCATACATAAATTCGCCGGCGGGGAAGCCAACATC
>ref651000208:v3239
AAGCTCGCCTGTATCTTAGTCCCCGTTATCTCATACATAAATTCGCCGGCGGGCAAGCCAACATC
>ref651000208:v3240
AAGCTCGCCTGTATCTTAGTCCCCGTTATCTCATACATAAATTCGCCGGCGAGCAAGCCAACATC
>ref651000208:v3241
AAGCTCGCCTGTATCTTAGTCCCCGTTATCTCAGCTATATCGTCGGGTGCGGGGAAGCCAACATC
>ref651000208:v3242
AAGCTCGCCTGTATCTTAGTCCCCGTTATCTCAGCTATATCGTCGGGTGCGGGCAAGCCAACATC
>ref651000208:v3243
AAGCTCGCCTGTATCTTAGTCCCCGTTATCTCAGCTATATCGTCGGGTGCGAGCAAGCCAACATC
>ref651000208:v3244
AAGCTCGCCTGTATCTTAGTCCCCGTTATCTCAGCTATATCGTCGAATGCGGGGAAGCCAACATC
>ref651000208:v3245
AAGCTCGCCTGTATCTTAGTCCCCGTTATCTCAGCTATATCGTCGAATGCGGGCAAGCCAACATC
>ref651000208:v3246
AAGCTCGCCTGTATCTTAGTCCCCGTTATCTCAGCTATATCGTCGAATGCGAGCAAGCCAACATC
>ref651000208:v3247
AAGCTCGCCTGTATCTTAGTCCCCGTTATCTCAGCTATATCGTCGACAGCGGGGAAGCCAACATC
>ref651000208:v3248
AAGCTCGCCTGTATCTTAGTCCCCGTTATCTCAGCTATATCGTCGACAGCGGGCAAGCCAACATC
>ref651000208:v3249
AAGCTCGCCTGTATCTTAGTCCCCGTTATCTCAGCTATATCGTCGACAGCGAGCAAGCCAACATC
>ref651000208:v3250
AAGCTCGCCTGTATCTTAGTCCCCGTTATCTCAGCTATATCGTCGTTGGCGGGGAAGCCAACATC
>ref651000208:v3251
AAGCTCGCCTGTATCTTAGTCCCCGTTATCTCAGCTATATCGTCGTTGGCGGGCAAGCCAACATC
>ref651000208:v3252
AAGCTCGCCTGTATCTTAGTCCCCGTTATCTCAGCTATATCGTCGTTGGCGAGCAAGCCAACATC
>ref651000208:v3253
AAGCTCGCCTGTATCTTAGTCCCCGTTATCTCAGCTATATCGTCGCCGGCGGGGAAGCCAACATC
>ref651000208:v3254
AAGCTCGCCTGTATCTTAGTCCCCGTTATCTCAGCTATATCGTCGCCGGCGGGCAAGCCAACATC
>ref651000208:v3255
AAGCTCGCCTGTATCTTAGTCCCCGTTATCTCAGCTATATCGTCGCCGGCGAGCAAGCCAACATC
>ref651000208:v3256
AAGCTCGCCTGTATCTTAGTCCCCGTTATCTCAGCTATAATCTCGGGTGCGGGGAAGCCAACATC
>ref651000208:v3257
AAGCTCGCCTGTATCTTAGTCCCCGTTATCTCAGCTATAATCTCGGGTGCGGGCAAGCCAACATC
>ref651000208:v3258
AAGCTCGCCTGTATCTTAGTCCCCGTTATCTCAGCTATAATCTCGGGTGCGAGCAAGCCAACATC
>ref651000208:v3259
AAGCTCGCCTGTATCTTAGTCCCCGTTATCTCAGCTATAATCTCGAATGCGGGGAAGCCAACATC
>ref651000208:v3260
AAGCTCGCCTGTATCTTAGTCCCCGTTATCTCAGCTATAATCTCGAATGCGGGCAAGCCAACATC
>ref651000208:v3261
AAGCTCGCCTGTATCTTAGTCCCCGTTATCTCAGCTATAATCTCGAATGCGAGCAAGCCAACATC
>ref651000208:v3262
AAGCTCGCCTGTATCTTAGTCCCCGTTATCTCAGCTATAATCTCGACAGCGGGGAAGCCAACATC
>ref651000208:v3263
AAGCTCGCCTGTATCTTAGTCCCCGTTATCTCAGCTATAATCTCGACAGCGGGCAAGCCAACATC
>ref651000208:v3264
AAGCTCGCCTGTATCTTAGTCCCCGTTATCTCAGCTATAATCTCGACAGCGAGCAAGCCAACATC
>ref651000208:v3265
AAGCTCGCCTGTATCTTAGTCCCCGTTATCTCAGCTATAATCTCGTTGGCGGGGAAGCCAACATC
>ref651000208:v3266
AAGCTCGCCTGTATCTTAGTCCCCGTTATCTCAGCTATAATCTCGTTGGCGGGCAAGCCAACATC
>ref651000208:v3267
AAGCTCGCCTGTATCTTAGTCCCCGTTATCTCAGCTATAATCTCGTTGGCGAGCAAGCCAACATC
>ref651000208:v3268
AAGCTCGCCTGTATCTTAGTCCCCGTTATCTCAGCTATAATCTCGCCGGCGGGGAAGCCAACATC
>ref651000208:v3269
AAGCTCGCCTGTATCTTAGTCCCCGTTATCTCAGCTATAATCTCGCCGGCGGGCAAGCCAACATC
>ref651000208:v3270
AAGCTCGCCTGTATCTTAGTCCCCGTTATCTCAGCTATAATCTCGCCGGCGAGCAAGCCAACATC
>ref651000208:v3271
AAGCTCGCCTGTATCTTAGTCCCCGTTATCTCAGCTATAAATTCGGGTGCGGGGAAGCCAACATC
>ref651000208:v3272
AAGCTCGCCTGTATCTTAGTCCCCGTTATCTCAGCTATAAATTCGGGTGCGGGCAAGCCAACATC
>ref651000208:v3273
AAGCTCGCCTGTATCTTAGTCCCCGTTATCTCAGCTATAAATTCGGGTGCGAGCAAGCCAACATC
>ref651000208:v3274
AAGCTCGCCTGTATCTTAGTCCCCGTTATCTCAGCTATAAATTCGAATGCGGGGAAGCCAACATC
>ref651000208:v3275
AAGCTCGCCTGTATCTTAGTCCCCGTTATCTCAGCTATAAATTCGAATGCGGGCAAGCCAACATC
>ref651000208:v3276
AAGCTCGCCTGTATCTTAGTCCCCGTTATCTCAGCTATAAATTCGAATGCGAGCAAGCCAACATC
>ref651000208:v3277
AAGCTCGCCTGTATCTTAGTCCCCGTTATCTCAGCTATAAATTCGACAGCGGGGAAGCCAACATC
>ref651000208:v3278
AAGCTCGCCTGTATCTTAGTCCCCGTTATCTCAGCTATAAATTCGACAGCGGGCAAGCCAACATC
>ref651000208:v3279
AAGCTCGCCTGTATCTTAGTCCCCGTTATCTCAGCTATAAATTCGACAGCGAGCAAGCCAACATC
>ref651000208:v3280
AAGCTCGCCTGTATCTTAGTCCCCGTTATCTCAGCTATAAATTCGTTGGCGGGGAAGCCAACATC
>ref651000208:v3281
AAGCTCGCCTGTATCTTAGTCCCCGTTATCTCAGCTATAAATTCGTTGGCGGGCAAGCCAACATC
>ref651000208:v3282
AAGCTCGCCTGTATCTTAGTCCCCGTTATCTCAGCTATAAATTCGTTGGCGAGCAAGCCAACATC
>ref651000208:v3283
AAGCTCGCCTGTATCTTAGTCCCCGTTATCTCAGCTATAAATTCGCCGGCGGGGAAGCCAACATC
>ref651000208:v3284
AAGCTCGCCTGTATCTTAGTCCCCGTTATCTCAGCTATAAATTCGCCGGCGGGCAAGCCAACATC
>ref651000208:v3285
AAGCTCGCCTGTATCTTAGTCCCCGTTATCTCAGCTATAAATTCGCCGGCGAGCAAGCCAACATC
>ref651000208:v3286
AAGCTCGCCTGTATCTTAGTCCCCGTTATCTCACCCATATCGTCGGGTGCGGGGAAGCCAACATC
>ref651000208:v3287
AAGCTCGCCTGTATCTTAGTCCCCGTTATCTCACCCATATCGTCGGGTGCGGGCAAGCCAACATC
>ref651000208:v3288
AAGCTCGCCTGTATCTTAGTCCCCGTTATCTCACCCATATCGTCGGGTGCGAGCAAGCCAACATC
>ref651000208:v3289
AAGCTCGCCTGTATCTTAGTCCCCGTTATCTCACCCATATCGTCGAATGCGGGGAAGCCAACATC
>ref651000208:v3290
AAGCTCGCCTGTATCTTAGTCCCCGTTATCTCACCCATATCGTCGAATGCGGGCAAGCCAACATC
>ref651000208:v3291
AAGCTCGCCTGTATCTTAGTCCCCGTTATCTCACCCATATCGTCGAATGCGAGCAAGCCAACATC
>ref651000208:v3292
AAGCTCGCCTGTATCTTAGTCCCCGTTATCTCACCCATATCGTCGACAGCGGGGAAGCCAACATC
>ref651000208:v3293
AAGCTCGCCTGTATCTTAGTCCCCGTTATCTCACCCATATCGTCGACAGCGGGCAAGCCAACATC
>ref651000208:v3294
AAGCTCGCCTGTATCTTAGTCCCCGTTATCTCACCCATATCGTCGACAGCGAGCAAGCCAACATC
>ref651000208:v3295
AAGCTCGCCTGTATCTTAGTCCCCGTTATCTCACCCATATCGTCGTTGGCGGGGAAGCCAACATC
>ref651000208:v3296
AAGCTCGCCTGTATCTTAGTCCCCGTTATCTCACCCATATCGTCGTTGGCGGGCAAGCCAACATC
>ref651000208:v3297
AAGCTCGCCTGTATCTTAGTCCCCGTTATCTCACCCATATCGTCGTTGGCGAGCAAGCCAACATC
>ref651000208:v3298
AAGCTCGCCTGTATCTTAGTCCCCGTTATCTCACCCATATCGTCGCCGGCGGGGAAGCCAACATC
>ref651000208:v3299
AAGCTCGCCTGTATCTTAGTCCCCGTTATCTCACCCATATCGTCGCCGGCGGGCAAGCCAACATC
>ref651000208:v3300
AAGCTCGCCTGTATCTTAGTCCCCGTTATCTCACCCATATCGTCGCCGGCGAGCAAGCCAACATC
>ref651000208:v3301
AAGCTCGCCTGTATCTTAGTCCCCGTTATCTCACCCATAATCTCGGGTGCGGGGAAGCCAACATC
>ref651000208:v3302
AAGCTCGCCTGTATCTTAGTCCCCGTTATCTCACCCATAATCTCGGGTGCGGGCAAGCCAACATC
>ref651000208:v3303
AAGCTCGCCTGTATCTTAGTCCCCGTTATCTCACCCATAATCTCGGGTGCGAGCAAGCCAACATC
>ref651000208:v3304
AAGCTCGCCTGTATCTTAGTCCCCGTTATCTCACCCATAATCTCGAATGCGGGGAAGCCAACATC
>ref651000208:v3305
AAGCTCGCCTGTATCTTAGTCCCCGTTATCTCACCCATAATCTCGAATGCGGGCAAGCCAACATC
>ref651000208:v3306
AAGCTCGCCTGTATCTTAGTCCCCGTTATCTCACCCATAATCTCGAATGCGAGCAAGCCAACATC
>ref651000208:v3307
AAGCTCGCCTGTATCTTAGTCCCCGTTATCTCACCCATAATCTCGACAGCGGGGAAGCCAACATC
>ref651000208:v3308
AAGCTCGCCTGTATCTTAGTCCCCGTTATCTCACCCATAATCTCGACAGCGGGCAAGCCAACATC
>ref651000208:v3309
AAGCTCGCCTGTATCTTAGTCCCCGTTATCTCACCCATAATCTCGACAGCGAGCAAGCCAACATC
>ref651000208:v3310
AAGCTCGCCTGTATCTTAGTCCCCGTTATCTCACCCATAATCTCGTTGGCGGGGAAGCCAACATC
>ref651000208:v3311
AAGCTCGCCTGTATCTTAGTCCCCGTTATCTCACCCATAATCTCGTTGGCGGGCAAGCCAACATC
>ref651000208:v3312
AAGCTCGCCTGTATCTTAGTCCCCGTTATCTCACCCATAATCTCGTTGGCGAGCAAGCCAACATC
>ref651000208:v3313
AAGCTCGCCTGTATCTTAGTCCCCGTTATCTCACCCATAATCTCGCCGGCGGGGAAGCCAACATC
>ref651000208:v3314
AAGCTCGCCTGTATCTTAGTCCCCGTTATCTCACCCATAATCTCGCCGGCGGGCAAGCCAACATC
>ref651000208:v3315
AAGCTCGCCTGTATCTTAGTCCCCGTTATCTCACCCATAATCTCGCCGGCGAGCAAGCCAACATC
>ref651000208:v3316
AAGCTCGCCTGTATCTTAGTCCCCGTTATCTCACCCATAAATTCGGGTGCGGGGAAGCCAACATC
>ref651000208:v3317
AAGCTCGCCTGTATCTTAGTCCCCGTTATCTCACCCATAAATTCGGGTGCGGGCAAGCCAACATC
>ref651000208:v3318
AAGCTCGCCTGTATCTTAGTCCCCGTTATCTCACCCATAAATTCGGGTGCGAGCAAGCCAACATC
>ref651000208:v3319
AAGCTCGCCTGTATCTTAGTCCCCGTTATCTCACCCATAAATTCGAATGCGGGGAAGCCAACATC
>ref651000208:v3320
AAGCTCGCCTGTATCTTAGTCCCCGTTATCTCACCCATAAATTCGAATGCGGGCAAGCCAACATC
>ref651000208:v3321
AAGCTCGCCTGTATCTTAGTCCCCGTTATCTCACCCATAAATTCGAATGCGAGCAAGCCAACATC
>ref651000208:v3322
AAGCTCGCCTGTATCTTAGTCCCCGTTATCTCACCCATAAATTCGACAGCGGGGAAGCCAACATC
>ref651000208:v3323
AAGCTCGCCTGTATCTTAGTCCCCGTTATCTCACCCATAAATTCGACAGCGGGCAAGCCAACATC
>ref651000208:v3324
AAGCTCGCCTGTATCTTAGTCCCCGTTATCTCACCCATAAATTCGACAGCGAGCAAGCCAACATC
>ref651000208:v3325
AAGCTCGCCTGTATCTTAGTCCCCGTTATCTCACCCATAAATTCGTTGGCGGGGAAGCCAACATC
>ref651000208:v3326
AAGCTCGCCTGTATCTTAGTCCCCGTTATCTCACCCATAAATTCGTTGGCGGGCAAGCCAACATC
>ref651000208:v3327
AAGCTCGCCTGTATCTTAGTCCCCGTTATCTCACCCATAAATTCGTTGGCGAGCAAGCCAACATC
>ref651000208:v3328
AAGCTCGCCTGTATCTTAGTCCCCGTTATCTCACCCATAAATTCGCCGGCGGGGAAGCCAACATC
>ref651000208:v3329
AAGCTCGCCTGTATCTTAGTCCCCGTTATCTCACCCATAAATTCGCCGGCGGGCAAGCCAACATC
>ref651000208:v3330
AAGCTCGCCTGTATCTTAGTCCCCGTTATCTCACCCATAAATTCGCCGGCGAGCAAGCCAACATC
>ref651000208:v3331
AAGCTCGCCTGTATCTTAGTCCCCGTTATCTCACTAATATCGTCGGGTGCGGGGAAGCCAACATC
>ref651000208:v3332
AAGCTCGCCTGTATCTTAGTCCCCGTTATCTCACTAATATCGTCGGGTGCGGGCAAGCCAACATC
>ref651000208:v3333
AAGCTCGCCTGTATCTTAGTCCCCGTTATCTCACTAATATCGTCGGGTGCGAGCAAGCCAACATC
>ref651000208:v3334
AAGCTCGCCTGTATCTTAGTCCCCGTTATCTCACTAATATCGTCGAATGCGGGGAAGCCAACATC
>ref651000208:v3335
AAGCTCGCCTGTATCTTAGTCCCCGTTATCTCACTAATATCGTCGAATGCGGGCAAGCCAACATC
>ref651000208:v3336
AAGCTCGCCTGTATCTTAGTCCCCGTTATCTCACTAATATCGTCGAATGCGAGCAAGCCAACATC
>ref651000208:v3337
AAGCTCGCCTGTATCTTAGTCCCCGTTATCTCACTAATATCGTCGACAGCGGGGAAGCCAACATC
>ref651000208:v3338
AAGCTCGCCTGTATCTTAGTCCCCGTTATCTCACTAATATCGTCGACAGCGGGCAAGCCAACATC
>ref651000208:v3339
AAGCTCGCCTGTATCTTAGTCCCCGTTATCTCACTAATATCGTCGACAGCGAGCAAGCCAACATC
>ref651000208:v3340
AAGCTCGCCTGTATCTTAGTCCCCGTTATCTCACTAATATCGTCGTTGGCGGGGAAGCCAACATC
>ref651000208:v3341
AAGCTCGCCTGTATCTTAGTCCCCGTTATCTCACTAATATCGTCGTTGGCGGGCAAGCCAACATC
>ref651000208:v3342
AAGCTCGCCTGTATCTTAGTCCCCGTTATCTCACTAATATCGTCGTTGGCGAGCAAGCCAACATC
>ref651000208:v3343
AAGCTCGCCTGTATCTTAGTCCCCGTTATCTCACTAATATCGTCGCCGGCGGGGAAGCCAACATC
>ref651000208:v3344
AAGCTCGCCTGTATCTTAGTCCCCGTTATCTCACTAATATCGTCGCCGGCGGGCAAGCCAACATC
>ref651000208:v3345
AAGCTCGCCTGTATCTTAGTCCCCGTTATCTCACTAATATCGTCGCCGGCGAGCAAGCCAACATC
>ref651000208:v3346
AAGCTCGCCTGTATCTTAGTCCCCGTTATCTCACTAATAATCTCGGGTGCGGGGAAGCCAACATC
>ref651000208:v3347
AAGCTCGCCTGTATCTTAGTCCCCGTTATCTCACTAATAATCTCGGGTGCGGGCAAGCCAACATC
>ref651000208:v3348
AAGCTCGCCTGTATCTTAGTCCCCGTTATCTCACTAATAATCTCGGGTGCGAGCAAGCCAACATC
>ref651000208:v3349
AAGCTCGCCTGTATCTTAGTCCCCGTTATCTCACTAATAATCTCGAATGCGGGGAAGCCAACATC
>ref651000208:v3350
AAGCTCGCCTGTATCTTAGTCCCCGTTATCTCACTAATAATCTCGAATGCGGGCAAGCCAACATC
>ref651000208:v3351
AAGCTCGCCTGTATCTTAGTCCCCGTTATCTCACTAATAATCTCGAATGCGAGCAAGCCAACATC
>ref651000208:v3352
AAGCTCGCCTGTATCTTAGTCCCCGTTATCTCACTAATAATCTCGACAGCGGGGAAGCCAACATC
>ref651000208:v3353
AAGCTCGCCTGTATCTTAGTCCCCGTTATCTCACTAATAATCTCGACAGCGGGCAAGCCAACATC
>ref651000208:v3354
AAGCTCGCCTGTATCTTAGTCCCCGTTATCTCACTAATAATCTCGACAGCGAGCAAGCCAACATC
>ref651000208:v3355
AAGCTCGCCTGTATCTTAGTCCCCGTTATCTCACTAATAATCTCGTTGGCGGGGAAGCCAACATC
>ref651000208:v3356
AAGCTCGCCTGTATCTTAGTCCCCGTTATCTCACTAATAATCTCGTTGGCGGGCAAGCCAACATC
>ref651000208:v3357
AAGCTCGCCTGTATCTTAGTCCCCGTTATCTCACTAATAATCTCGTTGGCGAGCAAGCCAACATC
>ref651000208:v3358
AAGCTCGCCTGTATCTTAGTCCCCGTTATCTCACTAATAATCTCGCCGGCGGGGAAGCCAACATC
>ref651000208:v3359
AAGCTCGCCTGTATCTTAGTCCCCGTTATCTCACTAATAATCTCGCCGGCGGGCAAGCCAACATC
>ref651000208:v3360
AAGCTCGCCTGTATCTTAGTCCCCGTTATCTCACTAATAATCTCGCCGGCGAGCAAGCCAACATC
>ref651000208:v3361
AAGCTCGCCTGTATCTTAGTCCCCGTTATCTCACTAATAAATTCGGGTGCGGGGAAGCCAACATC
>ref651000208:v3362
AAGCTCGCCTGTATCTTAGTCCCCGTTATCTCACTAATAAATTCGGGTGCGGGCAAGCCAACATC
>ref651000208:v3363
AAGCTCGCCTGTATCTTAGTCCCCGTTATCTCACTAATAAATTCGGGTGCGAGCAAGCCAACATC
>ref651000208:v3364
AAGCTCGCCTGTATCTTAGTCCCCGTTATCTCACTAATAAATTCGAATGCGGGGAAGCCAACATC
>ref651000208:v3365
AAGCTCGCCTGTATCTTAGTCCCCGTTATCTCACTAATAAATTCGAATGCGGGCAAGCCAACATC
>ref651000208:v3366
AAGCTCGCCTGTATCTTAGTCCCCGTTATCTCACTAATAAATTCGAATGCGAGCAAGCCAACATC
>ref651000208:v3367
AAGCTCGCCTGTATCTTAGTCCCCGTTATCTCACTAATAAATTCGACAGCGGGGAAGCCAACATC
>ref651000208:v3368
AAGCTCGCCTGTATCTTAGTCCCCGTTATCTCACTAATAAATTCGACAGCGGGCAAGCCAACATC
>ref651000208:v3369
AAGCTCGCCTGTATCTTAGTCCCCGTTATCTCACTAATAAATTCGACAGCGAGCAAGCCAACATC
>ref651000208:v3370
AAGCTCGCCTGTATCTTAGTCCCCGTTATCTCACTAATAAATTCGTTGGCGGGGAAGCCAACATC
>ref651000208:v3371
AAGCTCGCCTGTATCTTAGTCCCCGTTATCTCACTAATAAATTCGTTGGCGGGCAAGCCAACATC
>ref651000208:v3372
AAGCTCGCCTGTATCTTAGTCCCCGTTATCTCACTAATAAATTCGTTGGCGAGCAAGCCAACATC
>ref651000208:v3373
AAGCTCGCCTGTATCTTAGTCCCCGTTATCTCACTAATAAATTCGCCGGCGGGGAAGCCAACATC
>ref651000208:v3374
AAGCTCGCCTGTATCTTAGTCCCCGTTATCTCACTAATAAATTCGCCGGCGGGCAAGCCAACATC
>ref651000208:v3375
AAGCTCGCCTGTATCTTAGTCCCCGTTATCTCACTAATAAATTCGCCGGCGAGCAAGCCAACATC
>ref651000208:v3376
AAGCTCGCCTGTATCGATGTCGGGGTTGCATCAAGCATATCGTCGGGTGCGGGGAAGCCAACATC
>ref651000208:v3377
AAGCTCGCCTGTATCGATGTCGGGGTTGCATCAAGCATATCGTCGGGTGCGGGCAAGCCAACATC
>ref651000208:v3378
AAGCTCGCCTGTATCGATGTCGGGGTTGCATCAAGCATATCGTCGGGTGCGAGCAAGCCAACATC
>ref651000208:v3379
AAGCTCGCCTGTATCGATGTCGGGGTTGCATCAAGCATATCGTCGAATGCGGGGAAGCCAACATC
>ref651000208:v3380
AAGCTCGCCTGTATCGATGTCGGGGTTGCATCAAGCATATCGTCGAATGCGGGCAAGCCAACATC
>ref651000208:v3381
AAGCTCGCCTGTATCGATGTCGGGGTTGCATCAAGCATATCGTCGAATGCGAGCAAGCCAACATC
>ref651000208:v3382
AAGCTCGCCTGTATCGATGTCGGGGTTGCATCAAGCATATCGTCGACAGCGGGGAAGCCAACATC
>ref651000208:v3383
AAGCTCGCCTGTATCGATGTCGGGGTTGCATCAAGCATATCGTCGACAGCGGGCAAGCCAACATC
>ref651000208:v3384
AAGCTCGCCTGTATCGATGTCGGGGTTGCATCAAGCATATCGTCGACAGCGAGCAAGCCAACATC
>ref651000208:v3385
AAGCTCGCCTGTATCGATGTCGGGGTTGCATCAAGCATATCGTCGTTGGCGGGGAAGCCAACATC
>ref651000208:v3386
AAGCTCGCCTGTATCGATGTCGGGGTTGCATCAAGCATATCGTCGTTGGCGGGCAAGCCAACATC
>ref651000208:v3387
AAGCTCGCCTGTATCGATGTCGGGGTTGCATCAAGCATATCGTCGTTGGCGAGCAAGCCAACATC
>ref651000208:v3388
AAGCTCGCCTGTATCGATGTCGGGGTTGCATCAAGCATATCGTCGCCGGCGGGGAAGCCAACATC
>ref651000208:v3389
AAGCTCGCCTGTATCGATGTCGGGGTTGCATCAAGCATATCGTCGCCGGCGGGCAAGCCAACATC
>ref651000208:v3390
AAGCTCGCCTGTATCGATGTCGGGGTTGCATCAAGCATATCGTCGCCGGCGAGCAAGCCAACATC
>ref651000208:v3391
AAGCTCGCCTGTATCGATGTCGGGGTTGCATCAAGCATAATCTCGGGTGCGGGGAAGCCAACATC
>ref651000208:v3392
AAGCTCGCCTGTATCGATGTCGGGGTTGCATCAAGCATAATCTCGGGTGCGGGCAAGCCAACATC
>ref651000208:v3393
AAGCTCGCCTGTATCGATGTCGGGGTTGCATCAAGCATAATCTCGGGTGCGAGCAAGCCAACATC
>ref651000208:v3394
AAGCTCGCCTGTATCGATGTCGGGGTTGCATCAAGCATAATCTCGAATGCGGGGAAGCCAACATC
>ref651000208:v3395
AAGCTCGCCTGTATCGATGTCGGGGTTGCATCAAGCATAATCTCGAATGCGGGCAAGCCAACATC
>ref651000208:v3396
AAGCTCGCCTGTATCGATGTCGGGGTTGCATCAAGCATAATCTCGAATGCGAGCAAGCCAACATC
>ref651000208:v3397
AAGCTCGCCTGTATCGATGTCGGGGTTGCATCAAGCATAATCTCGACAGCGGGGAAGCCAACATC
>ref651000208:v3398
AAGCTCGCCTGTATCGATGTCGGGGTTGCATCAAGCATAATCTCGACAGCGGGCAAGCCAACATC
>ref651000208:v3399
AAGCTCGCCTGTATCGATGTCGGGGTTGCATCAAGCATAATCTCGACAGCGAGCAAGCCAACATC
>ref651000208:v3400
AAGCTCGCCTGTATCGATGTCGGGGTTGCATCAAGCATAATCTCGTTGGCGGGGAAGCCAACATC
>ref651000208:v3401
AAGCTCGCCTGTATCGATGTCGGGGTTGCATCAAGCATAATCTCGTTGGCGGGCAAGCCAACATC
>ref651000208:v3402
AAGCTCGCCTGTATCGATGTCGGGGTTGCATCAAGCATAATCTCGTTGGCGAGCAAGCCAACATC
>ref651000208:v3403
AAGCTCGCCTGTATCGATGTCGGGGTTGCATCAAGCATAATCTCGCCGGCGGGGAAGCCAACATC
>ref651000208:v3404
AAGCTCGCCTGTATCGATGTCGGGGTTGCATCAAGCATAATCTCGCCGGCGGGCAAGCCAACATC
>ref651000208:v3405
AAGCTCGCCTGTATCGATGTCGGGGTTGCATCAAGCATAATCTCGCCGGCGAGCAAGCCAACATC
>ref651000208:v3406
AAGCTCGCCTGTATCGATGTCGGGGTTGCATCAAGCATAAATTCGGGTGCGGGGAAGCCAACATC
>ref651000208:v3407
AAGCTCGCCTGTATCGATGTCGGGGTTGCATCAAGCATAAATTCGGGTGCGGGCAAGCCAACATC
>ref651000208:v3408
AAGCTCGCCTGTATCGATGTCGGGGTTGCATCAAGCATAAATTCGGGTGCGAGCAAGCCAACATC
>ref651000208:v3409
AAGCTCGCCTGTATCGATGTCGGGGTTGCATCAAGCATAAATTCGAATGCGGGGAAGCCAACATC
>ref651000208:v3410
AAGCTCGCCTGTATCGATGTCGGGGTTGCATCAAGCATAAATTCGAATGCGGGCAAGCCAACATC
>ref651000208:v3411
AAGCTCGCCTGTATCGATGTCGGGGTTGCATCAAGCATAAATTCGAATGCGAGCAAGCCAACATC
>ref651000208:v3412
AAGCTCGCCTGTATCGATGTCGGGGTTGCATCAAGCATAAATTCGACAGCGGGGAAGCCAACATC
>ref651000208:v3413
AAGCTCGCCTGTATCGATGTCGGGGTTGCATCAAGCATAAATTCGACAGCGGGCAAGCCAACATC
>ref651000208:v3414
AAGCTCGCCTGTATCGATGTCGGGGTTGCATCAAGCATAAATTCGACAGCGAGCAAGCCAACATC
>ref651000208:v3415
AAGCTCGCCTGTATCGATGTCGGGGTTGCATCAAGCATAAATTCGTTGGCGGGGAAGCCAACATC
>ref651000208:v3416
AAGCTCGCCTGTATCGATGTCGGGGTTGCATCAAGCATAAATTCGTTGGCGGGCAAGCCAACATC
>ref651000208:v3417
AAGCTCGCCTGTATCGATGTCGGGGTTGCATCAAGCATAAATTCGTTGGCGAGCAAGCCAACATC
>ref651000208:v3418
AAGCTCGCCTGTATCGATGTCGGGGTTGCATCAAGCATAAATTCGCCGGCGGGGAAGCCAACATC
>ref651000208:v3419
AAGCTCGCCTGTATCGATGTCGGGGTTGCATCAAGCATAAATTCGCCGGCGGGCAAGCCAACATC
>ref651000208:v3420
AAGCTCGCCTGTATCGATGTCGGGGTTGCATCAAGCATAAATTCGCCGGCGAGCAAGCCAACATC
>ref651000208:v3421
AAGCTCGCCTGTATCGATGTCGGGGTTGCATCATACATATCGTCGGGTGCGGGGAAGCCAACATC
>ref651000208:v3422
AAGCTCGCCTGTATCGATGTCGGGGTTGCATCATACATATCGTCGGGTGCGGGCAAGCCAACATC
>ref651000208:v3423
AAGCTCGCCTGTATCGATGTCGGGGTTGCATCATACATATCGTCGGGTGCGAGCAAGCCAACATC
>ref651000208:v3424
AAGCTCGCCTGTATCGATGTCGGGGTTGCATCATACATATCGTCGAATGCGGGGAAGCCAACATC
>ref651000208:v3425
AAGCTCGCCTGTATCGATGTCGGGGTTGCATCATACATATCGTCGAATGCGGGCAAGCCAACATC
>ref651000208:v3426
AAGCTCGCCTGTATCGATGTCGGGGTTGCATCATACATATCGTCGAATGCGAGCAAGCCAACATC
>ref651000208:v3427
AAGCTCGCCTGTATCGATGTCGGGGTTGCATCATACATATCGTCGACAGCGGGGAAGCCAACATC
>ref651000208:v3428
AAGCTCGCCTGTATCGATGTCGGGGTTGCATCATACATATCGTCGACAGCGGGCAAGCCAACATC
>ref651000208:v3429
AAGCTCGCCTGTATCGATGTCGGGGTTGCATCATACATATCGTCGACAGCGAGCAAGCCAACATC
>ref651000208:v3430
AAGCTCGCCTGTATCGATGTCGGGGTTGCATCATACATATCGTCGTTGGCGGGGAAGCCAACATC
>ref651000208:v3431
AAGCTCGCCTGTATCGATGTCGGGGTTGCATCATACATATCGTCGTTGGCGGGCAAGCCAACATC
>ref651000208:v3432
AAGCTCGCCTGTATCGATGTCGGGGTTGCATCATACATATCGTCGTTGGCGAGCAAGCCAACATC
>ref651000208:v3433
AAGCTCGCCTGTATCGATGTCGGGGTTGCATCATACATATCGTCGCCGGCGGGGAAGCCAACATC
>ref651000208:v3434
AAGCTCGCCTGTATCGATGTCGGGGTTGCATCATACATATCGTCGCCGGCGGGCAAGCCAACATC
>ref651000208:v3435
AAGCTCGCCTGTATCGATGTCGGGGTTGCATCATACATATCGTCGCCGGCGAGCAAGCCAACATC
>ref651000208:v3436
AAGCTCGCCTGTATCGATGTCGGGGTTGCATCATACATAATCTCGGGTGCGGGGAAGCCAACATC
>ref651000208:v3437
AAGCTCGCCTGTATCGATGTCGGGGTTGCATCATACATAATCTCGGGTGCGGGCAAGCCAACATC
>ref651000208:v3438
AAGCTCGCCTGTATCGATGTCGGGGTTGCATCATACATAATCTCGGGTGCGAGCAAGCCAACATC
>ref651000208:v3439
AAGCTCGCCTGTATCGATGTCGGGGTTGCATCATACATAATCTCGAATGCGGGGAAGCCAACATC
>ref651000208:v3440
AAGCTCGCCTGTATCGATGTCGGGGTTGCATCATACATAATCTCGAATGCGGGCAAGCCAACATC
>ref651000208:v3441
AAGCTCGCCTGTATCGATGTCGGGGTTGCATCATACATAATCTCGAATGCGAGCAAGCCAACATC
>ref651000208:v3442
AAGCTCGCCTGTATCGATGTCGGGGTTGCATCATACATAATCTCGACAGCGGGGAAGCCAACATC
>ref651000208:v3443
AAGCTCGCCTGTATCGATGTCGGGGTTGCATCATACATAATCTCGACAGCGGGCAAGCCAACATC
>ref651000208:v3444
AAGCTCGCCTGTATCGATGTCGGGGTTGCATCATACATAATCTCGACAGCGAGCAAGCCAACATC
>ref651000208:v3445
AAGCTCGCCTGTATCGATGTCGGGGTTGCATCATACATAATCTCGTTGGCGGGGAAGCCAACATC
>ref651000208:v3446
AAGCTCGCCTGTATCGATGTCGGGGTTGCATCATACATAATCTCGTTGGCGGGCAAGCCAACATC
>ref651000208:v3447
AAGCTCGCCTGTATCGATGTCGGGGTTGCATCATACATAATCTCGTTGGCGAGCAAGCCAACATC
>ref651000208:v3448
AAGCTCGCCTGTATCGATGTCGGGGTTGCATCATACATAATCTCGCCGGCGGGGAAGCCAACATC
>ref651000208:v3449
AAGCTCGCCTGTATCGATGTCGGGGTTGCATCATACATAATCTCGCCGGCGGGCAAGCCAACATC
>ref651000208:v3450
AAGCTCGCCTGTATCGATGTCGGGGTTGCATCATACATAATCTCGCCGGCGAGCAAGCCAACATC
>ref651000208:v3451
AAGCTCGCCTGTATCGATGTCGGGGTTGCATCATACATAAATTCGGGTGCGGGGAAGCCAACATC
>ref651000208:v3452
AAGCTCGCCTGTATCGATGTCGGGGTTGCATCATACATAAATTCGGGTGCGGGCAAGCCAACATC
>ref651000208:v3453
AAGCTCGCCTGTATCGATGTCGGGGTTGCATCATACATAAATTCGGGTGCGAGCAAGCCAACATC
>ref651000208:v3454
AAGCTCGCCTGTATCGATGTCGGGGTTGCATCATACATAAATTCGAATGCGGGGAAGCCAACATC
>ref651000208:v3455
AAGCTCGCCTGTATCGATGTCGGGGTTGCATCATACATAAATTCGAATGCGGGCAAGCCAACATC
>ref651000208:v3456
AAGCTCGCCTGTATCGATGTCGGGGTTGCATCATACATAAATTCGAATGCGAGCAAGCCAACATC
>ref651000208:v3457
AAGCTCGCCTGTATCGATGTCGGGGTTGCATCATACATAAATTCGACAGCGGGGAAGCCAACATC
>ref651000208:v3458
AAGCTCGCCTGTATCGATGTCGGGGTTGCATCATACATAAATTCGACAGCGGGCAAGCCAACATC
>ref651000208:v3459
AAGCTCGCCTGTATCGATGTCGGGGTTGCATCATACATAAATTCGACAGCGAGCAAGCCAACATC
>ref651000208:v3460
AAGCTCGCCTGTATCGATGTCGGGGTTGCATCATACATAAATTCGTTGGCGGGGAAGCCAACATC
>ref651000208:v3461
AAGCTCGCCTGTATCGATGTCGGGGTTGCATCATACATAAATTCGTTGGCGGGCAAGCCAACATC
>ref651000208:v3462
AAGCTCGCCTGTATCGATGTCGGGGTTGCATCATACATAAATTCGTTGGCGAGCAAGCCAACATC
>ref651000208:v3463
AAGCTCGCCTGTATCGATGTCGGGGTTGCATCATACATAAATTCGCCGGCGGGGAAGCCAACATC
>ref651000208:v3464
AAGCTCGCCTGTATCGATGTCGGGGTTGCATCATACATAAATTCGCCGGCGGGCAAGCCAACATC
>ref651000208:v3465
AAGCTCGCCTGTATCGATGTCGGGGTTGCATCATACATAAATTCGCCGGCGAGCAAGCCAACATC
>ref651000208:v3466
AAGCTCGCCTGTATCGATGTCGGGGTTGCATCAGCTATATCGTCGGGTGCGGGGAAGCCAACATC
>ref651000208:v3467
AAGCTCGCCTGTATCGATGTCGGGGTTGCATCAGCTATATCGTCGGGTGCGGGCAAGCCAACATC
>ref651000208:v3468
AAGCTCGCCTGTATCGATGTCGGGGTTGCATCAGCTATATCGTCGGGTGCGAGCAAGCCAACATC
>ref651000208:v3469
AAGCTCGCCTGTATCGATGTCGGGGTTGCATCAGCTATATCGTCGAATGCGGGGAAGCCAACATC
>ref651000208:v3470
AAGCTCGCCTGTATCGATGTCGGGGTTGCATCAGCTATATCGTCGAATGCGGGCAAGCCAACATC
>ref651000208:v3471
AAGCTCGCCTGTATCGATGTCGGGGTTGCATCAGCTATATCGTCGAATGCGAGCAAGCCAACATC
>ref651000208:v3472
AAGCTCGCCTGTATCGATGTCGGGGTTGCATCAGCTATATCGTCGACAGCGGGGAAGCCAACATC
>ref651000208:v3473
AAGCTCGCCTGTATCGATGTCGGGGTTGCATCAGCTATATCGTCGACAGCGGGCAAGCCAACATC
>ref651000208:v3474
AAGCTCGCCTGTATCGATGTCGGGGTTGCATCAGCTATATCGTCGACAGCGAGCAAGCCAACATC
>ref651000208:v3475
AAGCTCGCCTGTATCGATGTCGGGGTTGCATCAGCTATATCGTCGTTGGCGGGGAAGCCAACATC
>ref651000208:v3476
AAGCTCGCCTGTATCGATGTCGGGGTTGCATCAGCTATATCGTCGTTGGCGGGCAAGCCAACATC
>ref651000208:v3477
AAGCTCGCCTGTATCGATGTCGGGGTTGCATCAGCTATATCGTCGTTGGCGAGCAAGCCAACATC
>ref651000208:v3478
AAGCTCGCCTGTATCGATGTCGGGGTTGCATCAGCTATATCGTCGCCGGCGGGGAAGCCAACATC
>ref651000208:v3479
AAGCTCGCCTGTATCGATGTCGGGGTTGCATCAGCTATATCGTCGCCGGCGGGCAAGCCAACATC
>ref651000208:v3480
AAGCTCGCCTGTATCGATGTCGGGGTTGCATCAGCTATATCGTCGCCGGCGAGCAAGCCAACATC
>ref651000208:v3481
AAGCTCGCCTGTATCGATGTCGGGGTTGCATCAGCTATAATCTCGGGTGCGGGGAAGCCAACATC
>ref651000208:v3482
AAGCTCGCCTGTATCGATGTCGGGGTTGCATCAGCTATAATCTCGGGTGCGGGCAAGCCAACATC
>ref651000208:v3483
AAGCTCGCCTGTATCGATGTCGGGGTTGCATCAGCTATAATCTCGGGTGCGAGCAAGCCAACATC
>ref651000208:v3484
AAGCTCGCCTGTATCGATGTCGGGGTTGCATCAGCTATAATCTCGAATGCGGGGAAGCCAACATC
>ref651000208:v3485
AAGCTCGCCTGTATCGATGTCGGGGTTGCATCAGCTATAATCTCGAATGCGGGCAAGCCAACATC
>ref651000208:v3486
AAGCTCGCCTGTATCGATGTCGGGGTTGCATCAGCTATAATCTCGAATGCGAGCAAGCCAACATC
>ref651000208:v3487
AAGCTCGCCTGTATCGATGTCGGGGTTGCATCAGCTATAATCTCGACAGCGGGGAAGCCAACATC
>ref651000208:v3488
AAGCTCGCCTGTATCGATGTCGGGGTTGCATCAGCTATAATCTCGACAGCGGGCAAGCCAACATC
>ref651000208:v3489
AAGCTCGCCTGTATCGATGTCGGGGTTGCATCAGCTATAATCTCGACAGCGAGCAAGCCAACATC
>ref651000208:v3490
AAGCTCGCCTGTATCGATGTCGGGGTTGCATCAGCTATAATCTCGTTGGCGGGGAAGCCAACATC
>ref651000208:v3491
AAGCTCGCCTGTATCGATGTCGGGGTTGCATCAGCTATAATCTCGTTGGCGGGCAAGCCAACATC
>ref651000208:v3492
AAGCTCGCCTGTATCGATGTCGGGGTTGCATCAGCTATAATCTCGTTGGCGAGCAAGCCAACATC
>ref651000208:v3493
AAGCTCGCCTGTATCGATGTCGGGGTTGCATCAGCTATAATCTCGCCGGCGGGGAAGCCAACATC
>ref651000208:v3494
AAGCTCGCCTGTATCGATGTCGGGGTTGCATCAGCTATAATCTCGCCGGCGGGCAAGCCAACATC
>ref651000208:v3495
AAGCTCGCCTGTATCGATGTCGGGGTTGCATCAGCTATAATCTCGCCGGCGAGCAAGCCAACATC
>ref651000208:v3496
AAGCTCGCCTGTATCGATGTCGGGGTTGCATCAGCTATAAATTCGGGTGCGGGGAAGCCAACATC
>ref651000208:v3497
AAGCTCGCCTGTATCGATGTCGGGGTTGCATCAGCTATAAATTCGGGTGCGGGCAAGCCAACATC
>ref651000208:v3498
AAGCTCGCCTGTATCGATGTCGGGGTTGCATCAGCTATAAATTCGGGTGCGAGCAAGCCAACATC
>ref651000208:v3499
AAGCTCGCCTGTATCGATGTCGGGGTTGCATCAGCTATAAATTCGAATGCGGGGAAGCCAACATC
>ref651000208:v3500
AAGCTCGCCTGTATCGATGTCGGGGTTGCATCAGCTATAAATTCGAATGCGGGCAAGCCAACATC
>ref651000208:v3501
AAGCTCGCCTGTATCGATGTCGGGGTTGCATCAGCTATAAATTCGAATGCGAGCAAGCCAACATC
>ref651000208:v3502
AAGCTCGCCTGTATCGATGTCGGGGTTGCATCAGCTATAAATTCGACAGCGGGGAAGCCAACATC
>ref651000208:v3503
AAGCTCGCCTGTATCGATGTCGGGGTTGCATCAGCTATAAATTCGACAGCGGGCAAGCCAACATC
>ref651000208:v3504
AAGCTCGCCTGTATCGATGTCGGGGTTGCATCAGCTATAAATTCGACAGCGAGCAAGCCAACATC
>ref651000208:v3505
AAGCTCGCCTGTATCGATGTCGGGGTTGCATCAGCTATAAATTCGTTGGCGGGGAAGCCAACATC
>ref651000208:v3506
AAGCTCGCCTGTATCGATGTCGGGGTTGCATCAGCTATAAATTCGTTGGCGGGCAAGCCAACATC
>ref651000208:v3507
AAGCTCGCCTGTATCGATGTCGGGGTTGCATCAGCTATAAATTCGTTGGCGAGCAAGCCAACATC
>ref651000208:v3508
AAGCTCGCCTGTATCGATGTCGGGGTTGCATCAGCTATAAATTCGCCGGCGGGGAAGCCAACATC
>ref651000208:v3509
AAGCTCGCCTGTATCGATGTCGGGGTTGCATCAGCTATAAATTCGCCGGCGGGCAAGCCAACATC
>ref651000208:v3510
AAGCTCGCCTGTATCGATGTCGGGGTTGCATCAGCTATAAATTCGCCGGCGAGCAAGCCAACATC
>ref651000208:v3511
AAGCTCGCCTGTATCGATGTCGGGGTTGCATCACCCATATCGTCGGGTGCGGGGAAGCCAACATC
>ref651000208:v3512
AAGCTCGCCTGTATCGATGTCGGGGTTGCATCACCCATATCGTCGGGTGCGGGCAAGCCAACATC
>ref651000208:v3513
AAGCTCGCCTGTATCGATGTCGGGGTTGCATCACCCATATCGTCGGGTGCGAGCAAGCCAACATC
>ref651000208:v3514
AAGCTCGCCTGTATCGATGTCGGGGTTGCATCACCCATATCGTCGAATGCGGGGAAGCCAACATC
>ref651000208:v3515
AAGCTCGCCTGTATCGATGTCGGGGTTGCATCACCCATATCGTCGAATGCGGGCAAGCCAACATC
>ref651000208:v3516
AAGCTCGCCTGTATCGATGTCGGGGTTGCATCACCCATATCGTCGAATGCGAGCAAGCCAACATC
>ref651000208:v3517
AAGCTCGCCTGTATCGATGTCGGGGTTGCATCACCCATATCGTCGACAGCGGGGAAGCCAACATC
>ref651000208:v3518
AAGCTCGCCTGTATCGATGTCGGGGTTGCATCACCCATATCGTCGACAGCGGGCAAGCCAACATC
>ref651000208:v3519
AAGCTCGCCTGTATCGATGTCGGGGTTGCATCACCCATATCGTCGACAGCGAGCAAGCCAACATC
>ref651000208:v3520
AAGCTCGCCTGTATCGATGTCGGGGTTGCATCACCCATATCGTCGTTGGCGGGGAAGCCAACATC
>ref651000208:v3521
AAGCTCGCCTGTATCGATGTCGGGGTTGCATCACCCATATCGTCGTTGGCGGGCAAGCCAACATC
>ref651000208:v3522
AAGCTCGCCTGTATCGATGTCGGGGTTGCATCACCCATATCGTCGTTGGCGAGCAAGCCAACATC
>ref651000208:v3523
AAGCTCGCCTGTATCGATGTCGGGGTTGCATCACCCATATCGTCGCCGGCGGGGAAGCCAACATC
>ref651000208:v3524
AAGCTCGCCTGTATCGATGTCGGGGTTGCATCACCCATATCGTCGCCGGCGGGCAAGCCAACATC
>ref651000208:v3525
AAGCTCGCCTGTATCGATGTCGGGGTTGCATCACCCATATCGTCGCCGGCGAGCAAGCCAACATC
>ref651000208:v3526
AAGCTCGCCTGTATCGATGTCGGGGTTGCATCACCCATAATCTCGGGTGCGGGGAAGCCAACATC
>ref651000208:v3527
AAGCTCGCCTGTATCGATGTCGGGGTTGCATCACCCATAATCTCGGGTGCGGGCAAGCCAACATC
>ref651000208:v3528
AAGCTCGCCTGTATCGATGTCGGGGTTGCATCACCCATAATCTCGGGTGCGAGCAAGCCAACATC
>ref651000208:v3529
AAGCTCGCCTGTATCGATGTCGGGGTTGCATCACCCATAATCTCGAATGCGGGGAAGCCAACATC
>ref651000208:v3530
AAGCTCGCCTGTATCGATGTCGGGGTTGCATCACCCATAATCTCGAATGCGGGCAAGCCAACATC
>ref651000208:v3531
AAGCTCGCCTGTATCGATGTCGGGGTTGCATCACCCATAATCTCGAATGCGAGCAAGCCAACATC
>ref651000208:v3532
AAGCTCGCCTGTATCGATGTCGGGGTTGCATCACCCATAATCTCGACAGCGGGGAAGCCAACATC
>ref651000208:v3533
AAGCTCGCCTGTATCGATGTCGGGGTTGCATCACCCATAATCTCGACAGCGGGCAAGCCAACATC
>ref651000208:v3534
AAGCTCGCCTGTATCGATGTCGGGGTTGCATCACCCATAATCTCGACAGCGAGCAAGCCAACATC
>ref651000208:v3535
AAGCTCGCCTGTATCGATGTCGGGGTTGCATCACCCATAATCTCGTTGGCGGGGAAGCCAACATC
>ref651000208:v3536
AAGCTCGCCTGTATCGATGTCGGGGTTGCATCACCCATAATCTCGTTGGCGGGCAAGCCAACATC
>ref651000208:v3537
AAGCTCGCCTGTATCGATGTCGGGGTTGCATCACCCATAATCTCGTTGGCGAGCAAGCCAACATC
>ref651000208:v3538
AAGCTCGCCTGTATCGATGTCGGGGTTGCATCACCCATAATCTCGCCGGCGGGGAAGCCAACATC
>ref651000208:v3539
AAGCTCGCCTGTATCGATGTCGGGGTTGCATCACCCATAATCTCGCCGGCGGGCAAGCCAACATC
>ref651000208:v3540
AAGCTCGCCTGTATCGATGTCGGGGTTGCATCACCCATAATCTCGCCGGCGAGCAAGCCAACATC
>ref651000208:v3541
AAGCTCGCCTGTATCGATGTCGGGGTTGCATCACCCATAAATTCGGGTGCGGGGAAGCCAACATC
>ref651000208:v3542
AAGCTCGCCTGTATCGATGTCGGGGTTGCATCACCCATAAATTCGGGTGCGGGCAAGCCAACATC
>ref651000208:v3543
AAGCTCGCCTGTATCGATGTCGGGGTTGCATCACCCATAAATTCGGGTGCGAGCAAGCCAACATC
>ref651000208:v3544
AAGCTCGCCTGTATCGATGTCGGGGTTGCATCACCCATAAATTCGAATGCGGGGAAGCCAACATC
>ref651000208:v3545
AAGCTCGCCTGTATCGATGTCGGGGTTGCATCACCCATAAATTCGAATGCGGGCAAGCCAACATC
>ref651000208:v3546
AAGCTCGCCTGTATCGATGTCGGGGTTGCATCACCCATAAATTCGAATGCGAGCAAGCCAACATC
>ref651000208:v3547
AAGCTCGCCTGTATCGATGTCGGGGTTGCATCACCCATAAATTCGACAGCGGGGAAGCCAACATC
>ref651000208:v3548
AAGCTCGCCTGTATCGATGTCGGGGTTGCATCACCCATAAATTCGACAGCGGGCAAGCCAACATC
>ref651000208:v3549
AAGCTCGCCTGTATCGATGTCGGGGTTGCATCACCCATAAATTCGACAGCGAGCAAGCCAACATC
>ref651000208:v3550
AAGCTCGCCTGTATCGATGTCGGGGTTGCATCACCCATAAATTCGTTGGCGGGGAAGCCAACATC
>ref651000208:v3551
AAGCTCGCCTGTATCGATGTCGGGGTTGCATCACCCATAAATTCGTTGGCGGGCAAGCCAACATC
>ref651000208:v3552
AAGCTCGCCTGTATCGATGTCGGGGTTGCATCACCCATAAATTCGTTGGCGAGCAAGCCAACATC
>ref651000208:v3553
AAGCTCGCCTGTATCGATGTCGGGGTTGCATCACCCATAAATTCGCCGGCGGGGAAGCCAACATC
>ref651000208:v3554
AAGCTCGCCTGTATCGATGTCGGGGTTGCATCACCCATAAATTCGCCGGCGGGCAAGCCAACATC
>ref651000208:v3555
AAGCTCGCCTGTATCGATGTCGGGGTTGCATCACCCATAAATTCGCCGGCGAGCAAGCCAACATC
>ref651000208:v3556
AAGCTCGCCTGTATCGATGTCGGGGTTGCATCACTAATATCGTCGGGTGCGGGGAAGCCAACATC
>ref651000208:v3557
AAGCTCGCCTGTATCGATGTCGGGGTTGCATCACTAATATCGTCGGGTGCGGGCAAGCCAACATC
>ref651000208:v3558
AAGCTCGCCTGTATCGATGTCGGGGTTGCATCACTAATATCGTCGGGTGCGAGCAAGCCAACATC
>ref651000208:v3559
AAGCTCGCCTGTATCGATGTCGGGGTTGCATCACTAATATCGTCGAATGCGGGGAAGCCAACATC
>ref651000208:v3560
AAGCTCGCCTGTATCGATGTCGGGGTTGCATCACTAATATCGTCGAATGCGGGCAAGCCAACATC
>ref651000208:v3561
AAGCTCGCCTGTATCGATGTCGGGGTTGCATCACTAATATCGTCGAATGCGAGCAAGCCAACATC
>ref651000208:v3562
AAGCTCGCCTGTATCGATGTCGGGGTTGCATCACTAATATCGTCGACAGCGGGGAAGCCAACATC
>ref651000208:v3563
AAGCTCGCCTGTATCGATGTCGGGGTTGCATCACTAATATCGTCGACAGCGGGCAAGCCAACATC
>ref651000208:v3564
AAGCTCGCCTGTATCGATGTCGGGGTTGCATCACTAATATCGTCGACAGCGAGCAAGCCAACATC
>ref651000208:v3565
AAGCTCGCCTGTATCGATGTCGGGGTTGCATCACTAATATCGTCGTTGGCGGGGAAGCCAACATC
>ref651000208:v3566
AAGCTCGCCTGTATCGATGTCGGGGTTGCATCACTAATATCGTCGTTGGCGGGCAAGCCAACATC
>ref651000208:v3567
AAGCTCGCCTGTATCGATGTCGGGGTTGCATCACTAATATCGTCGTTGGCGAGCAAGCCAACATC
>ref651000208:v3568
AAGCTCGCCTGTATCGATGTCGGGGTTGCATCACTAATATCGTCGCCGGCGGGGAAGCCAACATC
>ref651000208:v3569
AAGCTCGCCTGTATCGATGTCGGGGTTGCATCACTAATATCGTCGCCGGCGGGCAAGCCAACATC
>ref651000208:v3570
AAGCTCGCCTGTATCGATGTCGGGGTTGCATCACTAATATCGTCGCCGGCGAGCAAGCCAACATC
>ref651000208:v3571
AAGCTCGCCTGTATCGATGTCGGGGTTGCATCACTAATAATCTCGGGTGCGGGGAAGCCAACATC
>ref651000208:v3572
AAGCTCGCCTGTATCGATGTCGGGGTTGCATCACTAATAATCTCGGGTGCGGGCAAGCCAACATC
>ref651000208:v3573
AAGCTCGCCTGTATCGATGTCGGGGTTGCATCACTAATAATCTCGGGTGCGAGCAAGCCAACATC
>ref651000208:v3574
AAGCTCGCCTGTATCGATGTCGGGGTTGCATCACTAATAATCTCGAATGCGGGGAAGCCAACATC
>ref651000208:v3575
AAGCTCGCCTGTATCGATGTCGGGGTTGCATCACTAATAATCTCGAATGCGGGCAAGCCAACATC
>ref651000208:v3576
AAGCTCGCCTGTATCGATGTCGGGGTTGCATCACTAATAATCTCGAATGCGAGCAAGCCAACATC
>ref651000208:v3577
AAGCTCGCCTGTATCGATGTCGGGGTTGCATCACTAATAATCTCGACAGCGGGGAAGCCAACATC
>ref651000208:v3578
AAGCTCGCCTGTATCGATGTCGGGGTTGCATCACTAATAATCTCGACAGCGGGCAAGCCAACATC
>ref651000208:v3579
AAGCTCGCCTGTATCGATGTCGGGGTTGCATCACTAATAATCTCGACAGCGAGCAAGCCAACATC
>ref651000208:v3580
AAGCTCGCCTGTATCGATGTCGGGGTTGCATCACTAATAATCTCGTTGGCGGGGAAGCCAACATC
>ref651000208:v3581
AAGCTCGCCTGTATCGATGTCGGGGTTGCATCACTAATAATCTCGTTGGCGGGCAAGCCAACATC
>ref651000208:v3582
AAGCTCGCCTGTATCGATGTCGGGGTTGCATCACTAATAATCTCGTTGGCGAGCAAGCCAACATC
>ref651000208:v3583
AAGCTCGCCTGTATCGATGTCGGGGTTGCATCACTAATAATCTCGCCGGCGGGGAAGCCAACATC
>ref651000208:v3584
AAGCTCGCCTGTATCGATGTCGGGGTTGCATCACTAATAATCTCGCCGGCGGGCAAGCCAACATC
>ref651000208:v3585
AAGCTCGCCTGTATCGATGTCGGGGTTGCATCACTAATAATCTCGCCGGCGAGCAAGCCAACATC
>ref651000208:v3586
AAGCTCGCCTGTATCGATGTCGGGGTTGCATCACTAATAAATTCGGGTGCGGGGAAGCCAACATC
>ref651000208:v3587
AAGCTCGCCTGTATCGATGTCGGGGTTGCATCACTAATAAATTCGGGTGCGGGCAAGCCAACATC
>ref651000208:v3588
AAGCTCGCCTGTATCGATGTCGGGGTTGCATCACTAATAAATTCGGGTGCGAGCAAGCCAACATC
>ref651000208:v3589
AAGCTCGCCTGTATCGATGTCGGGGTTGCATCACTAATAAATTCGAATGCGGGGAAGCCAACATC
>ref651000208:v3590
AAGCTCGCCTGTATCGATGTCGGGGTTGCATCACTAATAAATTCGAATGCGGGCAAGCCAACATC
>ref651000208:v3591
AAGCTCGCCTGTATCGATGTCGGGGTTGCATCACTAATAAATTCGAATGCGAGCAAGCCAACATC
>ref651000208:v3592
AAGCTCGCCTGTATCGATGTCGGGGTTGCATCACTAATAAATTCGACAGCGGGGAAGCCAACATC
>ref651000208:v3593
AAGCTCGCCTGTATCGATGTCGGGGTTGCATCACTAATAAATTCGACAGCGGGCAAGCCAACATC
>ref651000208:v3594
AAGCTCGCCTGTATCGATGTCGGGGTTGCATCACTAATAAATTCGACAGCGAGCAAGCCAACATC
>ref651000208:v3595
AAGCTCGCCTGTATCGATGTCGGGGTTGCATCACTAATAAATTCGTTGGCGGGGAAGCCAACATC
>ref651000208:v3596
AAGCTCGCCTGTATCGATGTCGGGGTTGCATCACTAATAAATTCGTTGGCGGGCAAGCCAACATC
>ref651000208:v3597
AAGCTCGCCTGTATCGATGTCGGGGTTGCATCACTAATAAATTCGTTGGCGAGCAAGCCAACATC
>ref651000208:v3598
AAGCTCGCCTGTATCGATGTCGGGGTTGCATCACTAATAAATTCGCCGGCGGGGAAGCCAACATC
>ref651000208:v3599
AAGCTCGCCTGTATCGATGTCGGGGTTGCATCACTAATAAATTCGCCGGCGGGCAAGCCAACATC
>ref651000208:v3600
AAGCTCGCCTGTATCGATGTCGGGGTTGCATCACTAATAAATTCGCCGGCGAGCAAGCCAACATC
>ref651000208:v3601
AAGCTCGCCTGTATCGATGTCGGGGTTTTCTCAAGCATATCGTCGGGTGCGGGGAAGCCAACATC
>ref651000208:v3602
AAGCTCGCCTGTATCGATGTCGGGGTTTTCTCAAGCATATCGTCGGGTGCGGGCAAGCCAACATC
>ref651000208:v3603
AAGCTCGCCTGTATCGATGTCGGGGTTTTCTCAAGCATATCGTCGGGTGCGAGCAAGCCAACATC
>ref651000208:v3604
AAGCTCGCCTGTATCGATGTCGGGGTTTTCTCAAGCATATCGTCGAATGCGGGGAAGCCAACATC
>ref651000208:v3605
AAGCTCGCCTGTATCGATGTCGGGGTTTTCTCAAGCATATCGTCGAATGCGGGCAAGCCAACATC
>ref651000208:v3606
AAGCTCGCCTGTATCGATGTCGGGGTTTTCTCAAGCATATCGTCGAATGCGAGCAAGCCAACATC
>ref651000208:v3607
AAGCTCGCCTGTATCGATGTCGGGGTTTTCTCAAGCATATCGTCGACAGCGGGGAAGCCAACATC
>ref651000208:v3608
AAGCTCGCCTGTATCGATGTCGGGGTTTTCTCAAGCATATCGTCGACAGCGGGCAAGCCAACATC
>ref651000208:v3609
AAGCTCGCCTGTATCGATGTCGGGGTTTTCTCAAGCATATCGTCGACAGCGAGCAAGCCAACATC
>ref651000208:v3610
AAGCTCGCCTGTATCGATGTCGGGGTTTTCTCAAGCATATCGTCGTTGGCGGGGAAGCCAACATC
>ref651000208:v3611
AAGCTCGCCTGTATCGATGTCGGGGTTTTCTCAAGCATATCGTCGTTGGCGGGCAAGCCAACATC
>ref651000208:v3612
AAGCTCGCCTGTATCGATGTCGGGGTTTTCTCAAGCATATCGTCGTTGGCGAGCAAGCCAACATC
>ref651000208:v3613
AAGCTCGCCTGTATCGATGTCGGGGTTTTCTCAAGCATATCGTCGCCGGCGGGGAAGCCAACATC
>ref651000208:v3614
AAGCTCGCCTGTATCGATGTCGGGGTTTTCTCAAGCATATCGTCGCCGGCGGGCAAGCCAACATC
>ref651000208:v3615
AAGCTCGCCTGTATCGATGTCGGGGTTTTCTCAAGCATATCGTCGCCGGCGAGCAAGCCAACATC
>ref651000208:v3616
AAGCTCGCCTGTATCGATGTCGGGGTTTTCTCAAGCATAATCTCGGGTGCGGGGAAGCCAACATC
>ref651000208:v3617
AAGCTCGCCTGTATCGATGTCGGGGTTTTCTCAAGCATAATCTCGGGTGCGGGCAAGCCAACATC
>ref651000208:v3618
AAGCTCGCCTGTATCGATGTCGGGGTTTTCTCAAGCATAATCTCGGGTGCGAGCAAGCCAACATC
>ref651000208:v3619
AAGCTCGCCTGTATCGATGTCGGGGTTTTCTCAAGCATAATCTCGAATGCGGGGAAGCCAACATC
>ref651000208:v3620
AAGCTCGCCTGTATCGATGTCGGGGTTTTCTCAAGCATAATCTCGAATGCGGGCAAGCCAACATC
>ref651000208:v3621
AAGCTCGCCTGTATCGATGTCGGGGTTTTCTCAAGCATAATCTCGAATGCGAGCAAGCCAACATC
>ref651000208:v3622
AAGCTCGCCTGTATCGATGTCGGGGTTTTCTCAAGCATAATCTCGACAGCGGGGAAGCCAACATC
>ref651000208:v3623
AAGCTCGCCTGTATCGATGTCGGGGTTTTCTCAAGCATAATCTCGACAGCGGGCAAGCCAACATC
>ref651000208:v3624
AAGCTCGCCTGTATCGATGTCGGGGTTTTCTCAAGCATAATCTCGACAGCGAGCAAGCCAACATC
>ref651000208:v3625
AAGCTCGCCTGTATCGATGTCGGGGTTTTCTCAAGCATAATCTCGTTGGCGGGGAAGCCAACATC
>ref651000208:v3626
AAGCTCGCCTGTATCGATGTCGGGGTTTTCTCAAGCATAATCTCGTTGGCGGGCAAGCCAACATC
>ref651000208:v3627
AAGCTCGCCTGTATCGATGTCGGGGTTTTCTCAAGCATAATCTCGTTGGCGAGCAAGCCAACATC
>ref651000208:v3628
AAGCTCGCCTGTATCGATGTCGGGGTTTTCTCAAGCATAATCTCGCCGGCGGGGAAGCCAACATC
>ref651000208:v3629
AAGCTCGCCTGTATCGATGTCGGGGTTTTCTCAAGCATAATCTCGCCGGCGGGCAAGCCAACATC
>ref651000208:v3630
AAGCTCGCCTGTATCGATGTCGGGGTTTTCTCAAGCATAATCTCGCCGGCGAGCAAGCCAACATC
>ref651000208:v3631
AAGCTCGCCTGTATCGATGTCGGGGTTTTCTCAAGCATAAATTCGGGTGCGGGGAAGCCAACATC
>ref651000208:v3632
AAGCTCGCCTGTATCGATGTCGGGGTTTTCTCAAGCATAAATTCGGGTGCGGGCAAGCCAACATC
>ref651000208:v3633
AAGCTCGCCTGTATCGATGTCGGGGTTTTCTCAAGCATAAATTCGGGTGCGAGCAAGCCAACATC
>ref651000208:v3634
AAGCTCGCCTGTATCGATGTCGGGGTTTTCTCAAGCATAAATTCGAATGCGGGGAAGCCAACATC
>ref651000208:v3635
AAGCTCGCCTGTATCGATGTCGGGGTTTTCTCAAGCATAAATTCGAATGCGGGCAAGCCAACATC
>ref651000208:v3636
AAGCTCGCCTGTATCGATGTCGGGGTTTTCTCAAGCATAAATTCGAATGCGAGCAAGCCAACATC
>ref651000208:v3637
AAGCTCGCCTGTATCGATGTCGGGGTTTTCTCAAGCATAAATTCGACAGCGGGGAAGCCAACATC
>ref651000208:v3638
AAGCTCGCCTGTATCGATGTCGGGGTTTTCTCAAGCATAAATTCGACAGCGGGCAAGCCAACATC
>ref651000208:v3639
AAGCTCGCCTGTATCGATGTCGGGGTTTTCTCAAGCATAAATTCGACAGCGAGCAAGCCAACATC
>ref651000208:v3640
AAGCTCGCCTGTATCGATGTCGGGGTTTTCTCAAGCATAAATTCGTTGGCGGGGAAGCCAACATC
>ref651000208:v3641
AAGCTCGCCTGTATCGATGTCGGGGTTTTCTCAAGCATAAATTCGTTGGCGGGCAAGCCAACATC
>ref651000208:v3642
AAGCTCGCCTGTATCGATGTCGGGGTTTTCTCAAGCATAAATTCGTTGGCGAGCAAGCCAACATC
>ref651000208:v3643
AAGCTCGCCTGTATCGATGTCGGGGTTTTCTCAAGCATAAATTCGCCGGCGGGGAAGCCAACATC
>ref651000208:v3644
AAGCTCGCCTGTATCGATGTCGGGGTTTTCTCAAGCATAAATTCGCCGGCGGGCAAGCCAACATC
>ref651000208:v3645
AAGCTCGCCTGTATCGATGTCGGGGTTTTCTCAAGCATAAATTCGCCGGCGAGCAAGCCAACATC
>ref651000208:v3646
AAGCTCGCCTGTATCGATGTCGGGGTTTTCTCATACATATCGTCGGGTGCGGGGAAGCCAACATC
>ref651000208:v3647
AAGCTCGCCTGTATCGATGTCGGGGTTTTCTCATACATATCGTCGGGTGCGGGCAAGCCAACATC
>ref651000208:v3648
AAGCTCGCCTGTATCGATGTCGGGGTTTTCTCATACATATCGTCGGGTGCGAGCAAGCCAACATC
>ref651000208:v3649
AAGCTCGCCTGTATCGATGTCGGGGTTTTCTCATACATATCGTCGAATGCGGGGAAGCCAACATC
>ref651000208:v3650
AAGCTCGCCTGTATCGATGTCGGGGTTTTCTCATACATATCGTCGAATGCGGGCAAGCCAACATC
>ref651000208:v3651
AAGCTCGCCTGTATCGATGTCGGGGTTTTCTCATACATATCGTCGAATGCGAGCAAGCCAACATC
>ref651000208:v3652
AAGCTCGCCTGTATCGATGTCGGGGTTTTCTCATACATATCGTCGACAGCGGGGAAGCCAACATC
>ref651000208:v3653
AAGCTCGCCTGTATCGATGTCGGGGTTTTCTCATACATATCGTCGACAGCGGGCAAGCCAACATC
>ref651000208:v3654
AAGCTCGCCTGTATCGATGTCGGGGTTTTCTCATACATATCGTCGACAGCGAGCAAGCCAACATC
>ref651000208:v3655
AAGCTCGCCTGTATCGATGTCGGGGTTTTCTCATACATATCGTCGTTGGCGGGGAAGCCAACATC
>ref651000208:v3656
AAGCTCGCCTGTATCGATGTCGGGGTTTTCTCATACATATCGTCGTTGGCGGGCAAGCCAACATC
>ref651000208:v3657
AAGCTCGCCTGTATCGATGTCGGGGTTTTCTCATACATATCGTCGTTGGCGAGCAAGCCAACATC
>ref651000208:v3658
AAGCTCGCCTGTATCGATGTCGGGGTTTTCTCATACATATCGTCGCCGGCGGGGAAGCCAACATC
>ref651000208:v3659
AAGCTCGCCTGTATCGATGTCGGGGTTTTCTCATACATATCGTCGCCGGCGGGCAAGCCAACATC
>ref651000208:v3660
AAGCTCGCCTGTATCGATGTCGGGGTTTTCTCATACATATCGTCGCCGGCGAGCAAGCCAACATC
>ref651000208:v3661
AAGCTCGCCTGTATCGATGTCGGGGTTTTCTCATACATAATCTCGGGTGCGGGGAAGCCAACATC
>ref651000208:v3662
AAGCTCGCCTGTATCGATGTCGGGGTTTTCTCATACATAATCTCGGGTGCGGGCAAGCCAACATC
>ref651000208:v3663
AAGCTCGCCTGTATCGATGTCGGGGTTTTCTCATACATAATCTCGGGTGCGAGCAAGCCAACATC
>ref651000208:v3664
AAGCTCGCCTGTATCGATGTCGGGGTTTTCTCATACATAATCTCGAATGCGGGGAAGCCAACATC
>ref651000208:v3665
AAGCTCGCCTGTATCGATGTCGGGGTTTTCTCATACATAATCTCGAATGCGGGCAAGCCAACATC
>ref651000208:v3666
AAGCTCGCCTGTATCGATGTCGGGGTTTTCTCATACATAATCTCGAATGCGAGCAAGCCAACATC
>ref651000208:v3667
AAGCTCGCCTGTATCGATGTCGGGGTTTTCTCATACATAATCTCGACAGCGGGGAAGCCAACATC
>ref651000208:v3668
AAGCTCGCCTGTATCGATGTCGGGGTTTTCTCATACATAATCTCGACAGCGGGCAAGCCAACATC
>ref651000208:v3669
AAGCTCGCCTGTATCGATGTCGGGGTTTTCTCATACATAATCTCGACAGCGAGCAAGCCAACATC
>ref651000208:v3670
AAGCTCGCCTGTATCGATGTCGGGGTTTTCTCATACATAATCTCGTTGGCGGGGAAGCCAACATC
>ref651000208:v3671
AAGCTCGCCTGTATCGATGTCGGGGTTTTCTCATACATAATCTCGTTGGCGGGCAAGCCAACATC
>ref651000208:v3672
AAGCTCGCCTGTATCGATGTCGGGGTTTTCTCATACATAATCTCGTTGGCGAGCAAGCCAACATC
>ref651000208:v3673
AAGCTCGCCTGTATCGATGTCGGGGTTTTCTCATACATAATCTCGCCGGCGGGGAAGCCAACATC
>ref651000208:v3674
AAGCTCGCCTGTATCGATGTCGGGGTTTTCTCATACATAATCTCGCCGGCGGGCAAGCCAACATC
>ref651000208:v3675
AAGCTCGCCTGTATCGATGTCGGGGTTTTCTCATACATAATCTCGCCGGCGAGCAAGCCAACATC
>ref651000208:v3676
AAGCTCGCCTGTATCGATGTCGGGGTTTTCTCATACATAAATTCGGGTGCGGGGAAGCCAACATC
>ref651000208:v3677
AAGCTCGCCTGTATCGATGTCGGGGTTTTCTCATACATAAATTCGGGTGCGGGCAAGCCAACATC
>ref651000208:v3678
AAGCTCGCCTGTATCGATGTCGGGGTTTTCTCATACATAAATTCGGGTGCGAGCAAGCCAACATC
>ref651000208:v3679
AAGCTCGCCTGTATCGATGTCGGGGTTTTCTCATACATAAATTCGAATGCGGGGAAGCCAACATC
>ref651000208:v3680
AAGCTCGCCTGTATCGATGTCGGGGTTTTCTCATACATAAATTCGAATGCGGGCAAGCCAACATC
>ref651000208:v3681
AAGCTCGCCTGTATCGATGTCGGGGTTTTCTCATACATAAATTCGAATGCGAGCAAGCCAACATC
>ref651000208:v3682
AAGCTCGCCTGTATCGATGTCGGGGTTTTCTCATACATAAATTCGACAGCGGGGAAGCCAACATC
>ref651000208:v3683
AAGCTCGCCTGTATCGATGTCGGGGTTTTCTCATACATAAATTCGACAGCGGGCAAGCCAACATC
>ref651000208:v3684
AAGCTCGCCTGTATCGATGTCGGGGTTTTCTCATACATAAATTCGACAGCGAGCAAGCCAACATC
>ref651000208:v3685
AAGCTCGCCTGTATCGATGTCGGGGTTTTCTCATACATAAATTCGTTGGCGGGGAAGCCAACATC
>ref651000208:v3686
AAGCTCGCCTGTATCGATGTCGGGGTTTTCTCATACATAAATTCGTTGGCGGGCAAGCCAACATC
>ref651000208:v3687
AAGCTCGCCTGTATCGATGTCGGGGTTTTCTCATACATAAATTCGTTGGCGAGCAAGCCAACATC
>ref651000208:v3688
AAGCTCGCCTGTATCGATGTCGGGGTTTTCTCATACATAAATTCGCCGGCGGGGAAGCCAACATC
>ref651000208:v3689
AAGCTCGCCTGTATCGATGTCGGGGTTTTCTCATACATAAATTCGCCGGCGGGCAAGCCAACATC
>ref651000208:v3690
AAGCTCGCCTGTATCGATGTCGGGGTTTTCTCATACATAAATTCGCCGGCGAGCAAGCCAACATC
>ref651000208:v3691
AAGCTCGCCTGTATCGATGTCGGGGTTTTCTCAGCTATATCGTCGGGTGCGGGGAAGCCAACATC
>ref651000208:v3692
AAGCTCGCCTGTATCGATGTCGGGGTTTTCTCAGCTATATCGTCGGGTGCGGGCAAGCCAACATC
>ref651000208:v3693
AAGCTCGCCTGTATCGATGTCGGGGTTTTCTCAGCTATATCGTCGGGTGCGAGCAAGCCAACATC
>ref651000208:v3694
AAGCTCGCCTGTATCGATGTCGGGGTTTTCTCAGCTATATCGTCGAATGCGGGGAAGCCAACATC
>ref651000208:v3695
AAGCTCGCCTGTATCGATGTCGGGGTTTTCTCAGCTATATCGTCGAATGCGGGCAAGCCAACATC
>ref651000208:v3696
AAGCTCGCCTGTATCGATGTCGGGGTTTTCTCAGCTATATCGTCGAATGCGAGCAAGCCAACATC
>ref651000208:v3697
AAGCTCGCCTGTATCGATGTCGGGGTTTTCTCAGCTATATCGTCGACAGCGGGGAAGCCAACATC
>ref651000208:v3698
AAGCTCGCCTGTATCGATGTCGGGGTTTTCTCAGCTATATCGTCGACAGCGGGCAAGCCAACATC
>ref651000208:v3699
AAGCTCGCCTGTATCGATGTCGGGGTTTTCTCAGCTATATCGTCGACAGCGAGCAAGCCAACATC
>ref651000208:v3700
AAGCTCGCCTGTATCGATGTCGGGGTTTTCTCAGCTATATCGTCGTTGGCGGGGAAGCCAACATC
>ref651000208:v3701
AAGCTCGCCTGTATCGATGTCGGGGTTTTCTCAGCTATATCGTCGTTGGCGGGCAAGCCAACATC
>ref651000208:v3702
AAGCTCGCCTGTATCGATGTCGGGGTTTTCTCAGCTATATCGTCGTTGGCGAGCAAGCCAACATC
>ref651000208:v3703
AAGCTCGCCTGTATCGATGTCGGGGTTTTCTCAGCTATATCGTCGCCGGCGGGGAAGCCAACATC
>ref651000208:v3704
AAGCTCGCCTGTATCGATGTCGGGGTTTTCTCAGCTATATCGTCGCCGGCGGGCAAGCCAACATC
>ref651000208:v3705
AAGCTCGCCTGTATCGATGTCGGGGTTTTCTCAGCTATATCGTCGCCGGCGAGCAAGCCAACATC
>ref651000208:v3706
AAGCTCGCCTGTATCGATGTCGGGGTTTTCTCAGCTATAATCTCGGGTGCGGGGAAGCCAACATC
>ref651000208:v3707
AAGCTCGCCTGTATCGATGTCGGGGTTTTCTCAGCTATAATCTCGGGTGCGGGCAAGCCAACATC
>ref651000208:v3708
AAGCTCGCCTGTATCGATGTCGGGGTTTTCTCAGCTATAATCTCGGGTGCGAGCAAGCCAACATC
>ref651000208:v3709
AAGCTCGCCTGTATCGATGTCGGGGTTTTCTCAGCTATAATCTCGAATGCGGGGAAGCCAACATC
>ref651000208:v3710
AAGCTCGCCTGTATCGATGTCGGGGTTTTCTCAGCTATAATCTCGAATGCGGGCAAGCCAACATC
>ref651000208:v3711
AAGCTCGCCTGTATCGATGTCGGGGTTTTCTCAGCTATAATCTCGAATGCGAGCAAGCCAACATC
>ref651000208:v3712
AAGCTCGCCTGTATCGATGTCGGGGTTTTCTCAGCTATAATCTCGACAGCGGGGAAGCCAACATC
>ref651000208:v3713
AAGCTCGCCTGTATCGATGTCGGGGTTTTCTCAGCTATAATCTCGACAGCGGGCAAGCCAACATC
>ref651000208:v3714
AAGCTCGCCTGTATCGATGTCGGGGTTTTCTCAGCTATAATCTCGACAGCGAGCAAGCCAACATC
>ref651000208:v3715
AAGCTCGCCTGTATCGATGTCGGGGTTTTCTCAGCTATAATCTCGTTGGCGGGGAAGCCAACATC
>ref651000208:v3716
AAGCTCGCCTGTATCGATGTCGGGGTTTTCTCAGCTATAATCTCGTTGGCGGGCAAGCCAACATC
>ref651000208:v3717
AAGCTCGCCTGTATCGATGTCGGGGTTTTCTCAGCTATAATCTCGTTGGCGAGCAAGCCAACATC
>ref651000208:v3718
AAGCTCGCCTGTATCGATGTCGGGGTTTTCTCAGCTATAATCTCGCCGGCGGGGAAGCCAACATC
>ref651000208:v3719
AAGCTCGCCTGTATCGATGTCGGGGTTTTCTCAGCTATAATCTCGCCGGCGGGCAAGCCAACATC
>ref651000208:v3720
AAGCTCGCCTGTATCGATGTCGGGGTTTTCTCAGCTATAATCTCGCCGGCGAGCAAGCCAACATC
>ref651000208:v3721
AAGCTCGCCTGTATCGATGTCGGGGTTTTCTCAGCTATAAATTCGGGTGCGGGGAAGCCAACATC
>ref651000208:v3722
AAGCTCGCCTGTATCGATGTCGGGGTTTTCTCAGCTATAAATTCGGGTGCGGGCAAGCCAACATC
>ref651000208:v3723
AAGCTCGCCTGTATCGATGTCGGGGTTTTCTCAGCTATAAATTCGGGTGCGAGCAAGCCAACATC
>ref651000208:v3724
AAGCTCGCCTGTATCGATGTCGGGGTTTTCTCAGCTATAAATTCGAATGCGGGGAAGCCAACATC
>ref651000208:v3725
AAGCTCGCCTGTATCGATGTCGGGGTTTTCTCAGCTATAAATTCGAATGCGGGCAAGCCAACATC
>ref651000208:v3726
AAGCTCGCCTGTATCGATGTCGGGGTTTTCTCAGCTATAAATTCGAATGCGAGCAAGCCAACATC
>ref651000208:v3727
AAGCTCGCCTGTATCGATGTCGGGGTTTTCTCAGCTATAAATTCGACAGCGGGGAAGCCAACATC
>ref651000208:v3728
AAGCTCGCCTGTATCGATGTCGGGGTTTTCTCAGCTATAAATTCGACAGCGGGCAAGCCAACATC
>ref651000208:v3729
AAGCTCGCCTGTATCGATGTCGGGGTTTTCTCAGCTATAAATTCGACAGCGAGCAAGCCAACATC
>ref651000208:v3730
AAGCTCGCCTGTATCGATGTCGGGGTTTTCTCAGCTATAAATTCGTTGGCGGGGAAGCCAACATC
>ref651000208:v3731
AAGCTCGCCTGTATCGATGTCGGGGTTTTCTCAGCTATAAATTCGTTGGCGGGCAAGCCAACATC
>ref651000208:v3732
AAGCTCGCCTGTATCGATGTCGGGGTTTTCTCAGCTATAAATTCGTTGGCGAGCAAGCCAACATC
>ref651000208:v3733
AAGCTCGCCTGTATCGATGTCGGGGTTTTCTCAGCTATAAATTCGCCGGCGGGGAAGCCAACATC
>ref651000208:v3734
AAGCTCGCCTGTATCGATGTCGGGGTTTTCTCAGCTATAAATTCGCCGGCGGGCAAGCCAACATC
>ref651000208:v3735
AAGCTCGCCTGTATCGATGTCGGGGTTTTCTCAGCTATAAATTCGCCGGCGAGCAAGCCAACATC
>ref651000208:v3736
AAGCTCGCCTGTATCGATGTCGGGGTTTTCTCACCCATATCGTCGGGTGCGGGGAAGCCAACATC
>ref651000208:v3737
AAGCTCGCCTGTATCGATGTCGGGGTTTTCTCACCCATATCGTCGGGTGCGGGCAAGCCAACATC
>ref651000208:v3738
AAGCTCGCCTGTATCGATGTCGGGGTTTTCTCACCCATATCGTCGGGTGCGAGCAAGCCAACATC
>ref651000208:v3739
AAGCTCGCCTGTATCGATGTCGGGGTTTTCTCACCCATATCGTCGAATGCGGGGAAGCCAACATC
>ref651000208:v3740
AAGCTCGCCTGTATCGATGTCGGGGTTTTCTCACCCATATCGTCGAATGCGGGCAAGCCAACATC
>ref651000208:v3741
AAGCTCGCCTGTATCGATGTCGGGGTTTTCTCACCCATATCGTCGAATGCGAGCAAGCCAACATC
>ref651000208:v3742
AAGCTCGCCTGTATCGATGTCGGGGTTTTCTCACCCATATCGTCGACAGCGGGGAAGCCAACATC
>ref651000208:v3743
AAGCTCGCCTGTATCGATGTCGGGGTTTTCTCACCCATATCGTCGACAGCGGGCAAGCCAACATC
>ref651000208:v3744
AAGCTCGCCTGTATCGATGTCGGGGTTTTCTCACCCATATCGTCGACAGCGAGCAAGCCAACATC
>ref651000208:v3745
AAGCTCGCCTGTATCGATGTCGGGGTTTTCTCACCCATATCGTCGTTGGCGGGGAAGCCAACATC
>ref651000208:v3746
AAGCTCGCCTGTATCGATGTCGGGGTTTTCTCACCCATATCGTCGTTGGCGGGCAAGCCAACATC
>ref651000208:v3747
AAGCTCGCCTGTATCGATGTCGGGGTTTTCTCACCCATATCGTCGTTGGCGAGCAAGCCAACATC
>ref651000208:v3748
AAGCTCGCCTGTATCGATGTCGGGGTTTTCTCACCCATATCGTCGCCGGCGGGGAAGCCAACATC
>ref651000208:v3749
AAGCTCGCCTGTATCGATGTCGGGGTTTTCTCACCCATATCGTCGCCGGCGGGCAAGCCAACATC
>ref651000208:v3750
AAGCTCGCCTGTATCGATGTCGGGGTTTTCTCACCCATATCGTCGCCGGCGAGCAAGCCAACATC
>ref651000208:v3751
AAGCTCGCCTGTATCGATGTCGGGGTTTTCTCACCCATAATCTCGGGTGCGGGGAAGCCAACATC
>ref651000208:v3752
AAGCTCGCCTGTATCGATGTCGGGGTTTTCTCACCCATAATCTCGGGTGCGGGCAAGCCAACATC
>ref651000208:v3753
AAGCTCGCCTGTATCGATGTCGGGGTTTTCTCACCCATAATCTCGGGTGCGAGCAAGCCAACATC
>ref651000208:v3754
AAGCTCGCCTGTATCGATGTCGGGGTTTTCTCACCCATAATCTCGAATGCGGGGAAGCCAACATC
>ref651000208:v3755
AAGCTCGCCTGTATCGATGTCGGGGTTTTCTCACCCATAATCTCGAATGCGGGCAAGCCAACATC
>ref651000208:v3756
AAGCTCGCCTGTATCGATGTCGGGGTTTTCTCACCCATAATCTCGAATGCGAGCAAGCCAACATC
>ref651000208:v3757
AAGCTCGCCTGTATCGATGTCGGGGTTTTCTCACCCATAATCTCGACAGCGGGGAAGCCAACATC
>ref651000208:v3758
AAGCTCGCCTGTATCGATGTCGGGGTTTTCTCACCCATAATCTCGACAGCGGGCAAGCCAACATC
>ref651000208:v3759
AAGCTCGCCTGTATCGATGTCGGGGTTTTCTCACCCATAATCTCGACAGCGAGCAAGCCAACATC
>ref651000208:v3760
AAGCTCGCCTGTATCGATGTCGGGGTTTTCTCACCCATAATCTCGTTGGCGGGGAAGCCAACATC
>ref651000208:v3761
AAGCTCGCCTGTATCGATGTCGGGGTTTTCTCACCCATAATCTCGTTGGCGGGCAAGCCAACATC
>ref651000208:v3762
AAGCTCGCCTGTATCGATGTCGGGGTTTTCTCACCCATAATCTCGTTGGCGAGCAAGCCAACATC
>ref651000208:v3763
AAGCTCGCCTGTATCGATGTCGGGGTTTTCTCACCCATAATCTCGCCGGCGGGGAAGCCAACATC
>ref651000208:v3764
AAGCTCGCCTGTATCGATGTCGGGGTTTTCTCACCCATAATCTCGCCGGCGGGCAAGCCAACATC
>ref651000208:v3765
AAGCTCGCCTGTATCGATGTCGGGGTTTTCTCACCCATAATCTCGCCGGCGAGCAAGCCAACATC
>ref651000208:v3766
AAGCTCGCCTGTATCGATGTCGGGGTTTTCTCACCCATAAATTCGGGTGCGGGGAAGCCAACATC
>ref651000208:v3767
AAGCTCGCCTGTATCGATGTCGGGGTTTTCTCACCCATAAATTCGGGTGCGGGCAAGCCAACATC
>ref651000208:v3768
AAGCTCGCCTGTATCGATGTCGGGGTTTTCTCACCCATAAATTCGGGTGCGAGCAAGCCAACATC
>ref651000208:v3769
AAGCTCGCCTGTATCGATGTCGGGGTTTTCTCACCCATAAATTCGAATGCGGGGAAGCCAACATC
>ref651000208:v3770
AAGCTCGCCTGTATCGATGTCGGGGTTTTCTCACCCATAAATTCGAATGCGGGCAAGCCAACATC
>ref651000208:v3771
AAGCTCGCCTGTATCGATGTCGGGGTTTTCTCACCCATAAATTCGAATGCGAGCAAGCCAACATC
>ref651000208:v3772
AAGCTCGCCTGTATCGATGTCGGGGTTTTCTCACCCATAAATTCGACAGCGGGGAAGCCAACATC
>ref651000208:v3773
AAGCTCGCCTGTATCGATGTCGGGGTTTTCTCACCCATAAATTCGACAGCGGGCAAGCCAACATC
>ref651000208:v3774
AAGCTCGCCTGTATCGATGTCGGGGTTTTCTCACCCATAAATTCGACAGCGAGCAAGCCAACATC
>ref651000208:v3775
AAGCTCGCCTGTATCGATGTCGGGGTTTTCTCACCCATAAATTCGTTGGCGGGGAAGCCAACATC
>ref651000208:v3776
AAGCTCGCCTGTATCGATGTCGGGGTTTTCTCACCCATAAATTCGTTGGCGGGCAAGCCAACATC
>ref651000208:v3777
AAGCTCGCCTGTATCGATGTCGGGGTTTTCTCACCCATAAATTCGTTGGCGAGCAAGCCAACATC
>ref651000208:v3778
AAGCTCGCCTGTATCGATGTCGGGGTTTTCTCACCCATAAATTCGCCGGCGGGGAAGCCAACATC
>ref651000208:v3779
AAGCTCGCCTGTATCGATGTCGGGGTTTTCTCACCCATAAATTCGCCGGCGGGCAAGCCAACATC
>ref651000208:v3780
AAGCTCGCCTGTATCGATGTCGGGGTTTTCTCACCCATAAATTCGCCGGCGAGCAAGCCAACATC
>ref651000208:v3781
AAGCTCGCCTGTATCGATGTCGGGGTTTTCTCACTAATATCGTCGGGTGCGGGGAAGCCAACATC
>ref651000208:v3782
AAGCTCGCCTGTATCGATGTCGGGGTTTTCTCACTAATATCGTCGGGTGCGGGCAAGCCAACATC
>ref651000208:v3783
AAGCTCGCCTGTATCGATGTCGGGGTTTTCTCACTAATATCGTCGGGTGCGAGCAAGCCAACATC
>ref651000208:v3784
AAGCTCGCCTGTATCGATGTCGGGGTTTTCTCACTAATATCGTCGAATGCGGGGAAGCCAACATC
>ref651000208:v3785
AAGCTCGCCTGTATCGATGTCGGGGTTTTCTCACTAATATCGTCGAATGCGGGCAAGCCAACATC
>ref651000208:v3786
AAGCTCGCCTGTATCGATGTCGGGGTTTTCTCACTAATATCGTCGAATGCGAGCAAGCCAACATC
>ref651000208:v3787
AAGCTCGCCTGTATCGATGTCGGGGTTTTCTCACTAATATCGTCGACAGCGGGGAAGCCAACATC
>ref651000208:v3788
AAGCTCGCCTGTATCGATGTCGGGGTTTTCTCACTAATATCGTCGACAGCGGGCAAGCCAACATC
>ref651000208:v3789
AAGCTCGCCTGTATCGATGTCGGGGTTTTCTCACTAATATCGTCGACAGCGAGCAAGCCAACATC
>ref651000208:v3790
AAGCTCGCCTGTATCGATGTCGGGGTTTTCTCACTAATATCGTCGTTGGCGGGGAAGCCAACATC
>ref651000208:v3791
AAGCTCGCCTGTATCGATGTCGGGGTTTTCTCACTAATATCGTCGTTGGCGGGCAAGCCAACATC
>ref651000208:v3792
AAGCTCGCCTGTATCGATGTCGGGGTTTTCTCACTAATATCGTCGTTGGCGAGCAAGCCAACATC
>ref651000208:v3793
AAGCTCGCCTGTATCGATGTCGGGGTTTTCTCACTAATATCGTCGCCGGCGGGGAAGCCAACATC
>ref651000208:v3794
AAGCTCGCCTGTATCGATGTCGGGGTTTTCTCACTAATATCGTCGCCGGCGGGCAAGCCAACATC
>ref651000208:v3795
AAGCTCGCCTGTATCGATGTCGGGGTTTTCTCACTAATATCGTCGCCGGCGAGCAAGCCAACATC
>ref651000208:v3796
AAGCTCGCCTGTATCGATGTCGGGGTTTTCTCACTAATAATCTCGGGTGCGGGGAAGCCAACATC
>ref651000208:v3797
AAGCTCGCCTGTATCGATGTCGGGGTTTTCTCACTAATAATCTCGGGTGCGGGCAAGCCAACATC
>ref651000208:v3798
AAGCTCGCCTGTATCGATGTCGGGGTTTTCTCACTAATAATCTCGGGTGCGAGCAAGCCAACATC
>ref651000208:v3799
AAGCTCGCCTGTATCGATGTCGGGGTTTTCTCACTAATAATCTCGAATGCGGGGAAGCCAACATC
>ref651000208:v3800
AAGCTCGCCTGTATCGATGTCGGGGTTTTCTCACTAATAATCTCGAATGCGGGCAAGCCAACATC
>ref651000208:v3801
AAGCTCGCCTGTATCGATGTCGGGGTTTTCTCACTAATAATCTCGAATGCGAGCAAGCCAACATC
>ref651000208:v3802
AAGCTCGCCTGTATCGATGTCGGGGTTTTCTCACTAATAATCTCGACAGCGGGGAAGCCAACATC
>ref651000208:v3803
AAGCTCGCCTGTATCGATGTCGGGGTTTTCTCACTAATAATCTCGACAGCGGGCAAGCCAACATC
>ref651000208:v3804
AAGCTCGCCTGTATCGATGTCGGGGTTTTCTCACTAATAATCTCGACAGCGAGCAAGCCAACATC
>ref651000208:v3805
AAGCTCGCCTGTATCGATGTCGGGGTTTTCTCACTAATAATCTCGTTGGCGGGGAAGCCAACATC
>ref651000208:v3806
AAGCTCGCCTGTATCGATGTCGGGGTTTTCTCACTAATAATCTCGTTGGCGGGCAAGCCAACATC
>ref651000208:v3807
AAGCTCGCCTGTATCGATGTCGGGGTTTTCTCACTAATAATCTCGTTGGCGAGCAAGCCAACATC
>ref651000208:v3808
AAGCTCGCCTGTATCGATGTCGGGGTTTTCTCACTAATAATCTCGCCGGCGGGGAAGCCAACATC
>ref651000208:v3809
AAGCTCGCCTGTATCGATGTCGGGGTTTTCTCACTAATAATCTCGCCGGCGGGCAAGCCAACATC
>ref651000208:v3810
AAGCTCGCCTGTATCGATGTCGGGGTTTTCTCACTAATAATCTCGCCGGCGAGCAAGCCAACATC
>ref651000208:v3811
AAGCTCGCCTGTATCGATGTCGGGGTTTTCTCACTAATAAATTCGGGTGCGGGGAAGCCAACATC
>ref651000208:v3812
AAGCTCGCCTGTATCGATGTCGGGGTTTTCTCACTAATAAATTCGGGTGCGGGCAAGCCAACATC
>ref651000208:v3813
AAGCTCGCCTGTATCGATGTCGGGGTTTTCTCACTAATAAATTCGGGTGCGAGCAAGCCAACATC
>ref651000208:v3814
AAGCTCGCCTGTATCGATGTCGGGGTTTTCTCACTAATAAATTCGAATGCGGGGAAGCCAACATC
>ref651000208:v3815
AAGCTCGCCTGTATCGATGTCGGGGTTTTCTCACTAATAAATTCGAATGCGGGCAAGCCAACATC
>ref651000208:v3816
AAGCTCGCCTGTATCGATGTCGGGGTTTTCTCACTAATAAATTCGAATGCGAGCAAGCCAACATC
>ref651000208:v3817
AAGCTCGCCTGTATCGATGTCGGGGTTTTCTCACTAATAAATTCGACAGCGGGGAAGCCAACATC
>ref651000208:v3818
AAGCTCGCCTGTATCGATGTCGGGGTTTTCTCACTAATAAATTCGACAGCGGGCAAGCCAACATC
>ref651000208:v3819
AAGCTCGCCTGTATCGATGTCGGGGTTTTCTCACTAATAAATTCGACAGCGAGCAAGCCAACATC
>ref651000208:v3820
AAGCTCGCCTGTATCGATGTCGGGGTTTTCTCACTAATAAATTCGTTGGCGGGGAAGCCAACATC
>ref651000208:v3821
AAGCTCGCCTGTATCGATGTCGGGGTTTTCTCACTAATAAATTCGTTGGCGGGCAAGCCAACATC
>ref651000208:v3822
AAGCTCGCCTGTATCGATGTCGGGGTTTTCTCACTAATAAATTCGTTGGCGAGCAAGCCAACATC
>ref651000208:v3823
AAGCTCGCCTGTATCGATGTCGGGGTTTTCTCACTAATAAATTCGCCGGCGGGGAAGCCAACATC
>ref651000208:v3824
AAGCTCGCCTGTATCGATGTCGGGGTTTTCTCACTAATAAATTCGCCGGCGGGCAAGCCAACATC
>ref651000208:v3825
AAGCTCGCCTGTATCGATGTCGGGGTTTTCTCACTAATAAATTCGCCGGCGAGCAAGCCAACATC
>ref651000208:v3826
AAGCTCGCCTGTATCGATGTCGGGGTTATCTCAAGCATATCGTCGGGTGCGGGGAAGCCAACATC
>ref651000208:v3827
AAGCTCGCCTGTATCGATGTCGGGGTTATCTCAAGCATATCGTCGGGTGCGGGCAAGCCAACATC
>ref651000208:v3828
AAGCTCGCCTGTATCGATGTCGGGGTTATCTCAAGCATATCGTCGGGTGCGAGCAAGCCAACATC
>ref651000208:v3829
AAGCTCGCCTGTATCGATGTCGGGGTTATCTCAAGCATATCGTCGAATGCGGGGAAGCCAACATC
>ref651000208:v3830
AAGCTCGCCTGTATCGATGTCGGGGTTATCTCAAGCATATCGTCGAATGCGGGCAAGCCAACATC
>ref651000208:v3831
AAGCTCGCCTGTATCGATGTCGGGGTTATCTCAAGCATATCGTCGAATGCGAGCAAGCCAACATC
>ref651000208:v3832
AAGCTCGCCTGTATCGATGTCGGGGTTATCTCAAGCATATCGTCGACAGCGGGGAAGCCAACATC
>ref651000208:v3833
AAGCTCGCCTGTATCGATGTCGGGGTTATCTCAAGCATATCGTCGACAGCGGGCAAGCCAACATC
>ref651000208:v3834
AAGCTCGCCTGTATCGATGTCGGGGTTATCTCAAGCATATCGTCGACAGCGAGCAAGCCAACATC
>ref651000208:v3835
AAGCTCGCCTGTATCGATGTCGGGGTTATCTCAAGCATATCGTCGTTGGCGGGGAAGCCAACATC
>ref651000208:v3836
AAGCTCGCCTGTATCGATGTCGGGGTTATCTCAAGCATATCGTCGTTGGCGGGCAAGCCAACATC
>ref651000208:v3837
AAGCTCGCCTGTATCGATGTCGGGGTTATCTCAAGCATATCGTCGTTGGCGAGCAAGCCAACATC
>ref651000208:v3838
AAGCTCGCCTGTATCGATGTCGGGGTTATCTCAAGCATATCGTCGCCGGCGGGGAAGCCAACATC
>ref651000208:v3839
AAGCTCGCCTGTATCGATGTCGGGGTTATCTCAAGCATATCGTCGCCGGCGGGCAAGCCAACATC
>ref651000208:v3840
AAGCTCGCCTGTATCGATGTCGGGGTTATCTCAAGCATATCGTCGCCGGCGAGCAAGCCAACATC
>ref651000208:v3841
AAGCTCGCCTGTATCGATGTCGGGGTTATCTCAAGCATAATCTCGGGTGCGGGGAAGCCAACATC
>ref651000208:v3842
AAGCTCGCCTGTATCGATGTCGGGGTTATCTCAAGCATAATCTCGGGTGCGGGCAAGCCAACATC
>ref651000208:v3843
AAGCTCGCCTGTATCGATGTCGGGGTTATCTCAAGCATAATCTCGGGTGCGAGCAAGCCAACATC
>ref651000208:v3844
AAGCTCGCCTGTATCGATGTCGGGGTTATCTCAAGCATAATCTCGAATGCGGGGAAGCCAACATC
>ref651000208:v3845
AAGCTCGCCTGTATCGATGTCGGGGTTATCTCAAGCATAATCTCGAATGCGGGCAAGCCAACATC
>ref651000208:v3846
AAGCTCGCCTGTATCGATGTCGGGGTTATCTCAAGCATAATCTCGAATGCGAGCAAGCCAACATC
>ref651000208:v3847
AAGCTCGCCTGTATCGATGTCGGGGTTATCTCAAGCATAATCTCGACAGCGGGGAAGCCAACATC
>ref651000208:v3848
AAGCTCGCCTGTATCGATGTCGGGGTTATCTCAAGCATAATCTCGACAGCGGGCAAGCCAACATC
>ref651000208:v3849
AAGCTCGCCTGTATCGATGTCGGGGTTATCTCAAGCATAATCTCGACAGCGAGCAAGCCAACATC
>ref651000208:v3850
AAGCTCGCCTGTATCGATGTCGGGGTTATCTCAAGCATAATCTCGTTGGCGGGGAAGCCAACATC
>ref651000208:v3851
AAGCTCGCCTGTATCGATGTCGGGGTTATCTCAAGCATAATCTCGTTGGCGGGCAAGCCAACATC
>ref651000208:v3852
AAGCTCGCCTGTATCGATGTCGGGGTTATCTCAAGCATAATCTCGTTGGCGAGCAAGCCAACATC
>ref651000208:v3853
AAGCTCGCCTGTATCGATGTCGGGGTTATCTCAAGCATAATCTCGCCGGCGGGGAAGCCAACATC
>ref651000208:v3854
AAGCTCGCCTGTATCGATGTCGGGGTTATCTCAAGCATAATCTCGCCGGCGGGCAAGCCAACATC
>ref651000208:v3855
AAGCTCGCCTGTATCGATGTCGGGGTTATCTCAAGCATAATCTCGCCGGCGAGCAAGCCAACATC
>ref651000208:v3856
AAGCTCGCCTGTATCGATGTCGGGGTTATCTCAAGCATAAATTCGGGTGCGGGGAAGCCAACATC
>ref651000208:v3857
AAGCTCGCCTGTATCGATGTCGGGGTTATCTCAAGCATAAATTCGGGTGCGGGCAAGCCAACATC
>ref651000208:v3858
AAGCTCGCCTGTATCGATGTCGGGGTTATCTCAAGCATAAATTCGGGTGCGAGCAAGCCAACATC
>ref651000208:v3859
AAGCTCGCCTGTATCGATGTCGGGGTTATCTCAAGCATAAATTCGAATGCGGGGAAGCCAACATC
>ref651000208:v3860
AAGCTCGCCTGTATCGATGTCGGGGTTATCTCAAGCATAAATTCGAATGCGGGCAAGCCAACATC
>ref651000208:v3861
AAGCTCGCCTGTATCGATGTCGGGGTTATCTCAAGCATAAATTCGAATGCGAGCAAGCCAACATC
>ref651000208:v3862
AAGCTCGCCTGTATCGATGTCGGGGTTATCTCAAGCATAAATTCGACAGCGGGGAAGCCAACATC
>ref651000208:v3863
AAGCTCGCCTGTATCGATGTCGGGGTTATCTCAAGCATAAATTCGACAGCGGGCAAGCCAACATC
>ref651000208:v3864
AAGCTCGCCTGTATCGATGTCGGGGTTATCTCAAGCATAAATTCGACAGCGAGCAAGCCAACATC
>ref651000208:v3865
AAGCTCGCCTGTATCGATGTCGGGGTTATCTCAAGCATAAATTCGTTGGCGGGGAAGCCAACATC
>ref651000208:v3866
AAGCTCGCCTGTATCGATGTCGGGGTTATCTCAAGCATAAATTCGTTGGCGGGCAAGCCAACATC
>ref651000208:v3867
AAGCTCGCCTGTATCGATGTCGGGGTTATCTCAAGCATAAATTCGTTGGCGAGCAAGCCAACATC
>ref651000208:v3868
AAGCTCGCCTGTATCGATGTCGGGGTTATCTCAAGCATAAATTCGCCGGCGGGGAAGCCAACATC
>ref651000208:v3869
AAGCTCGCCTGTATCGATGTCGGGGTTATCTCAAGCATAAATTCGCCGGCGGGCAAGCCAACATC
>ref651000208:v3870
AAGCTCGCCTGTATCGATGTCGGGGTTATCTCAAGCATAAATTCGCCGGCGAGCAAGCCAACATC
>ref651000208:v3871
AAGCTCGCCTGTATCGATGTCGGGGTTATCTCATACATATCGTCGGGTGCGGGGAAGCCAACATC
>ref651000208:v3872
AAGCTCGCCTGTATCGATGTCGGGGTTATCTCATACATATCGTCGGGTGCGGGCAAGCCAACATC
>ref651000208:v3873
AAGCTCGCCTGTATCGATGTCGGGGTTATCTCATACATATCGTCGGGTGCGAGCAAGCCAACATC
>ref651000208:v3874
AAGCTCGCCTGTATCGATGTCGGGGTTATCTCATACATATCGTCGAATGCGGGGAAGCCAACATC
>ref651000208:v3875
AAGCTCGCCTGTATCGATGTCGGGGTTATCTCATACATATCGTCGAATGCGGGCAAGCCAACATC
>ref651000208:v3876
AAGCTCGCCTGTATCGATGTCGGGGTTATCTCATACATATCGTCGAATGCGAGCAAGCCAACATC
>ref651000208:v3877
AAGCTCGCCTGTATCGATGTCGGGGTTATCTCATACATATCGTCGACAGCGGGGAAGCCAACATC
>ref651000208:v3878
AAGCTCGCCTGTATCGATGTCGGGGTTATCTCATACATATCGTCGACAGCGGGCAAGCCAACATC
>ref651000208:v3879
AAGCTCGCCTGTATCGATGTCGGGGTTATCTCATACATATCGTCGACAGCGAGCAAGCCAACATC
>ref651000208:v3880
AAGCTCGCCTGTATCGATGTCGGGGTTATCTCATACATATCGTCGTTGGCGGGGAAGCCAACATC
>ref651000208:v3881
AAGCTCGCCTGTATCGATGTCGGGGTTATCTCATACATATCGTCGTTGGCGGGCAAGCCAACATC
>ref651000208:v3882
AAGCTCGCCTGTATCGATGTCGGGGTTATCTCATACATATCGTCGTTGGCGAGCAAGCCAACATC
>ref651000208:v3883
AAGCTCGCCTGTATCGATGTCGGGGTTATCTCATACATATCGTCGCCGGCGGGGAAGCCAACATC
>ref651000208:v3884
AAGCTCGCCTGTATCGATGTCGGGGTTATCTCATACATATCGTCGCCGGCGGGCAAGCCAACATC
>ref651000208:v3885
AAGCTCGCCTGTATCGATGTCGGGGTTATCTCATACATATCGTCGCCGGCGAGCAAGCCAACATC
>ref651000208:v3886
AAGCTCGCCTGTATCGATGTCGGGGTTATCTCATACATAATCTCGGGTGCGGGGAAGCCAACATC
>ref651000208:v3887
AAGCTCGCCTGTATCGATGTCGGGGTTATCTCATACATAATCTCGGGTGCGGGCAAGCCAACATC
>ref651000208:v3888
AAGCTCGCCTGTATCGATGTCGGGGTTATCTCATACATAATCTCGGGTGCGAGCAAGCCAACATC
>ref651000208:v3889
AAGCTCGCCTGTATCGATGTCGGGGTTATCTCATACATAATCTCGAATGCGGGGAAGCCAACATC
>ref651000208:v3890
AAGCTCGCCTGTATCGATGTCGGGGTTATCTCATACATAATCTCGAATGCGGGCAAGCCAACATC
>ref651000208:v3891
AAGCTCGCCTGTATCGATGTCGGGGTTATCTCATACATAATCTCGAATGCGAGCAAGCCAACATC
>ref651000208:v3892
AAGCTCGCCTGTATCGATGTCGGGGTTATCTCATACATAATCTCGACAGCGGGGAAGCCAACATC
>ref651000208:v3893
AAGCTCGCCTGTATCGATGTCGGGGTTATCTCATACATAATCTCGACAGCGGGCAAGCCAACATC
>ref651000208:v3894
AAGCTCGCCTGTATCGATGTCGGGGTTATCTCATACATAATCTCGACAGCGAGCAAGCCAACATC
>ref651000208:v3895
AAGCTCGCCTGTATCGATGTCGGGGTTATCTCATACATAATCTCGTTGGCGGGGAAGCCAACATC
>ref651000208:v3896
AAGCTCGCCTGTATCGATGTCGGGGTTATCTCATACATAATCTCGTTGGCGGGCAAGCCAACATC
>ref651000208:v3897
AAGCTCGCCTGTATCGATGTCGGGGTTATCTCATACATAATCTCGTTGGCGAGCAAGCCAACATC
>ref651000208:v3898
AAGCTCGCCTGTATCGATGTCGGGGTTATCTCATACATAATCTCGCCGGCGGGGAAGCCAACATC
>ref651000208:v3899
AAGCTCGCCTGTATCGATGTCGGGGTTATCTCATACATAATCTCGCCGGCGGGCAAGCCAACATC
>ref651000208:v3900
AAGCTCGCCTGTATCGATGTCGGGGTTATCTCATACATAATCTCGCCGGCGAGCAAGCCAACATC
>ref651000208:v3901
AAGCTCGCCTGTATCGATGTCGGGGTTATCTCATACATAAATTCGGGTGCGGGGAAGCCAACATC
>ref651000208:v3902
AAGCTCGCCTGTATCGATGTCGGGGTTATCTCATACATAAATTCGGGTGCGGGCAAGCCAACATC
>ref651000208:v3903
AAGCTCGCCTGTATCGATGTCGGGGTTATCTCATACATAAATTCGGGTGCGAGCAAGCCAACATC
>ref651000208:v3904
AAGCTCGCCTGTATCGATGTCGGGGTTATCTCATACATAAATTCGAATGCGGGGAAGCCAACATC
>ref651000208:v3905
AAGCTCGCCTGTATCGATGTCGGGGTTATCTCATACATAAATTCGAATGCGGGCAAGCCAACATC
>ref651000208:v3906
AAGCTCGCCTGTATCGATGTCGGGGTTATCTCATACATAAATTCGAATGCGAGCAAGCCAACATC
>ref651000208:v3907
AAGCTCGCCTGTATCGATGTCGGGGTTATCTCATACATAAATTCGACAGCGGGGAAGCCAACATC
>ref651000208:v3908
AAGCTCGCCTGTATCGATGTCGGGGTTATCTCATACATAAATTCGACAGCGGGCAAGCCAACATC
>ref651000208:v3909
AAGCTCGCCTGTATCGATGTCGGGGTTATCTCATACATAAATTCGACAGCGAGCAAGCCAACATC
>ref651000208:v3910
AAGCTCGCCTGTATCGATGTCGGGGTTATCTCATACATAAATTCGTTGGCGGGGAAGCCAACATC
>ref651000208:v3911
AAGCTCGCCTGTATCGATGTCGGGGTTATCTCATACATAAATTCGTTGGCGGGCAAGCCAACATC
>ref651000208:v3912
AAGCTCGCCTGTATCGATGTCGGGGTTATCTCATACATAAATTCGTTGGCGAGCAAGCCAACATC
>ref651000208:v3913
AAGCTCGCCTGTATCGATGTCGGGGTTATCTCATACATAAATTCGCCGGCGGGGAAGCCAACATC
>ref651000208:v3914
AAGCTCGCCTGTATCGATGTCGGGGTTATCTCATACATAAATTCGCCGGCGGGCAAGCCAACATC
>ref651000208:v3915
AAGCTCGCCTGTATCGATGTCGGGGTTATCTCATACATAAATTCGCCGGCGAGCAAGCCAACATC
>ref651000208:v3916
AAGCTCGCCTGTATCGATGTCGGGGTTATCTCAGCTATATCGTCGGGTGCGGGGAAGCCAACATC
>ref651000208:v3917
AAGCTCGCCTGTATCGATGTCGGGGTTATCTCAGCTATATCGTCGGGTGCGGGCAAGCCAACATC
>ref651000208:v3918
AAGCTCGCCTGTATCGATGTCGGGGTTATCTCAGCTATATCGTCGGGTGCGAGCAAGCCAACATC
>ref651000208:v3919
AAGCTCGCCTGTATCGATGTCGGGGTTATCTCAGCTATATCGTCGAATGCGGGGAAGCCAACATC
>ref651000208:v3920
AAGCTCGCCTGTATCGATGTCGGGGTTATCTCAGCTATATCGTCGAATGCGGGCAAGCCAACATC
>ref651000208:v3921
AAGCTCGCCTGTATCGATGTCGGGGTTATCTCAGCTATATCGTCGAATGCGAGCAAGCCAACATC
>ref651000208:v3922
AAGCTCGCCTGTATCGATGTCGGGGTTATCTCAGCTATATCGTCGACAGCGGGGAAGCCAACATC
>ref651000208:v3923
AAGCTCGCCTGTATCGATGTCGGGGTTATCTCAGCTATATCGTCGACAGCGGGCAAGCCAACATC
>ref651000208:v3924
AAGCTCGCCTGTATCGATGTCGGGGTTATCTCAGCTATATCGTCGACAGCGAGCAAGCCAACATC
>ref651000208:v3925
AAGCTCGCCTGTATCGATGTCGGGGTTATCTCAGCTATATCGTCGTTGGCGGGGAAGCCAACATC
>ref651000208:v3926
AAGCTCGCCTGTATCGATGTCGGGGTTATCTCAGCTATATCGTCGTTGGCGGGCAAGCCAACATC
>ref651000208:v3927
AAGCTCGCCTGTATCGATGTCGGGGTTATCTCAGCTATATCGTCGTTGGCGAGCAAGCCAACATC
>ref651000208:v3928
AAGCTCGCCTGTATCGATGTCGGGGTTATCTCAGCTATATCGTCGCCGGCGGGGAAGCCAACATC
>ref651000208:v3929
AAGCTCGCCTGTATCGATGTCGGGGTTATCTCAGCTATATCGTCGCCGGCGGGCAAGCCAACATC
>ref651000208:v3930
AAGCTCGCCTGTATCGATGTCGGGGTTATCTCAGCTATATCGTCGCCGGCGAGCAAGCCAACATC
>ref651000208:v3931
AAGCTCGCCTGTATCGATGTCGGGGTTATCTCAGCTATAATCTCGGGTGCGGGGAAGCCAACATC
>ref651000208:v3932
AAGCTCGCCTGTATCGATGTCGGGGTTATCTCAGCTATAATCTCGGGTGCGGGCAAGCCAACATC
>ref651000208:v3933
AAGCTCGCCTGTATCGATGTCGGGGTTATCTCAGCTATAATCTCGGGTGCGAGCAAGCCAACATC
>ref651000208:v3934
AAGCTCGCCTGTATCGATGTCGGGGTTATCTCAGCTATAATCTCGAATGCGGGGAAGCCAACATC
>ref651000208:v3935
AAGCTCGCCTGTATCGATGTCGGGGTTATCTCAGCTATAATCTCGAATGCGGGCAAGCCAACATC
>ref651000208:v3936
AAGCTCGCCTGTATCGATGTCGGGGTTATCTCAGCTATAATCTCGAATGCGAGCAAGCCAACATC
>ref651000208:v3937
AAGCTCGCCTGTATCGATGTCGGGGTTATCTCAGCTATAATCTCGACAGCGGGGAAGCCAACATC
>ref651000208:v3938
AAGCTCGCCTGTATCGATGTCGGGGTTATCTCAGCTATAATCTCGACAGCGGGCAAGCCAACATC
>ref651000208:v3939
AAGCTCGCCTGTATCGATGTCGGGGTTATCTCAGCTATAATCTCGACAGCGAGCAAGCCAACATC
>ref651000208:v3940
AAGCTCGCCTGTATCGATGTCGGGGTTATCTCAGCTATAATCTCGTTGGCGGGGAAGCCAACATC
>ref651000208:v3941
AAGCTCGCCTGTATCGATGTCGGGGTTATCTCAGCTATAATCTCGTTGGCGGGCAAGCCAACATC
>ref651000208:v3942
AAGCTCGCCTGTATCGATGTCGGGGTTATCTCAGCTATAATCTCGTTGGCGAGCAAGCCAACATC
>ref651000208:v3943
AAGCTCGCCTGTATCGATGTCGGGGTTATCTCAGCTATAATCTCGCCGGCGGGGAAGCCAACATC
>ref651000208:v3944
AAGCTCGCCTGTATCGATGTCGGGGTTATCTCAGCTATAATCTCGCCGGCGGGCAAGCCAACATC
>ref651000208:v3945
AAGCTCGCCTGTATCGATGTCGGGGTTATCTCAGCTATAATCTCGCCGGCGAGCAAGCCAACATC
>ref651000208:v3946
AAGCTCGCCTGTATCGATGTCGGGGTTATCTCAGCTATAAATTCGGGTGCGGGGAAGCCAACATC
>ref651000208:v3947
AAGCTCGCCTGTATCGATGTCGGGGTTATCTCAGCTATAAATTCGGGTGCGGGCAAGCCAACATC
>ref651000208:v3948
AAGCTCGCCTGTATCGATGTCGGGGTTATCTCAGCTATAAATTCGGGTGCGAGCAAGCCAACATC
>ref651000208:v3949
AAGCTCGCCTGTATCGATGTCGGGGTTATCTCAGCTATAAATTCGAATGCGGGGAAGCCAACATC
>ref651000208:v3950
AAGCTCGCCTGTATCGATGTCGGGGTTATCTCAGCTATAAATTCGAATGCGGGCAAGCCAACATC
>ref651000208:v3951
AAGCTCGCCTGTATCGATGTCGGGGTTATCTCAGCTATAAATTCGAATGCGAGCAAGCCAACATC
>ref651000208:v3952
AAGCTCGCCTGTATCGATGTCGGGGTTATCTCAGCTATAAATTCGACAGCGGGGAAGCCAACATC
>ref651000208:v3953
AAGCTCGCCTGTATCGATGTCGGGGTTATCTCAGCTATAAATTCGACAGCGGGCAAGCCAACATC
>ref651000208:v3954
AAGCTCGCCTGTATCGATGTCGGGGTTATCTCAGCTATAAATTCGACAGCGAGCAAGCCAACATC
>ref651000208:v3955
AAGCTCGCCTGTATCGATGTCGGGGTTATCTCAGCTATAAATTCGTTGGCGGGGAAGCCAACATC
>ref651000208:v3956
AAGCTCGCCTGTATCGATGTCGGGGTTATCTCAGCTATAAATTCGTTGGCGGGCAAGCCAACATC
>ref651000208:v3957
AAGCTCGCCTGTATCGATGTCGGGGTTATCTCAGCTATAAATTCGTTGGCGAGCAAGCCAACATC
>ref651000208:v3958
AAGCTCGCCTGTATCGATGTCGGGGTTATCTCAGCTATAAATTCGCCGGCGGGGAAGCCAACATC
>ref651000208:v3959
AAGCTCGCCTGTATCGATGTCGGGGTTATCTCAGCTATAAATTCGCCGGCGGGCAAGCCAACATC
>ref651000208:v3960
AAGCTCGCCTGTATCGATGTCGGGGTTATCTCAGCTATAAATTCGCCGGCGAGCAAGCCAACATC
>ref651000208:v3961
AAGCTCGCCTGTATCGATGTCGGGGTTATCTCACCCATATCGTCGGGTGCGGGGAAGCCAACATC
>ref651000208:v3962
AAGCTCGCCTGTATCGATGTCGGGGTTATCTCACCCATATCGTCGGGTGCGGGCAAGCCAACATC
>ref651000208:v3963
AAGCTCGCCTGTATCGATGTCGGGGTTATCTCACCCATATCGTCGGGTGCGAGCAAGCCAACATC
>ref651000208:v3964
AAGCTCGCCTGTATCGATGTCGGGGTTATCTCACCCATATCGTCGAATGCGGGGAAGCCAACATC
>ref651000208:v3965
AAGCTCGCCTGTATCGATGTCGGGGTTATCTCACCCATATCGTCGAATGCGGGCAAGCCAACATC
>ref651000208:v3966
AAGCTCGCCTGTATCGATGTCGGGGTTATCTCACCCATATCGTCGAATGCGAGCAAGCCAACATC
>ref651000208:v3967
AAGCTCGCCTGTATCGATGTCGGGGTTATCTCACCCATATCGTCGACAGCGGGGAAGCCAACATC
>ref651000208:v3968
AAGCTCGCCTGTATCGATGTCGGGGTTATCTCACCCATATCGTCGACAGCGGGCAAGCCAACATC
>ref651000208:v3969
AAGCTCGCCTGTATCGATGTCGGGGTTATCTCACCCATATCGTCGACAGCGAGCAAGCCAACATC
>ref651000208:v3970
AAGCTCGCCTGTATCGATGTCGGGGTTATCTCACCCATATCGTCGTTGGCGGGGAAGCCAACATC
>ref651000208:v3971
AAGCTCGCCTGTATCGATGTCGGGGTTATCTCACCCATATCGTCGTTGGCGGGCAAGCCAACATC
>ref651000208:v3972
AAGCTCGCCTGTATCGATGTCGGGGTTATCTCACCCATATCGTCGTTGGCGAGCAAGCCAACATC
>ref651000208:v3973
AAGCTCGCCTGTATCGATGTCGGGGTTATCTCACCCATATCGTCGCCGGCGGGGAAGCCAACATC
>ref651000208:v3974
AAGCTCGCCTGTATCGATGTCGGGGTTATCTCACCCATATCGTCGCCGGCGGGCAAGCCAACATC
>ref651000208:v3975
AAGCTCGCCTGTATCGATGTCGGGGTTATCTCACCCATATCGTCGCCGGCGAGCAAGCCAACATC
>ref651000208:v3976
AAGCTCGCCTGTATCGATGTCGGGGTTATCTCACCCATAATCTCGGGTGCGGGGAAGCCAACATC
>ref651000208:v3977
AAGCTCGCCTGTATCGATGTCGGGGTTATCTCACCCATAATCTCGGGTGCGGGCAAGCCAACATC
>ref651000208:v3978
AAGCTCGCCTGTATCGATGTCGGGGTTATCTCACCCATAATCTCGGGTGCGAGCAAGCCAACATC
>ref651000208:v3979
AAGCTCGCCTGTATCGATGTCGGGGTTATCTCACCCATAATCTCGAATGCGGGGAAGCCAACATC
>ref651000208:v3980
AAGCTCGCCTGTATCGATGTCGGGGTTATCTCACCCATAATCTCGAATGCGGGCAAGCCAACATC
>ref651000208:v3981
AAGCTCGCCTGTATCGATGTCGGGGTTATCTCACCCATAATCTCGAATGCGAGCAAGCCAACATC
>ref651000208:v3982
AAGCTCGCCTGTATCGATGTCGGGGTTATCTCACCCATAATCTCGACAGCGGGGAAGCCAACATC
>ref651000208:v3983
AAGCTCGCCTGTATCGATGTCGGGGTTATCTCACCCATAATCTCGACAGCGGGCAAGCCAACATC
>ref651000208:v3984
AAGCTCGCCTGTATCGATGTCGGGGTTATCTCACCCATAATCTCGACAGCGAGCAAGCCAACATC
>ref651000208:v3985
AAGCTCGCCTGTATCGATGTCGGGGTTATCTCACCCATAATCTCGTTGGCGGGGAAGCCAACATC
>ref651000208:v3986
AAGCTCGCCTGTATCGATGTCGGGGTTATCTCACCCATAATCTCGTTGGCGGGCAAGCCAACATC
>ref651000208:v3987
AAGCTCGCCTGTATCGATGTCGGGGTTATCTCACCCATAATCTCGTTGGCGAGCAAGCCAACATC
>ref651000208:v3988
AAGCTCGCCTGTATCGATGTCGGGGTTATCTCACCCATAATCTCGCCGGCGGGGAAGCCAACATC
>ref651000208:v3989
AAGCTCGCCTGTATCGATGTCGGGGTTATCTCACCCATAATCTCGCCGGCGGGCAAGCCAACATC
>ref651000208:v3990
AAGCTCGCCTGTATCGATGTCGGGGTTATCTCACCCATAATCTCGCCGGCGAGCAAGCCAACATC
>ref651000208:v3991
AAGCTCGCCTGTATCGATGTCGGGGTTATCTCACCCATAAATTCGGGTGCGGGGAAGCCAACATC
>ref651000208:v3992
AAGCTCGCCTGTATCGATGTCGGGGTTATCTCACCCATAAATTCGGGTGCGGGCAAGCCAACATC
>ref651000208:v3993
AAGCTCGCCTGTATCGATGTCGGGGTTATCTCACCCATAAATTCGGGTGCGAGCAAGCCAACATC
>ref651000208:v3994
AAGCTCGCCTGTATCGATGTCGGGGTTATCTCACCCATAAATTCGAATGCGGGGAAGCCAACATC
>ref651000208:v3995
AAGCTCGCCTGTATCGATGTCGGGGTTATCTCACCCATAAATTCGAATGCGGGCAAGCCAACATC
>ref651000208:v3996
AAGCTCGCCTGTATCGATGTCGGGGTTATCTCACCCATAAATTCGAATGCGAGCAAGCCAACATC
>ref651000208:v3997
AAGCTCGCCTGTATCGATGTCGGGGTTATCTCACCCATAAATTCGACAGCGGGGAAGCCAACATC
>ref651000208:v3998
AAGCTCGCCTGTATCGATGTCGGGGTTATCTCACCCATAAATTCGACAGCGGGCAAGCCAACATC
>ref651000208:v3999
AAGCTCGCCTGTATCGATGTCGGGGTTATCTCACCCATAAATTCGACAGCGAGCAAGCCAACATC
>ref651000208:v4000
AAGCTCGCCTGTATCGATGTCGGGGTTATCTCACCCATAAATTCGTTGGCGGGGAAGCCAACATC
>ref651000208:v4001
AAGCTCGCCTGTATCGATGTCGGGGTTATCTCACCCATAAATTCGTTGGCGGGCAAGCCAACATC
>ref651000208:v4002
AAGCTCGCCTGTATCGATGTCGGGGTTATCTCACCCATAAATTCGTTGGCGAGCAAGCCAACATC
>ref651000208:v4003
AAGCTCGCCTGTATCGATGTCGGGGTTATCTCACCCATAAATTCGCCGGCGGGGAAGCCAACATC
>ref651000208:v4004
AAGCTCGCCTGTATCGATGTCGGGGTTATCTCACCCATAAATTCGCCGGCGGGCAAGCCAACATC
>ref651000208:v4005
AAGCTCGCCTGTATCGATGTCGGGGTTATCTCACCCATAAATTCGCCGGCGAGCAAGCCAACATC
>ref651000208:v4006
AAGCTCGCCTGTATCGATGTCGGGGTTATCTCACTAATATCGTCGGGTGCGGGGAAGCCAACATC
>ref651000208:v4007
AAGCTCGCCTGTATCGATGTCGGGGTTATCTCACTAATATCGTCGGGTGCGGGCAAGCCAACATC
>ref651000208:v4008
AAGCTCGCCTGTATCGATGTCGGGGTTATCTCACTAATATCGTCGGGTGCGAGCAAGCCAACATC
>ref651000208:v4009
AAGCTCGCCTGTATCGATGTCGGGGTTATCTCACTAATATCGTCGAATGCGGGGAAGCCAACATC
>ref651000208:v4010
AAGCTCGCCTGTATCGATGTCGGGGTTATCTCACTAATATCGTCGAATGCGGGCAAGCCAACATC
>ref651000208:v4011
AAGCTCGCCTGTATCGATGTCGGGGTTATCTCACTAATATCGTCGAATGCGAGCAAGCCAACATC
>ref651000208:v4012
AAGCTCGCCTGTATCGATGTCGGGGTTATCTCACTAATATCGTCGACAGCGGGGAAGCCAACATC
>ref651000208:v4013
AAGCTCGCCTGTATCGATGTCGGGGTTATCTCACTAATATCGTCGACAGCGGGCAAGCCAACATC
>ref651000208:v4014
AAGCTCGCCTGTATCGATGTCGGGGTTATCTCACTAATATCGTCGACAGCGAGCAAGCCAACATC
>ref651000208:v4015
AAGCTCGCCTGTATCGATGTCGGGGTTATCTCACTAATATCGTCGTTGGCGGGGAAGCCAACATC
>ref651000208:v4016
AAGCTCGCCTGTATCGATGTCGGGGTTATCTCACTAATATCGTCGTTGGCGGGCAAGCCAACATC
>ref651000208:v4017
AAGCTCGCCTGTATCGATGTCGGGGTTATCTCACTAATATCGTCGTTGGCGAGCAAGCCAACATC
>ref651000208:v4018
AAGCTCGCCTGTATCGATGTCGGGGTTATCTCACTAATATCGTCGCCGGCGGGGAAGCCAACATC
>ref651000208:v4019
AAGCTCGCCTGTATCGATGTCGGGGTTATCTCACTAATATCGTCGCCGGCGGGCAAGCCAACATC
>ref651000208:v4020
AAGCTCGCCTGTATCGATGTCGGGGTTATCTCACTAATATCGTCGCCGGCGAGCAAGCCAACATC
>ref651000208:v4021
AAGCTCGCCTGTATCGATGTCGGGGTTATCTCACTAATAATCTCGGGTGCGGGGAAGCCAACATC
>ref651000208:v4022
AAGCTCGCCTGTATCGATGTCGGGGTTATCTCACTAATAATCTCGGGTGCGGGCAAGCCAACATC
>ref651000208:v4023
AAGCTCGCCTGTATCGATGTCGGGGTTATCTCACTAATAATCTCGGGTGCGAGCAAGCCAACATC
>ref651000208:v4024
AAGCTCGCCTGTATCGATGTCGGGGTTATCTCACTAATAATCTCGAATGCGGGGAAGCCAACATC
>ref651000208:v4025
AAGCTCGCCTGTATCGATGTCGGGGTTATCTCACTAATAATCTCGAATGCGGGCAAGCCAACATC
>ref651000208:v4026
AAGCTCGCCTGTATCGATGTCGGGGTTATCTCACTAATAATCTCGAATGCGAGCAAGCCAACATC
>ref651000208:v4027
AAGCTCGCCTGTATCGATGTCGGGGTTATCTCACTAATAATCTCGACAGCGGGGAAGCCAACATC
>ref651000208:v4028
AAGCTCGCCTGTATCGATGTCGGGGTTATCTCACTAATAATCTCGACAGCGGGCAAGCCAACATC
>ref651000208:v4029
AAGCTCGCCTGTATCGATGTCGGGGTTATCTCACTAATAATCTCGACAGCGAGCAAGCCAACATC
>ref651000208:v4030
AAGCTCGCCTGTATCGATGTCGGGGTTATCTCACTAATAATCTCGTTGGCGGGGAAGCCAACATC
>ref651000208:v4031
AAGCTCGCCTGTATCGATGTCGGGGTTATCTCACTAATAATCTCGTTGGCGGGCAAGCCAACATC
>ref651000208:v4032
AAGCTCGCCTGTATCGATGTCGGGGTTATCTCACTAATAATCTCGTTGGCGAGCAAGCCAACATC
>ref651000208:v4033
AAGCTCGCCTGTATCGATGTCGGGGTTATCTCACTAATAATCTCGCCGGCGGGGAAGCCAACATC
>ref651000208:v4034
AAGCTCGCCTGTATCGATGTCGGGGTTATCTCACTAATAATCTCGCCGGCGGGCAAGCCAACATC
>ref651000208:v4035
AAGCTCGCCTGTATCGATGTCGGGGTTATCTCACTAATAATCTCGCCGGCGAGCAAGCCAACATC
>ref651000208:v4036
AAGCTCGCCTGTATCGATGTCGGGGTTATCTCACTAATAAATTCGGGTGCGGGGAAGCCAACATC
>ref651000208:v4037
AAGCTCGCCTGTATCGATGTCGGGGTTATCTCACTAATAAATTCGGGTGCGGGCAAGCCAACATC
>ref651000208:v4038
AAGCTCGCCTGTATCGATGTCGGGGTTATCTCACTAATAAATTCGGGTGCGAGCAAGCCAACATC
>ref651000208:v4039
AAGCTCGCCTGTATCGATGTCGGGGTTATCTCACTAATAAATTCGAATGCGGGGAAGCCAACATC
>ref651000208:v4040
AAGCTCGCCTGTATCGATGTCGGGGTTATCTCACTAATAAATTCGAATGCGGGCAAGCCAACATC
>ref651000208:v4041
AAGCTCGCCTGTATCGATGTCGGGGTTATCTCACTAATAAATTCGAATGCGAGCAAGCCAACATC
>ref651000208:v4042
AAGCTCGCCTGTATCGATGTCGGGGTTATCTCACTAATAAATTCGACAGCGGGGAAGCCAACATC
>ref651000208:v4043
AAGCTCGCCTGTATCGATGTCGGGGTTATCTCACTAATAAATTCGACAGCGGGCAAGCCAACATC
>ref651000208:v4044
AAGCTCGCCTGTATCGATGTCGGGGTTATCTCACTAATAAATTCGACAGCGAGCAAGCCAACATC
>ref651000208:v4045
AAGCTCGCCTGTATCGATGTCGGGGTTATCTCACTAATAAATTCGTTGGCGGGGAAGCCAACATC
>ref651000208:v4046
AAGCTCGCCTGTATCGATGTCGGGGTTATCTCACTAATAAATTCGTTGGCGGGCAAGCCAACATC
>ref651000208:v4047
AAGCTCGCCTGTATCGATGTCGGGGTTATCTCACTAATAAATTCGTTGGCGAGCAAGCCAACATC
>ref651000208:v4048
AAGCTCGCCTGTATCGATGTCGGGGTTATCTCACTAATAAATTCGCCGGCGGGGAAGCCAACATC
>ref651000208:v4049
AAGCTCGCCTGTATCGATGTCGGGGTTATCTCACTAATAAATTCGCCGGCGGGCAAGCCAACATC
>ref651000208:v4050
AAGCTCGCCTGTATCGATGTCGGGGTTATCTCACTAATAAATTCGCCGGCGAGCAAGCCAACATC
>ref651000208:v4051
AAGCTCGCCTGTATCGATGTCATCGTTGCATCAAGCATATCGTCGGGTGCGGGGAAGCCAACATC
>ref651000208:v4052
AAGCTCGCCTGTATCGATGTCATCGTTGCATCAAGCATATCGTCGGGTGCGGGCAAGCCAACATC
>ref651000208:v4053
AAGCTCGCCTGTATCGATGTCATCGTTGCATCAAGCATATCGTCGGGTGCGAGCAAGCCAACATC
>ref651000208:v4054
AAGCTCGCCTGTATCGATGTCATCGTTGCATCAAGCATATCGTCGAATGCGGGGAAGCCAACATC
>ref651000208:v4055
AAGCTCGCCTGTATCGATGTCATCGTTGCATCAAGCATATCGTCGAATGCGGGCAAGCCAACATC
>ref651000208:v4056
AAGCTCGCCTGTATCGATGTCATCGTTGCATCAAGCATATCGTCGAATGCGAGCAAGCCAACATC
>ref651000208:v4057
AAGCTCGCCTGTATCGATGTCATCGTTGCATCAAGCATATCGTCGACAGCGGGGAAGCCAACATC
>ref651000208:v4058
AAGCTCGCCTGTATCGATGTCATCGTTGCATCAAGCATATCGTCGACAGCGGGCAAGCCAACATC
>ref651000208:v4059
AAGCTCGCCTGTATCGATGTCATCGTTGCATCAAGCATATCGTCGACAGCGAGCAAGCCAACATC
>ref651000208:v4060
AAGCTCGCCTGTATCGATGTCATCGTTGCATCAAGCATATCGTCGTTGGCGGGGAAGCCAACATC
>ref651000208:v4061
AAGCTCGCCTGTATCGATGTCATCGTTGCATCAAGCATATCGTCGTTGGCGGGCAAGCCAACATC
>ref651000208:v4062
AAGCTCGCCTGTATCGATGTCATCGTTGCATCAAGCATATCGTCGTTGGCGAGCAAGCCAACATC
>ref651000208:v4063
AAGCTCGCCTGTATCGATGTCATCGTTGCATCAAGCATATCGTCGCCGGCGGGGAAGCCAACATC
>ref651000208:v4064
AAGCTCGCCTGTATCGATGTCATCGTTGCATCAAGCATATCGTCGCCGGCGGGCAAGCCAACATC
>ref651000208:v4065
AAGCTCGCCTGTATCGATGTCATCGTTGCATCAAGCATATCGTCGCCGGCGAGCAAGCCAACATC
>ref651000208:v4066
AAGCTCGCCTGTATCGATGTCATCGTTGCATCAAGCATAATCTCGGGTGCGGGGAAGCCAACATC
>ref651000208:v4067
AAGCTCGCCTGTATCGATGTCATCGTTGCATCAAGCATAATCTCGGGTGCGGGCAAGCCAACATC
>ref651000208:v4068
AAGCTCGCCTGTATCGATGTCATCGTTGCATCAAGCATAATCTCGGGTGCGAGCAAGCCAACATC
>ref651000208:v4069
AAGCTCGCCTGTATCGATGTCATCGTTGCATCAAGCATAATCTCGAATGCGGGGAAGCCAACATC
>ref651000208:v4070
AAGCTCGCCTGTATCGATGTCATCGTTGCATCAAGCATAATCTCGAATGCGGGCAAGCCAACATC
>ref651000208:v4071
AAGCTCGCCTGTATCGATGTCATCGTTGCATCAAGCATAATCTCGAATGCGAGCAAGCCAACATC
>ref651000208:v4072
AAGCTCGCCTGTATCGATGTCATCGTTGCATCAAGCATAATCTCGACAGCGGGGAAGCCAACATC
>ref651000208:v4073
AAGCTCGCCTGTATCGATGTCATCGTTGCATCAAGCATAATCTCGACAGCGGGCAAGCCAACATC
>ref651000208:v4074
AAGCTCGCCTGTATCGATGTCATCGTTGCATCAAGCATAATCTCGACAGCGAGCAAGCCAACATC
>ref651000208:v4075
AAGCTCGCCTGTATCGATGTCATCGTTGCATCAAGCATAATCTCGTTGGCGGGGAAGCCAACATC
>ref651000208:v4076
AAGCTCGCCTGTATCGATGTCATCGTTGCATCAAGCATAATCTCGTTGGCGGGCAAGCCAACATC
>ref651000208:v4077
AAGCTCGCCTGTATCGATGTCATCGTTGCATCAAGCATAATCTCGTTGGCGAGCAAGCCAACATC
>ref651000208:v4078
AAGCTCGCCTGTATCGATGTCATCGTTGCATCAAGCATAATCTCGCCGGCGGGGAAGCCAACATC
>ref651000208:v4079
AAGCTCGCCTGTATCGATGTCATCGTTGCATCAAGCATAATCTCGCCGGCGGGCAAGCCAACATC
>ref651000208:v4080
AAGCTCGCCTGTATCGATGTCATCGTTGCATCAAGCATAATCTCGCCGGCGAGCAAGCCAACATC
>ref651000208:v4081
AAGCTCGCCTGTATCGATGTCATCGTTGCATCAAGCATAAATTCGGGTGCGGGGAAGCCAACATC
>ref651000208:v4082
AAGCTCGCCTGTATCGATGTCATCGTTGCATCAAGCATAAATTCGGGTGCGGGCAAGCCAACATC
>ref651000208:v4083
AAGCTCGCCTGTATCGATGTCATCGTTGCATCAAGCATAAATTCGGGTGCGAGCAAGCCAACATC
>ref651000208:v4084
AAGCTCGCCTGTATCGATGTCATCGTTGCATCAAGCATAAATTCGAATGCGGGGAAGCCAACATC
>ref651000208:v4085
AAGCTCGCCTGTATCGATGTCATCGTTGCATCAAGCATAAATTCGAATGCGGGCAAGCCAACATC
>ref651000208:v4086
AAGCTCGCCTGTATCGATGTCATCGTTGCATCAAGCATAAATTCGAATGCGAGCAAGCCAACATC
>ref651000208:v4087
AAGCTCGCCTGTATCGATGTCATCGTTGCATCAAGCATAAATTCGACAGCGGGGAAGCCAACATC
>ref651000208:v4088
AAGCTCGCCTGTATCGATGTCATCGTTGCATCAAGCATAAATTCGACAGCGGGCAAGCCAACATC
>ref651000208:v4089
AAGCTCGCCTGTATCGATGTCATCGTTGCATCAAGCATAAATTCGACAGCGAGCAAGCCAACATC
>ref651000208:v4090
AAGCTCGCCTGTATCGATGTCATCGTTGCATCAAGCATAAATTCGTTGGCGGGGAAGCCAACATC
>ref651000208:v4091
AAGCTCGCCTGTATCGATGTCATCGTTGCATCAAGCATAAATTCGTTGGCGGGCAAGCCAACATC
>ref651000208:v4092
AAGCTCGCCTGTATCGATGTCATCGTTGCATCAAGCATAAATTCGTTGGCGAGCAAGCCAACATC
>ref651000208:v4093
AAGCTCGCCTGTATCGATGTCATCGTTGCATCAAGCATAAATTCGCCGGCGGGGAAGCCAACATC
>ref651000208:v4094
AAGCTCGCCTGTATCGATGTCATCGTTGCATCAAGCATAAATTCGCCGGCGGGCAAGCCAACATC
>ref651000208:v4095
AAGCTCGCCTGTATCGATGTCATCGTTGCATCAAGCATAAATTCGCCGGCGAGCAAGCCAACATC
>ref651000208:v4096
AAGCTCGCCTGTATCGATGTCATCGTTGCATCATACATATCGTCGGGTGCGGGGAAGCCAACATC
>ref651000208:v4097
AAGCTCGCCTGTATCGATGTCATCGTTGCATCATACATATCGTCGGGTGCGGGCAAGCCAACATC
>ref651000208:v4098
AAGCTCGCCTGTATCGATGTCATCGTTGCATCATACATATCGTCGGGTGCGAGCAAGCCAACATC
>ref651000208:v4099
AAGCTCGCCTGTATCGATGTCATCGTTGCATCATACATATCGTCGAATGCGGGGAAGCCAACATC
>ref651000208:v4100
AAGCTCGCCTGTATCGATGTCATCGTTGCATCATACATATCGTCGAATGCGGGCAAGCCAACATC
>ref651000208:v4101
AAGCTCGCCTGTATCGATGTCATCGTTGCATCATACATATCGTCGAATGCGAGCAAGCCAACATC
>ref651000208:v4102
AAGCTCGCCTGTATCGATGTCATCGTTGCATCATACATATCGTCGACAGCGGGGAAGCCAACATC
>ref651000208:v4103
AAGCTCGCCTGTATCGATGTCATCGTTGCATCATACATATCGTCGACAGCGGGCAAGCCAACATC
>ref651000208:v4104
AAGCTCGCCTGTATCGATGTCATCGTTGCATCATACATATCGTCGACAGCGAGCAAGCCAACATC
>ref651000208:v4105
AAGCTCGCCTGTATCGATGTCATCGTTGCATCATACATATCGTCGTTGGCGGGGAAGCCAACATC
>ref651000208:v4106
AAGCTCGCCTGTATCGATGTCATCGTTGCATCATACATATCGTCGTTGGCGGGCAAGCCAACATC
>ref651000208:v4107
AAGCTCGCCTGTATCGATGTCATCGTTGCATCATACATATCGTCGTTGGCGAGCAAGCCAACATC
>ref651000208:v4108
AAGCTCGCCTGTATCGATGTCATCGTTGCATCATACATATCGTCGCCGGCGGGGAAGCCAACATC
>ref651000208:v4109
AAGCTCGCCTGTATCGATGTCATCGTTGCATCATACATATCGTCGCCGGCGGGCAAGCCAACATC
>ref651000208:v4110
AAGCTCGCCTGTATCGATGTCATCGTTGCATCATACATATCGTCGCCGGCGAGCAAGCCAACATC
>ref651000208:v4111
AAGCTCGCCTGTATCGATGTCATCGTTGCATCATACATAATCTCGGGTGCGGGGAAGCCAACATC
>ref651000208:v4112
AAGCTCGCCTGTATCGATGTCATCGTTGCATCATACATAATCTCGGGTGCGGGCAAGCCAACATC
>ref651000208:v4113
AAGCTCGCCTGTATCGATGTCATCGTTGCATCATACATAATCTCGGGTGCGAGCAAGCCAACATC
>ref651000208:v4114
AAGCTCGCCTGTATCGATGTCATCGTTGCATCATACATAATCTCGAATGCGGGGAAGCCAACATC
>ref651000208:v4115
AAGCTCGCCTGTATCGATGTCATCGTTGCATCATACATAATCTCGAATGCGGGCAAGCCAACATC
>ref651000208:v4116
AAGCTCGCCTGTATCGATGTCATCGTTGCATCATACATAATCTCGAATGCGAGCAAGCCAACATC
>ref651000208:v4117
AAGCTCGCCTGTATCGATGTCATCGTTGCATCATACATAATCTCGACAGCGGGGAAGCCAACATC
>ref651000208:v4118
AAGCTCGCCTGTATCGATGTCATCGTTGCATCATACATAATCTCGACAGCGGGCAAGCCAACATC
>ref651000208:v4119
AAGCTCGCCTGTATCGATGTCATCGTTGCATCATACATAATCTCGACAGCGAGCAAGCCAACATC
>ref651000208:v4120
AAGCTCGCCTGTATCGATGTCATCGTTGCATCATACATAATCTCGTTGGCGGGGAAGCCAACATC
>ref651000208:v4121
AAGCTCGCCTGTATCGATGTCATCGTTGCATCATACATAATCTCGTTGGCGGGCAAGCCAACATC
>ref651000208:v4122
AAGCTCGCCTGTATCGATGTCATCGTTGCATCATACATAATCTCGTTGGCGAGCAAGCCAACATC
>ref651000208:v4123
AAGCTCGCCTGTATCGATGTCATCGTTGCATCATACATAATCTCGCCGGCGGGGAAGCCAACATC
>ref651000208:v4124
AAGCTCGCCTGTATCGATGTCATCGTTGCATCATACATAATCTCGCCGGCGGGCAAGCCAACATC
>ref651000208:v4125
AAGCTCGCCTGTATCGATGTCATCGTTGCATCATACATAATCTCGCCGGCGAGCAAGCCAACATC
>ref651000208:v4126
AAGCTCGCCTGTATCGATGTCATCGTTGCATCATACATAAATTCGGGTGCGGGGAAGCCAACATC
>ref651000208:v4127
AAGCTCGCCTGTATCGATGTCATCGTTGCATCATACATAAATTCGGGTGCGGGCAAGCCAACATC
>ref651000208:v4128
AAGCTCGCCTGTATCGATGTCATCGTTGCATCATACATAAATTCGGGTGCGAGCAAGCCAACATC
>ref651000208:v4129
AAGCTCGCCTGTATCGATGTCATCGTTGCATCATACATAAATTCGAATGCGGGGAAGCCAACATC
>ref651000208:v4130
AAGCTCGCCTGTATCGATGTCATCGTTGCATCATACATAAATTCGAATGCGGGCAAGCCAACATC
>ref651000208:v4131
AAGCTCGCCTGTATCGATGTCATCGTTGCATCATACATAAATTCGAATGCGAGCAAGCCAACATC
>ref651000208:v4132
AAGCTCGCCTGTATCGATGTCATCGTTGCATCATACATAAATTCGACAGCGGGGAAGCCAACATC
>ref651000208:v4133
AAGCTCGCCTGTATCGATGTCATCGTTGCATCATACATAAATTCGACAGCGGGCAAGCCAACATC
>ref651000208:v4134
AAGCTCGCCTGTATCGATGTCATCGTTGCATCATACATAAATTCGACAGCGAGCAAGCCAACATC
>ref651000208:v4135
AAGCTCGCCTGTATCGATGTCATCGTTGCATCATACATAAATTCGTTGGCGGGGAAGCCAACATC
>ref651000208:v4136
AAGCTCGCCTGTATCGATGTCATCGTTGCATCATACATAAATTCGTTGGCGGGCAAGCCAACATC
>ref651000208:v4137
AAGCTCGCCTGTATCGATGTCATCGTTGCATCATACATAAATTCGTTGGCGAGCAAGCCAACATC
>ref651000208:v4138
AAGCTCGCCTGTATCGATGTCATCGTTGCATCATACATAAATTCGCCGGCGGGGAAGCCAACATC
>ref651000208:v4139
AAGCTCGCCTGTATCGATGTCATCGTTGCATCATACATAAATTCGCCGGCGGGCAAGCCAACATC
>ref651000208:v4140
AAGCTCGCCTGTATCGATGTCATCGTTGCATCATACATAAATTCGCCGGCGAGCAAGCCAACATC
>ref651000208:v4141
AAGCTCGCCTGTATCGATGTCATCGTTGCATCAGCTATATCGTCGGGTGCGGGGAAGCCAACATC
>ref651000208:v4142
AAGCTCGCCTGTATCGATGTCATCGTTGCATCAGCTATATCGTCGGGTGCGGGCAAGCCAACATC
>ref651000208:v4143
AAGCTCGCCTGTATCGATGTCATCGTTGCATCAGCTATATCGTCGGGTGCGAGCAAGCCAACATC
>ref651000208:v4144
AAGCTCGCCTGTATCGATGTCATCGTTGCATCAGCTATATCGTCGAATGCGGGGAAGCCAACATC
>ref651000208:v4145
AAGCTCGCCTGTATCGATGTCATCGTTGCATCAGCTATATCGTCGAATGCGGGCAAGCCAACATC
>ref651000208:v4146
AAGCTCGCCTGTATCGATGTCATCGTTGCATCAGCTATATCGTCGAATGCGAGCAAGCCAACATC
>ref651000208:v4147
AAGCTCGCCTGTATCGATGTCATCGTTGCATCAGCTATATCGTCGACAGCGGGGAAGCCAACATC
>ref651000208:v4148
AAGCTCGCCTGTATCGATGTCATCGTTGCATCAGCTATATCGTCGACAGCGGGCAAGCCAACATC
>ref651000208:v4149
AAGCTCGCCTGTATCGATGTCATCGTTGCATCAGCTATATCGTCGACAGCGAGCAAGCCAACATC
>ref651000208:v4150
AAGCTCGCCTGTATCGATGTCATCGTTGCATCAGCTATATCGTCGTTGGCGGGGAAGCCAACATC
>ref651000208:v4151
AAGCTCGCCTGTATCGATGTCATCGTTGCATCAGCTATATCGTCGTTGGCGGGCAAGCCAACATC
>ref651000208:v4152
AAGCTCGCCTGTATCGATGTCATCGTTGCATCAGCTATATCGTCGTTGGCGAGCAAGCCAACATC
>ref651000208:v4153
AAGCTCGCCTGTATCGATGTCATCGTTGCATCAGCTATATCGTCGCCGGCGGGGAAGCCAACATC
>ref651000208:v4154
AAGCTCGCCTGTATCGATGTCATCGTTGCATCAGCTATATCGTCGCCGGCGGGCAAGCCAACATC
>ref651000208:v4155
AAGCTCGCCTGTATCGATGTCATCGTTGCATCAGCTATATCGTCGCCGGCGAGCAAGCCAACATC
>ref651000208:v4156
AAGCTCGCCTGTATCGATGTCATCGTTGCATCAGCTATAATCTCGGGTGCGGGGAAGCCAACATC
>ref651000208:v4157
AAGCTCGCCTGTATCGATGTCATCGTTGCATCAGCTATAATCTCGGGTGCGGGCAAGCCAACATC
>ref651000208:v4158
AAGCTCGCCTGTATCGATGTCATCGTTGCATCAGCTATAATCTCGGGTGCGAGCAAGCCAACATC
>ref651000208:v4159
AAGCTCGCCTGTATCGATGTCATCGTTGCATCAGCTATAATCTCGAATGCGGGGAAGCCAACATC
>ref651000208:v4160
AAGCTCGCCTGTATCGATGTCATCGTTGCATCAGCTATAATCTCGAATGCGGGCAAGCCAACATC
>ref651000208:v4161
AAGCTCGCCTGTATCGATGTCATCGTTGCATCAGCTATAATCTCGAATGCGAGCAAGCCAACATC
>ref651000208:v4162
AAGCTCGCCTGTATCGATGTCATCGTTGCATCAGCTATAATCTCGACAGCGGGGAAGCCAACATC
>ref651000208:v4163
AAGCTCGCCTGTATCGATGTCATCGTTGCATCAGCTATAATCTCGACAGCGGGCAAGCCAACATC
>ref651000208:v4164
AAGCTCGCCTGTATCGATGTCATCGTTGCATCAGCTATAATCTCGACAGCGAGCAAGCCAACATC
>ref651000208:v4165
AAGCTCGCCTGTATCGATGTCATCGTTGCATCAGCTATAATCTCGTTGGCGGGGAAGCCAACATC
>ref651000208:v4166
AAGCTCGCCTGTATCGATGTCATCGTTGCATCAGCTATAATCTCGTTGGCGGGCAAGCCAACATC
>ref651000208:v4167
AAGCTCGCCTGTATCGATGTCATCGTTGCATCAGCTATAATCTCGTTGGCGAGCAAGCCAACATC
>ref651000208:v4168
AAGCTCGCCTGTATCGATGTCATCGTTGCATCAGCTATAATCTCGCCGGCGGGGAAGCCAACATC
>ref651000208:v4169
AAGCTCGCCTGTATCGATGTCATCGTTGCATCAGCTATAATCTCGCCGGCGGGCAAGCCAACATC
>ref651000208:v4170
AAGCTCGCCTGTATCGATGTCATCGTTGCATCAGCTATAATCTCGCCGGCGAGCAAGCCAACATC
>ref651000208:v4171
AAGCTCGCCTGTATCGATGTCATCGTTGCATCAGCTATAAATTCGGGTGCGGGGAAGCCAACATC
>ref651000208:v4172
AAGCTCGCCTGTATCGATGTCATCGTTGCATCAGCTATAAATTCGGGTGCGGGCAAGCCAACATC
>ref651000208:v4173
AAGCTCGCCTGTATCGATGTCATCGTTGCATCAGCTATAAATTCGGGTGCGAGCAAGCCAACATC
>ref651000208:v4174
AAGCTCGCCTGTATCGATGTCATCGTTGCATCAGCTATAAATTCGAATGCGGGGAAGCCAACATC
>ref651000208:v4175
AAGCTCGCCTGTATCGATGTCATCGTTGCATCAGCTATAAATTCGAATGCGGGCAAGCCAACATC
>ref651000208:v4176
AAGCTCGCCTGTATCGATGTCATCGTTGCATCAGCTATAAATTCGAATGCGAGCAAGCCAACATC
>ref651000208:v4177
AAGCTCGCCTGTATCGATGTCATCGTTGCATCAGCTATAAATTCGACAGCGGGGAAGCCAACATC
>ref651000208:v4178
AAGCTCGCCTGTATCGATGTCATCGTTGCATCAGCTATAAATTCGACAGCGGGCAAGCCAACATC
>ref651000208:v4179
AAGCTCGCCTGTATCGATGTCATCGTTGCATCAGCTATAAATTCGACAGCGAGCAAGCCAACATC
>ref651000208:v4180
AAGCTCGCCTGTATCGATGTCATCGTTGCATCAGCTATAAATTCGTTGGCGGGGAAGCCAACATC
>ref651000208:v4181
AAGCTCGCCTGTATCGATGTCATCGTTGCATCAGCTATAAATTCGTTGGCGGGCAAGCCAACATC
>ref651000208:v4182
AAGCTCGCCTGTATCGATGTCATCGTTGCATCAGCTATAAATTCGTTGGCGAGCAAGCCAACATC
>ref651000208:v4183
AAGCTCGCCTGTATCGATGTCATCGTTGCATCAGCTATAAATTCGCCGGCGGGGAAGCCAACATC
>ref651000208:v4184
AAGCTCGCCTGTATCGATGTCATCGTTGCATCAGCTATAAATTCGCCGGCGGGCAAGCCAACATC
>ref651000208:v4185
AAGCTCGCCTGTATCGATGTCATCGTTGCATCAGCTATAAATTCGCCGGCGAGCAAGCCAACATC
>ref651000208:v4186
AAGCTCGCCTGTATCGATGTCATCGTTGCATCACCCATATCGTCGGGTGCGGGGAAGCCAACATC
>ref651000208:v4187
AAGCTCGCCTGTATCGATGTCATCGTTGCATCACCCATATCGTCGGGTGCGGGCAAGCCAACATC
>ref651000208:v4188
AAGCTCGCCTGTATCGATGTCATCGTTGCATCACCCATATCGTCGGGTGCGAGCAAGCCAACATC
>ref651000208:v4189
AAGCTCGCCTGTATCGATGTCATCGTTGCATCACCCATATCGTCGAATGCGGGGAAGCCAACATC
>ref651000208:v4190
AAGCTCGCCTGTATCGATGTCATCGTTGCATCACCCATATCGTCGAATGCGGGCAAGCCAACATC
>ref651000208:v4191
AAGCTCGCCTGTATCGATGTCATCGTTGCATCACCCATATCGTCGAATGCGAGCAAGCCAACATC
>ref651000208:v4192
AAGCTCGCCTGTATCGATGTCATCGTTGCATCACCCATATCGTCGACAGCGGGGAAGCCAACATC
>ref651000208:v4193
AAGCTCGCCTGTATCGATGTCATCGTTGCATCACCCATATCGTCGACAGCGGGCAAGCCAACATC
>ref651000208:v4194
AAGCTCGCCTGTATCGATGTCATCGTTGCATCACCCATATCGTCGACAGCGAGCAAGCCAACATC
>ref651000208:v4195
AAGCTCGCCTGTATCGATGTCATCGTTGCATCACCCATATCGTCGTTGGCGGGGAAGCCAACATC
>ref651000208:v4196
AAGCTCGCCTGTATCGATGTCATCGTTGCATCACCCATATCGTCGTTGGCGGGCAAGCCAACATC
>ref651000208:v4197
AAGCTCGCCTGTATCGATGTCATCGTTGCATCACCCATATCGTCGTTGGCGAGCAAGCCAACATC
>ref651000208:v4198
AAGCTCGCCTGTATCGATGTCATCGTTGCATCACCCATATCGTCGCCGGCGGGGAAGCCAACATC
>ref651000208:v4199
AAGCTCGCCTGTATCGATGTCATCGTTGCATCACCCATATCGTCGCCGGCGGGCAAGCCAACATC
>ref651000208:v4200
AAGCTCGCCTGTATCGATGTCATCGTTGCATCACCCATATCGTCGCCGGCGAGCAAGCCAACATC
>ref651000208:v4201
AAGCTCGCCTGTATCGATGTCATCGTTGCATCACCCATAATCTCGGGTGCGGGGAAGCCAACATC
>ref651000208:v4202
AAGCTCGCCTGTATCGATGTCATCGTTGCATCACCCATAATCTCGGGTGCGGGCAAGCCAACATC
>ref651000208:v4203
AAGCTCGCCTGTATCGATGTCATCGTTGCATCACCCATAATCTCGGGTGCGAGCAAGCCAACATC
>ref651000208:v4204
AAGCTCGCCTGTATCGATGTCATCGTTGCATCACCCATAATCTCGAATGCGGGGAAGCCAACATC
>ref651000208:v4205
AAGCTCGCCTGTATCGATGTCATCGTTGCATCACCCATAATCTCGAATGCGGGCAAGCCAACATC
>ref651000208:v4206
AAGCTCGCCTGTATCGATGTCATCGTTGCATCACCCATAATCTCGAATGCGAGCAAGCCAACATC
>ref651000208:v4207
AAGCTCGCCTGTATCGATGTCATCGTTGCATCACCCATAATCTCGACAGCGGGGAAGCCAACATC
>ref651000208:v4208
AAGCTCGCCTGTATCGATGTCATCGTTGCATCACCCATAATCTCGACAGCGGGCAAGCCAACATC
>ref651000208:v4209
AAGCTCGCCTGTATCGATGTCATCGTTGCATCACCCATAATCTCGACAGCGAGCAAGCCAACATC
>ref651000208:v4210
AAGCTCGCCTGTATCGATGTCATCGTTGCATCACCCATAATCTCGTTGGCGGGGAAGCCAACATC
>ref651000208:v4211
AAGCTCGCCTGTATCGATGTCATCGTTGCATCACCCATAATCTCGTTGGCGGGCAAGCCAACATC
>ref651000208:v4212
AAGCTCGCCTGTATCGATGTCATCGTTGCATCACCCATAATCTCGTTGGCGAGCAAGCCAACATC
>ref651000208:v4213
AAGCTCGCCTGTATCGATGTCATCGTTGCATCACCCATAATCTCGCCGGCGGGGAAGCCAACATC
>ref651000208:v4214
AAGCTCGCCTGTATCGATGTCATCGTTGCATCACCCATAATCTCGCCGGCGGGCAAGCCAACATC
>ref651000208:v4215
AAGCTCGCCTGTATCGATGTCATCGTTGCATCACCCATAATCTCGCCGGCGAGCAAGCCAACATC
>ref651000208:v4216
AAGCTCGCCTGTATCGATGTCATCGTTGCATCACCCATAAATTCGGGTGCGGGGAAGCCAACATC
>ref651000208:v4217
AAGCTCGCCTGTATCGATGTCATCGTTGCATCACCCATAAATTCGGGTGCGGGCAAGCCAACATC
>ref651000208:v4218
AAGCTCGCCTGTATCGATGTCATCGTTGCATCACCCATAAATTCGGGTGCGAGCAAGCCAACATC
>ref651000208:v4219
AAGCTCGCCTGTATCGATGTCATCGTTGCATCACCCATAAATTCGAATGCGGGGAAGCCAACATC
>ref651000208:v4220
AAGCTCGCCTGTATCGATGTCATCGTTGCATCACCCATAAATTCGAATGCGGGCAAGCCAACATC
>ref651000208:v4221
AAGCTCGCCTGTATCGATGTCATCGTTGCATCACCCATAAATTCGAATGCGAGCAAGCCAACATC
>ref651000208:v4222
AAGCTCGCCTGTATCGATGTCATCGTTGCATCACCCATAAATTCGACAGCGGGGAAGCCAACATC
>ref651000208:v4223
AAGCTCGCCTGTATCGATGTCATCGTTGCATCACCCATAAATTCGACAGCGGGCAAGCCAACATC
>ref651000208:v4224
AAGCTCGCCTGTATCGATGTCATCGTTGCATCACCCATAAATTCGACAGCGAGCAAGCCAACATC
>ref651000208:v4225
AAGCTCGCCTGTATCGATGTCATCGTTGCATCACCCATAAATTCGTTGGCGGGGAAGCCAACATC
>ref651000208:v4226
AAGCTCGCCTGTATCGATGTCATCGTTGCATCACCCATAAATTCGTTGGCGGGCAAGCCAACATC
>ref651000208:v4227
AAGCTCGCCTGTATCGATGTCATCGTTGCATCACCCATAAATTCGTTGGCGAGCAAGCCAACATC
>ref651000208:v4228
AAGCTCGCCTGTATCGATGTCATCGTTGCATCACCCATAAATTCGCCGGCGGGGAAGCCAACATC
>ref651000208:v4229
AAGCTCGCCTGTATCGATGTCATCGTTGCATCACCCATAAATTCGCCGGCGGGCAAGCCAACATC
>ref651000208:v4230
AAGCTCGCCTGTATCGATGTCATCGTTGCATCACCCATAAATTCGCCGGCGAGCAAGCCAACATC
>ref651000208:v4231
AAGCTCGCCTGTATCGATGTCATCGTTGCATCACTAATATCGTCGGGTGCGGGGAAGCCAACATC
>ref651000208:v4232
AAGCTCGCCTGTATCGATGTCATCGTTGCATCACTAATATCGTCGGGTGCGGGCAAGCCAACATC
>ref651000208:v4233
AAGCTCGCCTGTATCGATGTCATCGTTGCATCACTAATATCGTCGGGTGCGAGCAAGCCAACATC
>ref651000208:v4234
AAGCTCGCCTGTATCGATGTCATCGTTGCATCACTAATATCGTCGAATGCGGGGAAGCCAACATC
>ref651000208:v4235
AAGCTCGCCTGTATCGATGTCATCGTTGCATCACTAATATCGTCGAATGCGGGCAAGCCAACATC
>ref651000208:v4236
AAGCTCGCCTGTATCGATGTCATCGTTGCATCACTAATATCGTCGAATGCGAGCAAGCCAACATC
>ref651000208:v4237
AAGCTCGCCTGTATCGATGTCATCGTTGCATCACTAATATCGTCGACAGCGGGGAAGCCAACATC
>ref651000208:v4238
AAGCTCGCCTGTATCGATGTCATCGTTGCATCACTAATATCGTCGACAGCGGGCAAGCCAACATC
>ref651000208:v4239
AAGCTCGCCTGTATCGATGTCATCGTTGCATCACTAATATCGTCGACAGCGAGCAAGCCAACATC
>ref651000208:v4240
AAGCTCGCCTGTATCGATGTCATCGTTGCATCACTAATATCGTCGTTGGCGGGGAAGCCAACATC
>ref651000208:v4241
AAGCTCGCCTGTATCGATGTCATCGTTGCATCACTAATATCGTCGTTGGCGGGCAAGCCAACATC
>ref651000208:v4242
AAGCTCGCCTGTATCGATGTCATCGTTGCATCACTAATATCGTCGTTGGCGAGCAAGCCAACATC
>ref651000208:v4243
AAGCTCGCCTGTATCGATGTCATCGTTGCATCACTAATATCGTCGCCGGCGGGGAAGCCAACATC
>ref651000208:v4244
AAGCTCGCCTGTATCGATGTCATCGTTGCATCACTAATATCGTCGCCGGCGGGCAAGCCAACATC
>ref651000208:v4245
AAGCTCGCCTGTATCGATGTCATCGTTGCATCACTAATATCGTCGCCGGCGAGCAAGCCAACATC
>ref651000208:v4246
AAGCTCGCCTGTATCGATGTCATCGTTGCATCACTAATAATCTCGGGTGCGGGGAAGCCAACATC
>ref651000208:v4247
AAGCTCGCCTGTATCGATGTCATCGTTGCATCACTAATAATCTCGGGTGCGGGCAAGCCAACATC
>ref651000208:v4248
AAGCTCGCCTGTATCGATGTCATCGTTGCATCACTAATAATCTCGGGTGCGAGCAAGCCAACATC
>ref651000208:v4249
AAGCTCGCCTGTATCGATGTCATCGTTGCATCACTAATAATCTCGAATGCGGGGAAGCCAACATC
>ref651000208:v4250
AAGCTCGCCTGTATCGATGTCATCGTTGCATCACTAATAATCTCGAATGCGGGCAAGCCAACATC
>ref651000208:v4251
AAGCTCGCCTGTATCGATGTCATCGTTGCATCACTAATAATCTCGAATGCGAGCAAGCCAACATC
>ref651000208:v4252
AAGCTCGCCTGTATCGATGTCATCGTTGCATCACTAATAATCTCGACAGCGGGGAAGCCAACATC
>ref651000208:v4253
AAGCTCGCCTGTATCGATGTCATCGTTGCATCACTAATAATCTCGACAGCGGGCAAGCCAACATC
>ref651000208:v4254
AAGCTCGCCTGTATCGATGTCATCGTTGCATCACTAATAATCTCGACAGCGAGCAAGCCAACATC
>ref651000208:v4255
AAGCTCGCCTGTATCGATGTCATCGTTGCATCACTAATAATCTCGTTGGCGGGGAAGCCAACATC
>ref651000208:v4256
AAGCTCGCCTGTATCGATGTCATCGTTGCATCACTAATAATCTCGTTGGCGGGCAAGCCAACATC
>ref651000208:v4257
AAGCTCGCCTGTATCGATGTCATCGTTGCATCACTAATAATCTCGTTGGCGAGCAAGCCAACATC
>ref651000208:v4258
AAGCTCGCCTGTATCGATGTCATCGTTGCATCACTAATAATCTCGCCGGCGGGGAAGCCAACATC
>ref651000208:v4259
AAGCTCGCCTGTATCGATGTCATCGTTGCATCACTAATAATCTCGCCGGCGGGCAAGCCAACATC
>ref651000208:v4260
AAGCTCGCCTGTATCGATGTCATCGTTGCATCACTAATAATCTCGCCGGCGAGCAAGCCAACATC
>ref651000208:v4261
AAGCTCGCCTGTATCGATGTCATCGTTGCATCACTAATAAATTCGGGTGCGGGGAAGCCAACATC
>ref651000208:v4262
AAGCTCGCCTGTATCGATGTCATCGTTGCATCACTAATAAATTCGGGTGCGGGCAAGCCAACATC
>ref651000208:v4263
AAGCTCGCCTGTATCGATGTCATCGTTGCATCACTAATAAATTCGGGTGCGAGCAAGCCAACATC
>ref651000208:v4264
AAGCTCGCCTGTATCGATGTCATCGTTGCATCACTAATAAATTCGAATGCGGGGAAGCCAACATC
>ref651000208:v4265
AAGCTCGCCTGTATCGATGTCATCGTTGCATCACTAATAAATTCGAATGCGGGCAAGCCAACATC
>ref651000208:v4266
AAGCTCGCCTGTATCGATGTCATCGTTGCATCACTAATAAATTCGAATGCGAGCAAGCCAACATC
>ref651000208:v4267
AAGCTCGCCTGTATCGATGTCATCGTTGCATCACTAATAAATTCGACAGCGGGGAAGCCAACATC
>ref651000208:v4268
AAGCTCGCCTGTATCGATGTCATCGTTGCATCACTAATAAATTCGACAGCGGGCAAGCCAACATC
>ref651000208:v4269
AAGCTCGCCTGTATCGATGTCATCGTTGCATCACTAATAAATTCGACAGCGAGCAAGCCAACATC
>ref651000208:v4270
AAGCTCGCCTGTATCGATGTCATCGTTGCATCACTAATAAATTCGTTGGCGGGGAAGCCAACATC
>ref651000208:v4271
AAGCTCGCCTGTATCGATGTCATCGTTGCATCACTAATAAATTCGTTGGCGGGCAAGCCAACATC
>ref651000208:v4272
AAGCTCGCCTGTATCGATGTCATCGTTGCATCACTAATAAATTCGTTGGCGAGCAAGCCAACATC
>ref651000208:v4273
AAGCTCGCCTGTATCGATGTCATCGTTGCATCACTAATAAATTCGCCGGCGGGGAAGCCAACATC
>ref651000208:v4274
AAGCTCGCCTGTATCGATGTCATCGTTGCATCACTAATAAATTCGCCGGCGGGCAAGCCAACATC
>ref651000208:v4275
AAGCTCGCCTGTATCGATGTCATCGTTGCATCACTAATAAATTCGCCGGCGAGCAAGCCAACATC
>ref651000208:v4276
AAGCTCGCCTGTATCGATGTCATCGTTTTCTCAAGCATATCGTCGGGTGCGGGGAAGCCAACATC
>ref651000208:v4277
AAGCTCGCCTGTATCGATGTCATCGTTTTCTCAAGCATATCGTCGGGTGCGGGCAAGCCAACATC
>ref651000208:v4278
AAGCTCGCCTGTATCGATGTCATCGTTTTCTCAAGCATATCGTCGGGTGCGAGCAAGCCAACATC
>ref651000208:v4279
AAGCTCGCCTGTATCGATGTCATCGTTTTCTCAAGCATATCGTCGAATGCGGGGAAGCCAACATC
>ref651000208:v4280
AAGCTCGCCTGTATCGATGTCATCGTTTTCTCAAGCATATCGTCGAATGCGGGCAAGCCAACATC
>ref651000208:v4281
AAGCTCGCCTGTATCGATGTCATCGTTTTCTCAAGCATATCGTCGAATGCGAGCAAGCCAACATC
>ref651000208:v4282
AAGCTCGCCTGTATCGATGTCATCGTTTTCTCAAGCATATCGTCGACAGCGGGGAAGCCAACATC
>ref651000208:v4283
AAGCTCGCCTGTATCGATGTCATCGTTTTCTCAAGCATATCGTCGACAGCGGGCAAGCCAACATC
>ref651000208:v4284
AAGCTCGCCTGTATCGATGTCATCGTTTTCTCAAGCATATCGTCGACAGCGAGCAAGCCAACATC
>ref651000208:v4285
AAGCTCGCCTGTATCGATGTCATCGTTTTCTCAAGCATATCGTCGTTGGCGGGGAAGCCAACATC
>ref651000208:v4286
AAGCTCGCCTGTATCGATGTCATCGTTTTCTCAAGCATATCGTCGTTGGCGGGCAAGCCAACATC
>ref651000208:v4287
AAGCTCGCCTGTATCGATGTCATCGTTTTCTCAAGCATATCGTCGTTGGCGAGCAAGCCAACATC
>ref651000208:v4288
AAGCTCGCCTGTATCGATGTCATCGTTTTCTCAAGCATATCGTCGCCGGCGGGGAAGCCAACATC
>ref651000208:v4289
AAGCTCGCCTGTATCGATGTCATCGTTTTCTCAAGCATATCGTCGCCGGCGGGCAAGCCAACATC
>ref651000208:v4290
AAGCTCGCCTGTATCGATGTCATCGTTTTCTCAAGCATATCGTCGCCGGCGAGCAAGCCAACATC
>ref651000208:v4291
AAGCTCGCCTGTATCGATGTCATCGTTTTCTCAAGCATAATCTCGGGTGCGGGGAAGCCAACATC
>ref651000208:v4292
AAGCTCGCCTGTATCGATGTCATCGTTTTCTCAAGCATAATCTCGGGTGCGGGCAAGCCAACATC
>ref651000208:v4293
AAGCTCGCCTGTATCGATGTCATCGTTTTCTCAAGCATAATCTCGGGTGCGAGCAAGCCAACATC
>ref651000208:v4294
AAGCTCGCCTGTATCGATGTCATCGTTTTCTCAAGCATAATCTCGAATGCGGGGAAGCCAACATC
>ref651000208:v4295
AAGCTCGCCTGTATCGATGTCATCGTTTTCTCAAGCATAATCTCGAATGCGGGCAAGCCAACATC
>ref651000208:v4296
AAGCTCGCCTGTATCGATGTCATCGTTTTCTCAAGCATAATCTCGAATGCGAGCAAGCCAACATC
>ref651000208:v4297
AAGCTCGCCTGTATCGATGTCATCGTTTTCTCAAGCATAATCTCGACAGCGGGGAAGCCAACATC
>ref651000208:v4298
AAGCTCGCCTGTATCGATGTCATCGTTTTCTCAAGCATAATCTCGACAGCGGGCAAGCCAACATC
>ref651000208:v4299
AAGCTCGCCTGTATCGATGTCATCGTTTTCTCAAGCATAATCTCGACAGCGAGCAAGCCAACATC
>ref651000208:v4300
AAGCTCGCCTGTATCGATGTCATCGTTTTCTCAAGCATAATCTCGTTGGCGGGGAAGCCAACATC
>ref651000208:v4301
AAGCTCGCCTGTATCGATGTCATCGTTTTCTCAAGCATAATCTCGTTGGCGGGCAAGCCAACATC
>ref651000208:v4302
AAGCTCGCCTGTATCGATGTCATCGTTTTCTCAAGCATAATCTCGTTGGCGAGCAAGCCAACATC
>ref651000208:v4303
AAGCTCGCCTGTATCGATGTCATCGTTTTCTCAAGCATAATCTCGCCGGCGGGGAAGCCAACATC
>ref651000208:v4304
AAGCTCGCCTGTATCGATGTCATCGTTTTCTCAAGCATAATCTCGCCGGCGGGCAAGCCAACATC
>ref651000208:v4305
AAGCTCGCCTGTATCGATGTCATCGTTTTCTCAAGCATAATCTCGCCGGCGAGCAAGCCAACATC
>ref651000208:v4306
AAGCTCGCCTGTATCGATGTCATCGTTTTCTCAAGCATAAATTCGGGTGCGGGGAAGCCAACATC
>ref651000208:v4307
AAGCTCGCCTGTATCGATGTCATCGTTTTCTCAAGCATAAATTCGGGTGCGGGCAAGCCAACATC
>ref651000208:v4308
AAGCTCGCCTGTATCGATGTCATCGTTTTCTCAAGCATAAATTCGGGTGCGAGCAAGCCAACATC
>ref651000208:v4309
AAGCTCGCCTGTATCGATGTCATCGTTTTCTCAAGCATAAATTCGAATGCGGGGAAGCCAACATC
>ref651000208:v4310
AAGCTCGCCTGTATCGATGTCATCGTTTTCTCAAGCATAAATTCGAATGCGGGCAAGCCAACATC
>ref651000208:v4311
AAGCTCGCCTGTATCGATGTCATCGTTTTCTCAAGCATAAATTCGAATGCGAGCAAGCCAACATC
>ref651000208:v4312
AAGCTCGCCTGTATCGATGTCATCGTTTTCTCAAGCATAAATTCGACAGCGGGGAAGCCAACATC
>ref651000208:v4313
AAGCTCGCCTGTATCGATGTCATCGTTTTCTCAAGCATAAATTCGACAGCGGGCAAGCCAACATC
>ref651000208:v4314
AAGCTCGCCTGTATCGATGTCATCGTTTTCTCAAGCATAAATTCGACAGCGAGCAAGCCAACATC
>ref651000208:v4315
AAGCTCGCCTGTATCGATGTCATCGTTTTCTCAAGCATAAATTCGTTGGCGGGGAAGCCAACATC
>ref651000208:v4316
AAGCTCGCCTGTATCGATGTCATCGTTTTCTCAAGCATAAATTCGTTGGCGGGCAAGCCAACATC
>ref651000208:v4317
AAGCTCGCCTGTATCGATGTCATCGTTTTCTCAAGCATAAATTCGTTGGCGAGCAAGCCAACATC
>ref651000208:v4318
AAGCTCGCCTGTATCGATGTCATCGTTTTCTCAAGCATAAATTCGCCGGCGGGGAAGCCAACATC
>ref651000208:v4319
AAGCTCGCCTGTATCGATGTCATCGTTTTCTCAAGCATAAATTCGCCGGCGGGCAAGCCAACATC
>ref651000208:v4320
AAGCTCGCCTGTATCGATGTCATCGTTTTCTCAAGCATAAATTCGCCGGCGAGCAAGCCAACATC
>ref651000208:v4321
AAGCTCGCCTGTATCGATGTCATCGTTTTCTCATACATATCGTCGGGTGCGGGGAAGCCAACATC
>ref651000208:v4322
AAGCTCGCCTGTATCGATGTCATCGTTTTCTCATACATATCGTCGGGTGCGGGCAAGCCAACATC
>ref651000208:v4323
AAGCTCGCCTGTATCGATGTCATCGTTTTCTCATACATATCGTCGGGTGCGAGCAAGCCAACATC
>ref651000208:v4324
AAGCTCGCCTGTATCGATGTCATCGTTTTCTCATACATATCGTCGAATGCGGGGAAGCCAACATC
>ref651000208:v4325
AAGCTCGCCTGTATCGATGTCATCGTTTTCTCATACATATCGTCGAATGCGGGCAAGCCAACATC
>ref651000208:v4326
AAGCTCGCCTGTATCGATGTCATCGTTTTCTCATACATATCGTCGAATGCGAGCAAGCCAACATC
>ref651000208:v4327
AAGCTCGCCTGTATCGATGTCATCGTTTTCTCATACATATCGTCGACAGCGGGGAAGCCAACATC
>ref651000208:v4328
AAGCTCGCCTGTATCGATGTCATCGTTTTCTCATACATATCGTCGACAGCGGGCAAGCCAACATC
>ref651000208:v4329
AAGCTCGCCTGTATCGATGTCATCGTTTTCTCATACATATCGTCGACAGCGAGCAAGCCAACATC
>ref651000208:v4330
AAGCTCGCCTGTATCGATGTCATCGTTTTCTCATACATATCGTCGTTGGCGGGGAAGCCAACATC
>ref651000208:v4331
AAGCTCGCCTGTATCGATGTCATCGTTTTCTCATACATATCGTCGTTGGCGGGCAAGCCAACATC
>ref651000208:v4332
AAGCTCGCCTGTATCGATGTCATCGTTTTCTCATACATATCGTCGTTGGCGAGCAAGCCAACATC
>ref651000208:v4333
AAGCTCGCCTGTATCGATGTCATCGTTTTCTCATACATATCGTCGCCGGCGGGGAAGCCAACATC
>ref651000208:v4334
AAGCTCGCCTGTATCGATGTCATCGTTTTCTCATACATATCGTCGCCGGCGGGCAAGCCAACATC
>ref651000208:v4335
AAGCTCGCCTGTATCGATGTCATCGTTTTCTCATACATATCGTCGCCGGCGAGCAAGCCAACATC
>ref651000208:v4336
AAGCTCGCCTGTATCGATGTCATCGTTTTCTCATACATAATCTCGGGTGCGGGGAAGCCAACATC
>ref651000208:v4337
AAGCTCGCCTGTATCGATGTCATCGTTTTCTCATACATAATCTCGGGTGCGGGCAAGCCAACATC
>ref651000208:v4338
AAGCTCGCCTGTATCGATGTCATCGTTTTCTCATACATAATCTCGGGTGCGAGCAAGCCAACATC
>ref651000208:v4339
AAGCTCGCCTGTATCGATGTCATCGTTTTCTCATACATAATCTCGAATGCGGGGAAGCCAACATC
>ref651000208:v4340
AAGCTCGCCTGTATCGATGTCATCGTTTTCTCATACATAATCTCGAATGCGGGCAAGCCAACATC
>ref651000208:v4341
AAGCTCGCCTGTATCGATGTCATCGTTTTCTCATACATAATCTCGAATGCGAGCAAGCCAACATC
>ref651000208:v4342
AAGCTCGCCTGTATCGATGTCATCGTTTTCTCATACATAATCTCGACAGCGGGGAAGCCAACATC
>ref651000208:v4343
AAGCTCGCCTGTATCGATGTCATCGTTTTCTCATACATAATCTCGACAGCGGGCAAGCCAACATC
>ref651000208:v4344
AAGCTCGCCTGTATCGATGTCATCGTTTTCTCATACATAATCTCGACAGCGAGCAAGCCAACATC
>ref651000208:v4345
AAGCTCGCCTGTATCGATGTCATCGTTTTCTCATACATAATCTCGTTGGCGGGGAAGCCAACATC
>ref651000208:v4346
AAGCTCGCCTGTATCGATGTCATCGTTTTCTCATACATAATCTCGTTGGCGGGCAAGCCAACATC
>ref651000208:v4347
AAGCTCGCCTGTATCGATGTCATCGTTTTCTCATACATAATCTCGTTGGCGAGCAAGCCAACATC
>ref651000208:v4348
AAGCTCGCCTGTATCGATGTCATCGTTTTCTCATACATAATCTCGCCGGCGGGGAAGCCAACATC
>ref651000208:v4349
AAGCTCGCCTGTATCGATGTCATCGTTTTCTCATACATAATCTCGCCGGCGGGCAAGCCAACATC
>ref651000208:v4350
AAGCTCGCCTGTATCGATGTCATCGTTTTCTCATACATAATCTCGCCGGCGAGCAAGCCAACATC
>ref651000208:v4351
AAGCTCGCCTGTATCGATGTCATCGTTTTCTCATACATAAATTCGGGTGCGGGGAAGCCAACATC
>ref651000208:v4352
AAGCTCGCCTGTATCGATGTCATCGTTTTCTCATACATAAATTCGGGTGCGGGCAAGCCAACATC
>ref651000208:v4353
AAGCTCGCCTGTATCGATGTCATCGTTTTCTCATACATAAATTCGGGTGCGAGCAAGCCAACATC
>ref651000208:v4354
AAGCTCGCCTGTATCGATGTCATCGTTTTCTCATACATAAATTCGAATGCGGGGAAGCCAACATC
>ref651000208:v4355
AAGCTCGCCTGTATCGATGTCATCGTTTTCTCATACATAAATTCGAATGCGGGCAAGCCAACATC
>ref651000208:v4356
AAGCTCGCCTGTATCGATGTCATCGTTTTCTCATACATAAATTCGAATGCGAGCAAGCCAACATC
>ref651000208:v4357
AAGCTCGCCTGTATCGATGTCATCGTTTTCTCATACATAAATTCGACAGCGGGGAAGCCAACATC
>ref651000208:v4358
AAGCTCGCCTGTATCGATGTCATCGTTTTCTCATACATAAATTCGACAGCGGGCAAGCCAACATC
>ref651000208:v4359
AAGCTCGCCTGTATCGATGTCATCGTTTTCTCATACATAAATTCGACAGCGAGCAAGCCAACATC
>ref651000208:v4360
AAGCTCGCCTGTATCGATGTCATCGTTTTCTCATACATAAATTCGTTGGCGGGGAAGCCAACATC
>ref651000208:v4361
AAGCTCGCCTGTATCGATGTCATCGTTTTCTCATACATAAATTCGTTGGCGGGCAAGCCAACATC
>ref651000208:v4362
AAGCTCGCCTGTATCGATGTCATCGTTTTCTCATACATAAATTCGTTGGCGAGCAAGCCAACATC
>ref651000208:v4363
AAGCTCGCCTGTATCGATGTCATCGTTTTCTCATACATAAATTCGCCGGCGGGGAAGCCAACATC
>ref651000208:v4364
AAGCTCGCCTGTATCGATGTCATCGTTTTCTCATACATAAATTCGCCGGCGGGCAAGCCAACATC
>ref651000208:v4365
AAGCTCGCCTGTATCGATGTCATCGTTTTCTCATACATAAATTCGCCGGCGAGCAAGCCAACATC
>ref651000208:v4366
AAGCTCGCCTGTATCGATGTCATCGTTTTCTCAGCTATATCGTCGGGTGCGGGGAAGCCAACATC
>ref651000208:v4367
AAGCTCGCCTGTATCGATGTCATCGTTTTCTCAGCTATATCGTCGGGTGCGGGCAAGCCAACATC
>ref651000208:v4368
AAGCTCGCCTGTATCGATGTCATCGTTTTCTCAGCTATATCGTCGGGTGCGAGCAAGCCAACATC
>ref651000208:v4369
AAGCTCGCCTGTATCGATGTCATCGTTTTCTCAGCTATATCGTCGAATGCGGGGAAGCCAACATC
>ref651000208:v4370
AAGCTCGCCTGTATCGATGTCATCGTTTTCTCAGCTATATCGTCGAATGCGGGCAAGCCAACATC
>ref651000208:v4371
AAGCTCGCCTGTATCGATGTCATCGTTTTCTCAGCTATATCGTCGAATGCGAGCAAGCCAACATC
>ref651000208:v4372
AAGCTCGCCTGTATCGATGTCATCGTTTTCTCAGCTATATCGTCGACAGCGGGGAAGCCAACATC
>ref651000208:v4373
AAGCTCGCCTGTATCGATGTCATCGTTTTCTCAGCTATATCGTCGACAGCGGGCAAGCCAACATC
>ref651000208:v4374
AAGCTCGCCTGTATCGATGTCATCGTTTTCTCAGCTATATCGTCGACAGCGAGCAAGCCAACATC
>ref651000208:v4375
AAGCTCGCCTGTATCGATGTCATCGTTTTCTCAGCTATATCGTCGTTGGCGGGGAAGCCAACATC
>ref651000208:v4376
AAGCTCGCCTGTATCGATGTCATCGTTTTCTCAGCTATATCGTCGTTGGCGGGCAAGCCAACATC
>ref651000208:v4377
AAGCTCGCCTGTATCGATGTCATCGTTTTCTCAGCTATATCGTCGTTGGCGAGCAAGCCAACATC
>ref651000208:v4378
AAGCTCGCCTGTATCGATGTCATCGTTTTCTCAGCTATATCGTCGCCGGCGGGGAAGCCAACATC
>ref651000208:v4379
AAGCTCGCCTGTATCGATGTCATCGTTTTCTCAGCTATATCGTCGCCGGCGGGCAAGCCAACATC
>ref651000208:v4380
AAGCTCGCCTGTATCGATGTCATCGTTTTCTCAGCTATATCGTCGCCGGCGAGCAAGCCAACATC
>ref651000208:v4381
AAGCTCGCCTGTATCGATGTCATCGTTTTCTCAGCTATAATCTCGGGTGCGGGGAAGCCAACATC
>ref651000208:v4382
AAGCTCGCCTGTATCGATGTCATCGTTTTCTCAGCTATAATCTCGGGTGCGGGCAAGCCAACATC
>ref651000208:v4383
AAGCTCGCCTGTATCGATGTCATCGTTTTCTCAGCTATAATCTCGGGTGCGAGCAAGCCAACATC
>ref651000208:v4384
AAGCTCGCCTGTATCGATGTCATCGTTTTCTCAGCTATAATCTCGAATGCGGGGAAGCCAACATC
>ref651000208:v4385
AAGCTCGCCTGTATCGATGTCATCGTTTTCTCAGCTATAATCTCGAATGCGGGCAAGCCAACATC
>ref651000208:v4386
AAGCTCGCCTGTATCGATGTCATCGTTTTCTCAGCTATAATCTCGAATGCGAGCAAGCCAACATC
>ref651000208:v4387
AAGCTCGCCTGTATCGATGTCATCGTTTTCTCAGCTATAATCTCGACAGCGGGGAAGCCAACATC
>ref651000208:v4388
AAGCTCGCCTGTATCGATGTCATCGTTTTCTCAGCTATAATCTCGACAGCGGGCAAGCCAACATC
>ref651000208:v4389
AAGCTCGCCTGTATCGATGTCATCGTTTTCTCAGCTATAATCTCGACAGCGAGCAAGCCAACATC
>ref651000208:v4390
AAGCTCGCCTGTATCGATGTCATCGTTTTCTCAGCTATAATCTCGTTGGCGGGGAAGCCAACATC
>ref651000208:v4391
AAGCTCGCCTGTATCGATGTCATCGTTTTCTCAGCTATAATCTCGTTGGCGGGCAAGCCAACATC
>ref651000208:v4392
AAGCTCGCCTGTATCGATGTCATCGTTTTCTCAGCTATAATCTCGTTGGCGAGCAAGCCAACATC
>ref651000208:v4393
AAGCTCGCCTGTATCGATGTCATCGTTTTCTCAGCTATAATCTCGCCGGCGGGGAAGCCAACATC
>ref651000208:v4394
AAGCTCGCCTGTATCGATGTCATCGTTTTCTCAGCTATAATCTCGCCGGCGGGCAAGCCAACATC
>ref651000208:v4395
AAGCTCGCCTGTATCGATGTCATCGTTTTCTCAGCTATAATCTCGCCGGCGAGCAAGCCAACATC
>ref651000208:v4396
AAGCTCGCCTGTATCGATGTCATCGTTTTCTCAGCTATAAATTCGGGTGCGGGGAAGCCAACATC
>ref651000208:v4397
AAGCTCGCCTGTATCGATGTCATCGTTTTCTCAGCTATAAATTCGGGTGCGGGCAAGCCAACATC
>ref651000208:v4398
AAGCTCGCCTGTATCGATGTCATCGTTTTCTCAGCTATAAATTCGGGTGCGAGCAAGCCAACATC
>ref651000208:v4399
AAGCTCGCCTGTATCGATGTCATCGTTTTCTCAGCTATAAATTCGAATGCGGGGAAGCCAACATC
>ref651000208:v4400
AAGCTCGCCTGTATCGATGTCATCGTTTTCTCAGCTATAAATTCGAATGCGGGCAAGCCAACATC
>ref651000208:v4401
AAGCTCGCCTGTATCGATGTCATCGTTTTCTCAGCTATAAATTCGAATGCGAGCAAGCCAACATC
>ref651000208:v4402
AAGCTCGCCTGTATCGATGTCATCGTTTTCTCAGCTATAAATTCGACAGCGGGGAAGCCAACATC
>ref651000208:v4403
AAGCTCGCCTGTATCGATGTCATCGTTTTCTCAGCTATAAATTCGACAGCGGGCAAGCCAACATC
>ref651000208:v4404
AAGCTCGCCTGTATCGATGTCATCGTTTTCTCAGCTATAAATTCGACAGCGAGCAAGCCAACATC
>ref651000208:v4405
AAGCTCGCCTGTATCGATGTCATCGTTTTCTCAGCTATAAATTCGTTGGCGGGGAAGCCAACATC
>ref651000208:v4406
AAGCTCGCCTGTATCGATGTCATCGTTTTCTCAGCTATAAATTCGTTGGCGGGCAAGCCAACATC
>ref651000208:v4407
AAGCTCGCCTGTATCGATGTCATCGTTTTCTCAGCTATAAATTCGTTGGCGAGCAAGCCAACATC
>ref651000208:v4408
AAGCTCGCCTGTATCGATGTCATCGTTTTCTCAGCTATAAATTCGCCGGCGGGGAAGCCAACATC
>ref651000208:v4409
AAGCTCGCCTGTATCGATGTCATCGTTTTCTCAGCTATAAATTCGCCGGCGGGCAAGCCAACATC
>ref651000208:v4410
AAGCTCGCCTGTATCGATGTCATCGTTTTCTCAGCTATAAATTCGCCGGCGAGCAAGCCAACATC
>ref651000208:v4411
AAGCTCGCCTGTATCGATGTCATCGTTTTCTCACCCATATCGTCGGGTGCGGGGAAGCCAACATC
>ref651000208:v4412
AAGCTCGCCTGTATCGATGTCATCGTTTTCTCACCCATATCGTCGGGTGCGGGCAAGCCAACATC
>ref651000208:v4413
AAGCTCGCCTGTATCGATGTCATCGTTTTCTCACCCATATCGTCGGGTGCGAGCAAGCCAACATC
>ref651000208:v4414
AAGCTCGCCTGTATCGATGTCATCGTTTTCTCACCCATATCGTCGAATGCGGGGAAGCCAACATC
>ref651000208:v4415
AAGCTCGCCTGTATCGATGTCATCGTTTTCTCACCCATATCGTCGAATGCGGGCAAGCCAACATC
>ref651000208:v4416
AAGCTCGCCTGTATCGATGTCATCGTTTTCTCACCCATATCGTCGAATGCGAGCAAGCCAACATC
>ref651000208:v4417
AAGCTCGCCTGTATCGATGTCATCGTTTTCTCACCCATATCGTCGACAGCGGGGAAGCCAACATC
>ref651000208:v4418
AAGCTCGCCTGTATCGATGTCATCGTTTTCTCACCCATATCGTCGACAGCGGGCAAGCCAACATC
>ref651000208:v4419
AAGCTCGCCTGTATCGATGTCATCGTTTTCTCACCCATATCGTCGACAGCGAGCAAGCCAACATC
>ref651000208:v4420
AAGCTCGCCTGTATCGATGTCATCGTTTTCTCACCCATATCGTCGTTGGCGGGGAAGCCAACATC
>ref651000208:v4421
AAGCTCGCCTGTATCGATGTCATCGTTTTCTCACCCATATCGTCGTTGGCGGGCAAGCCAACATC
>ref651000208:v4422
AAGCTCGCCTGTATCGATGTCATCGTTTTCTCACCCATATCGTCGTTGGCGAGCAAGCCAACATC
>ref651000208:v4423
AAGCTCGCCTGTATCGATGTCATCGTTTTCTCACCCATATCGTCGCCGGCGGGGAAGCCAACATC
>ref651000208:v4424
AAGCTCGCCTGTATCGATGTCATCGTTTTCTCACCCATATCGTCGCCGGCGGGCAAGCCAACATC
>ref651000208:v4425
AAGCTCGCCTGTATCGATGTCATCGTTTTCTCACCCATATCGTCGCCGGCGAGCAAGCCAACATC
>ref651000208:v4426
AAGCTCGCCTGTATCGATGTCATCGTTTTCTCACCCATAATCTCGGGTGCGGGGAAGCCAACATC
>ref651000208:v4427
AAGCTCGCCTGTATCGATGTCATCGTTTTCTCACCCATAATCTCGGGTGCGGGCAAGCCAACATC
>ref651000208:v4428
AAGCTCGCCTGTATCGATGTCATCGTTTTCTCACCCATAATCTCGGGTGCGAGCAAGCCAACATC
>ref651000208:v4429
AAGCTCGCCTGTATCGATGTCATCGTTTTCTCACCCATAATCTCGAATGCGGGGAAGCCAACATC
>ref651000208:v4430
AAGCTCGCCTGTATCGATGTCATCGTTTTCTCACCCATAATCTCGAATGCGGGCAAGCCAACATC
>ref651000208:v4431
AAGCTCGCCTGTATCGATGTCATCGTTTTCTCACCCATAATCTCGAATGCGAGCAAGCCAACATC
>ref651000208:v4432
AAGCTCGCCTGTATCGATGTCATCGTTTTCTCACCCATAATCTCGACAGCGGGGAAGCCAACATC
>ref651000208:v4433
AAGCTCGCCTGTATCGATGTCATCGTTTTCTCACCCATAATCTCGACAGCGGGCAAGCCAACATC
>ref651000208:v4434
AAGCTCGCCTGTATCGATGTCATCGTTTTCTCACCCATAATCTCGACAGCGAGCAAGCCAACATC
>ref651000208:v4435
AAGCTCGCCTGTATCGATGTCATCGTTTTCTCACCCATAATCTCGTTGGCGGGGAAGCCAACATC
>ref651000208:v4436
AAGCTCGCCTGTATCGATGTCATCGTTTTCTCACCCATAATCTCGTTGGCGGGCAAGCCAACATC
>ref651000208:v4437
AAGCTCGCCTGTATCGATGTCATCGTTTTCTCACCCATAATCTCGTTGGCGAGCAAGCCAACATC
>ref651000208:v4438
AAGCTCGCCTGTATCGATGTCATCGTTTTCTCACCCATAATCTCGCCGGCGGGGAAGCCAACATC
>ref651000208:v4439
AAGCTCGCCTGTATCGATGTCATCGTTTTCTCACCCATAATCTCGCCGGCGGGCAAGCCAACATC
>ref651000208:v4440
AAGCTCGCCTGTATCGATGTCATCGTTTTCTCACCCATAATCTCGCCGGCGAGCAAGCCAACATC
>ref651000208:v4441
AAGCTCGCCTGTATCGATGTCATCGTTTTCTCACCCATAAATTCGGGTGCGGGGAAGCCAACATC
>ref651000208:v4442
AAGCTCGCCTGTATCGATGTCATCGTTTTCTCACCCATAAATTCGGGTGCGGGCAAGCCAACATC
>ref651000208:v4443
AAGCTCGCCTGTATCGATGTCATCGTTTTCTCACCCATAAATTCGGGTGCGAGCAAGCCAACATC
>ref651000208:v4444
AAGCTCGCCTGTATCGATGTCATCGTTTTCTCACCCATAAATTCGAATGCGGGGAAGCCAACATC
>ref651000208:v4445
AAGCTCGCCTGTATCGATGTCATCGTTTTCTCACCCATAAATTCGAATGCGGGCAAGCCAACATC
>ref651000208:v4446
AAGCTCGCCTGTATCGATGTCATCGTTTTCTCACCCATAAATTCGAATGCGAGCAAGCCAACATC
>ref651000208:v4447
AAGCTCGCCTGTATCGATGTCATCGTTTTCTCACCCATAAATTCGACAGCGGGGAAGCCAACATC
>ref651000208:v4448
AAGCTCGCCTGTATCGATGTCATCGTTTTCTCACCCATAAATTCGACAGCGGGCAAGCCAACATC
>ref651000208:v4449
AAGCTCGCCTGTATCGATGTCATCGTTTTCTCACCCATAAATTCGACAGCGAGCAAGCCAACATC
>ref651000208:v4450
AAGCTCGCCTGTATCGATGTCATCGTTTTCTCACCCATAAATTCGTTGGCGGGGAAGCCAACATC
>ref651000208:v4451
AAGCTCGCCTGTATCGATGTCATCGTTTTCTCACCCATAAATTCGTTGGCGGGCAAGCCAACATC
>ref651000208:v4452
AAGCTCGCCTGTATCGATGTCATCGTTTTCTCACCCATAAATTCGTTGGCGAGCAAGCCAACATC
>ref651000208:v4453
AAGCTCGCCTGTATCGATGTCATCGTTTTCTCACCCATAAATTCGCCGGCGGGGAAGCCAACATC
>ref651000208:v4454
AAGCTCGCCTGTATCGATGTCATCGTTTTCTCACCCATAAATTCGCCGGCGGGCAAGCCAACATC
>ref651000208:v4455
AAGCTCGCCTGTATCGATGTCATCGTTTTCTCACCCATAAATTCGCCGGCGAGCAAGCCAACATC
>ref651000208:v4456
AAGCTCGCCTGTATCGATGTCATCGTTTTCTCACTAATATCGTCGGGTGCGGGGAAGCCAACATC
>ref651000208:v4457
AAGCTCGCCTGTATCGATGTCATCGTTTTCTCACTAATATCGTCGGGTGCGGGCAAGCCAACATC
>ref651000208:v4458
AAGCTCGCCTGTATCGATGTCATCGTTTTCTCACTAATATCGTCGGGTGCGAGCAAGCCAACATC
>ref651000208:v4459
AAGCTCGCCTGTATCGATGTCATCGTTTTCTCACTAATATCGTCGAATGCGGGGAAGCCAACATC
>ref651000208:v4460
AAGCTCGCCTGTATCGATGTCATCGTTTTCTCACTAATATCGTCGAATGCGGGCAAGCCAACATC
>ref651000208:v4461
AAGCTCGCCTGTATCGATGTCATCGTTTTCTCACTAATATCGTCGAATGCGAGCAAGCCAACATC
>ref651000208:v4462
AAGCTCGCCTGTATCGATGTCATCGTTTTCTCACTAATATCGTCGACAGCGGGGAAGCCAACATC
>ref651000208:v4463
AAGCTCGCCTGTATCGATGTCATCGTTTTCTCACTAATATCGTCGACAGCGGGCAAGCCAACATC
>ref651000208:v4464
AAGCTCGCCTGTATCGATGTCATCGTTTTCTCACTAATATCGTCGACAGCGAGCAAGCCAACATC
>ref651000208:v4465
AAGCTCGCCTGTATCGATGTCATCGTTTTCTCACTAATATCGTCGTTGGCGGGGAAGCCAACATC
>ref651000208:v4466
AAGCTCGCCTGTATCGATGTCATCGTTTTCTCACTAATATCGTCGTTGGCGGGCAAGCCAACATC
>ref651000208:v4467
AAGCTCGCCTGTATCGATGTCATCGTTTTCTCACTAATATCGTCGTTGGCGAGCAAGCCAACATC
>ref651000208:v4468
AAGCTCGCCTGTATCGATGTCATCGTTTTCTCACTAATATCGTCGCCGGCGGGGAAGCCAACATC
>ref651000208:v4469
AAGCTCGCCTGTATCGATGTCATCGTTTTCTCACTAATATCGTCGCCGGCGGGCAAGCCAACATC
>ref651000208:v4470
AAGCTCGCCTGTATCGATGTCATCGTTTTCTCACTAATATCGTCGCCGGCGAGCAAGCCAACATC
>ref651000208:v4471
AAGCTCGCCTGTATCGATGTCATCGTTTTCTCACTAATAATCTCGGGTGCGGGGAAGCCAACATC
>ref651000208:v4472
AAGCTCGCCTGTATCGATGTCATCGTTTTCTCACTAATAATCTCGGGTGCGGGCAAGCCAACATC
>ref651000208:v4473
AAGCTCGCCTGTATCGATGTCATCGTTTTCTCACTAATAATCTCGGGTGCGAGCAAGCCAACATC
>ref651000208:v4474
AAGCTCGCCTGTATCGATGTCATCGTTTTCTCACTAATAATCTCGAATGCGGGGAAGCCAACATC
>ref651000208:v4475
AAGCTCGCCTGTATCGATGTCATCGTTTTCTCACTAATAATCTCGAATGCGGGCAAGCCAACATC
>ref651000208:v4476
AAGCTCGCCTGTATCGATGTCATCGTTTTCTCACTAATAATCTCGAATGCGAGCAAGCCAACATC
>ref651000208:v4477
AAGCTCGCCTGTATCGATGTCATCGTTTTCTCACTAATAATCTCGACAGCGGGGAAGCCAACATC
>ref651000208:v4478
AAGCTCGCCTGTATCGATGTCATCGTTTTCTCACTAATAATCTCGACAGCGGGCAAGCCAACATC
>ref651000208:v4479
AAGCTCGCCTGTATCGATGTCATCGTTTTCTCACTAATAATCTCGACAGCGAGCAAGCCAACATC
>ref651000208:v4480
AAGCTCGCCTGTATCGATGTCATCGTTTTCTCACTAATAATCTCGTTGGCGGGGAAGCCAACATC
>ref651000208:v4481
AAGCTCGCCTGTATCGATGTCATCGTTTTCTCACTAATAATCTCGTTGGCGGGCAAGCCAACATC
>ref651000208:v4482
AAGCTCGCCTGTATCGATGTCATCGTTTTCTCACTAATAATCTCGTTGGCGAGCAAGCCAACATC
>ref651000208:v4483
AAGCTCGCCTGTATCGATGTCATCGTTTTCTCACTAATAATCTCGCCGGCGGGGAAGCCAACATC
>ref651000208:v4484
AAGCTCGCCTGTATCGATGTCATCGTTTTCTCACTAATAATCTCGCCGGCGGGCAAGCCAACATC
>ref651000208:v4485
AAGCTCGCCTGTATCGATGTCATCGTTTTCTCACTAATAATCTCGCCGGCGAGCAAGCCAACATC
>ref651000208:v4486
AAGCTCGCCTGTATCGATGTCATCGTTTTCTCACTAATAAATTCGGGTGCGGGGAAGCCAACATC
>ref651000208:v4487
AAGCTCGCCTGTATCGATGTCATCGTTTTCTCACTAATAAATTCGGGTGCGGGCAAGCCAACATC
>ref651000208:v4488
AAGCTCGCCTGTATCGATGTCATCGTTTTCTCACTAATAAATTCGGGTGCGAGCAAGCCAACATC
>ref651000208:v4489
AAGCTCGCCTGTATCGATGTCATCGTTTTCTCACTAATAAATTCGAATGCGGGGAAGCCAACATC
>ref651000208:v4490
AAGCTCGCCTGTATCGATGTCATCGTTTTCTCACTAATAAATTCGAATGCGGGCAAGCCAACATC
>ref651000208:v4491
AAGCTCGCCTGTATCGATGTCATCGTTTTCTCACTAATAAATTCGAATGCGAGCAAGCCAACATC
>ref651000208:v4492
AAGCTCGCCTGTATCGATGTCATCGTTTTCTCACTAATAAATTCGACAGCGGGGAAGCCAACATC
>ref651000208:v4493
AAGCTCGCCTGTATCGATGTCATCGTTTTCTCACTAATAAATTCGACAGCGGGCAAGCCAACATC
>ref651000208:v4494
AAGCTCGCCTGTATCGATGTCATCGTTTTCTCACTAATAAATTCGACAGCGAGCAAGCCAACATC
>ref651000208:v4495
AAGCTCGCCTGTATCGATGTCATCGTTTTCTCACTAATAAATTCGTTGGCGGGGAAGCCAACATC
>ref651000208:v4496
AAGCTCGCCTGTATCGATGTCATCGTTTTCTCACTAATAAATTCGTTGGCGGGCAAGCCAACATC
>ref651000208:v4497
AAGCTCGCCTGTATCGATGTCATCGTTTTCTCACTAATAAATTCGTTGGCGAGCAAGCCAACATC
>ref651000208:v4498
AAGCTCGCCTGTATCGATGTCATCGTTTTCTCACTAATAAATTCGCCGGCGGGGAAGCCAACATC
>ref651000208:v4499
AAGCTCGCCTGTATCGATGTCATCGTTTTCTCACTAATAAATTCGCCGGCGGGCAAGCCAACATC
>ref651000208:v4500
AAGCTCGCCTGTATCGATGTCATCGTTTTCTCACTAATAAATTCGCCGGCGAGCAAGCCAACATC
>ref651000208:v4501
AAGCTCGCCTGTATCGATGTCATCGTTATCTCAAGCATATCGTCGGGTGCGGGGAAGCCAACATC
>ref651000208:v4502
AAGCTCGCCTGTATCGATGTCATCGTTATCTCAAGCATATCGTCGGGTGCGGGCAAGCCAACATC
>ref651000208:v4503
AAGCTCGCCTGTATCGATGTCATCGTTATCTCAAGCATATCGTCGGGTGCGAGCAAGCCAACATC
>ref651000208:v4504
AAGCTCGCCTGTATCGATGTCATCGTTATCTCAAGCATATCGTCGAATGCGGGGAAGCCAACATC
>ref651000208:v4505
AAGCTCGCCTGTATCGATGTCATCGTTATCTCAAGCATATCGTCGAATGCGGGCAAGCCAACATC
>ref651000208:v4506
AAGCTCGCCTGTATCGATGTCATCGTTATCTCAAGCATATCGTCGAATGCGAGCAAGCCAACATC
>ref651000208:v4507
AAGCTCGCCTGTATCGATGTCATCGTTATCTCAAGCATATCGTCGACAGCGGGGAAGCCAACATC
>ref651000208:v4508
AAGCTCGCCTGTATCGATGTCATCGTTATCTCAAGCATATCGTCGACAGCGGGCAAGCCAACATC
>ref651000208:v4509
AAGCTCGCCTGTATCGATGTCATCGTTATCTCAAGCATATCGTCGACAGCGAGCAAGCCAACATC
>ref651000208:v4510
AAGCTCGCCTGTATCGATGTCATCGTTATCTCAAGCATATCGTCGTTGGCGGGGAAGCCAACATC
>ref651000208:v4511
AAGCTCGCCTGTATCGATGTCATCGTTATCTCAAGCATATCGTCGTTGGCGGGCAAGCCAACATC
>ref651000208:v4512
AAGCTCGCCTGTATCGATGTCATCGTTATCTCAAGCATATCGTCGTTGGCGAGCAAGCCAACATC
>ref651000208:v4513
AAGCTCGCCTGTATCGATGTCATCGTTATCTCAAGCATATCGTCGCCGGCGGGGAAGCCAACATC
>ref651000208:v4514
AAGCTCGCCTGTATCGATGTCATCGTTATCTCAAGCATATCGTCGCCGGCGGGCAAGCCAACATC
>ref651000208:v4515
AAGCTCGCCTGTATCGATGTCATCGTTATCTCAAGCATATCGTCGCCGGCGAGCAAGCCAACATC
>ref651000208:v4516
AAGCTCGCCTGTATCGATGTCATCGTTATCTCAAGCATAATCTCGGGTGCGGGGAAGCCAACATC
>ref651000208:v4517
AAGCTCGCCTGTATCGATGTCATCGTTATCTCAAGCATAATCTCGGGTGCGGGCAAGCCAACATC
>ref651000208:v4518
AAGCTCGCCTGTATCGATGTCATCGTTATCTCAAGCATAATCTCGGGTGCGAGCAAGCCAACATC
>ref651000208:v4519
AAGCTCGCCTGTATCGATGTCATCGTTATCTCAAGCATAATCTCGAATGCGGGGAAGCCAACATC
>ref651000208:v4520
AAGCTCGCCTGTATCGATGTCATCGTTATCTCAAGCATAATCTCGAATGCGGGCAAGCCAACATC
>ref651000208:v4521
AAGCTCGCCTGTATCGATGTCATCGTTATCTCAAGCATAATCTCGAATGCGAGCAAGCCAACATC
>ref651000208:v4522
AAGCTCGCCTGTATCGATGTCATCGTTATCTCAAGCATAATCTCGACAGCGGGGAAGCCAACATC
>ref651000208:v4523
AAGCTCGCCTGTATCGATGTCATCGTTATCTCAAGCATAATCTCGACAGCGGGCAAGCCAACATC
>ref651000208:v4524
AAGCTCGCCTGTATCGATGTCATCGTTATCTCAAGCATAATCTCGACAGCGAGCAAGCCAACATC
>ref651000208:v4525
AAGCTCGCCTGTATCGATGTCATCGTTATCTCAAGCATAATCTCGTTGGCGGGGAAGCCAACATC
>ref651000208:v4526
AAGCTCGCCTGTATCGATGTCATCGTTATCTCAAGCATAATCTCGTTGGCGGGCAAGCCAACATC
>ref651000208:v4527
AAGCTCGCCTGTATCGATGTCATCGTTATCTCAAGCATAATCTCGTTGGCGAGCAAGCCAACATC
>ref651000208:v4528
AAGCTCGCCTGTATCGATGTCATCGTTATCTCAAGCATAATCTCGCCGGCGGGGAAGCCAACATC
>ref651000208:v4529
AAGCTCGCCTGTATCGATGTCATCGTTATCTCAAGCATAATCTCGCCGGCGGGCAAGCCAACATC
>ref651000208:v4530
AAGCTCGCCTGTATCGATGTCATCGTTATCTCAAGCATAATCTCGCCGGCGAGCAAGCCAACATC
>ref651000208:v4531
AAGCTCGCCTGTATCGATGTCATCGTTATCTCAAGCATAAATTCGGGTGCGGGGAAGCCAACATC
>ref651000208:v4532
AAGCTCGCCTGTATCGATGTCATCGTTATCTCAAGCATAAATTCGGGTGCGGGCAAGCCAACATC
>ref651000208:v4533
AAGCTCGCCTGTATCGATGTCATCGTTATCTCAAGCATAAATTCGGGTGCGAGCAAGCCAACATC
>ref651000208:v4534
AAGCTCGCCTGTATCGATGTCATCGTTATCTCAAGCATAAATTCGAATGCGGGGAAGCCAACATC
>ref651000208:v4535
AAGCTCGCCTGTATCGATGTCATCGTTATCTCAAGCATAAATTCGAATGCGGGCAAGCCAACATC
>ref651000208:v4536
AAGCTCGCCTGTATCGATGTCATCGTTATCTCAAGCATAAATTCGAATGCGAGCAAGCCAACATC
>ref651000208:v4537
AAGCTCGCCTGTATCGATGTCATCGTTATCTCAAGCATAAATTCGACAGCGGGGAAGCCAACATC
>ref651000208:v4538
AAGCTCGCCTGTATCGATGTCATCGTTATCTCAAGCATAAATTCGACAGCGGGCAAGCCAACATC
>ref651000208:v4539
AAGCTCGCCTGTATCGATGTCATCGTTATCTCAAGCATAAATTCGACAGCGAGCAAGCCAACATC
>ref651000208:v4540
AAGCTCGCCTGTATCGATGTCATCGTTATCTCAAGCATAAATTCGTTGGCGGGGAAGCCAACATC
>ref651000208:v4541
AAGCTCGCCTGTATCGATGTCATCGTTATCTCAAGCATAAATTCGTTGGCGGGCAAGCCAACATC
>ref651000208:v4542
AAGCTCGCCTGTATCGATGTCATCGTTATCTCAAGCATAAATTCGTTGGCGAGCAAGCCAACATC
>ref651000208:v4543
AAGCTCGCCTGTATCGATGTCATCGTTATCTCAAGCATAAATTCGCCGGCGGGGAAGCCAACATC
>ref651000208:v4544
AAGCTCGCCTGTATCGATGTCATCGTTATCTCAAGCATAAATTCGCCGGCGGGCAAGCCAACATC
>ref651000208:v4545
AAGCTCGCCTGTATCGATGTCATCGTTATCTCAAGCATAAATTCGCCGGCGAGCAAGCCAACATC
>ref651000208:v4546
AAGCTCGCCTGTATCGATGTCATCGTTATCTCATACATATCGTCGGGTGCGGGGAAGCCAACATC
>ref651000208:v4547
AAGCTCGCCTGTATCGATGTCATCGTTATCTCATACATATCGTCGGGTGCGGGCAAGCCAACATC
>ref651000208:v4548
AAGCTCGCCTGTATCGATGTCATCGTTATCTCATACATATCGTCGGGTGCGAGCAAGCCAACATC
>ref651000208:v4549
AAGCTCGCCTGTATCGATGTCATCGTTATCTCATACATATCGTCGAATGCGGGGAAGCCAACATC
>ref651000208:v4550
AAGCTCGCCTGTATCGATGTCATCGTTATCTCATACATATCGTCGAATGCGGGCAAGCCAACATC
>ref651000208:v4551
AAGCTCGCCTGTATCGATGTCATCGTTATCTCATACATATCGTCGAATGCGAGCAAGCCAACATC
>ref651000208:v4552
AAGCTCGCCTGTATCGATGTCATCGTTATCTCATACATATCGTCGACAGCGGGGAAGCCAACATC
>ref651000208:v4553
AAGCTCGCCTGTATCGATGTCATCGTTATCTCATACATATCGTCGACAGCGGGCAAGCCAACATC
>ref651000208:v4554
AAGCTCGCCTGTATCGATGTCATCGTTATCTCATACATATCGTCGACAGCGAGCAAGCCAACATC
>ref651000208:v4555
AAGCTCGCCTGTATCGATGTCATCGTTATCTCATACATATCGTCGTTGGCGGGGAAGCCAACATC
>ref651000208:v4556
AAGCTCGCCTGTATCGATGTCATCGTTATCTCATACATATCGTCGTTGGCGGGCAAGCCAACATC
>ref651000208:v4557
AAGCTCGCCTGTATCGATGTCATCGTTATCTCATACATATCGTCGTTGGCGAGCAAGCCAACATC
>ref651000208:v4558
AAGCTCGCCTGTATCGATGTCATCGTTATCTCATACATATCGTCGCCGGCGGGGAAGCCAACATC
>ref651000208:v4559
AAGCTCGCCTGTATCGATGTCATCGTTATCTCATACATATCGTCGCCGGCGGGCAAGCCAACATC
>ref651000208:v4560
AAGCTCGCCTGTATCGATGTCATCGTTATCTCATACATATCGTCGCCGGCGAGCAAGCCAACATC
>ref651000208:v4561
AAGCTCGCCTGTATCGATGTCATCGTTATCTCATACATAATCTCGGGTGCGGGGAAGCCAACATC
>ref651000208:v4562
AAGCTCGCCTGTATCGATGTCATCGTTATCTCATACATAATCTCGGGTGCGGGCAAGCCAACATC
>ref651000208:v4563
AAGCTCGCCTGTATCGATGTCATCGTTATCTCATACATAATCTCGGGTGCGAGCAAGCCAACATC
>ref651000208:v4564
AAGCTCGCCTGTATCGATGTCATCGTTATCTCATACATAATCTCGAATGCGGGGAAGCCAACATC
>ref651000208:v4565
AAGCTCGCCTGTATCGATGTCATCGTTATCTCATACATAATCTCGAATGCGGGCAAGCCAACATC
>ref651000208:v4566
AAGCTCGCCTGTATCGATGTCATCGTTATCTCATACATAATCTCGAATGCGAGCAAGCCAACATC
>ref651000208:v4567
AAGCTCGCCTGTATCGATGTCATCGTTATCTCATACATAATCTCGACAGCGGGGAAGCCAACATC
>ref651000208:v4568
AAGCTCGCCTGTATCGATGTCATCGTTATCTCATACATAATCTCGACAGCGGGCAAGCCAACATC
>ref651000208:v4569
AAGCTCGCCTGTATCGATGTCATCGTTATCTCATACATAATCTCGACAGCGAGCAAGCCAACATC
>ref651000208:v4570
AAGCTCGCCTGTATCGATGTCATCGTTATCTCATACATAATCTCGTTGGCGGGGAAGCCAACATC
>ref651000208:v4571
AAGCTCGCCTGTATCGATGTCATCGTTATCTCATACATAATCTCGTTGGCGGGCAAGCCAACATC
>ref651000208:v4572
AAGCTCGCCTGTATCGATGTCATCGTTATCTCATACATAATCTCGTTGGCGAGCAAGCCAACATC
>ref651000208:v4573
AAGCTCGCCTGTATCGATGTCATCGTTATCTCATACATAATCTCGCCGGCGGGGAAGCCAACATC
>ref651000208:v4574
AAGCTCGCCTGTATCGATGTCATCGTTATCTCATACATAATCTCGCCGGCGGGCAAGCCAACATC
>ref651000208:v4575
AAGCTCGCCTGTATCGATGTCATCGTTATCTCATACATAATCTCGCCGGCGAGCAAGCCAACATC
>ref651000208:v4576
AAGCTCGCCTGTATCGATGTCATCGTTATCTCATACATAAATTCGGGTGCGGGGAAGCCAACATC
>ref651000208:v4577
AAGCTCGCCTGTATCGATGTCATCGTTATCTCATACATAAATTCGGGTGCGGGCAAGCCAACATC
>ref651000208:v4578
AAGCTCGCCTGTATCGATGTCATCGTTATCTCATACATAAATTCGGGTGCGAGCAAGCCAACATC
>ref651000208:v4579
AAGCTCGCCTGTATCGATGTCATCGTTATCTCATACATAAATTCGAATGCGGGGAAGCCAACATC
>ref651000208:v4580
AAGCTCGCCTGTATCGATGTCATCGTTATCTCATACATAAATTCGAATGCGGGCAAGCCAACATC
>ref651000208:v4581
AAGCTCGCCTGTATCGATGTCATCGTTATCTCATACATAAATTCGAATGCGAGCAAGCCAACATC
>ref651000208:v4582
AAGCTCGCCTGTATCGATGTCATCGTTATCTCATACATAAATTCGACAGCGGGGAAGCCAACATC
>ref651000208:v4583
AAGCTCGCCTGTATCGATGTCATCGTTATCTCATACATAAATTCGACAGCGGGCAAGCCAACATC
>ref651000208:v4584
AAGCTCGCCTGTATCGATGTCATCGTTATCTCATACATAAATTCGACAGCGAGCAAGCCAACATC
>ref651000208:v4585
AAGCTCGCCTGTATCGATGTCATCGTTATCTCATACATAAATTCGTTGGCGGGGAAGCCAACATC
>ref651000208:v4586
AAGCTCGCCTGTATCGATGTCATCGTTATCTCATACATAAATTCGTTGGCGGGCAAGCCAACATC
>ref651000208:v4587
AAGCTCGCCTGTATCGATGTCATCGTTATCTCATACATAAATTCGTTGGCGAGCAAGCCAACATC
>ref651000208:v4588
AAGCTCGCCTGTATCGATGTCATCGTTATCTCATACATAAATTCGCCGGCGGGGAAGCCAACATC
>ref651000208:v4589
AAGCTCGCCTGTATCGATGTCATCGTTATCTCATACATAAATTCGCCGGCGGGCAAGCCAACATC
>ref651000208:v4590
AAGCTCGCCTGTATCGATGTCATCGTTATCTCATACATAAATTCGCCGGCGAGCAAGCCAACATC
>ref651000208:v4591
AAGCTCGCCTGTATCGATGTCATCGTTATCTCAGCTATATCGTCGGGTGCGGGGAAGCCAACATC
>ref651000208:v4592
AAGCTCGCCTGTATCGATGTCATCGTTATCTCAGCTATATCGTCGGGTGCGGGCAAGCCAACATC
>ref651000208:v4593
AAGCTCGCCTGTATCGATGTCATCGTTATCTCAGCTATATCGTCGGGTGCGAGCAAGCCAACATC
>ref651000208:v4594
AAGCTCGCCTGTATCGATGTCATCGTTATCTCAGCTATATCGTCGAATGCGGGGAAGCCAACATC
>ref651000208:v4595
AAGCTCGCCTGTATCGATGTCATCGTTATCTCAGCTATATCGTCGAATGCGGGCAAGCCAACATC
>ref651000208:v4596
AAGCTCGCCTGTATCGATGTCATCGTTATCTCAGCTATATCGTCGAATGCGAGCAAGCCAACATC
>ref651000208:v4597
AAGCTCGCCTGTATCGATGTCATCGTTATCTCAGCTATATCGTCGACAGCGGGGAAGCCAACATC
>ref651000208:v4598
AAGCTCGCCTGTATCGATGTCATCGTTATCTCAGCTATATCGTCGACAGCGGGCAAGCCAACATC
>ref651000208:v4599
AAGCTCGCCTGTATCGATGTCATCGTTATCTCAGCTATATCGTCGACAGCGAGCAAGCCAACATC
>ref651000208:v4600
AAGCTCGCCTGTATCGATGTCATCGTTATCTCAGCTATATCGTCGTTGGCGGGGAAGCCAACATC
>ref651000208:v4601
AAGCTCGCCTGTATCGATGTCATCGTTATCTCAGCTATATCGTCGTTGGCGGGCAAGCCAACATC
>ref651000208:v4602
AAGCTCGCCTGTATCGATGTCATCGTTATCTCAGCTATATCGTCGTTGGCGAGCAAGCCAACATC
>ref651000208:v4603
AAGCTCGCCTGTATCGATGTCATCGTTATCTCAGCTATATCGTCGCCGGCGGGGAAGCCAACATC
>ref651000208:v4604
AAGCTCGCCTGTATCGATGTCATCGTTATCTCAGCTATATCGTCGCCGGCGGGCAAGCCAACATC
>ref651000208:v4605
AAGCTCGCCTGTATCGATGTCATCGTTATCTCAGCTATATCGTCGCCGGCGAGCAAGCCAACATC
>ref651000208:v4606
AAGCTCGCCTGTATCGATGTCATCGTTATCTCAGCTATAATCTCGGGTGCGGGGAAGCCAACATC
>ref651000208:v4607
AAGCTCGCCTGTATCGATGTCATCGTTATCTCAGCTATAATCTCGGGTGCGGGCAAGCCAACATC
>ref651000208:v4608
AAGCTCGCCTGTATCGATGTCATCGTTATCTCAGCTATAATCTCGGGTGCGAGCAAGCCAACATC
>ref651000208:v4609
AAGCTCGCCTGTATCGATGTCATCGTTATCTCAGCTATAATCTCGAATGCGGGGAAGCCAACATC
>ref651000208:v4610
AAGCTCGCCTGTATCGATGTCATCGTTATCTCAGCTATAATCTCGAATGCGGGCAAGCCAACATC
>ref651000208:v4611
AAGCTCGCCTGTATCGATGTCATCGTTATCTCAGCTATAATCTCGAATGCGAGCAAGCCAACATC
>ref651000208:v4612
AAGCTCGCCTGTATCGATGTCATCGTTATCTCAGCTATAATCTCGACAGCGGGGAAGCCAACATC
>ref651000208:v4613
AAGCTCGCCTGTATCGATGTCATCGTTATCTCAGCTATAATCTCGACAGCGGGCAAGCCAACATC
>ref651000208:v4614
AAGCTCGCCTGTATCGATGTCATCGTTATCTCAGCTATAATCTCGACAGCGAGCAAGCCAACATC
>ref651000208:v4615
AAGCTCGCCTGTATCGATGTCATCGTTATCTCAGCTATAATCTCGTTGGCGGGGAAGCCAACATC
>ref651000208:v4616
AAGCTCGCCTGTATCGATGTCATCGTTATCTCAGCTATAATCTCGTTGGCGGGCAAGCCAACATC
>ref651000208:v4617
AAGCTCGCCTGTATCGATGTCATCGTTATCTCAGCTATAATCTCGTTGGCGAGCAAGCCAACATC
>ref651000208:v4618
AAGCTCGCCTGTATCGATGTCATCGTTATCTCAGCTATAATCTCGCCGGCGGGGAAGCCAACATC
>ref651000208:v4619
AAGCTCGCCTGTATCGATGTCATCGTTATCTCAGCTATAATCTCGCCGGCGGGCAAGCCAACATC
>ref651000208:v4620
AAGCTCGCCTGTATCGATGTCATCGTTATCTCAGCTATAATCTCGCCGGCGAGCAAGCCAACATC
>ref651000208:v4621
AAGCTCGCCTGTATCGATGTCATCGTTATCTCAGCTATAAATTCGGGTGCGGGGAAGCCAACATC
>ref651000208:v4622
AAGCTCGCCTGTATCGATGTCATCGTTATCTCAGCTATAAATTCGGGTGCGGGCAAGCCAACATC
>ref651000208:v4623
AAGCTCGCCTGTATCGATGTCATCGTTATCTCAGCTATAAATTCGGGTGCGAGCAAGCCAACATC
>ref651000208:v4624
AAGCTCGCCTGTATCGATGTCATCGTTATCTCAGCTATAAATTCGAATGCGGGGAAGCCAACATC
>ref651000208:v4625
AAGCTCGCCTGTATCGATGTCATCGTTATCTCAGCTATAAATTCGAATGCGGGCAAGCCAACATC
>ref651000208:v4626
AAGCTCGCCTGTATCGATGTCATCGTTATCTCAGCTATAAATTCGAATGCGAGCAAGCCAACATC
>ref651000208:v4627
AAGCTCGCCTGTATCGATGTCATCGTTATCTCAGCTATAAATTCGACAGCGGGGAAGCCAACATC
>ref651000208:v4628
AAGCTCGCCTGTATCGATGTCATCGTTATCTCAGCTATAAATTCGACAGCGGGCAAGCCAACATC
>ref651000208:v4629
AAGCTCGCCTGTATCGATGTCATCGTTATCTCAGCTATAAATTCGACAGCGAGCAAGCCAACATC
>ref651000208:v4630
AAGCTCGCCTGTATCGATGTCATCGTTATCTCAGCTATAAATTCGTTGGCGGGGAAGCCAACATC
>ref651000208:v4631
AAGCTCGCCTGTATCGATGTCATCGTTATCTCAGCTATAAATTCGTTGGCGGGCAAGCCAACATC
>ref651000208:v4632
AAGCTCGCCTGTATCGATGTCATCGTTATCTCAGCTATAAATTCGTTGGCGAGCAAGCCAACATC
>ref651000208:v4633
AAGCTCGCCTGTATCGATGTCATCGTTATCTCAGCTATAAATTCGCCGGCGGGGAAGCCAACATC
>ref651000208:v4634
AAGCTCGCCTGTATCGATGTCATCGTTATCTCAGCTATAAATTCGCCGGCGGGCAAGCCAACATC
>ref651000208:v4635
AAGCTCGCCTGTATCGATGTCATCGTTATCTCAGCTATAAATTCGCCGGCGAGCAAGCCAACATC
>ref651000208:v4636
AAGCTCGCCTGTATCGATGTCATCGTTATCTCACCCATATCGTCGGGTGCGGGGAAGCCAACATC
>ref651000208:v4637
AAGCTCGCCTGTATCGATGTCATCGTTATCTCACCCATATCGTCGGGTGCGGGCAAGCCAACATC
>ref651000208:v4638
AAGCTCGCCTGTATCGATGTCATCGTTATCTCACCCATATCGTCGGGTGCGAGCAAGCCAACATC
>ref651000208:v4639
AAGCTCGCCTGTATCGATGTCATCGTTATCTCACCCATATCGTCGAATGCGGGGAAGCCAACATC
>ref651000208:v4640
AAGCTCGCCTGTATCGATGTCATCGTTATCTCACCCATATCGTCGAATGCGGGCAAGCCAACATC
>ref651000208:v4641
AAGCTCGCCTGTATCGATGTCATCGTTATCTCACCCATATCGTCGAATGCGAGCAAGCCAACATC
>ref651000208:v4642
AAGCTCGCCTGTATCGATGTCATCGTTATCTCACCCATATCGTCGACAGCGGGGAAGCCAACATC
>ref651000208:v4643
AAGCTCGCCTGTATCGATGTCATCGTTATCTCACCCATATCGTCGACAGCGGGCAAGCCAACATC
>ref651000208:v4644
AAGCTCGCCTGTATCGATGTCATCGTTATCTCACCCATATCGTCGACAGCGAGCAAGCCAACATC
>ref651000208:v4645
AAGCTCGCCTGTATCGATGTCATCGTTATCTCACCCATATCGTCGTTGGCGGGGAAGCCAACATC
>ref651000208:v4646
AAGCTCGCCTGTATCGATGTCATCGTTATCTCACCCATATCGTCGTTGGCGGGCAAGCCAACATC
>ref651000208:v4647
AAGCTCGCCTGTATCGATGTCATCGTTATCTCACCCATATCGTCGTTGGCGAGCAAGCCAACATC
>ref651000208:v4648
AAGCTCGCCTGTATCGATGTCATCGTTATCTCACCCATATCGTCGCCGGCGGGGAAGCCAACATC
>ref651000208:v4649
AAGCTCGCCTGTATCGATGTCATCGTTATCTCACCCATATCGTCGCCGGCGGGCAAGCCAACATC
>ref651000208:v4650
AAGCTCGCCTGTATCGATGTCATCGTTATCTCACCCATATCGTCGCCGGCGAGCAAGCCAACATC
>ref651000208:v4651
AAGCTCGCCTGTATCGATGTCATCGTTATCTCACCCATAATCTCGGGTGCGGGGAAGCCAACATC
>ref651000208:v4652
AAGCTCGCCTGTATCGATGTCATCGTTATCTCACCCATAATCTCGGGTGCGGGCAAGCCAACATC
>ref651000208:v4653
AAGCTCGCCTGTATCGATGTCATCGTTATCTCACCCATAATCTCGGGTGCGAGCAAGCCAACATC
>ref651000208:v4654
AAGCTCGCCTGTATCGATGTCATCGTTATCTCACCCATAATCTCGAATGCGGGGAAGCCAACATC
>ref651000208:v4655
AAGCTCGCCTGTATCGATGTCATCGTTATCTCACCCATAATCTCGAATGCGGGCAAGCCAACATC
>ref651000208:v4656
AAGCTCGCCTGTATCGATGTCATCGTTATCTCACCCATAATCTCGAATGCGAGCAAGCCAACATC
>ref651000208:v4657
AAGCTCGCCTGTATCGATGTCATCGTTATCTCACCCATAATCTCGACAGCGGGGAAGCCAACATC
>ref651000208:v4658
AAGCTCGCCTGTATCGATGTCATCGTTATCTCACCCATAATCTCGACAGCGGGCAAGCCAACATC
>ref651000208:v4659
AAGCTCGCCTGTATCGATGTCATCGTTATCTCACCCATAATCTCGACAGCGAGCAAGCCAACATC
>ref651000208:v4660
AAGCTCGCCTGTATCGATGTCATCGTTATCTCACCCATAATCTCGTTGGCGGGGAAGCCAACATC
>ref651000208:v4661
AAGCTCGCCTGTATCGATGTCATCGTTATCTCACCCATAATCTCGTTGGCGGGCAAGCCAACATC
>ref651000208:v4662
AAGCTCGCCTGTATCGATGTCATCGTTATCTCACCCATAATCTCGTTGGCGAGCAAGCCAACATC
>ref651000208:v4663
AAGCTCGCCTGTATCGATGTCATCGTTATCTCACCCATAATCTCGCCGGCGGGGAAGCCAACATC
>ref651000208:v4664
AAGCTCGCCTGTATCGATGTCATCGTTATCTCACCCATAATCTCGCCGGCGGGCAAGCCAACATC
[truncated: 3,993,273 more chars]
